# Supplementary material for: Global Reprogramming of Host SUMOylation during Influenza Virus Infection
Source: Cell Rep. 2015 Nov 5;13(7):1467–80. doi: 10.1016/j.celrep.2015.10.001 (PMC4660286; doi:10.1016/j.celrep.2015.10.001)
Supplement: Table S1. SUMO1 Proteomic Dataset in Uninfected and IAV-Infected A549s, Related to Figure 3 [file mmc2.xlsx]

## Sheet: Info
	Experiment: A549 cells overexpressing TAP only or TAP-SUMO1 were infected with IAV (MOI of 2 PFU/ml) for 10h
	SILAC experimental setup:
	L (light): A549/TAP infected with IAV
	M (medium): A549/TAP-SUMO1 not infected (mock)
	H (heavy): A549/TAP-SUMO1 infected with IAV
	Guide to tabs:
	Essential acronyms applicable to all the tabs:
	CRU - values or other data related to samples derived from total cell lysate (crude)
	PUR - values or other data related to TAP-purified samples (purified)
	Tab 'Input' (6466 hits + 10 viral): 100% complete original data generated (as combined data set) from crude protein
	lysate and TAP-purified protein material.
	Tab 'Crude' (5088 hits + 10 viral): this data set contains all data relevant to proteins identified from total cell lysate.
	Not relevant or poor quality hits were filtered out from 'input' data set by removing:
	- suspected contaminants as determined by MaxQuant (only ident. by site, reverse, contaminants)
	- other suspected contaminants such as keratins and immunoglobulins
	- all data with missing crude ratios
	- all data with 0 unique crude peptides
	- doublets
	and also filling in missing information such as protein and gene names
	Tab 'Purified' (1530 hits + 9 viral): this data set contains all data relevant to proteins identified in TAP-purified sample.
	Not relevant or poor quality hits were filtered out from 'input' data set by removing:
	- suspected contaminants as determined by MaxQuant (only ident. by site, reverse, contaminants)
	- other suspected contaminants such as keratins and immunoglobulins
	- all data with missing purified ratios
	- all data with 0 unique purified peptides
	- doublets
	and also filling in missing information such as protein and gene names
	Tab 'Substrates' (587 hits + 3 viral): hits qualified as putative SUMO1 substrates as determined by H/L and M/L ratios.
	This includes substrates with increased (red font), unchanged (black font) and decreased (blue font) SUMOylation.
	Change in substrate SUMOylation is determined (and sortable) by PUR H/M ratio (either fold or log2).
	Corresponding crude values that are missing are marked as '---'.
	Cut-off ratios defining changes in SUMOylation (PUR H/M log2 ratios):
	a) ≤-1.08 (decreased SUMOylation)
	b) -1.07 to 1.07 (unchanged SUMOylation)
	c) ≥1.08 (increased SUMOylation)
	NOTE: for more information see experimental procedures section of the manuscript

## Sheet: Input
Protein IDs	Majority protein IDs	Peptide counts (all)	Peptide counts (razor+unique)	Peptide counts (unique)	PROTEIN NAMES	GENE NAMES	Fasta headers	Proteins	Peptides	Razor + unique peptides	Unique peptides	Peptides CRU	Peptides PUR	Razor + unique peptides CRU	Razor + unique peptides PUR	Unique peptides CRU	Unique peptides PUR	Sequence coverage [%]	Unique + razor sequence cover [%]	Unique sequence coverage [%]	Mol. weight [kDa]	Sequence length	Sequence lengths	Experiment CRU	Experiment PUR	PEP	Ratio M/L	Ratio M/L normalized	Ratio M/L variability [%]	Ratio M/L count	Ratio H/L	Ratio H/L normalized	Ratio H/L variability [%]	Ratio H/L count	Ratio H/M	Ratio H/M normalized	Ratio H/M variability [%]	Ratio H/M count	Ratio M/L CRU	Ratio M/L normalized CRU	Ratio M/L variability [%] CRU	Ratio M/L count CRU	Ratio H/L CRU	Ratio H/L normalized CRU	Ratio H/L variability [%] CRU	Ratio H/L count CRU	Ratio H/M CRU	Ratio H/M normalized CRU	Ratio H/M variability [%] CRU
Q9BVM4	Q9BVM4	3	3	3	Gamma-glutamylaminecyclotransferase	A2LD1	>sp|Q9BVM4|A2LD1_HUMAN Gamma-glutamylaminecyclotransferase OS=Homo sapiens GN=A2LD1 PE=1 SV=2	1	3	3	3	3	0	3	0	3	0	15.7	15.7	15.7	17.328	153	153	3		6.5975e-10	0.77344	0.81531	10.008	3	0.8084	0.86451	6.8676	3	1.0372	1.0563	24.151	3	0.77344	0.81531	10.008	3	0.8084	0.86451	6.8676	3	1.0372	1.0563	24.151
Q9NRG9;Q9NRG9-2;F8VZ44;H3BU82;F8VUB6	Q9NRG9;Q9NRG9-2;F8VZ44;H3BU82;F8VUB6	8;7;6;5;4	8;7;6;5;4	8;7;6;5;4	Aladin	AAAS	>sp|Q9NRG9|AAAS_HUMAN Aladin OS=Homo sapiens GN=AAAS PE=1 SV=1;>sp|Q9NRG9-2|AAAS_HUMAN Isoform 2 of Aladin OS=Homo sapiens GN=AAAS;>tr|F8VZ44|F8VZ44_HUMAN Aladin OS=Homo sapiens GN=AAAS PE=4 SV=1;>tr|H3BU82|H3BU82_HUMAN Aladin (Fragment) OS=Homo sapiens GN	5	8	8	8	8	0	8	0	8	0	19.2	19.2	19.2	59.573	546	546;513;422;358;277	8		2.5836e-65	1.1286	1.1182	12.031	6	0.80419	0.89322	21.671	6	0.7608	0.86872	25.857	6	1.1286	1.1182	12.031	6	0.80419	0.89322	21.671	6	0.7608	0.86872	25.857
Q86V21;Q86V21-2;Q86V21-3;F5GWW7;E7EW25;F5GYN1;F5H790;F8W8B5;F5H3E3;F6UZ17;F5GYW2;F5H8J5;F5H4V2;F5H6X9	Q86V21;Q86V21-2	16;13;7;5;4;4;4;3;3;1;1;1;1;1	16;13;7;5;4;4;4;3;3;1;1;1;1;1	16;13;7;5;4;4;4;3;3;1;1;1;1;1	Acetoacetyl-CoA synthetase	AACS	>sp|Q86V21|AACS_HUMAN Acetoacetyl-CoA synthetase OS=Homo sapiens GN=AACS PE=1 SV=1;>sp|Q86V21-2|AACS_HUMAN Isoform 2 of Acetoacetyl-CoA synthetase OS=Homo sapiens GN=AACS	14	16	16	16	16	0	16	0	16	0	26.2	26.2	26.2	75.143	672	672;599;270;225;218;159;143;259;120;253;184;104;98;86	21		7.0941e-61	1.1606	1.0788	20.673	17	1.024	1.0605	22.951	17	0.8883	0.99538	21.257	17	1.1606	1.0788	20.673	17	1.024	1.0605	22.951	17	0.8883	0.99538	21.257
Q6PD74;B4DG44	Q6PD74	4;1	4;1	4;1	Alpha- and gamma-adaptin-binding protein p34	AAGAB	>sp|Q6PD74|AAGAB_HUMAN Alpha- and gamma-adaptin-binding protein p34 OS=Homo sapiens GN=AAGAB PE=1 SV=1	2	4	4	4	4	0	4	0	4	0	26.7	26.7	26.7	34.593	315	315;206	7		7.2241e-20	1.0589	1.0745	18.907	6	1.0974	1.1102	37.19	6	1.0253	1.0513	29.667	6	1.0589	1.0745	18.907	6	1.0974	1.1102	37.19	6	1.0253	1.0513	29.667
Q2M2I8;Q2M2I8-2;E9PG46	Q2M2I8;Q2M2I8-2;E9PG46	2;2;2	2;2;2	2;2;2	AP2-associated protein kinase 1	AAK1	>sp|Q2M2I8|AAK1_HUMAN AP2-associated protein kinase 1 OS=Homo sapiens GN=AAK1 PE=1 SV=3;>sp|Q2M2I8-2|AAK1_HUMAN Isoform 2 of AP2-associated protein kinase 1 OS=Homo sapiens GN=AAK1;>tr|E9PG46|E9PG46_HUMAN AP2-associated protein kinase 1 OS=Homo sapiens GN=	3	2	2	2	2	0	2	0	2	0	2.9	2.9	2.9	103.88	961	961;863;674	3		6.0433e-07	0.95297	0.88191	12.678	2	0.81197	0.81375	13.86	2	0.87226	0.98031	4.6477	2	0.95297	0.88191	12.678	2	0.81197	0.81375	13.86	2	0.87226	0.98031	4.6477
C9JEH3;Q13685;C9JG97;C9JTS3;H7C0R2	C9JEH3;Q13685;C9JG97;C9JTS3	4;4;4;2;1	4;4;4;2;1	4;4;4;2;1	Angio-associated migratory cell protein	AAMP	>tr|C9JEH3|C9JEH3_HUMAN Angio-associated migratory cell protein OS=Homo sapiens GN=AAMP PE=4 SV=1;>sp|Q13685|AAMP_HUMAN Angio-associated migratory cell protein OS=Homo sapiens GN=AAMP PE=1 SV=2;>tr|C9JG97|C9JG97_HUMAN Angio-associated migratory cell protei	5	4	4	4	4	0	4	0	4	0	11.3	11.3	11.3	46.821	435	435;434;415;201;189	5		5.5041e-27	1.3377	1.2647	22.042	4	1.2307	1.2509	17.414	4	0.95555	0.98934	3.593	4	1.3377	1.2647	22.042	4	1.2307	1.2509	17.414	4	0.95555	0.98934	3.593
P49588;H3BPK7	P49588	65;22	65;22	65;22	Alanine--tRNA ligase, cytoplasmic	AARS	>sp|P49588|SYAC_HUMAN Alanine--tRNA ligase, cytoplasmic OS=Homo sapiens GN=AARS PE=1 SV=2	2	65	65	65	65	3	65	3	65	3	76.3	76.3	76.3	106.81	968	968;274	160	4	0	0.85112	0.80434	20.776	150	0.75977	0.78149	19.258	150	0.89779	0.97541	25.347	150	0.84705	0.79805	20.787	147	0.75884	0.78335	18.606	147	0.89859	0.97469	24.084
Q5JTZ9	Q5JTZ9	7	7	7	Alanine--tRNA ligase, mitochondrial	AARS2	>sp|Q5JTZ9|SYAM_HUMAN Alanine--tRNA ligase, mitochondrial OS=Homo sapiens GN=AARS2 PE=1 SV=1	1	7	7	7	7	0	7	0	7	0	10.2	10.2	10.2	107.34	985	985	9		1.4899e-26	1.225	1.1015	32.087	5	0.99357	1.0688	37.196	5	0.7645	0.8944	8.2004	5	1.225	1.1015	32.087	5	0.99357	1.0688	37.196	5	0.7645	0.8944	8.2004
Q9BTE6-3;Q9BTE6-2;C9J5N1;Q9BTE6;H7C1W7;H7C1K1;H7BZ25;H7C0F3;H7C054	Q9BTE6-3;Q9BTE6-2;C9J5N1;Q9BTE6;H7C1W7;H7C1K1	9;9;9;9;5;5;3;2;1	9;9;9;9;5;5;3;2;1	9;9;9;9;5;5;3;2;1	Alanyl-tRNA editing protein Aarsd1	AARSD1	>sp|Q9BTE6-3|AASD1_HUMAN Isoform 3 of Alanyl-tRNA editing protein Aarsd1 OS=Homo sapiens GN=AARSD1;>sp|Q9BTE6-2|AASD1_HUMAN Isoform 2 of Alanyl-tRNA editing protein Aarsd1 OS=Homo sapiens GN=AARSD1;>tr|C9J5N1|C9J5N1_HUMAN Alanyl-tRNA-editing protein Aarsd1	9	9	9	9	9	0	9	0	9	0	20.6	20.6	20.6	65.701	586	586;525;495;412;265;251;190;129;189	12		3.9736e-118	1.2927	1.2592	13.788	10	1.2357	1.3317	13.842	10	0.96176	1.1359	14.175	10	1.2927	1.2592	13.788	10	1.2357	1.3317	13.842	10	0.96176	1.1359	14.175
Q9NRN7;E9PLW6;E9PNF3;B4DDW7	Q9NRN7;E9PLW6;E9PNF3	9;7;6;2	9;7;6;2	9;7;6;2	L-aminoadipate-semialdehyde dehydrogenase-phosphopantetheinyl transferase	AASDHPPT	>sp|Q9NRN7|ADPPT_HUMAN L-aminoadipate-semialdehyde dehydrogenase-phosphopantetheinyl transferase OS=Homo sapiens GN=AASDHPPT PE=1 SV=2;>tr|E9PLW6|E9PLW6_HUMAN L-aminoadipate-semialdehyde dehydrogenase-phosphopantetheinyl transferase (Fragment) OS=Homo sapi	4	9	9	9	9	2	9	2	9	2	35	35	35	35.776	309	309;190;160;138	19	2	2.2907e-218	1.0733	1.0748	27.04	16	0.98756	1.077	18.718	15	0.94011	0.98754	23.142	16	1.0754	1.0778	27.989	15	0.99267	1.0777	18.56	14	0.9406	0.99168	23.772
Q9NY61	Q9NY61	16	16	16	Protein AATF	AATF	>sp|Q9NY61|AATF_HUMAN Protein AATF OS=Homo sapiens GN=AATF PE=1 SV=1	1	16	16	16	11	9	11	9	11	9	35.4	35.4	35.4	63.132	560	560	11	13	1.0532e-122	1.5505	1.4317	59.67	12	1.4183	1.4585	57.354	12	0.79546	0.89991	35.098	12	1.4361	1.3207	56.757	10	1.2649	1.3315	51.634	10	0.8179	0.89991	35.476
Q8IZY2;Q8IZY2-2	Q8IZY2;Q8IZY2-2	2;2	2;2	2;2	ATP-binding cassette sub-family A member 7	ABCA7	>sp|Q8IZY2|ABCA7_HUMAN ATP-binding cassette sub-family A member 7 OS=Homo sapiens GN=ABCA7 PE=1 SV=3;>sp|Q8IZY2-2|ABCA7_HUMAN Isoform 2 of ATP-binding cassette sub-family A member 7 OS=Homo sapiens GN=ABCA7	2	2	2	2	1	1	1	1	1	1	1	1	1	234.35	2146	2146;2008	1	1	3.4685e-05	0.88605	0.9076	9.0662	2	0.85923	0.98287	7.7222	2	0.9741	1.1206	4.9229	2	NaN	NaN	NaN	1	NaN	NaN	NaN	1	NaN	NaN	NaN
Q9NRK6	Q9NRK6	5	5	5	ATP-binding cassette sub-family B member 10, mitochondrial	ABCB10	>sp|Q9NRK6|ABCBA_HUMAN ATP-binding cassette sub-family B member 10, mitochondrial OS=Homo sapiens GN=ABCB10 PE=1 SV=2	1	5	5	5	5	0	5	0	5	0	8.9	8.9	8.9	79.147	738	738	7		4.0496e-22	1.209	1.2305	12.015	4	0.89517	1.0126	41.276	4	0.81938	0.9622	45.295	4	1.209	1.2305	12.015	4	0.89517	1.0126	41.276	4	0.81938	0.9622	45.295
Q9NP58;Q9NP58-4;H7BXK9;B4E055	Q9NP58;Q9NP58-4;H7BXK9	5;5;4;1	5;5;4;1	5;5;4;1	ATP-binding cassette sub-family B member 6, mitochondrial	ABCB6	>sp|Q9NP58|ABCB6_HUMAN ATP-binding cassette sub-family B member 6, mitochondrial OS=Homo sapiens GN=ABCB6 PE=1 SV=1;>sp|Q9NP58-4|ABCB6_HUMAN Isoform 2 of ATP-binding cassette sub-family B member 6, mitochondrial OS=Homo sapiens GN=ABCB6;>tr|H7BXK9|H7BXK9_H	4	5	5	5	5	0	5	0	5	0	8.3	8.3	8.3	93.884	842	842;796;690;211	6		2.2716e-26	1.1065	0.99646	21.652	4	1.109	1.1538	14.484	4	0.90371	1.0717	6.2113	4	1.1065	0.99646	21.652	4	1.109	1.1538	14.484	4	0.90371	1.0717	6.2113
O75027-2;O75027;G3V1J3;G3XAC4;B4DGL8	O75027-2;O75027;G3V1J3;G3XAC4;B4DGL8	2;2;2;2;2	2;2;2;2;2	2;2;2;2;2	ATP-binding cassette sub-family B member 7, mitochondrial	ABCB7	>sp|O75027-2|ABCB7_HUMAN Isoform 2 of ATP-binding cassette sub-family B member 7, mitochondrial OS=Homo sapiens GN=ABCB7;>sp|O75027|ABCB7_HUMAN ATP-binding cassette sub-family B member 7, mitochondrial OS=Homo sapiens GN=ABCB7 PE=1 SV=2;>tr|G3V1J3|G3V1J3_H	5	2	2	2	2	0	2	0	2	0	3.2	3.2	3.2	82.768	753	753;752;726;712;702	2		1.9108e-05	NaN	NaN	NaN	1	NaN	NaN	NaN	1	NaN	NaN	NaN	1	NaN	NaN	NaN	1	NaN	NaN	NaN	1	NaN	NaN	NaN
P33527;P33527-9;P33527-3;I3L4X2;P33527-2;P33527-4;P33527-5;P33527-7;P33527-6;P33527-8	P33527;P33527-9;P33527-3;I3L4X2;P33527-2;P33527-4;P33527-5;P33527-7;P33527-6;P33527-8	56;55;54;54;52;51;50;49;47;45	56;55;54;54;52;51;50;49;47;45	9;8;9;7;9;9;9;9;9;9	Multidrug resistance-associated protein 1	ABCC1	>sp|P33527|MRP1_HUMAN Multidrug resistance-associated protein 1 OS=Homo sapiens GN=ABCC1 PE=1 SV=3;>sp|P33527-9|MRP1_HUMAN Isoform 9 of Multidrug resistance-associated protein 1 OS=Homo sapiens GN=ABCC1;>sp|P33527-3|MRP1_HUMAN Isoform 3 of Multidrug resist	10	56	56	9	56	0	56	0	9	0	46.4	46.4	7.9	171.59	1531	1531;1541;1475;1440;1472;1466;1416;1410;1407;1351	87		0	0.97078	0.88182	28.659	81	0.86693	0.85344	17.077	81	0.87334	0.99502	27.822	81	0.97078	0.88182	28.659	81	0.86693	0.85344	17.077	81	0.87334	0.99502	27.822
F5GXL7	F5GXL7	48	1	1		ABCC1	>tr|F5GXL7|F5GXL7_HUMAN Multidrug resistance-associated protein 1 OS=Homo sapiens GN=ABCC1 PE=3 SV=1	1	48	1	1	48	0	1	0	1	0	49.3	2.1	2.1	134.99	1215	1215	1		0	NaN	NaN	NaN	0	NaN	NaN	NaN	0	NaN	NaN	NaN	0	NaN	NaN	NaN	0	NaN	NaN	NaN	0	NaN	NaN	NaN
Q96J66;Q96J66-2	Q96J66;Q96J66-2	1;1	1;1	1;1	ATP-binding cassette sub-family C member 11	ABCC11	>sp|Q96J66|ABCCB_HUMAN ATP-binding cassette sub-family C member 11 OS=Homo sapiens GN=ABCC11 PE=1 SV=1;>sp|Q96J66-2|ABCCB_HUMAN Isoform 2 of ATP-binding cassette sub-family C member 11 OS=Homo sapiens GN=ABCC11	2	1	1	1	1	0	1	0	1	0	1.2	1.2	1.2	154.3	1382	1382;1344	1		0.0078171	NaN	NaN	NaN	1	NaN	NaN	NaN	1	NaN	NaN	NaN	1	NaN	NaN	NaN	1	NaN	NaN	NaN	1	NaN	NaN	NaN
Q96J65;Q96J65-2;Q96J65-3;Q96J65-5	Q96J65;Q96J65-2;Q96J65-3;Q96J65-5	1;1;1;1	1;1;1;1	1;1;1;1	Multidrug resistance-associated protein 9	ABCC12	>sp|Q96J65|MRP9_HUMAN Multidrug resistance-associated protein 9 OS=Homo sapiens GN=ABCC12 PE=1 SV=2;>sp|Q96J65-2|MRP9_HUMAN Isoform 2 of Multidrug resistance-associated protein 9 OS=Homo sapiens GN=ABCC12;>sp|Q96J65-3|MRP9_HUMAN Isoform 3 of Multidrug resi	4	1	1	1	1	0	1	0	1	0	0.7	0.7	0.7	152.3	1359	1359;1009;935;930	1		0.0001208	NaN	NaN	NaN	1	NaN	NaN	NaN	1	NaN	NaN	NaN	1	NaN	NaN	NaN	1	NaN	NaN	NaN	1	NaN	NaN	NaN
Q92887;O15440;Q86UX3	Q92887	22;1;1	22;1;1	22;1;1	Canalicular multispecific organic anion transporter 1	ABCC2	>sp|Q92887|MRP2_HUMAN Canalicular multispecific organic anion transporter 1 OS=Homo sapiens GN=ABCC2 PE=1 SV=3	3	22	22	22	22	0	22	0	22	0	19	19	19	174.21	1545	1545;1437;1394	32		2.78e-95	0.80728	0.71857	19.151	27	0.76058	0.7663	24.494	27	0.93738	1.1138	23.414	27	0.80728	0.71857	19.151	27	0.76058	0.7663	24.494	27	0.93738	1.1138	23.414
O15438-4;O15438;O15438-2;O15438-5;H0Y8Q6;O15438-3;H0Y9T4	O15438-4;O15438;O15438-2	26;26;17;8;5;2;2	24;24;17;8;5;2;2	24;24;17;8;5;2;2	Canalicular multispecific organic anion transporter 2	ABCC3	>sp|O15438-4|MRP3_HUMAN Isoform 4 of Canalicular multispecific organic anion transporter 2 OS=Homo sapiens GN=ABCC3;>sp|O15438|MRP3_HUMAN Canalicular multispecific organic anion transporter 2 OS=Homo sapiens GN=ABCC3 PE=1 SV=3;>sp|O15438-2|MRP3_HUMAN Isofo	7	26	24	24	26	0	24	0	24	0	20.3	19.3	19.3	174.91	1578	1578;1527;1238;572;300;510;43	31		2.5267e-134	0.95883	0.86122	28.093	28	0.7575	0.77986	18.279	28	0.81072	0.96034	27.959	28	0.95883	0.86122	28.093	28	0.7575	0.77986	18.279	28	0.81072	0.96034	27.959
O15439;O15439-2;O15439-3;B7Z3Q7	O15439;O15439-2;O15439-3;B7Z3Q7	33;32;19;18	32;31;19;18	32;31;19;18	Multidrug resistance-associated protein 4	ABCC4	>sp|O15439|MRP4_HUMAN Multidrug resistance-associated protein 4 OS=Homo sapiens GN=ABCC4 PE=1 SV=3;>sp|O15439-2|MRP4_HUMAN Isoform 2 of Multidrug resistance-associated protein 4 OS=Homo sapiens GN=ABCC4;>sp|O15439-3|MRP4_HUMAN Isoform 3 of Multidrug resist	4	33	32	32	33	0	32	0	32	0	26.6	26	26	149.52	1325	1325;1278;859;784	40		1.9198e-113	1.0919	0.97832	23.438	38	0.8635	0.87206	21.379	38	0.80896	0.94708	12.45	38	1.0919	0.97832	23.438	38	0.8635	0.87206	21.379	38	0.80896	0.94708	12.45
E7EUE1;P28288;F5GYC1;P28288-2;P28288-3	E7EUE1;P28288;F5GYC1;P28288-2	22;22;20;18;3	22;22;20;18;3	22;22;20;18;3	ATP-binding cassette sub-family D member 3	ABCD3	>tr|E7EUE1|E7EUE1_HUMAN ATP-binding cassette sub-family D member 3 OS=Homo sapiens GN=ABCD3 PE=3 SV=1;>sp|P28288|ABCD3_HUMAN ATP-binding cassette sub-family D member 3 OS=Homo sapiens GN=ABCD3 PE=1 SV=1;>tr|F5GYC1|F5GYC1_HUMAN ATP-binding cassette sub-fami	5	22	22	22	22	0	22	0	22	0	38.5	38.5	38.5	78.401	683	683;659;586;549;236	28		9.2641e-222	0.72764	0.7282	13.885	23	0.64209	0.63734	21.587	23	0.88103	0.93334	23.498	23	0.72764	0.7282	13.885	23	0.64209	0.63734	21.587	23	0.88103	0.93334	23.498
P61221;D6R9I9;D6RGF4;H0Y990	P61221;D6R9I9	29;21;11;8	29;21;11;8	29;21;11;8	ATP-binding cassette sub-family E member 1	ABCE1	>sp|P61221|ABCE1_HUMAN ATP-binding cassette sub-family E member 1 OS=Homo sapiens GN=ABCE1 PE=1 SV=1;>tr|D6R9I9|D6R9I9_HUMAN ATP-binding cassette sub-family E member 1 OS=Homo sapiens GN=ABCE1 PE=4 SV=1	4	29	29	29	27	4	27	4	27	4	54.1	54.1	54.1	67.314	599	599;421;210;147	32	4	0	1.0826	1.0642	32.037	33	1.0457	1.1011	34.112	33	0.95588	1.0313	21.808	33	1.0762	1.0602	30.891	29	1.037	1.0873	33.7	29	0.97176	1.0325	21.1
Q8NE71;Q8NE71-2;H0YGW7;Q5STZ7	Q8NE71;Q8NE71-2;H0YGW7	25;23;22;7	25;23;22;7	15;15;15;3	ATP-binding cassette sub-family F member 1	ABCF1	>sp|Q8NE71|ABCF1_HUMAN ATP-binding cassette sub-family F member 1 OS=Homo sapiens GN=ABCF1 PE=1 SV=2;>sp|Q8NE71-2|ABCF1_HUMAN Isoform 2 of ATP-binding cassette sub-family F member 1 OS=Homo sapiens GN=ABCF1;>tr|H0YGW7|H0YGW7_HUMAN ATP-binding cassette sub-	4	25	25	15	25	1	25	1	15	1	32.5	32.5	16.3	95.925	845	845;807;596;238	42	1	2.5678e-162	1.0546	0.97923	31.31	40	1.0105	1.0194	24.705	40	1.0075	1.092	17.716	40	1.0543	0.97529	27.463	39	1.0111	1.0245	24.733	39	1.0117	1.0897	17.944
Q9UG63;C9JZV3;C9JHK9	Q9UG63	24;11;11	24;11;11	24;11;11	ATP-binding cassette sub-family F member 2	ABCF2	>sp|Q9UG63|ABCF2_HUMAN ATP-binding cassette sub-family F member 2 OS=Homo sapiens GN=ABCF2 PE=1 SV=2	3	24	24	24	23	1	23	1	23	1	37.1	37.1	37.1	71.289	623	623;288;240	49	1	9.5927e-139	1.1284	1.0636	33.373	44	1.0574	1.0614	24.213	44	0.88642	0.96943	34.248	44	1.1284	1.0636	33.373	44	1.0574	1.0614	24.213	44	0.88642	0.96943	34.248
Q9NUQ8;Q9NUQ8-2;F8WCU6	Q9NUQ8;Q9NUQ8-2	15;14;2	15;14;2	15;14;2	ATP-binding cassette sub-family F member 3	ABCF3	>sp|Q9NUQ8|ABCF3_HUMAN ATP-binding cassette sub-family F member 3 OS=Homo sapiens GN=ABCF3 PE=1 SV=2;>sp|Q9NUQ8-2|ABCF3_HUMAN Isoform 2 of ATP-binding cassette sub-family F member 3 OS=Homo sapiens GN=ABCF3	3	15	15	15	15	0	15	0	15	0	27.9	27.9	27.9	79.744	709	709;703;103	20		1.7242e-151	1.2485	1.1602	30.406	15	1.0326	1.0753	21.816	15	0.88587	0.96498	37.633	15	1.2485	1.1602	30.406	15	1.0326	1.0753	21.816	15	0.88587	0.96498	37.633
Q9NUJ1;B7Z6A8;C9IZX5	Q9NUJ1;B7Z6A8	13;9;5	13;9;5	13;9;5	Abhydrolase domain-containing protein 10, mitochondrial	ABHD10	>sp|Q9NUJ1|ABHDA_HUMAN Abhydrolase domain-containing protein 10, mitochondrial OS=Homo sapiens GN=ABHD10 PE=1 SV=1;>tr|B7Z6A8|B7Z6A8_HUMAN Abhydrolase domain-containing protein 10, mitochondrial OS=Homo sapiens GN=ABHD10 PE=2 SV=1	3	13	13	13	13	3	13	3	13	3	52.3	52.3	52.3	33.932	306	306;149;205	18	3	8.0288e-205	1.2307	1.2556	18.781	16	1.1269	1.223	16.25	16	0.8869	0.91609	11.289	16	1.2297	1.2554	20.826	13	1.0998	1.185	16.352	13	0.87815	0.8959	7.7712
Q8NFV4;Q8NFV4-4;H7BYM8;H7BZ58;C9J7Q4;Q8NFV4-5;H7C396;Q8NFV4-2;Q8NFV4-3;H0YC52	Q8NFV4;Q8NFV4-4;H7BYM8	9;8;6;4;4;3;3;3;3;3	9;8;6;4;4;3;3;3;3;3	9;8;6;4;4;3;3;3;3;3	Abhydrolase domain-containing protein 11	ABHD11	>sp|Q8NFV4|ABHDB_HUMAN Abhydrolase domain-containing protein 11 OS=Homo sapiens GN=ABHD11 PE=1 SV=1;>sp|Q8NFV4-4|ABHDB_HUMAN Isoform 4 of Abhydrolase domain-containing protein 11 OS=Homo sapiens GN=ABHD11;>tr|H7BYM8|H7BYM8_HUMAN Abhydrolase domain-containi	10	9	9	9	9	0	9	0	9	0	45.7	45.7	45.7	34.69	315	315;308;258;184;159;145;123;101;97;87	10		3.9346e-55	0.76102	0.77393	40.644	10	0.84156	0.93944	20.445	10	1.1155	1.1771	53.289	10	0.76102	0.77393	40.644	10	0.84156	0.93944	20.445	10	1.1155	1.1771	53.289
Q8N2K0-2;Q8N2K0;Q8N2K0-3;I3L294;Q5T712;I3L440;I3L1V0;I3L142;I3L380	Q8N2K0-2;Q8N2K0;Q8N2K0-3;I3L294	11;11;10;6;5;4;3;3;1	11;11;10;6;5;4;3;3;1	11;11;10;6;5;4;3;3;1	Monoacylglycerol lipase ABHD12	ABHD12	>sp|Q8N2K0-2|ABD12_HUMAN Isoform 2 of Monoacylglycerol lipase ABHD12 OS=Homo sapiens GN=ABHD12;>sp|Q8N2K0|ABD12_HUMAN Monoacylglycerol lipase ABHD12 OS=Homo sapiens GN=ABHD12 PE=2 SV=2;>sp|Q8N2K0-3|ABD12_HUMAN Isoform 3 of Monoacylglycerol lipase ABHD12 OS	9	11	11	11	11	0	11	0	11	0	37.9	37.9	37.9	45.558	404	404;398;360;159;187;105;194;140;118	13		8.361e-55	0.74731	0.72457	23.857	11	0.69147	0.75191	22.169	11	0.91926	0.95001	28.78	11	0.74731	0.72457	23.857	11	0.69147	0.75191	22.169	11	0.91926	0.95001	28.78
Q96IU4;B4DNR3;F8W9U3;B4DQI4;Q96IU4-2	Q96IU4;B4DNR3;F8W9U3;B4DQI4	7;7;6;6;2	7;7;6;6;2	7;7;6;6;2	Abhydrolase domain-containing protein 14B	ABHD14B	>sp|Q96IU4|ABHEB_HUMAN Abhydrolase domain-containing protein 14B OS=Homo sapiens GN=ABHD14B PE=1 SV=1;>tr|B4DNR3|B4DNR3_HUMAN Abhydrolase domain-containing protein 14B OS=Homo sapiens GN=ABHD14B PE=2 SV=1;>tr|F8W9U3|F8W9U3_HUMAN Abhydrolase domain-containi	5	7	7	7	7	2	7	2	7	2	42.9	42.9	42.9	22.345	210	210;185;208;188;172	11	2	1.9277e-79	0.67643	0.69305	10.195	12	0.59088	0.63007	9.7156	12	0.85895	0.92334	5.815	12	0.67643	0.69305	10.683	10	0.56921	0.60909	8.7049	10	0.84687	0.9167	4.9126
O95870;O95870-2;F6WSP1	O95870;O95870-2;F6WSP1	2;2;1	2;2;1	2;2;1	Abhydrolase domain-containing protein 16A	ABHD16A	>sp|O95870|ABHGA_HUMAN Abhydrolase domain-containing protein 16A OS=Homo sapiens GN=ABHD16A PE=1 SV=3;>sp|O95870-2|ABHGA_HUMAN Isoform 2 of Abhydrolase domain-containing protein 16A OS=Homo sapiens GN=ABHD16A;>tr|F6WSP1|F6WSP1_HUMAN Abhydrolase domain-cont	3	2	2	2	2	0	2	0	2	0	3.9	3.9	3.9	63.243	558	558;525;264	2		2.7071e-06	0.72005	0.7261	0.1209	2	0.64269	0.73551	11.768	2	0.90359	1.0715	15.559	2	0.72005	0.7261	0.1209	2	0.64269	0.73551	11.768	2	0.90359	1.0715	15.559
Q8WTS1;H7BZY9	Q8WTS1;H7BZY9	2;2	2;2	2;2	1-acylglycerol-3-phosphate O-acyltransferase ABHD5	ABHD5	>sp|Q8WTS1|ABHD5_HUMAN 1-acylglycerol-3-phosphate O-acyltransferase ABHD5 OS=Homo sapiens GN=ABHD5 PE=1 SV=1;>tr|H7BZY9|H7BZY9_HUMAN 1-acylglycerol-3-phosphate O-acyltransferase ABHD5 (Fragment) OS=Homo sapiens GN=ABHD5 PE=4 SV=1	2	2	2	2	2	0	2	0	2	0	8	8	8	39.095	349	349;155	2		1.2989e-07	2.4076	2.3039	124.16	2	1.9838	2.1895	150.56	2	0.82397	0.94041	29.165	2	2.4076	2.3039	124.16	2	1.9838	2.1895	150.56	2	0.82397	0.94041	29.165
Q9BV23;F5H7L1;C9JNE7	Q9BV23;F5H7L1	4;4;1	4;4;1	4;4;1	Monoacylglycerol lipase ABHD6	ABHD6	>sp|Q9BV23|ABHD6_HUMAN Monoacylglycerol lipase ABHD6 OS=Homo sapiens GN=ABHD6 PE=2 SV=1;>tr|F5H7L1|F5H7L1_HUMAN Monoacylglycerol lipase ABHD6 OS=Homo sapiens GN=ABHD6 PE=4 SV=1	3	4	4	4	4	0	4	0	4	0	13.1	13.1	13.1	38.33	337	337;318;225	4		1.0014e-12	0.58546	0.60365	131.51	3	0.581	0.6631	16.723	3	0.94296	0.99209	149.77	3	0.58546	0.60365	131.51	3	0.581	0.6631	16.723	3	0.94296	0.99209	149.77
A6NFN2;Q8IZP0;H7BXI6;F8WA56;Q8IZP0-9;Q8IZP0-6;Q8IZP0-5;Q8IZP0-3;Q8IZP0-4;Q8IZP0-2;F8WA55;Q8IZP0-7;F5H1G9;Q8IZP0-8;Q8IZP0-10;Q8IZP0-11;F8WAL6;H0Y6B5	A6NFN2;Q8IZP0;H7BXI6;F8WA56;Q8IZP0-9;Q8IZP0-6;Q8IZP0-5;Q8IZP0-3;Q8IZP0-4;Q8IZP0-2;F8WA55;Q8IZP0-7;F5H1G9;Q8IZP0-8;Q8IZP0-10;Q8IZP0-11	9;9;9;9;9;9;9;9;9;9;9;9;9;9;9;7;1;1	9;9;9;9;9;9;9;9;9;9;9;9;9;9;9;7;1;1	7;7;7;7;7;7;7;7;7;7;7;7;7;7;7;6;0;0	Abl interactor 1	ABI1	>tr|A6NFN2|A6NFN2_HUMAN Abl interactor 1 OS=Homo sapiens GN=ABI1 PE=4 SV=2;>sp|Q8IZP0|ABI1_HUMAN Abl interactor 1 OS=Homo sapiens GN=ABI1 PE=1 SV=4;>tr|H7BXI6|H7BXI6_HUMAN Abl interactor 1 OS=Homo sapiens GN=ABI1 PE=4 SV=1;>tr|F8WA56|F8WA56_HUMAN Abl inter	18	9	9	7	9	1	9	1	7	1	21.4	21.4	17.7	55.259	509	509;508;496;482;481;480;476;452;451;446;423;422;394;393;388;329;299;293	10	1	2.7398e-104	1.0261	0.98658	23.632	8	0.96024	1.0403	6.7098	8	0.98072	1.0456	17.909	8	1.0261	0.98658	23.632	8	0.96024	1.0403	6.7098	8	0.98072	1.0456	17.909
Q9NYB9;Q9NYB9-4;E7EP65;E7EW77;Q9NYB9-2;E9PEZ7;Q9NYB9-3;F8WEB9;F8WAQ3;F8WBL5;F8WAZ8;F8WCD7;F8WAU3;E7EUA1;H7C3Q7	Q9NYB9;Q9NYB9-4;E7EP65;E7EW77;Q9NYB9-2;E9PEZ7;Q9NYB9-3	6;6;6;6;6;6;4;2;2;2;2;2;2;2;1	4;4;4;4;4;4;2;2;2;2;2;2;2;2;1	4;4;4;4;4;4;2;2;2;2;2;2;2;2;1	Abl interactor 2	ABI2	>sp|Q9NYB9|ABI2_HUMAN Abl interactor 2 OS=Homo sapiens GN=ABI2 PE=1 SV=1;>sp|Q9NYB9-4|ABI2_HUMAN Isoform 4 of Abl interactor 2 OS=Homo sapiens GN=ABI2;>tr|E7EP65|E7EP65_HUMAN Abl interactor 2 (Fragment) OS=Homo sapiens GN=ABI2 PE=4 SV=1;>tr|E7EW77|E7EW77_H	15	6	4	4	6	0	4	0	4	0	14.4	10.7	10.7	55.663	513	513;507;486;480;475;458;401;108;97;87;75;59;53;44;201	4		1.3314e-24	0.87102	0.86292	64.593	3	0.59072	0.64975	48.968	3	0.69379	0.79625	6.8153	3	0.87102	0.86292	64.593	3	0.59072	0.64975	48.968	3	0.69379	0.79625	6.8153
P42684;P42684-6;P42684-5;P42684-7;P42684-3;D1MPS6;P42684-2;P42684-10;P42684-4;P42684-9;P42684-8	P42684;P42684-6;P42684-5;P42684-7;P42684-3;D1MPS6;P42684-2;P42684-10;P42684-4;P42684-9;P42684-8	3;3;3;3;2;2;2;2;2;2;2	3;3;3;3;2;2;2;2;2;2;2	3;3;3;3;2;2;2;2;2;2;2	Abelson tyrosine-protein kinase 2	ABL2	>sp|P42684|ABL2_HUMAN Abelson tyrosine-protein kinase 2 OS=Homo sapiens GN=ABL2 PE=1 SV=1;>sp|P42684-6|ABL2_HUMAN Isoform 6 of Abelson tyrosine-protein kinase 2 OS=Homo sapiens GN=ABL2;>sp|P42684-5|ABL2_HUMAN Isoform 5 of Abelson tyrosine-protein kinase 2	11	3	3	3	3	0	3	0	3	0	4.2	4.2	4.2	128.34	1182	1182;1161;1079;1058;1167;1146;1146;1064;1043;1043;542	3		4.5307e-14	1.0299	0.96185	15.177	3	0.78901	0.76363	13.026	3	0.67427	0.68467	10.022	3	1.0299	0.96185	15.177	3	0.78901	0.76363	13.026	3	0.67427	0.68467	10.022
A6NCD9;Q5T6N4;O14639;A6NKJ2;F8W8M4;O14639-2;Q5T6N2;F8WAB0;H0Y3K7;F8WAB1;Q5JVV3;O14639-5;O14639-3;O14639-4	A6NCD9;Q5T6N4;O14639;A6NKJ2;F8W8M4;O14639-2;Q5T6N2;F8WAB0;H0Y3K7;F8WAB1;Q5JVV3;O14639-5;O14639-3;O14639-4	2;2;2;2;2;2;2;2;2;1;1;1;1;1	2;2;2;2;2;2;2;2;2;1;1;1;1;1	2;2;2;2;2;2;2;2;2;1;1;1;1;1	Actin-binding LIM protein 1	ABLIM1	>tr|A6NCD9|A6NCD9_HUMAN Actin-binding LIM protein 1 OS=Homo sapiens GN=ABLIM1 PE=4 SV=2;>tr|Q5T6N4|Q5T6N4_HUMAN Actin binding LIM protein 1 OS=Homo sapiens GN=ABLIM1 PE=2 SV=1;>sp|O14639|ABLM1_HUMAN Actin-binding LIM protein 1 OS=Homo sapiens GN=ABLIM1 PE=	14	2	2	2	2	0	2	0	2	0	4.4	4.4	4.4	95.54	846	846;846;778;746;718;718;702;702;652;655;530;455;427;401	3		2.1428e-12	1.8253	1.7814	56.117	3	1.4477	1.4015	27.414	3	1.0645	1.0614	63.73	3	1.8253	1.7814	56.117	3	1.4477	1.4015	27.414	3	1.0645	1.0614	63.73
Q12979;Q12979-2;F5H8B3;B7Z683;E9PFN9;F5H3S2;I3NI05;I3L2P5;I3L434;I3L1U8;I3L0R7;I3L3W0;I3L4Y1;I3L2C0;I3L379;I3L2L3;I3L259	Q12979;Q12979-2;F5H8B3;B7Z683;E9PFN9	26;26;26;19;15;11;8;8;6;4;3;3;3;2;2;1;1	26;26;26;19;15;11;8;8;6;4;3;3;3;2;2;1;1	23;23;23;16;14;9;8;7;6;3;3;3;3;0;1;1;1	Active breakpoint cluster region-related protein	ABR	>sp|Q12979|ABR_HUMAN Active breakpoint cluster region-related protein OS=Homo sapiens GN=ABR PE=2 SV=2;>sp|Q12979-2|ABR_HUMAN Isoform Short of Active breakpoint cluster region-related protein OS=Homo sapiens GN=ABR;>tr|F5H8B3|F5H8B3_HUMAN Active breakpoint	17	26	26	23	26	2	26	2	23	1	43.8	43.8	40.7	97.597	859	859;822;813;641;363;310;191;168;177;165;189;133;129;153;117;88;86	43	2	1.9925e-292	1.4437	1.3637	51.212	38	1.3104	1.3491	46.293	38	0.87829	0.94641	30.809	38	1.4437	1.3411	40.377	36	1.3104	1.3491	44.618	36	0.88288	0.96295	29.839
Q9P1F3;Q5SZC9	Q9P1F3	7;1	7;1	7;1	Costars family protein ABRACL	ABRACL	>sp|Q9P1F3|ABRAL_HUMAN Costars family protein ABRACL OS=Homo sapiens GN=ABRACL PE=1 SV=1	2	7	7	7	7	0	7	0	7	0	77.8	77.8	77.8	9.0564	81	81;67	9		1.3265e-89	1.0655	1.0685	7.8886	7	1.0079	1.0762	3.9735	7	0.96283	0.96738	4.272	7	1.0655	1.0685	7.8886	7	1.0079	1.0762	3.9735	7	0.96283	0.96738	4.272
Q9ULW3	Q9ULW3	3	3	3	Activator of basal transcription 1	ABT1	>sp|Q9ULW3|ABT1_HUMAN Activator of basal transcription 1 OS=Homo sapiens GN=ABT1 PE=1 SV=1	1	3	3	3	3	0	3	0	3	0	12.5	12.5	12.5	31.079	272	272	3		1.8842e-06	1.7443	1.7879	32.496	3	1.3248	1.4225	42.276	3	1.1143	1.111	23.158	3	1.7443	1.7879	32.496	3	1.3248	1.4225	42.276	3	1.1143	1.111	23.158
P09110;C9JDE9;F5GXL8;H7C131;G5E935;H0Y4D4;B4E072;B4DVF4;F2Z3P7;F2Z2Q6	P09110;C9JDE9;F5GXL8;H7C131;G5E935;H0Y4D4	12;11;11;9;8;6;4;3;1;1	12;11;11;9;8;6;4;3;1;1	12;11;11;9;8;6;4;3;1;1	3-ketoacyl-CoA thiolase, peroxisomal	ACAA1	>sp|P09110|THIK_HUMAN 3-ketoacyl-CoA thiolase, peroxisomal OS=Homo sapiens GN=ACAA1 PE=1 SV=2;>tr|C9JDE9|C9JDE9_HUMAN 3-ketoacyl-CoA thiolase, peroxisomal OS=Homo sapiens GN=ACAA1 PE=3 SV=1;>tr|F5GXL8|F5GXL8_HUMAN 3-ketoacyl-CoA thiolase, peroxisomal OS=Ho	10	12	12	12	12	0	12	0	12	0	49.3	49.3	49.3	44.292	424	424;383;356;290;331;237;126;153;121;113	19		0	0.94299	0.90697	12.912	18	0.94402	0.96584	17.596	18	0.94585	0.98385	15.862	18	0.94299	0.90697	12.912	18	0.94402	0.96584	17.596	18	0.94585	0.98385	15.862
P42765	P42765	23	23	23	3-ketoacyl-CoA thiolase, mitochondrial	ACAA2	>sp|P42765|THIM_HUMAN 3-ketoacyl-CoA thiolase, mitochondrial OS=Homo sapiens GN=ACAA2 PE=1 SV=2	1	23	23	23	22	12	22	12	22	12	67.8	67.8	67.8	41.924	397	397	42	15	0	0.77089	0.75923	22.238	48	0.79817	0.82947	19.921	48	0.9892	1.0822	14.428	48	0.76611	0.74449	22.212	36	0.80839	0.83051	21.011	36	1.0355	1.1085	15.081
Q13085-4;Q13085;Q13085-2;Q13085-3;F8W6G0;O00763;F8W8T8;O00763-2;H7BYH5;H0YGH5;F6QQI9;E9PEW7;D3YTK0;A8MYL5	Q13085-4;Q13085;Q13085-2;Q13085-3;F8W6G0	78;78;77;77;43;10;10;10;5;4;4;2;1;1	78;78;77;77;43;10;10;10;5;4;4;2;1;1	78;78;77;77;43;10;10;10;5;4;4;2;1;1	Acetyl-CoA carboxylase 1;Biotin carboxylase	ACACA	>sp|Q13085-4|ACACA_HUMAN Isoform 4 of Acetyl-CoA carboxylase 1 OS=Homo sapiens GN=ACACA;>sp|Q13085|ACACA_HUMAN Acetyl-CoA carboxylase 1 OS=Homo sapiens GN=ACACA PE=1 SV=2;>sp|Q13085-2|ACACA_HUMAN Isoform 2 of Acetyl-CoA carboxylase 1 OS=Homo sapiens GN=ACA	14	78	78	78	78	0	78	0	78	0	39.1	39.1	39.1	270	2383	2383;2346;2288;2268;1045;2458;2388;2388;1689;859;858;92;77;42	136		0	1.2874	1.172	28.716	123	1.1254	1.1577	30.946	123	0.86138	1.0014	27.466	123	1.2874	1.172	28.716	123	1.1254	1.1577	30.946	123	0.86138	1.0014	27.466
Q9UKU7;F5H2N4;B7Z5W4;Q6ZWP6;B7Z7F1;E9PLS3	Q9UKU7;F5H2N4;B7Z5W4;Q6ZWP6;B7Z7F1;E9PLS3	2;2;1;1;1;1	2;2;1;1;1;1	2;2;1;1;1;1	Isobutyryl-CoA dehydrogenase, mitochondrial	ACAD8	>sp|Q9UKU7|ACAD8_HUMAN Isobutyryl-CoA dehydrogenase, mitochondrial OS=Homo sapiens GN=ACAD8 PE=1 SV=1;>tr|F5H2N4|F5H2N4_HUMAN Isobutyryl-CoA dehydrogenase, mitochondrial OS=Homo sapiens GN=ACAD8 PE=3 SV=1;>tr|B7Z5W4|B7Z5W4_HUMAN Isobutyryl-CoA dehydrogenas	6	2	2	2	2	0	2	0	2	0	5.3	5.3	5.3	45.069	415	415;272;357;288;226;76	2		1.0445e-05	NaN	NaN	NaN	1	NaN	NaN	NaN	1	NaN	NaN	NaN	1	NaN	NaN	NaN	1	NaN	NaN	NaN	1	NaN	NaN	NaN
Q9H845;F8WAN8;H0Y8Z9;D6RCD8	Q9H845;F8WAN8;H0Y8Z9	16;14;11;1	16;14;11;1	16;14;11;1	Acyl-CoA dehydrogenase family member 9, mitochondrial	ACAD9	>sp|Q9H845|ACAD9_HUMAN Acyl-CoA dehydrogenase family member 9, mitochondrial OS=Homo sapiens GN=ACAD9 PE=1 SV=1;>tr|F8WAN8|F8WAN8_HUMAN Acyl-CoA dehydrogenase family member 9, mitochondrial OS=Homo sapiens GN=ACAD9 PE=3 SV=1;>tr|H0Y8Z9|H0Y8Z9_HUMAN Acyl-Co	4	16	16	16	16	0	16	0	16	0	34.1	34.1	34.1	68.76	621	621;488;384;173	21		2.1329e-164	0.80414	0.80256	26.991	14	0.86587	0.913	20.541	14	0.98298	1.0305	19.715	14	0.80414	0.80256	26.991	14	0.86587	0.913	20.541	14	0.98298	1.0305	19.715
Q5T4U5;P11310-2;P11310;B7Z9I1;B4DJE7;E9PJM9;E9PRX4;H0YDT5	Q5T4U5;P11310-2;P11310;B7Z9I1;B4DJE7	9;9;9;9;6;3;1;1	9;9;9;9;6;3;1;1	9;9;9;9;6;3;1;1	Medium-chain specific acyl-CoA dehydrogenase, mitochondrial	ACADM	>tr|Q5T4U5|Q5T4U5_HUMAN Acyl-Coenzyme A dehydrogenase, C-4 to C-12 straight chain OS=Homo sapiens GN=ACADM PE=2 SV=1;>sp|P11310-2|ACADM_HUMAN Isoform 2 of Medium-chain specific acyl-CoA dehydrogenase, mitochondrial OS=Homo sapiens GN=ACADM;>sp|P11310|ACADM	8	9	9	9	9	4	9	4	9	4	20.3	20.3	20.3	50.27	454	454;425;421;385;232;104;76;67	11	4	3.8467e-64	0.7958	0.78235	26.199	14	0.80085	0.83698	47.557	14	1.0268	1.0528	38.791	14	0.80351	0.77895	30.908	10	0.84021	0.86998	55.898	10	0.96298	1.0723	45.035
P45954;B4DQ51;H0Y6T4	P45954;B4DQ51	11;11;1	11;11;1	11;11;1	Short/branched chain specific acyl-CoA dehydrogenase, mitochondrial	ACADSB	>sp|P45954|ACDSB_HUMAN Short/branched chain specific acyl-CoA dehydrogenase, mitochondrial OS=Homo sapiens GN=ACADSB PE=1 SV=1;>tr|B4DQ51|B4DQ51_HUMAN Short/branched chain-specific acyl-CoA dehydrogenase, mitochondrial OS=Homo sapiens GN=ACADSB PE=2 SV=1	3	11	11	11	11	0	11	0	11	0	32.6	32.6	32.6	47.485	432	432;330;171	14		4.7843e-65	0.77875	0.75082	14.044	14	0.80985	0.86524	11.872	14	0.96722	1.0465	18.088	14	0.77875	0.75082	14.044	14	0.80985	0.86524	11.872	14	0.96722	1.0465	18.088
G3V1M7;F5H2A9;P49748;P49748-2	G3V1M7;F5H2A9;P49748;P49748-2	26;26;26;26	26;26;26;26	26;26;26;26	Very long-chain specific acyl-CoA dehydrogenase, mitochondrial	ACADVL	>tr|G3V1M7|G3V1M7_HUMAN Acyl-Coenzyme A dehydrogenase, very long chain, isoform CRA_b OS=Homo sapiens GN=ACADVL PE=3 SV=1;>tr|F5H2A9|F5H2A9_HUMAN Very long-chain-specific acyl-CoA dehydrogenase, mitochondrial OS=Homo sapiens GN=ACADVL PE=3 SV=1;>sp|P49748|	4	26	26	26	26	2	26	2	26	2	42.4	42.4	42.4	75.209	701	701;678;655;633	48	2	0	0.84573	0.83398	22.02	34	0.95268	0.99128	19.466	34	1.1397	1.189	22.173	34	0.84573	0.83398	22.02	34	0.95268	0.99128	19.466	34	1.1397	1.189	22.173
Q15057	Q15057	2	2	2	Arf-GAP with coiled-coil, ANK repeat and PH domain-containing protein 2	ACAP2	>sp|Q15057|ACAP2_HUMAN Arf-GAP with coiled-coil, ANK repeat and PH domain-containing protein 2 OS=Homo sapiens GN=ACAP2 PE=1 SV=3	1	2	2	2	2	0	2	0	2	0	2.2	2.2	2.2	88.028	778	778	2		3.3909e-15	NaN	NaN	NaN	1	NaN	NaN	NaN	1	NaN	NaN	NaN	1	NaN	NaN	NaN	1	NaN	NaN	NaN	1	NaN	NaN	NaN
P24752;H0YEL7;G3XAB4;E9PRQ6;E9PKF3	P24752	21;9;7;6;1	21;9;7;6;1	21;9;7;6;1	Acetyl-CoA acetyltransferase, mitochondrial	ACAT1	>sp|P24752|THIL_HUMAN Acetyl-CoA acetyltransferase, mitochondrial OS=Homo sapiens GN=ACAT1 PE=1 SV=1	5	21	21	21	19	7	19	7	19	7	62.1	62.1	62.1	45.199	427	427;136;162;141;54	30	8	0	0.99293	0.97542	16.414	33	0.97087	0.99892	9.501	33	0.92256	0.99675	14.008	33	0.9924	0.96471	15.473	25	0.9549	0.97355	8.3499	25	0.92256	0.99978	13.607
Q9BWD1;B7Z233	Q9BWD1;B7Z233	13;11	13;11	13;11	Acetyl-CoA acetyltransferase, cytosolic	ACAT2	>sp|Q9BWD1|THIC_HUMAN Acetyl-CoA acetyltransferase, cytosolic OS=Homo sapiens GN=ACAT2 PE=1 SV=2;>tr|B7Z233|B7Z233_HUMAN Acetyl-CoA acetyltransferase, cytosolic OS=Homo sapiens GN=ACAT2 PE=2 SV=1	2	13	13	13	13	2	13	2	13	2	46.1	46.1	46.1	41.35	397	397;426	29	4	2.1074e-260	0.85245	0.8242	28.58	25	0.79531	0.88312	16.111	25	0.93028	0.98387	27.87	25	0.83931	0.82375	29.286	23	0.79545	0.88312	16.816	23	0.94912	0.99097	28.684
Q9H3P7	Q9H3P7	11	11	11	Golgi resident protein GCP60	ACBD3	>sp|Q9H3P7|GCP60_HUMAN Golgi resident protein GCP60 OS=Homo sapiens GN=ACBD3 PE=1 SV=4	1	11	11	11	11	1	11	1	11	1	30.1	30.1	30.1	60.593	528	528	16	2	3.7174e-288	0.93779	0.93003	35.698	12	0.82299	0.90165	60.652	12	0.90595	1.0465	25.613	12	0.95197	0.94349	35.449	11	0.83736	0.92047	33.007	11	0.92898	1.007	26.833
Q5T8D3-3;Q5T8D3-2;Q5T8D3;H7BYB2;Q5T8D3-4;B7Z2A7;Q5T8E0;Q8NC06-3;Q8NC06-2;Q8NC06	Q5T8D3-3;Q5T8D3-2;Q5T8D3;H7BYB2;Q5T8D3-4;B7Z2A7	11;11;10;10;8;7;5;1;1;1	11;11;10;10;8;7;5;1;1;1	11;11;10;10;8;7;5;1;1;1	Acyl-CoA-binding domain-containing protein 5	ACBD5	>sp|Q5T8D3-3|ACBD5_HUMAN Isoform 3 of Acyl-CoA-binding domain-containing protein 5 OS=Homo sapiens GN=ACBD5;>sp|Q5T8D3-2|ACBD5_HUMAN Isoform 2 of Acyl-CoA-binding domain-containing protein 5 OS=Homo sapiens GN=ACBD5;>sp|Q5T8D3|ACBD5_HUMAN Acyl-CoA-binding	10	11	11	11	11	0	11	0	11	0	22.9	22.9	22.9	58.977	525	525;490;534;531;416;348;294;341;305;268	16		3.9708e-157	0.8436	0.83532	18.27	11	0.89616	0.94634	20.871	11	1.0889	1.1604	25.534	11	0.8436	0.83532	18.27	11	0.89616	0.94634	20.871	11	1.0889	1.1604	25.534
Q9BR61	Q9BR61	6	6	6	Acyl-CoA-binding domain-containing protein 6	ACBD6	>sp|Q9BR61|ACBD6_HUMAN Acyl-CoA-binding domain-containing protein 6 OS=Homo sapiens GN=ACBD6 PE=1 SV=1	1	6	6	6	6	0	6	0	6	0	24.5	24.5	24.5	31.15	282	282	8		4.1656e-20	1.2186	1.276	18.282	7	0.97311	1.1063	18.279	7	0.86166	0.92461	16.553	7	1.2186	1.276	18.282	7	0.97311	1.1063	18.279	7	0.86166	0.92461	16.553
Q9UKV3;E7EQT4;Q9UKV3-5;Q9UKV3-2;Q9UKV3-3;G3V3B0;G3V3T3	Q9UKV3;E7EQT4;Q9UKV3-5;Q9UKV3-2;Q9UKV3-3;G3V3B0	52;52;51;27;27;26;7	52;52;51;27;27;26;7	52;52;51;27;27;26;7	Apoptotic chromatin condensation inducer in the nucleus	ACIN1	>sp|Q9UKV3|ACINU_HUMAN Apoptotic chromatin condensation inducer in the nucleus OS=Homo sapiens GN=ACIN1 PE=1 SV=2;>tr|E7EQT4|E7EQT4_HUMAN Apoptotic chromatin condensation inducer in the nucleus OS=Homo sapiens GN=ACIN1 PE=4 SV=2;>sp|Q9UKV3-5|ACINU_HUMAN Is	7	52	52	52	35	49	35	49	35	49	39	39	39	151.86	1341	1341;1301;1328;614;583;582;194	61	209	0	6.3893	0.94978	131.28	210	4.2982	2.09	136.47	209	0.62249	0.9474	49.57	209	0.9492	0.87792	14.103	57	0.88793	0.87824	16.529	57	0.93357	1.0574	13.619
E7ENH9;P53396;P53396-2;B4E3P0	E7ENH9;P53396;P53396-2;B4E3P0	103;103;101;78	103;103;101;78	103;103;101;78	ATP-citrate synthase	ACLY	>tr|E7ENH9|E7ENH9_HUMAN ATP-citrate synthase OS=Homo sapiens GN=ACLY PE=4 SV=2;>sp|P53396|ACLY_HUMAN ATP-citrate synthase OS=Homo sapiens GN=ACLY PE=1 SV=3;>sp|P53396-2|ACLY_HUMAN Isoform 2 of ATP-citrate synthase OS=Homo sapiens GN=ACLY;>tr|B4E3P0|B4E3P0_	4	103	103	103	102	34	102	34	102	34	69.3	69.3	69.3	126.22	1155	1155;1101;1091;830	357	55	0	1.1482	1.0435	44.325	342	1.0273	1.0338	34.062	342	0.90429	1.0199	21.355	342	1.14	1.0607	19.095	292	1.0171	1.0423	20.035	292	0.90856	1.0065	17.604
P21399;Q9HBB2;Q59FI0;Q5VZA6	P21399;Q9HBB2;Q59FI0;Q5VZA6	39;30;30;20	39;30;30;20	38;29;29;20	Cytoplasmic aconitate hydratase	ACO1;IRP1	>sp|P21399|ACOC_HUMAN Cytoplasmic aconitate hydratase OS=Homo sapiens GN=ACO1 PE=1 SV=3;>tr|Q9HBB2|Q9HBB2_HUMAN Cytoplasmic aconitate hydratase OS=Homo sapiens GN=IRP1 PE=2 SV=1;>tr|Q59FI0|Q59FI0_HUMAN Aconitase 1 variant (Fragment) OS=Homo sapiens GN=ACO1	4	39	39	38	39	0	39	0	38	0	52.8	52.8	52	98.398	889	889;790;781;434	47		0	0.593	0.56721	37.435	46	0.51079	0.51872	15.448	46	0.8532	0.91998	33.495	46	0.593	0.56721	37.435	46	0.51079	0.51872	15.448	46	0.8532	0.91998	33.495
A2A274;Q99798;F5H2A5;B4DEC3;B4DW08	A2A274;Q99798;F5H2A5;B4DEC3;B4DW08	33;33;32;22;22	33;33;32;22;22	33;33;32;22;22	Aconitate hydratase, mitochondrial	ACO2	>tr|A2A274|A2A274_HUMAN Aconitase 2, mitochondrial OS=Homo sapiens GN=ACO2 PE=4 SV=1;>sp|Q99798|ACON_HUMAN Aconitate hydratase, mitochondrial OS=Homo sapiens GN=ACO2 PE=1 SV=2;>tr|F5H2A5|F5H2A5_HUMAN Aconitate hydratase, mitochondrial OS=Homo sapiens GN=AC	5	33	33	33	33	6	33	6	33	6	55.4	55.4	55.4	87.819	805	805;780;761;501;491	54	8	0	0.83867	0.78616	39.477	58	0.79502	0.80314	46.041	58	0.94568	0.99772	17.201	58	0.81869	0.77734	39.057	51	0.77526	0.80445	36.473	51	0.94562	0.99625	17.409
Q9NPJ3;F5H2L4	Q9NPJ3;F5H2L4	8;5	8;5	8;5	Acyl-coenzyme A thioesterase 13	ACOT13	>sp|Q9NPJ3|ACO13_HUMAN Acyl-coenzyme A thioesterase 13 OS=Homo sapiens GN=ACOT13 PE=1 SV=1;>tr|F5H2L4|F5H2L4_HUMAN Acyl-coenzyme A thioesterase 13 OS=Homo sapiens GN=ACOT13 PE=4 SV=1	2	8	8	8	8	0	8	0	8	0	52.1	52.1	52.1	14.96	140	140;117	16		2.3512e-36	0.87631	0.93672	18.252	15	0.83051	0.83644	16.575	15	0.94715	0.94362	7.3555	15	0.87631	0.93672	18.252	15	0.83051	0.83644	16.575	15	0.94715	0.94362	7.3555
P49753;Q86TX2;G3V4F2;P49753-2;B3KSA0	P49753;Q86TX2;G3V4F2;P49753-2;B3KSA0	18;18;17;9;9	18;18;17;9;9	18;18;17;9;9	Acyl-coenzyme A thioesterase 2, mitochondrial;Acyl-coenzyme A thioesterase 1	ACOT2;ACOT1	>sp|P49753|ACOT2_HUMAN Acyl-coenzyme A thioesterase 2, mitochondrial OS=Homo sapiens GN=ACOT2 PE=1 SV=6;>sp|Q86TX2|ACOT1_HUMAN Acyl-coenzyme A thioesterase 1 OS=Homo sapiens GN=ACOT1 PE=1 SV=1;>tr|G3V4F2|G3V4F2_HUMAN Acyl-coenzyme A thioesterase 1 OS=Homo	5	18	18	18	16	8	16	8	16	8	48.4	48.4	48.4	53.218	483	483;421;395;301;286	22	8	0	0.84186	0.82054	9.5659	27	0.74844	0.80506	11.3	27	0.87563	1.0001	12.765	27	0.83718	0.80403	9.8231	22	0.7625	0.7985	11.474	22	0.88508	1.004	9.6135
O00154-4;O00154;O00154-5;O00154-6;B4DUX0;O00154-3;O00154-2;F5GWE2;Q6ZUV0	O00154-4;O00154;O00154-5;O00154-6;B4DUX0;O00154-3;O00154-2	16;15;15;15;12;10;10;6;1	16;15;15;15;12;10;10;6;1	16;15;15;15;12;10;10;6;1	Cytosolic acyl coenzyme A thioester hydrolase	ACOT7	>sp|O00154-4|BACH_HUMAN Isoform 4 of Cytosolic acyl coenzyme A thioester hydrolase OS=Homo sapiens GN=ACOT7;>sp|O00154|BACH_HUMAN Cytosolic acyl coenzyme A thioester hydrolase OS=Homo sapiens GN=ACOT7 PE=1 SV=3;>sp|O00154-5|BACH_HUMAN Isoform 5 of Cytosoli	9	16	16	16	13	13	13	13	13	13	45.3	45.3	45.3	37.419	338	338;380;350;329;265;283;246;223;252	20	18	2.6655e-166	1.1922	1.1808	13.535	34	1.1837	1.2617	12.556	34	0.96504	1.0092	16.19	34	1.1531	1.112	15.133	17	1.1401	1.2146	13.057	17	0.89204	0.9868	15.766
O14734;A6NDT2;E9PJN0;H7C5A7;E9PRD4;E9PIS4;G5E995;E9PMC4;Q9BR14;F6VBM3;H0Y698	O14734;A6NDT2;E9PJN0;H7C5A7;E9PRD4;E9PIS4;G5E995;E9PMC4;Q9BR14	4;4;4;3;2;2;2;2;2;1;1	4;4;4;3;2;2;2;2;2;1;1	4;4;4;3;2;2;2;2;2;1;1	Acyl-coenzyme A thioesterase 8	ACOT8	>sp|O14734|ACOT8_HUMAN Acyl-coenzyme A thioesterase 8 OS=Homo sapiens GN=ACOT8 PE=1 SV=1;>tr|A6NDT2|A6NDT2_HUMAN Acyl-CoA thioesterase 8, isoform CRA_c OS=Homo sapiens GN=ACOT8 PE=4 SV=1;>tr|E9PJN0|E9PJN0_HUMAN Acyl-coenzyme A thioesterase 8 OS=Homo sapien	11	4	4	4	4	0	4	0	4	0	21.3	21.3	21.3	35.914	319	319;254;226;209;171;132;113;94;92;107;74	6		8.6644e-32	1.0883	1.1089	18.953	4	0.91117	1.0136	14.716	4	0.85317	0.9608	8.6744	4	1.0883	1.1089	18.953	4	0.91117	1.0136	14.716	4	0.85317	0.9608	8.6744
Q9Y305-4;Q9Y305;Q9Y305-2;Q9Y305-3;H7C5Q2;C9J7L8	Q9Y305-4;Q9Y305;Q9Y305-2;Q9Y305-3;H7C5Q2	23;23;23;21;12;9	23;23;23;21;12;9	23;23;23;21;12;9	Acyl-coenzyme A thioesterase 9, mitochondrial	ACOT9	>sp|Q9Y305-4|ACOT9_HUMAN Isoform 4 of Acyl-coenzyme A thioesterase 9, mitochondrial OS=Homo sapiens GN=ACOT9;>sp|Q9Y305|ACOT9_HUMAN Acyl-coenzyme A thioesterase 9, mitochondrial OS=Homo sapiens GN=ACOT9 PE=1 SV=2;>sp|Q9Y305-2|ACOT9_HUMAN Isoform 2 of Acyl-	6	23	23	23	23	4	23	4	23	4	49.8	49.8	49.8	50.85	448	448;439;406;379;264;136	29	6	1.077e-244	0.9732	0.94834	22.737	30	1.0148	1.03	44.981	30	1.0648	1.0996	45.564	30	0.9732	0.94834	22.442	24	1.0179	1.0313	50.194	24	1.0472	1.0922	50.386
Q15067;Q15067-2;F5GYQ8;F5H0M0;I3L0T4	Q15067;Q15067-2;F5GYQ8;F5H0M0	19;19;18;18;1	19;19;18;18;1	19;19;18;18;1	Peroxisomal acyl-coenzyme A oxidase 1;Acyl-coenzyme A oxidase	ACOX1	>sp|Q15067|ACOX1_HUMAN Peroxisomal acyl-coenzyme A oxidase 1 OS=Homo sapiens GN=ACOX1 PE=1 SV=3;>sp|Q15067-2|ACOX1_HUMAN Isoform 2 of Peroxisomal acyl-coenzyme A oxidase 1 OS=Homo sapiens GN=ACOX1;>tr|F5GYQ8|F5GYQ8_HUMAN Acyl-coenzyme A oxidase OS=Homo sap	5	19	19	19	19	0	19	0	19	0	39.8	39.8	39.8	74.423	660	660;660;622;592;223	28		7.2621e-277	1.2218	1.2178	23.257	24	1.0797	1.1894	21.394	24	0.8771	0.90754	16.97	24	1.2218	1.2178	23.257	24	1.0797	1.1894	21.394	24	0.8771	0.90754	16.97
P24666;P24666-2;P24666-3;B5MCC7;G5E9R5;C9JNS5;F2Z2Q9;D3YTI2	P24666;P24666-2;P24666-3;B5MCC7;G5E9R5	15;11;11;9;9;7;7;5	15;11;11;9;9;7;7;5	15;11;11;9;9;7;7;5	Low molecular weight phosphotyrosine protein phosphatase	ACP1	>sp|P24666|PPAC_HUMAN Low molecular weight phosphotyrosine protein phosphatase OS=Homo sapiens GN=ACP1 PE=1 SV=3;>sp|P24666-2|PPAC_HUMAN Isoform 2 of Low molecular weight phosphotyrosine protein phosphatase OS=Homo sapiens GN=ACP1;>sp|P24666-3|PPAC_HUMAN I	8	15	15	15	15	3	15	3	15	3	78.5	78.5	78.5	18.042	158	158;158;124;112;80;72;70;85	23	3	0	1.0944	1.138	15.303	23	1.0241	1.0859	13.562	23	0.92547	0.98628	34.987	23	1.0818	1.1231	16.299	20	1.0256	1.0786	14.354	20	0.92891	0.96643	16.899
B4DFQ6;Q96CM8;B4DHT5;E9PF16;B4DUF5;D6RF87	B4DFQ6;Q96CM8;B4DHT5;E9PF16;B4DUF5;D6RF87	4;4;4;3;2;2	4;4;4;3;2;2	4;4;4;3;2;2	Acyl-CoA synthetase family member 2, mitochondrial	ACSF2	>tr|B4DFQ6|B4DFQ6_HUMAN Acyl-CoA synthetase family member 2, mitochondrial OS=Homo sapiens GN=ACSF2 PE=2 SV=1;>sp|Q96CM8|ACSF2_HUMAN Acyl-CoA synthetase family member 2, mitochondrial OS=Homo sapiens GN=ACSF2 PE=1 SV=2;>tr|B4DHT5|B4DHT5_HUMAN Acyl-CoA synt	6	4	4	4	4	0	4	0	4	0	8.6	8.6	8.6	70.622	640	640;615;602;572;455;183	6		4.6706e-151	0.71547	0.7204	14.186	2	0.56342	0.55128	1.9214	2	0.83564	0.82662	2.6955	2	0.71547	0.7204	14.186	2	0.56342	0.55128	1.9214	2	0.83564	0.82662	2.6955
Q4G176;F5H2G6;F5H5A1;F5GX20;F5H755;F5H362;H0YGC7;F5H3B2	Q4G176;F5H2G6;F5H5A1;F5GX20;F5H755;F5H362	6;3;3;3;3;3;2;1	6;3;3;3;3;3;2;1	6;3;3;3;3;3;2;1	Acyl-CoA synthetase family member 3, mitochondrial	ACSF3	>sp|Q4G176|ACSF3_HUMAN Acyl-CoA synthetase family member 3, mitochondrial OS=Homo sapiens GN=ACSF3 PE=1 SV=3;>tr|F5H2G6|F5H2G6_HUMAN Acyl-CoA synthetase family member 3, mitochondrial OS=Homo sapiens GN=ACSF3 PE=4 SV=1;>tr|F5H5A1|F5H5A1_HUMAN Acyl-CoA synt	8	6	6	6	6	0	6	0	6	0	12.8	12.8	12.8	64.129	576	576;368;311;237;235;190;183;106	8		6.0652e-16	0.93228	0.9298	14.499	5	0.78923	0.88775	17.378	5	0.84376	0.96924	6.3837	5	0.93228	0.9298	14.499	5	0.78923	0.88775	17.378	5	0.84376	0.96924	6.3837
P33121;P33121-2;E7EPM6;B7Z452;B7Z3Z9;D6RER0;H0Y9U7;D6RG07;Q9ULC5-3;Q9ULC5;Q9ULC5-4;B4DX30;H0Y9Z9	P33121;P33121-2;E7EPM6;B7Z452;B7Z3Z9;D6RER0	10;10;10;9;7;6;3;2;1;1;1;1;1	10;10;10;9;7;6;3;2;1;1;1;1;1	10;10;10;9;7;6;3;2;1;1;1;1;1	Long-chain-fatty-acid--CoA ligase 1	ACSL1	>sp|P33121|ACSL1_HUMAN Long-chain-fatty-acid--CoA ligase 1 OS=Homo sapiens GN=ACSL1 PE=1 SV=1;>sp|P33121-2|ACSL1_HUMAN Isoform 2 of Long-chain-fatty-acid--CoA ligase 1 OS=Homo sapiens GN=ACSL1;>tr|E7EPM6|E7EPM6_HUMAN Long-chain-fatty-acid--CoA ligase 1 OS=	13	10	10	10	10	0	10	0	10	0	17.6	17.6	17.6	77.942	698	698;688;664;698;527;388;294;126;739;683;659;465;94	15		3.3782e-95	0.64495	0.58593	32.372	11	0.6675	0.65554	44.919	11	1.0264	1.202	29.832	11	0.64495	0.58593	32.372	11	0.6675	0.65554	44.919	11	1.0264	1.202	29.832
O95573;H7C260;H7BYZ7;F5GWH2;F5H062;C9JC11	O95573	32;8;8;3;1;1	32;8;8;3;1;1	29;8;6;3;1;1	Long-chain-fatty-acid--CoA ligase 3	ACSL3	>sp|O95573|ACSL3_HUMAN Long-chain-fatty-acid--CoA ligase 3 OS=Homo sapiens GN=ACSL3 PE=1 SV=3	6	32	32	29	32	7	32	7	29	6	60	60	55.1	80.419	720	720;213;179;141;95;88	59	8	0	0.8243	0.78569	25.799	57	0.84101	0.80784	41.874	57	0.98841	1.0771	26.352	57	0.82235	0.78569	26.429	51	0.82324	0.839	33.641	51	0.98804	1.0771	27.378
O60488;O60488-2;H0Y9A0;D6RF95;D6RD96;D6RDA8;D6RFW9	O60488;O60488-2	26;26;6;3;1;1;1	23;23;6;3;1;1;1	23;23;6;3;1;1;1	Long-chain-fatty-acid--CoA ligase 4	ACSL4	>sp|O60488|ACSL4_HUMAN Long-chain-fatty-acid--CoA ligase 4 OS=Homo sapiens GN=ACSL4 PE=1 SV=2;>sp|O60488-2|ACSL4_HUMAN Isoform Short of Long-chain-fatty-acid--CoA ligase 4 OS=Homo sapiens GN=ACSL4	7	26	23	23	26	2	23	1	23	1	45.7	40.8	40.8	79.187	711	711;670;156;154;145;128;126	28	1	1.52e-227	0.8856	0.83194	14.148	24	0.71191	0.72743	18.576	24	0.81489	0.89408	10.714	24	0.8856	0.83194	14.148	24	0.71191	0.72743	18.576	24	0.81489	0.89408	10.714
Q5QPH3;Q9NR19;F6WZD5;E7EWU3;B3KUV2	Q5QPH3;Q9NR19;F6WZD5;E7EWU3;B3KUV2	6;6;6;6;4	6;6;6;6;4	6;6;6;6;4	Acetyl-coenzyme A synthetase, cytoplasmic	ACSS2	>tr|Q5QPH3|Q5QPH3_HUMAN Acetyl-coenzyme A synthetase, cytoplasmic OS=Homo sapiens GN=ACSS2 PE=2 SV=1;>sp|Q9NR19|ACSA_HUMAN Acetyl-coenzyme A synthetase, cytoplasmic OS=Homo sapiens GN=ACSS2 PE=1 SV=1;>tr|F6WZD5|F6WZD5_HUMAN Acetyl-coenzyme A synthetase, cy	5	6	6	6	6	0	6	0	6	0	10.5	10.5	10.5	80.087	714	714;701;699;651;409	6		4.2556e-20	0.86154	0.77509	115.12	5	0.96222	0.92005	42.697	5	0.966	1.0226	71.081	5	0.86154	0.77509	115.12	5	0.96222	0.92005	42.697	5	0.966	1.0226	71.081
CON__P60712;P60709;B4E335;B4DW52;E7EVS6;G5E9R0;C9JZR7;C9JUM1;C9JTX5;F8WCH0	CON__P60712;P60709;B4E335;B4DW52	45;45;44;38;15;15;13;13;11;4	1;1;1;1;1;1;1;1;1;0	1;1;1;1;1;1;1;1;1;0	Actin, cytoplasmic 1;Actin, cytoplasmic 1, N-terminally processed	ACTB	>P60712 SWISS-PROT:P60712 (Bos taurus) Actin, cytoplasmic 1;>sp|P60709|ACTB_HUMAN Actin, cytoplasmic 1 OS=Homo sapiens GN=ACTB PE=1 SV=1;>tr|B4E335|B4E335_HUMAN Actin, cytoplasmic 1, N-terminally processed OS=Homo sapiens GN=ACTB PE=2 SV=1;>tr|B4DW52|B4DW5	10	45	1	1	45	31	1	1	1	1	90.9	4.5	4.5	41.736	375	375;375;351;347;164;125;103;99;80;52	15	3	0	0.88236	0.89748	29.763	17	0.89011	0.88698	27.225	17	1.0257	1.0407	11.78	17	0.89776	0.9045	30.509	14	0.89674	0.89082	28.237	14	1.0224	1.0319	13.009
F5GYT4	F5GYT4	34	1	1		ACTB	>tr|F5GYT4|F5GYT4_HUMAN Actin, cytoplasmic 1, N-terminally processed OS=Homo sapiens GN=ACTB PE=3 SV=1	1	34	1	1	34	23	1	0	1	0	88.4	4.4	4.4	33.106	294	294	2		0	1.2639	1.3072	19.339	2	1.014	1.0656	12.688	2	0.80223	0.83612	5.7106	2	1.2639	1.3072	19.339	2	1.014	1.0656	12.688	2	0.80223	0.83612	5.7106
Q562R1	Q562R1	12	1	1	Beta-actin-like protein 2	ACTBL2	>sp|Q562R1|ACTBL_HUMAN Beta-actin-like protein 2 OS=Homo sapiens GN=ACTBL2 PE=1 SV=2	1	12	1	1	12	9	1	1	1	1	22.1	4.8	4.8	42.003	376	376	1	1	6.2705e-269	0.76793	0.79571	30.934	2	0.82302	0.82766	69.744	2	1.0717	1.0699	38.964	2	NaN	NaN	NaN	1	NaN	NaN	NaN	1	NaN	NaN	NaN
P68032;P68133;P62736;P63267;F5H1C1;Q5T8M7;A6NL76;Q5T8M8;B4DUI8;E9PG30;E7EQV5;F6QUT6;F6UVQ4;C9JFL5;B8ZZJ2;F8WB63	P68032;P68133;P62736;P63267;F5H1C1;Q5T8M7;A6NL76;Q5T8M8;B4DUI8;E9PG30;E7EQV5	31;30;29;28;27;26;25;25;22;21;21;12;12;12;11;11	8;7;7;6;5;4;5;5;7;5;3;2;2;2;1;1	8;7;7;6;5;4;5;5;7;5;3;2;2;2;1;1	Actin, alpha cardiac muscle 1;Actin, alpha skeletal muscle;Actin, aortic smooth muscle;Actin, gamma-enteric smooth muscle	ACTC1;ACTA1;ACTA2;ACTG2	>sp|P68032|ACTC_HUMAN Actin, alpha cardiac muscle 1 OS=Homo sapiens GN=ACTC1 PE=1 SV=1;>sp|P68133|ACTS_HUMAN Actin, alpha skeletal muscle OS=Homo sapiens GN=ACTA1 PE=1 SV=1;>sp|P62736|ACTA_HUMAN Actin, aortic smooth muscle OS=Homo sapiens GN=ACTA2 PE=1 SV=	16	31	8	8	31	19	8	3	8	3	68.2	38.7	38.7	42.019	377	377;377;377;376;342;342;289;287;332;333;254;151;151;145;119;105	66	20	0	1.0176	1.0051	16.741	72	0.96543	0.96413	15.787	72	0.96269	0.97898	11.86	72	1.0409	1.0369	14.964	54	0.97044	0.96292	12.697	54	0.95519	0.9784	11.726
P63261;F5H0N0;I3L3I4;I3L4N8;I3L1U9;I3L3I0;I3L3R2	P63261;F5H0N0;I3L3I4;I3L4N8;I3L1U9;I3L3I0	47;46;39;24;24;24;17	47;46;39;24;24;24;17	3;3;3;3;3;3;3	Actin, cytoplasmic 2;Actin, cytoplasmic 2, N-terminally processed	ACTG1	>sp|P63261|ACTG_HUMAN Actin, cytoplasmic 2 OS=Homo sapiens GN=ACTG1 PE=1 SV=1;>tr|F5H0N0|F5H0N0_HUMAN Actin, cytoplasmic 2, N-terminally processed OS=Homo sapiens GN=ACTG1 PE=3 SV=1;>tr|I3L3I4|I3L3I4_HUMAN Actin, cytoplasmic 2, N-terminally processed OS=Ho	7	47	47	3	47	31	47	31	3	1	91.2	91.2	7.5	41.792	375	375;333;383;242;214;214;164	883	276	0	0.96082	0.95606	42.554	884	0.90812	0.96886	37.012	886	0.94796	1.0165	21.744	884	0.98076	0.97672	23.664	664	0.91953	0.97796	23.647	666	0.94561	1.0147	20.891
O96019;O96019-2;H7C5S0;O94805;C9JQT2	O96019;O96019-2	15;13;7;3;2	15;13;7;3;2	15;13;7;3;2	Actin-like protein 6A	ACTL6A	>sp|O96019|ACL6A_HUMAN Actin-like protein 6A OS=Homo sapiens GN=ACTL6A PE=1 SV=1;>sp|O96019-2|ACL6A_HUMAN Isoform 2 of Actin-like protein 6A OS=Homo sapiens GN=ACTL6A	5	15	15	15	13	6	13	6	13	6	48.5	48.5	48.5	47.46	429	429;387;161;426;50	17	6	3.2036e-200	0.92613	0.94035	13.916	21	0.85669	0.90402	19.941	21	0.90466	0.98381	23.213	21	0.97871	0.94625	16.154	15	0.90965	0.90402	21.918	15	0.95767	1.0346	26.552
P12814;P12814-3;P12814-2;B7TY16;H9KV75;G3V2N5;P35609;G3V2W4;H7C5W8;H0YJW3;H0YJ11;G3V2X9;G3V5M4;G3V2E8;G3V380	P12814;P12814-3;P12814-2;B7TY16;H9KV75	93;92;90;88;78;28;26;25;21;19;12;12;11;5;5	56;55;53;51;48;14;4;14;16;15;9;4;4;1;3	52;51;49;47;45;12;0;12;15;14;8;3;2;0;2	Alpha-actinin-1	ACTN1	>sp|P12814|ACTN1_HUMAN Alpha-actinin-1 OS=Homo sapiens GN=ACTN1 PE=1 SV=2;>sp|P12814-3|ACTN1_HUMAN Isoform 3 of Alpha-actinin-1 OS=Homo sapiens GN=ACTN1;>sp|P12814-2|ACTN1_HUMAN Isoform 2 of Alpha-actinin-1 OS=Homo sapiens GN=ACTN1;>tr|B7TY16|B7TY16_HUMAN	15	93	56	52	93	22	56	5	52	4	80.9	62	60.3	103.06	892	892;914;887;930;822;261;894;238;297;251;207;144;126;85;72	149	6	0	0.93004	0.86812	25.662	140	0.80521	0.81163	22.79	140	0.85776	0.93219	23.249	140	0.92815	0.87134	24.586	135	0.80916	0.81681	18.63	135	0.85967	0.93472	22.702
B2RCS5;H0YGN3;B7Z4P8	B2RCS5	27;11;2	1;0;0	1;0;0		ACTN2	>tr|B2RCS5|B2RCS5_HUMAN Actinin, alpha 2, isoform CRA_b OS=Homo sapiens GN=ACTN2 PE=2 SV=1	3	27	1	1	27	11	1	0	1	0	22.3	2	2	103.92	894	894;663;388	1		0	NaN	NaN	NaN	1	NaN	NaN	NaN	1	NaN	NaN	NaN	1	NaN	NaN	NaN	1	NaN	NaN	NaN	1	NaN	NaN	NaN
Q08043;D6RH00	Q08043	22;1	1;0	1;0	Alpha-actinin-3	ACTN3	>sp|Q08043|ACTN3_HUMAN Alpha-actinin-3 OS=Homo sapiens GN=ACTN3 PE=1 SV=2	2	22	1	1	21	9	0	1	0	1	17	1.2	1.2	103.24	901	901;72		1	0	NaN	NaN	NaN	1	NaN	NaN	NaN	1	NaN	NaN	NaN	1	NaN	NaN	NaN	0	NaN	NaN	NaN	0	NaN	NaN	NaN
O43707;D6PXK4;E7EV83;F5GXS2;H7C144	O43707;D6PXK4;E7EV83	121;87;70;58;36	121;87;70;58;36	83;65;36;48;32	Alpha-actinin-4	ACTN4	>sp|O43707|ACTN4_HUMAN Alpha-actinin-4 OS=Homo sapiens GN=ACTN4 PE=1 SV=2;>tr|D6PXK4|D6PXK4_HUMAN Alpha actinin 4 short isoform OS=Homo sapiens GN=ACTN4 PE=2 SV=1;>tr|E7EV83|E7EV83_HUMAN Alpha-actinin-4 OS=Homo sapiens GN=ACTN4 PE=4 SV=1	5	121	121	83	121	48	121	48	83	30	86.5	86.5	71.2	104.85	911	911;692;562;521;342	803	71	0	1.3877	1.2696	40.799	689	1.2645	1.2901	30.724	688	0.90848	1.0001	21.471	688	1.3784	1.2869	31.563	626	1.2543	1.2956	27.397	625	0.91204	0.99544	18.812
Q9NZ32;F5H5L9;F6S9Y6;G3V5Y4;H0YJR3;G3V2Q5;H0YJD9;G3V524	Q9NZ32;F5H5L9;F6S9Y6;G3V5Y4;H0YJR3;G3V2Q5	11;9;6;6;6;6;2;2	11;9;6;6;6;6;2;2	11;9;6;6;6;6;2;2	Actin-related protein 10	ACTR10	>sp|Q9NZ32|ARP10_HUMAN Actin-related protein 10 OS=Homo sapiens GN=ACTR10 PE=1 SV=1;>tr|F5H5L9|F5H5L9_HUMAN Actin-related protein 10 OS=Homo sapiens GN=ACTR10 PE=4 SV=1;>tr|F6S9Y6|F6S9Y6_HUMAN Actin-related protein 10 OS=Homo sapiens GN=ACTR10 PE=4 SV=1;>t	8	11	11	11	11	0	11	0	11	0	37.2	37.2	37.2	46.306	417	417;302;185;179;154;126;149;90	13		7.0908e-51	1.1806	1.1328	41.874	7	1.0108	1.1189	36.802	7	0.86949	0.97352	66.091	7	1.1806	1.1328	41.874	7	1.0108	1.1189	36.802	7	0.86949	0.97352	66.091
P61163;B4DXP9;F5H3I4	P61163;B4DXP9;F5H3I4	19;15;13	19;15;13	10;9;7	Alpha-centractin	ACTR1A	>sp|P61163|ACTZ_HUMAN Alpha-centractin OS=Homo sapiens GN=ACTR1A PE=1 SV=1;>tr|B4DXP9|B4DXP9_HUMAN Alpha-centractin OS=Homo sapiens GN=ACTR1A PE=2 SV=1;>tr|F5H3I4|F5H3I4_HUMAN Alpha-centractin OS=Homo sapiens GN=ACTR1A PE=3 SV=1	3	19	19	10	18	8	18	8	10	3	63.6	63.6	43.1	42.613	376	376;329;302	28	8	0	1.0542	1.0492	14.659	33	1.018	1.07	14.211	33	0.95433	1.0031	14.554	33	1.081	1.0644	15.874	26	1.0393	1.0811	14.507	26	0.93409	1.0017	14.34
P42025;G5E9Q5	P42025;G5E9Q5	13;7	4;2	4;2	Beta-centractin	ACTR1B	>sp|P42025|ACTY_HUMAN Beta-centractin OS=Homo sapiens GN=ACTR1B PE=1 SV=1;>tr|G5E9Q5|G5E9Q5_HUMAN ARP1 actin-related protein 1 homolog B, centractin beta (Yeast), isoform CRA_c OS=Homo sapiens GN=ACTR1B PE=3 SV=1	2	13	4	4	12	5	4	0	4	0	43.9	19.4	19.4	42.293	376	376;147	7		9.238e-167	0.79946	0.76803	21.244	6	0.99843	0.98652	27.386	6	1.1189	1.1931	21.278	6	0.79946	0.76803	21.244	6	0.99843	0.98652	27.386	6	1.1189	1.1931	21.278
P61160;E9PF41;G3V1L8;F5H6T1	P61160;E9PF41;G3V1L8	17;16;11;8	17;16;11;8	17;16;11;8	Actin-related protein 2	ACTR2	>sp|P61160|ARP2_HUMAN Actin-related protein 2 OS=Homo sapiens GN=ACTR2 PE=1 SV=1;>tr|E9PF41|E9PF41_HUMAN Actin-related protein 2 OS=Homo sapiens GN=ACTR2 PE=3 SV=1;>tr|G3V1L8|G3V1L8_HUMAN ARP2 actin-related protein 2 homolog (Yeast), isoform CRA_d OS=Homo	4	17	17	17	17	6	17	6	17	6	53.6	53.6	53.6	44.76	394	394;399;339;305	36	6	0	1.1171	1.1094	19.224	33	1.0493	1.0817	37.641	33	0.91177	1.0009	27.551	33	1.1494	1.1166	21.012	27	1.029	1.0709	40.858	27	0.89147	0.99098	30.251
P61158;B4DXW1;F5H3P5;B4DTI0;Q9P1U1;Q9P1U1-2;Q9P1U1-3;F8WE84;F8WEW2;C9IZN3;Q9C0K3;H7C4J1	P61158;B4DXW1;F5H3P5;B4DTI0	26;23;22;19;3;3;2;2;2;1;1;1	26;23;22;19;3;3;2;2;2;1;1;1	26;23;22;19;3;3;2;2;2;1;1;1	Actin-related protein 3	ACTR3	>sp|P61158|ARP3_HUMAN Actin-related protein 3 OS=Homo sapiens GN=ACTR3 PE=1 SV=3;>tr|B4DXW1|B4DXW1_HUMAN Actin-related protein 3 OS=Homo sapiens GN=ACTR3 PE=2 SV=1;>tr|F5H3P5|F5H3P5_HUMAN Actin-related protein 3 OS=Homo sapiens GN=ACTR3 PE=3 SV=1;>tr|B4DTI	12	26	26	26	24	15	24	15	24	15	76.6	76.6	76.6	47.371	418	418;367;356;289;418;330;348;41;34;222;210;208	51	23	0	1.0492	1.0392	29.637	60	1.0267	1.0755	24.06	60	0.93592	1.0234	22.585	60	1.0485	1.021	35.808	39	1.071	1.0771	29.128	39	0.92235	1.0179	26.354
Q9H9F9	Q9H9F9	4	4	4	Actin-related protein 5	ACTR5	>sp|Q9H9F9|ARP5_HUMAN Actin-related protein 5 OS=Homo sapiens GN=ACTR5 PE=1 SV=2	1	4	4	4	4	0	4	0	4	0	8.9	8.9	8.9	68.297	607	607	5		1.0075e-12	1.5159	1.538	45.269	2	0.81291	0.90091	3.6006	2	0.54774	0.5797	39.972	2	1.5159	1.538	45.269	2	0.81291	0.90091	3.6006	2	0.54774	0.5797	39.972
Q9GZN1;F8W057;F8W0Q1;F8W043;F8VP72	Q9GZN1;F8W057;F8W0Q1;F8W043;F8VP72	2;2;2;2;2	2;2;2;2;2	2;2;2;2;2	Actin-related protein 6	ACTR6	>sp|Q9GZN1|ARP6_HUMAN Actin-related protein 6 OS=Homo sapiens GN=ACTR6 PE=1 SV=1;>tr|F8W057|F8W057_HUMAN Actin-related protein 6 OS=Homo sapiens GN=ACTR6 PE=3 SV=1;>tr|F8W0Q1|F8W0Q1_HUMAN Actin-related protein 6 OS=Homo sapiens GN=ACTR6 PE=4 SV=1;>tr|F8W04	5	2	2	2	2	0	2	0	2	0	7.6	7.6	7.6	45.81	396	396;376;144;127;88	3		7.8739e-10	1.8984	1.8098	3.9465	2	1.8205	1.914	51.126	2	0.91751	0.97467	41.86	2	1.8984	1.8098	3.9465	2	1.8205	1.914	51.126	2	0.91751	0.97467	41.86
Q9H981;Q9H981-2;C9J7L6	Q9H981;Q9H981-2;C9J7L6	1;1;1	1;1;1	1;1;1	Actin-related protein 8	ACTR8	>sp|Q9H981|ARP8_HUMAN Actin-related protein 8 OS=Homo sapiens GN=ACTR8 PE=1 SV=2;>sp|Q9H981-2|ARP8_HUMAN Isoform 2 of Actin-related protein 8 OS=Homo sapiens GN=ACTR8;>tr|C9J7L6|C9J7L6_HUMAN Actin-related protein 8 (Fragment) OS=Homo sapiens GN=ACTR8 PE=4	3	1	1	1	1	0	1	0	1	0	1.4	1.4	1.4	70.483	624	624;513;102	2		0.01163	1.4154	1.3787	27.833	2	1.351	1.3418	19.266	2	0.89378	0.90806	14.831	2	1.4154	1.3787	27.833	2	1.351	1.3418	19.266	2	0.89378	0.90806	14.831
Q03154;C9J6I6;C9JMV9;C9J9D8;C9JWD4;C9JYZ0;F8WC59	Q03154;C9J6I6;C9JMV9;C9J9D8;C9JWD4	7;7;6;6;5;2;2	7;7;6;6;5;2;2	7;7;6;6;5;2;2	Aminoacylase-1	ACY1	>sp|Q03154|ACY1_HUMAN Aminoacylase-1 OS=Homo sapiens GN=ACY1 PE=1 SV=1;>tr|C9J6I6|C9J6I6_HUMAN Aminoacylase-1 OS=Homo sapiens GN=ACY1 PE=4 SV=1;>tr|C9JMV9|C9JMV9_HUMAN Uncharacterized protein OS=Homo sapiens PE=4 SV=1;>tr|C9J9D8|C9J9D8_HUMAN Aminoacylase-1	7	7	7	7	7	0	7	0	7	0	21.8	21.8	21.8	45.884	408	408;373;509;336;343;228;201	8		1.82e-48	0.77865	0.74294	19.295	6	0.87171	0.9554	18.571	6	1.0474	1.2135	15.711	6	0.77865	0.74294	19.295	6	0.87171	0.9554	18.571	6	1.0474	1.2135	15.711
G3V2U7;P07311;G3V597;A6NDV8;G3V3F8	G3V2U7;P07311	8;8;2;2;2	8;8;2;2;2	8;8;2;2;2	Acylphosphatase;Acylphosphatase-1	ACYP1	>tr|G3V2U7|G3V2U7_HUMAN Acylphosphatase OS=Homo sapiens GN=ACYP1 PE=3 SV=1;>sp|P07311|ACYP1_HUMAN Acylphosphatase-1 OS=Homo sapiens GN=ACYP1 PE=1 SV=2	5	8	8	8	8	0	8	0	8	0	55.8	55.8	55.8	14.125	129	129;99;62;55;37	11		4.3025e-71	1.1483	1.1553	10.988	10	0.9513	0.99653	11.299	10	0.81423	0.81518	7.6415	10	1.1483	1.1553	10.988	10	0.9513	0.99653	11.299	10	0.81423	0.81518	7.6415
P14621;F8WA34;E9PF46	P14621;F8WA34;E9PF46	5;4;4	5;4;4	5;4;4	Acylphosphatase-2;Acylphosphatase	ACYP2	>sp|P14621|ACYP2_HUMAN Acylphosphatase-2 OS=Homo sapiens GN=ACYP2 PE=1 SV=2;>tr|F8WA34|F8WA34_HUMAN Acylphosphatase OS=Homo sapiens GN=ACYP2 PE=3 SV=1;>tr|E9PF46|E9PF46_HUMAN Acylphosphatase OS=Homo sapiens GN=ACYP2 PE=3 SV=1	3	5	5	5	5	0	5	0	5	0	42.4	42.4	42.4	11.139	99	99;98;97	5		1.0567e-08	0.55403	0.57823	24.841	4	0.5266	0.54387	23.767	4	0.90737	0.88585	14.83	4	0.55403	0.57823	24.841	4	0.5266	0.54387	23.767	4	0.90737	0.88585	14.83
P00813;F5GWI4;F5GXW0;F5GYD4	P00813;F5GWI4;F5GXW0	9;9;6;2	9;9;6;2	9;9;6;2	Adenosine deaminase	ADA	>sp|P00813|ADA_HUMAN Adenosine deaminase OS=Homo sapiens GN=ADA PE=1 SV=3;>tr|F5GWI4|F5GWI4_HUMAN Adenosine deaminase OS=Homo sapiens GN=ADA PE=4 SV=1;>tr|F5GXW0|F5GXW0_HUMAN Adenosine deaminase OS=Homo sapiens GN=ADA PE=4 SV=1	4	9	9	9	9	0	9	0	9	0	39.7	39.7	39.7	40.764	363	363;339;263;75	13		3.7964e-151	1.5946	1.5053	28.72	9	1.5151	1.5432	30.835	9	0.98459	1.0083	23.048	9	1.5946	1.5053	28.72	9	1.5151	1.5432	30.835	9	0.98459	1.0083	23.048
O14672;A8MY20;B4DU28;H0YNC5;C9J9B4;H0YK87	O14672;A8MY20;B4DU28	13;11;7;2;1;1	13;11;7;2;1;1	13;11;7;2;1;1	Disintegrin and metalloproteinase domain-containing protein 10	ADAM10	>sp|O14672|ADA10_HUMAN Disintegrin and metalloproteinase domain-containing protein 10 OS=Homo sapiens GN=ADAM10 PE=1 SV=1;>tr|A8MY20|A8MY20_HUMAN ADAM metallopeptidase domain 10, isoform CRA_a OS=Homo sapiens GN=ADAM10 PE=4 SV=1;>tr|B4DU28|B4DU28_HUMAN Dis	6	13	13	13	13	0	13	0	13	0	18.9	18.9	18.9	84.141	748	748;567;447;148;125;115	16		1.7054e-93	1.2245	1.2019	16.811	13	0.83791	0.9241	22.018	13	0.79766	0.87332	23.665	13	1.2245	1.2019	16.811	13	0.83791	0.9241	22.018	13	0.79766	0.87332	23.665
Q13444-10;Q13444;Q13444-3;Q13444-4;Q13444-5;E9PN65;Q13444-6;Q13444-7;Q13444-2;Q13444-8;Q13444-9;A6NG98;Q13444-11	Q13444-10;Q13444;Q13444-3;Q13444-4;Q13444-5;E9PN65;Q13444-6;Q13444-7;Q13444-2;Q13444-8;Q13444-9	3;2;2;2;2;2;2;2;2;2;2;1;1	3;2;2;2;2;2;2;2;2;2;2;1;1	3;2;2;2;2;2;2;2;2;2;2;1;1	Disintegrin and metalloproteinase domain-containing protein 15	ADAM15	>sp|Q13444-10|ADA15_HUMAN Isoform 10 of Disintegrin and metalloproteinase domain-containing protein 15 OS=Homo sapiens GN=ADAM15;>sp|Q13444|ADA15_HUMAN Disintegrin and metalloproteinase domain-containing protein 15 OS=Homo sapiens GN=ADAM15 PE=1 SV=4;>sp|Q	13	3	3	3	3	0	3	0	3	0	5.1	5.1	5.1	83.664	772	772;863;862;839;838;824;822;821;814;797;796;520;520	3		5.3285e-07	0.9529	0.86473	18.386	2	0.68117	0.69642	40.124	2	0.7295	0.82992	22.77	2	0.9529	0.86473	18.386	2	0.68117	0.69642	40.124	2	0.7295	0.82992	22.77
P78536;P78536-2	P78536;P78536-2	2;1	2;1	2;1	Disintegrin and metalloproteinase domain-containing protein 17	ADAM17	>sp|P78536|ADA17_HUMAN Disintegrin and metalloproteinase domain-containing protein 17 OS=Homo sapiens GN=ADAM17 PE=1 SV=1;>sp|P78536-2|ADA17_HUMAN Isoform B of Disintegrin and metalloproteinase domain-containing protein 17 OS=Homo sapiens GN=ADAM17	2	2	2	2	2	0	2	0	2	0	3	3	3	93.02	824	824;694	2		5.3344e-06	NaN	NaN	NaN	1	NaN	NaN	NaN	1	NaN	NaN	NaN	1	NaN	NaN	NaN	1	NaN	NaN	NaN	1	NaN	NaN	NaN
Q13443;A0AVL1;Q13443-2;F8WC54	Q13443;A0AVL1;Q13443-2;F8WC54	4;2;2;2	4;2;2;2	4;2;2;2	Disintegrin and metalloproteinase domain-containing protein 9	ADAM9	>sp|Q13443|ADAM9_HUMAN Disintegrin and metalloproteinase domain-containing protein 9 OS=Homo sapiens GN=ADAM9 PE=1 SV=1;>tr|A0AVL1|A0AVL1_HUMAN ADAM9 protein OS=Homo sapiens GN=ADAM9 PE=2 SV=1;>sp|Q13443-2|ADAM9_HUMAN Isoform 2 of Disintegrin and metallopr	4	4	4	4	4	0	4	0	4	0	5.9	5.9	5.9	90.555	819	819;712;655;628	8		1.5153e-160	1.1506	1.133	28.716	6	0.86158	0.89953	18.617	6	0.78087	0.83315	37.961	6	1.1506	1.133	28.716	6	0.86158	0.89953	18.617	6	0.78087	0.83315	37.961
E7ENU4;P55265-4;P55265;P55265-5;P55265-2;H0YCK3;P55265-3	E7ENU4;P55265-4;P55265;P55265-5;P55265-2;H0YCK3;P55265-3	63;63;63;63;59;59;59	63;63;63;63;59;59;59	63;63;63;63;59;59;59	Double-stranded RNA-specific adenosine deaminase	ADAR	>tr|E7ENU4|E7ENU4_HUMAN Double-stranded RNA-specific adenosine deaminase OS=Homo sapiens GN=ADAR PE=4 SV=1;>sp|P55265-4|DSRAD_HUMAN Isoform 4 of Double-stranded RNA-specific adenosine deaminase OS=Homo sapiens GN=ADAR;>sp|P55265|DSRAD_HUMAN Double-stranded	7	63	63	63	47	41	47	41	47	41	48.3	48.3	48.3	140.83	1269	1269;1269;1226;931;1200;1195;1181	84	82	0	1.0842	0.91559	98.73	128	1.0112	0.94834	79.262	127	0.78847	0.90456	50.266	127	0.95036	0.87354	19.305	72	0.86704	0.86295	21.852	71	0.91144	1.011	24.835
Q8NI60;Q5T7A4;Q8NI60-3	Q8NI60;Q5T7A4;Q8NI60-3	2;2;1	2;2;1	2;2;1	Chaperone activity of bc1 complex-like, mitochondrial	ADCK3;CABC1	>sp|Q8NI60|ADCK3_HUMAN Chaperone activity of bc1 complex-like, mitochondrial OS=Homo sapiens GN=ADCK3 PE=1 SV=1;>tr|Q5T7A4|Q5T7A4_HUMAN Chaperone activity of bc1 complex-like, mitochondrial OS=Homo sapiens GN=CABC1 PE=2 SV=1;>sp|Q8NI60-3|ADCK3_HUMAN Isofor	3	2	2	2	2	0	2	0	2	0	4	4	4	71.949	647	647;572;595	5		5.8975e-05	0.99719	1.0009	5.0491	4	0.83825	0.8795	23.588	4	0.83764	0.88161	19.31	4	0.99719	1.0009	5.0491	4	0.83825	0.8795	23.588	4	0.83764	0.88161	19.31
Q96D53;Q96D53-2	Q96D53;Q96D53-2	4;4	4;4	4;4	Uncharacterized aarF domain-containing protein kinase 4	ADCK4	>sp|Q96D53|ADCK4_HUMAN Uncharacterized aarF domain-containing protein kinase 4 OS=Homo sapiens GN=ADCK4 PE=1 SV=2;>sp|Q96D53-2|ADCK4_HUMAN Isoform 2 of Uncharacterized aarF domain-containing protein kinase 4 OS=Homo sapiens GN=ADCK4	2	4	4	4	4	0	4	0	4	0	11.4	11.4	11.4	60.069	544	544;503	5		2.7785e-14	1.4295	1.4539	35.657	4	1.0651	1.1366	31.231	4	0.72508	0.78544	25.116	4	1.4295	1.4539	35.657	4	1.0651	1.1366	31.231	4	0.72508	0.78544	25.116
P35611-3;P35611;E7ENY0;A2A3N8;E7EV99;P35611-2;Q86XM2;H0Y9H2;Q96D30;D6RF25;D6RAH3;H0YFD8;H0YG19;D6RJE2	P35611-3;P35611;E7ENY0;A2A3N8;E7EV99;P35611-2;Q86XM2;H0Y9H2;Q96D30	18;18;18;18;18;18;17;11;11;4;2;2;1;1	18;18;18;18;18;18;17;11;11;4;2;2;1;1	17;17;17;17;17;17;16;10;10;4;2;2;1;1	Alpha-adducin	ADD1	>sp|P35611-3|ADDA_HUMAN Isoform 3 of Alpha-adducin OS=Homo sapiens GN=ADD1;>sp|P35611|ADDA_HUMAN Alpha-adducin OS=Homo sapiens GN=ADD1 PE=1 SV=2;>tr|E7ENY0|E7ENY0_HUMAN Alpha-adducin OS=Homo sapiens GN=ADD1 PE=4 SV=1;>tr|A2A3N8|A2A3N8_HUMAN Adducin 1 (Alph	14	18	18	17	18	1	18	1	17	1	38.7	38.7	37.6	84.302	768	768;737;663;662;632;631;662;444;400;143;137;105;114;69	25	1	1.3283e-237	1.3542	1.2667	25.408	18	1.0771	1.1559	25.361	18	0.80371	0.94041	17.948	18	1.3542	1.2667	25.408	18	1.0771	1.1559	25.361	18	0.80371	0.94041	17.948
P35612;P35612-3;P35612-4;P35612-8;P35612-2;C9JTM0;P35612-6;P35612-5;C9J080;G8JLN8;C9J299	P35612;P35612-3;P35612-4;P35612-8;P35612-2	9;9;9;9;9;3;3;3;3;2;1	8;8;8;8;8;3;3;3;3;2;1	8;8;8;8;8;3;3;3;3;2;1	Beta-adducin	ADD2	>sp|P35612|ADDB_HUMAN Beta-adducin OS=Homo sapiens GN=ADD2 PE=1 SV=3;>sp|P35612-3|ADDB_HUMAN Isoform 3 of Beta-adducin OS=Homo sapiens GN=ADD2;>sp|P35612-4|ADDB_HUMAN Isoform 4 of Beta-adducin OS=Homo sapiens GN=ADD2;>sp|P35612-8|ADDB_HUMAN Isoform 8 of Be	11	9	8	8	9	0	8	0	8	0	16.8	15.7	15.7	80.853	726	726;643;587;574;559;477;281;280;226;281;143	9		5.366e-55	1.2572	1.1769	50.692	9	1.1655	1.2347	37.991	9	0.90849	1.0416	20.946	9	1.2572	1.1769	50.692	9	1.1655	1.2347	37.991	9	0.90849	1.0416	20.946
P11766;H0YAG8;D6RFE4;D6R9G2;D6RAY0	P11766	16;7;3;1;1	16;7;3;1;1	16;7;3;1;1	Alcohol dehydrogenase class-3	ADH5	>sp|P11766|ADHX_HUMAN Alcohol dehydrogenase class-3 OS=Homo sapiens GN=ADH5 PE=1 SV=4	5	16	16	16	16	8	16	8	16	8	46.8	46.8	46.8	39.724	374	374;262;115;95;56	34	15	0	0.83838	0.84957	25.228	44	0.90171	0.90951	19.497	44	1.0613	1.0634	22.216	44	0.8293	0.83798	20.87	32	0.8947	0.89031	19.826	32	1.0661	1.0644	21.56
Q9BV57;Q9BV57-2;H7C382	Q9BV57;Q9BV57-2	13;10;1	13;10;1	13;10;1	1,2-dihydroxy-3-keto-5-methylthiopentene dioxygenase	ADI1	>sp|Q9BV57|MTND_HUMAN 1,2-dihydroxy-3-keto-5-methylthiopentene dioxygenase OS=Homo sapiens GN=ADI1 PE=1 SV=1;>sp|Q9BV57-2|MTND_HUMAN Isoform 2 of 1,2-dihydroxy-3-keto-5-methylthiopentene dioxygenase OS=Homo sapiens GN=ADI1	3	13	13	13	13	0	13	0	13	0	72.1	72.1	72.1	21.498	179	179;173;117	21		8.5821e-205	1.3056	1.3421	17.58	20	1.185	1.211	23.579	20	0.90001	0.94938	25.967	20	1.3056	1.3421	17.58	20	1.185	1.211	23.579	20	0.90001	0.94938	25.967
P55263;P55263-2;B7Z800;P55263-3	P55263;P55263-2;B7Z800;P55263-3	14;13;12;12	14;13;12;12	14;13;12;12	Adenosine kinase	ADK	>sp|P55263|ADK_HUMAN Adenosine kinase OS=Homo sapiens GN=ADK PE=1 SV=2;>sp|P55263-2|ADK_HUMAN Isoform Short of Adenosine kinase OS=Homo sapiens GN=ADK;>tr|B7Z800|B7Z800_HUMAN Adenosine kinase OS=Homo sapiens GN=ADK PE=2 SV=1;>sp|P55263-3|ADK_HUMAN Isoform	4	14	14	14	14	5	14	5	14	5	53.9	53.9	53.9	40.545	362	362;345;327;305	25	5	9.4471e-232	0.95527	0.93556	27.206	24	0.90532	0.9414	25.884	24	0.97236	0.98292	13.05	24	0.95651	0.93458	29.486	19	0.90565	0.96807	28.766	19	0.95943	1.0077	14.588
Q9H2P0;E9PQK8	Q9H2P0	52;10	52;10	52;10	Activity-dependent neuroprotector homeobox protein	ADNP	>sp|Q9H2P0|ADNP_HUMAN Activity-dependent neuroprotector homeobox protein OS=Homo sapiens GN=ADNP PE=1 SV=1	2	52	52	52	22	44	22	44	22	44	54.2	54.2	54.2	123.56	1102	1102;173	27	78	3.5331e-212	4.5154	0.81294	103.82	75	0.90558	0.75195	109.03	74	0.20968	0.45982	104.71	74	0.94146	0.87102	40.012	21	0.79337	0.79719	36.846	21	0.86831	0.9666	11.896
Q6IQ32;H0YM09;H0YLN6	Q6IQ32	5;1;1	5;1;1	5;1;1	ADNP homeobox protein 2	ADNP2	>sp|Q6IQ32|ADNP2_HUMAN ADNP homeobox protein 2 OS=Homo sapiens GN=ADNP2 PE=1 SV=1	3	5	5	5	0	5	0	5	0	5	5.3	5.3	5.3	122.83	1131	1131;229;171		8	6.6625e-14	3.988	0.17383	123.59	4	1.2387	1.1345	272.79	4	0.31061	0.3409	43.55	4	NaN	NaN	NaN	0	NaN	NaN	NaN	0	NaN	NaN	NaN
Q96SZ5	Q96SZ5	5	5	5	2-aminoethanethiol dioxygenase	ADO	>sp|Q96SZ5|AEDO_HUMAN 2-aminoethanethiol dioxygenase OS=Homo sapiens GN=ADO PE=1 SV=2	1	5	5	5	5	0	5	0	5	0	17	17	17	29.751	270	270	7		5.3773e-26	0.88375	0.91034	66.384	7	0.82479	0.94649	68.236	7	0.84724	0.96597	8.9683	7	0.88375	0.91034	66.384	7	0.82479	0.94649	68.236	7	0.84724	0.96597	8.9683
Q9BRR6;Q9BRR6-2;E7EQY8;H3BRS6;Q9BRR6-3;Q9BRR6-4;H3BN66;Q9BRR6-6;H3BTH4;Q9BRR6-5;H7BXT5;H3BU35	Q9BRR6;Q9BRR6-2;E7EQY8;H3BRS6	7;7;5;4;3;3;2;2;2;1;1;1	7;7;5;4;3;3;2;2;2;1;1;1	7;7;5;4;3;3;2;2;2;1;1;1	ADP-dependent glucokinase	ADPGK	>sp|Q9BRR6|ADPGK_HUMAN ADP-dependent glucokinase OS=Homo sapiens GN=ADPGK PE=1 SV=1;>sp|Q9BRR6-2|ADPGK_HUMAN Isoform 2 of ADP-dependent glucokinase OS=Homo sapiens GN=ADPGK;>tr|E7EQY8|E7EQY8_HUMAN ADP-dependent glucokinase OS=Homo sapiens GN=ADPGK PE=4 SV=	12	7	7	7	7	1	7	1	7	1	22.3	22.3	22.3	54.088	497	497;496;416;204;258;222;113;78;57;347;346;154	8	1	1.0002e-122	0.9591	0.93253	18.461	7	0.96578	0.99237	14.485	7	0.98637	1.106	24.952	7	0.9591	0.93253	18.461	7	0.96578	0.99237	14.485	7	0.98637	1.106	24.952
Q9NX46;B4DHV5;B7ZAN4	Q9NX46;B4DHV5	9;7;4	9;7;4	9;7;4	Poly(ADP-ribose) glycohydrolase ARH3	ADPRHL2	>sp|Q9NX46|ARHL2_HUMAN Poly(ADP-ribose) glycohydrolase ARH3 OS=Homo sapiens GN=ADPRHL2 PE=1 SV=1;>tr|B4DHV5|B4DHV5_HUMAN Poly(ADP-ribose) glycohydrolase ARH3 OS=Homo sapiens GN=ADPRHL2 PE=2 SV=1	3	9	9	9	9	1	9	1	9	1	38.6	38.6	38.6	38.946	363	363;283;209	11	1	3.3346e-60	0.92008	0.92665	21.262	9	0.79808	0.91183	7.8935	9	0.93748	1.0058	16.96	9	0.92977	0.94334	20.603	8	0.8297	0.92138	7.4441	8	0.94583	1.0088	18.045
P25098;E9PRV7;P35626;Q8N433	P25098;E9PRV7;P35626;Q8N433	2;2;1;1	2;2;1;1	2;2;1;1	Beta-adrenergic receptor kinase 1;Beta-adrenergic receptor kinase 2	ADRBK1;ADRBK2	>sp|P25098|ARBK1_HUMAN Beta-adrenergic receptor kinase 1 OS=Homo sapiens GN=ADRBK1 PE=1 SV=2;>tr|E9PRV7|E9PRV7_HUMAN Beta-adrenergic receptor kinase 1 OS=Homo sapiens GN=ADRBK1 PE=4 SV=1;>sp|P35626|ARBK2_HUMAN Beta-adrenergic receptor kinase 2 OS=Homo sapi	4	2	2	2	2	0	2	0	2	0	3.6	3.6	3.6	79.573	689	689;408;688;387	2		0.00010556	1.0883	0.94374	7.4709	2	0.92657	0.90647	14.714	2	0.87234	0.97382	20.7	2	1.0883	0.94374	7.4709	2	0.92657	0.90647	14.714	2	0.87234	0.97382	20.7
Q16186;E9PEC0	Q16186;E9PEC0	7;6	7;6	7;6	Proteasomal ubiquitin receptor ADRM1	ADRM1	>sp|Q16186|ADRM1_HUMAN Proteasomal ubiquitin receptor ADRM1 OS=Homo sapiens GN=ADRM1 PE=1 SV=2;>tr|E9PEC0|E9PEC0_HUMAN Proteasomal ubiquitin receptor ADRM1 OS=Homo sapiens GN=ADRM1 PE=4 SV=2	2	7	7	7	6	4	6	4	6	4	19.9	19.9	19.9	42.153	407	407;317	9	7	1.3755e-135	1.0573	0.99355	53.621	14	1.1543	1.1662	107.65	14	0.96246	1.0317	145.87	14	1.131	1.1236	17.359	7	1.1244	1.16	8.4646	7	0.93458	0.98909	13.156
P30566;E7ERF4;P30566-2;B4DUM2;B0QY75;B4DEP1	P30566;E7ERF4;P30566-2	19;18;16;9;6;6	19;18;16;9;6;6	19;18;16;9;6;6	Adenylosuccinate lyase	ADSL	>sp|P30566|PUR8_HUMAN Adenylosuccinate lyase OS=Homo sapiens GN=ADSL PE=1 SV=2;>tr|E7ERF4|E7ERF4_HUMAN Adenylosuccinate lyase OS=Homo sapiens GN=ADSL PE=4 SV=1;>sp|P30566-2|PUR8_HUMAN Isoform 2 of Adenylosuccinate lyase OS=Homo sapiens GN=ADSL	6	19	19	19	19	4	19	4	19	4	53.9	53.9	53.9	54.889	484	484;498;425;304;174;127	39	4	0	0.92832	0.90037	28.185	33	0.92262	0.94394	19.916	33	0.94966	1.0317	28.683	33	0.92274	0.89831	28.466	32	0.92304	0.94007	20.234	32	0.95478	1.0455	28.174
P30520;F8W9D6;G3V232;G3V5D8	P30520;F8W9D6	18;17;1;1	18;17;1;1	17;16;0;0	Adenylosuccinate synthetase isozyme 2;Adenylosuccinate synthetase	ADSS	>sp|P30520|PURA2_HUMAN Adenylosuccinate synthetase isozyme 2 OS=Homo sapiens GN=ADSS PE=1 SV=3;>tr|F8W9D6|F8W9D6_HUMAN Adenylosuccinate synthetase OS=Homo sapiens GN=ADSS PE=3 SV=1	4	18	18	17	17	4	17	4	16	4	48.7	48.7	46.7	50.097	456	456;435;74;63	31	5	1.2803e-278	1.0811	1.0568	28.419	26	1.0727	1.0811	30.936	26	0.95913	0.98921	23.171	26	1.0877	1.06	29.434	24	1.0818	1.0883	31.389	24	0.95913	0.98921	23.785
Q08117;Q08117-2	Q08117;Q08117-2	4;3	4;3	4;3	Amino-terminal enhancer of split	AES	>sp|Q08117|AES_HUMAN Amino-terminal enhancer of split OS=Homo sapiens GN=AES PE=1 SV=4;>sp|Q08117-2|AES_HUMAN Isoform 2 of Amino-terminal enhancer of split OS=Homo sapiens GN=AES	2	4	4	4	4	0	4	0	4	0	21.8	21.8	21.8	21.97	197	197;264	5		1.9107e-19	0.82197	0.86577	25.231	5	0.57237	0.63637	35.23	5	0.72821	0.73303	19.464	5	0.82197	0.86577	25.231	5	0.57237	0.63637	35.23	5	0.72821	0.73303	19.464
E9PDT7;Q8N556;Q8TED9;Q8TED9-2;Q8TED9-3	E9PDT7;Q8N556	10;10;1;1;1	10;10;1;1;1	10;10;1;1;1	Actin filament-associated protein 1	AFAP1	>tr|E9PDT7|E9PDT7_HUMAN Actin filament-associated protein 1 OS=Homo sapiens GN=AFAP1 PE=4 SV=1;>sp|Q8N556|AFAP1_HUMAN Actin filament-associated protein 1 OS=Homo sapiens GN=AFAP1 PE=1 SV=2	5	10	10	10	10	0	10	0	10	0	11.8	11.8	11.8	89.794	814	814;730;768;725;377	13		2.3996e-39	1.3138	1.2218	16.868	12	1.0671	1.1254	24.156	12	0.93328	0.99256	17.635	12	1.3138	1.2218	16.868	12	1.0671	1.1254	24.156	12	0.93328	0.99256	17.635
F5GZE1;Q8N4X5-4;H0Y3K9;Q8N4X5;Q8N4X5-2;Q8N4X5-3;F6QUH3;F6X1H7	F5GZE1;Q8N4X5-4;H0Y3K9;Q8N4X5;Q8N4X5-2	10;10;10;10;10;3;2;2	10;10;10;10;10;3;2;2	10;10;10;10;10;3;2;2	Actin filament-associated protein 1-like 2	AFAP1L2	>tr|F5GZE1|F5GZE1_HUMAN Actin filament-associated protein 1-like 2 OS=Homo sapiens GN=AFAP1L2 PE=4 SV=1;>sp|Q8N4X5-4|AF1L2_HUMAN Isoform 4 of Actin filament-associated protein 1-like 2 OS=Homo sapiens GN=AFAP1L2;>tr|H0Y3K9|H0Y3K9_HUMAN Actin filament-assoc	8	10	10	10	10	0	10	0	10	0	15.8	15.8	15.8	97.037	871	871;842;841;818;814;349;312;312	16		1.2732e-19	1.9409	1.8	35.728	16	1.6607	1.6714	32.947	16	0.83084	0.87277	35.822	16	1.9409	1.8	35.728	16	1.6607	1.6714	32.947	16	0.83084	0.87277	35.822
Q9UHB7;Q9UHB7-2;Q9UHB7-3;H7C319;C9JCE0	Q9UHB7;Q9UHB7-2	26;15;7;5;2	26;15;7;5;2	26;15;7;5;2	AF4/FMR2 family member 4	AFF4	>sp|Q9UHB7|AFF4_HUMAN AF4/FMR2 family member 4 OS=Homo sapiens GN=AFF4 PE=1 SV=1;>sp|Q9UHB7-2|AFF4_HUMAN Isoform 2 of AF4/FMR2 family member 4 OS=Homo sapiens GN=AFF4	5	26	26	26	3	25	3	25	3	25	27.3	27.3	27.3	127.46	1163	1163;900;353;171;148	3	38	1.0788e-71	1.9254	0.17572	146.1	21	9.0063	3.2105	119.82	21	4.2405	5.8706	108.17	21	1.6235	1.4424	21.293	3	1.1826	1.2029	7.5753	3	0.72695	0.78028	13.264
Q8TA92;Q9Y4W6	Q8TA92;Q9Y4W6	19;19	19;19	18;18	AFG3-like protein 2	AFG3L2	>tr|Q8TA92|Q8TA92_HUMAN AFG3-like protein 2 (Fragment) OS=Homo sapiens GN=AFG3L2 PE=2 SV=1;>sp|Q9Y4W6|AFG32_HUMAN AFG3-like protein 2 OS=Homo sapiens GN=AFG3L2 PE=1 SV=2	2	19	19	18	19	0	19	0	18	0	27.3	27.3	26.4	90.193	812	812;797	23		1.0412e-84	1.1206	1.043	33.906	19	0.94138	0.98538	28.21	19	0.91431	0.97205	23.777	19	1.1206	1.043	33.906	19	0.94138	0.98538	28.21	19	0.91431	0.97205	23.777
P20933;H0Y9C7;H0Y8L9	P20933;H0Y9C7;H0Y8L9	3;3;2	3;3;2	3;3;2	N(4)-(beta-N-acetylglucosaminyl)-L-asparaginase;Glycosylasparaginase alpha chain;Glycosylasparaginase beta chain	AGA	>sp|P20933|ASPG_HUMAN N(4)-(beta-N-acetylglucosaminyl)-L-asparaginase OS=Homo sapiens GN=AGA PE=1 SV=2;>tr|H0Y9C7|H0Y9C7_HUMAN Glycosylasparaginase beta chain (Fragment) OS=Homo sapiens GN=AGA PE=4 SV=1;>tr|H0Y8L9|H0Y8L9_HUMAN Glycosylasparaginase beta cha	3	3	3	3	3	0	3	0	3	0	8.1	8.1	8.1	37.208	346	346;155;138	4		4.8433e-08	0.56224	0.60409	3.4661	3	0.60085	0.68492	21.415	3	1.2038	1.3508	20.493	3	0.56224	0.60409	3.4661	3	0.60085	0.68492	21.415	3	1.2038	1.3508	20.493
E7EUN2;Q96P47-4;Q96P47-2;Q96P47;Q9UPQ3;Q9UPQ3-2;E7ESL9;Q9UPQ3-3;E9PAL8;Q96P47-3;C9J975;H7C4F1;C9J8Z2	E7EUN2;Q96P47-4;Q96P47-2;Q96P47;Q9UPQ3;Q9UPQ3-2;E7ESL9;Q9UPQ3-3;E9PAL8;Q96P47-3;C9J975;H7C4F1;C9J8Z2	1;1;1;1;1;1;1;1;1;1;1;1;1	1;1;1;1;1;1;1;1;1;1;1;1;1	1;1;1;1;1;1;1;1;1;1;1;1;1	Arf-GAP with GTPase, ANK repeat and PH domain-containing protein 3;Arf-GAP with GTPase, ANK repeat and PH domain-containing protein 1	AGAP1;AGAP3	>tr|E7EUN2|E7EUN2_HUMAN Arf-GAP with GTPase, ANK repeat and PH domain-containing protein 1 OS=Homo sapiens GN=AGAP1 PE=4 SV=1;>sp|Q96P47-4|AGAP3_HUMAN Isoform 4 of Arf-GAP with GTPase, ANK repeat and PH domain-containing protein 3 OS=Homo sapiens GN=AGAP3;	13	1	1	1	1	0	1	0	1	0	1.5	1.5	1.5	116.62	1069	1069;911;876;875;857;804;576;405;396;360;343;194;117	2		1.1189e-07	NaN	NaN	NaN	0	NaN	NaN	NaN	0	NaN	NaN	NaN	0	NaN	NaN	NaN	0	NaN	NaN	NaN	0	NaN	NaN	NaN
E9PHX7;F5GYJ2;P52594;P52594-3;P52594-2;B8ZZY2;C9J2I0	E9PHX7;F5GYJ2;P52594;P52594-3;P52594-2;B8ZZY2;C9J2I0	8;8;8;8;8;7;6	8;8;8;8;8;7;6	7;7;7;7;7;6;5	Arf-GAP domain and FG repeat-containing protein 1	AGFG1	>tr|E9PHX7|E9PHX7_HUMAN Arf-GAP domain and FG repeat-containing protein 1 OS=Homo sapiens GN=AGFG1 PE=4 SV=1;>tr|F5GYJ2|F5GYJ2_HUMAN Arf-GAP domain and FG repeat-containing protein 1 OS=Homo sapiens GN=AGFG1 PE=4 SV=1;>sp|P52594|AGFG1_HUMAN Arf-GAP domain	7	8	8	7	8	4	8	4	7	3	18.7	18.7	16.8	60.766	584	584;569;562;560;522;541;238	10	4	2.7974e-233	0.67411	0.6497	26.021	13	0.86712	0.90759	21.935	13	1.069	1.0327	39.774	13	0.6528	0.64916	26.067	9	0.91089	0.90759	25.434	9	0.9604	1.0327	42.225
O95081;O95081-2	O95081;O95081-2	3;2	2;1	2;1	Arf-GAP domain and FG repeat-containing protein 2	AGFG2	>sp|O95081|AGFG2_HUMAN Arf-GAP domain and FG repeat-containing protein 2 OS=Homo sapiens GN=AGFG2 PE=1 SV=2;>sp|O95081-2|AGFG2_HUMAN Isoform 2 of Arf-GAP domain and FG repeat-containing protein 2 OS=Homo sapiens GN=AGFG2	2	3	2	2	3	1	2	0	2	0	8.5	6.2	6.2	48.962	481	481;156	3		1.2869e-15	1.0815	1.0273	28.127	2	0.74701	0.76218	32.404	2	0.77825	0.79322	21.576	2	1.0815	1.0273	28.127	2	0.74701	0.76218	32.404	2	0.77825	0.79322	21.576
Q53H12;E9PC15;E9PG39;Q53H12-2;F8WDD1	Q53H12;E9PC15;E9PG39	14;13;10;1;1	14;13;10;1;1	14;13;10;1;1	Acylglycerol kinase, mitochondrial	AGK	>sp|Q53H12|AGK_HUMAN Acylglycerol kinase, mitochondrial OS=Homo sapiens GN=AGK PE=1 SV=2;>tr|E9PC15|E9PC15_HUMAN Acylglycerol kinase, mitochondrial OS=Homo sapiens GN=AGK PE=4 SV=1;>tr|E9PG39|E9PG39_HUMAN Acylglycerol kinase, mitochondrial OS=Homo sapiens	5	14	14	14	14	1	14	1	14	1	48.6	48.6	48.6	47.137	422	422;394;244;65;46	16	1	0	0.96517	0.9416	16.302	13	0.96043	1.0036	15.529	14	0.95263	0.95844	18.393	14	0.96413	0.94127	16.227	12	0.95644	0.99333	16.033	13	0.959	0.9617	19.054
P35573;P35573-3;P35573-2	P35573;P35573-3;P35573-2	27;26;26	27;26;26	27;26;26	Glycogen debranching enzyme;4-alpha-glucanotransferase;Amylo-alpha-1,6-glucosidase	AGL	>sp|P35573|GDE_HUMAN Glycogen debranching enzyme OS=Homo sapiens GN=AGL PE=1 SV=3;>sp|P35573-3|GDE_HUMAN Isoform 6 of Glycogen debranching enzyme OS=Homo sapiens GN=AGL;>sp|P35573-2|GDE_HUMAN Isoform 5 of Glycogen debranching enzyme OS=Homo sapiens GN=AGL	3	27	27	27	27	0	27	0	27	0	24.1	24.1	24.1	174.76	1532	1532;1516;1515	31		3.7067e-206	0.95437	0.85175	17.991	30	0.84418	0.85785	48.104	30	0.87373	1.0115	50.923	30	0.95437	0.85175	17.991	30	0.84418	0.85785	48.104	30	0.87373	1.0115	50.923
Q9BSE5	Q9BSE5	2	2	2	Agmatinase, mitochondrial	AGMAT	>sp|Q9BSE5|SPEB_HUMAN Agmatinase, mitochondrial OS=Homo sapiens GN=AGMAT PE=1 SV=2	1	2	2	2	2	0	2	0	2	0	10.5	10.5	10.5	37.66	352	352	2		0.00011277	NaN	NaN	NaN	1	NaN	NaN	NaN	1	NaN	NaN	NaN	1	NaN	NaN	NaN	1	NaN	NaN	NaN	1	NaN	NaN	NaN
O15120;O15120-2	O15120;O15120-2	2;1	2;1	2;1	1-acyl-sn-glycerol-3-phosphate acyltransferase beta	AGPAT2	>sp|O15120|PLCB_HUMAN 1-acyl-sn-glycerol-3-phosphate acyltransferase beta OS=Homo sapiens GN=AGPAT2 PE=1 SV=1;>sp|O15120-2|PLCB_HUMAN Isoform 2 of 1-acyl-sn-glycerol-3-phosphate acyltransferase beta OS=Homo sapiens GN=AGPAT2	2	2	2	2	2	0	2	0	2	0	8.6	8.6	8.6	30.914	278	278;246	3		4.68e-06	1.8308	1.83	25.057	3	1.6085	1.7382	14.775	3	0.87862	0.96693	10.283	3	1.8308	1.83	25.057	3	1.6085	1.7382	14.775	3	0.87862	0.96693	10.283
Q9NRZ7-3;Q9NRZ7;Q9NRZ7-2;E7EPU6;C9JL26	Q9NRZ7-3;Q9NRZ7;Q9NRZ7-2;E7EPU6;C9JL26	2;2;2;1;1	2;2;2;1;1	2;2;2;1;1	1-acyl-sn-glycerol-3-phosphate acyltransferase gamma	AGPAT3	>sp|Q9NRZ7-3|PLCC_HUMAN Isoform 3 of 1-acyl-sn-glycerol-3-phosphate acyltransferase gamma OS=Homo sapiens GN=AGPAT3;>sp|Q9NRZ7|PLCC_HUMAN 1-acyl-sn-glycerol-3-phosphate acyltransferase gamma OS=Homo sapiens GN=AGPAT3 PE=1 SV=1;>sp|Q9NRZ7-2|PLCC_HUMAN Isofo	5	2	2	2	2	0	2	0	2	0	6.1	6.1	6.1	45.514	396	396;376;314;370;255	2		6.5734e-06	0.96636	1.0039	40.813	2	0.97931	0.99078	2.4927	2	0.91891	0.89529	21.289	2	0.96636	1.0039	40.813	2	0.97931	0.99078	2.4927	2	0.91891	0.89529	21.289
Q9NUQ2;E5RH21;H0YC22	Q9NUQ2	7;2;1	7;2;1	7;2;1	1-acyl-sn-glycerol-3-phosphate acyltransferase epsilon	AGPAT5	>sp|Q9NUQ2|PLCE_HUMAN 1-acyl-sn-glycerol-3-phosphate acyltransferase epsilon OS=Homo sapiens GN=AGPAT5 PE=1 SV=3	3	7	7	7	7	0	7	0	7	0	30.5	30.5	30.5	42.072	364	364;88;181	10		2.1851e-28	1.0496	1.074	29.572	8	1.0775	1.1445	34.279	8	0.94811	1.0165	18.794	8	1.0496	1.074	29.572	8	1.0775	1.1445	34.279	8	0.94811	1.0165	18.794
Q86UL3	Q86UL3	2	1	1	Glycerol-3-phosphate acyltransferase 4	AGPAT6	>sp|Q86UL3|GPAT4_HUMAN Glycerol-3-phosphate acyltransferase 4 OS=Homo sapiens GN=AGPAT6 PE=1 SV=1	1	2	1	1	2	0	1	0	1	0	4.6	2.6	2.6	52.07	456	456	2		1.0824e-14	NaN	NaN	NaN	0	NaN	NaN	NaN	0	NaN	NaN	NaN	0	NaN	NaN	NaN	0	NaN	NaN	NaN	0	NaN	NaN	NaN
Q53EU6	Q53EU6	5	5	4	Glycerol-3-phosphate acyltransferase 3	AGPAT9	>sp|Q53EU6|GPAT3_HUMAN Glycerol-3-phosphate acyltransferase 3 OS=Homo sapiens GN=AGPAT9 PE=1 SV=2	1	5	5	4	5	0	5	0	4	0	13.8	13.8	11.8	48.705	434	434	6		9.3953e-17	0.75126	0.73208	50.734	4	0.85762	0.91339	33.344	4	1.1414	1.2275	25.648	4	0.75126	0.73208	50.734	4	0.85762	0.91339	33.344	4	1.1414	1.2275	25.648
O00116;B8ZZ81;F5H632	O00116	18;8;7	18;8;7	18;8;7	Alkyldihydroxyacetonephosphate synthase, peroxisomal	AGPS	>sp|O00116|ADAS_HUMAN Alkyldihydroxyacetonephosphate synthase, peroxisomal OS=Homo sapiens GN=AGPS PE=1 SV=1	3	18	18	18	18	0	18	0	18	0	42.7	42.7	42.7	72.911	658	658;189;321	26		0	1.1603	1.135	20.906	23	1.0251	1.0473	24.513	23	0.89043	0.93587	17.465	23	1.1603	1.135	20.906	23	1.0251	1.0473	24.513	23	0.89043	0.93587	17.465
O95994;B5MC07;C9J3E2;H7C3Z9;Q8TD06;B5MC62;H7C040	O95994;B5MC07;C9J3E2	19;14;12;6;1;1;1	19;14;12;6;1;1;1	19;14;12;6;1;1;1	Anterior gradient protein 2 homolog	AGR2	>sp|O95994|AGR2_HUMAN Anterior gradient protein 2 homolog OS=Homo sapiens GN=AGR2 PE=1 SV=1;>tr|B5MC07|B5MC07_HUMAN Anterior gradient protein 2 homolog OS=Homo sapiens GN=AGR2 PE=4 SV=1;>tr|C9J3E2|C9J3E2_HUMAN Anterior gradient protein 2 homolog (Fragment)	7	19	19	19	19	0	19	0	19	0	80.6	80.6	80.6	19.979	175	175;188;131;119;166;163;129	58		0	0.26974	0.28029	31.313	49	0.36294	0.37189	26.845	49	1.3357	1.3192	32.407	49	0.26974	0.28029	31.313	49	0.36294	0.37189	26.845	49	1.3357	1.3192	32.407
O00468;E9PD05	O00468	9;1	9;1	9;1	Agrin	AGRN	>sp|O00468|AGRIN_HUMAN Agrin OS=Homo sapiens GN=AGRN PE=1 SV=4	2	9	9	9	9	0	9	0	9	0	4.7	4.7	4.7	214.84	2045	2045;311	10		1.617e-21	0.77388	0.79401	8.003	8	0.41727	0.44539	7.0367	8	0.51658	0.65784	7.6607	8	0.77388	0.79401	8.003	8	0.41727	0.44539	7.0367	8	0.51658	0.65784	7.6607
Q6RW13-2;Q6RW13	Q6RW13-2;Q6RW13	3;2	3;2	3;2	Type-1 angiotensin II receptor-associated protein	AGTRAP	>sp|Q6RW13-2|ATRAP_HUMAN Isoform 2 of Type-1 angiotensin II receptor-associated protein OS=Homo sapiens GN=AGTRAP;>sp|Q6RW13|ATRAP_HUMAN Type-1 angiotensin II receptor-associated protein OS=Homo sapiens GN=AGTRAP PE=1 SV=1	2	3	3	3	3	0	3	0	3	0	26.3	26.3	26.3	16.669	152	152;159	3		3.8227e-06	NaN	NaN	NaN	1	NaN	NaN	NaN	1	NaN	NaN	NaN	1	NaN	NaN	NaN	1	NaN	NaN	NaN	1	NaN	NaN	NaN
Q8WYP5-2;Q8WYP5-3;Q8WYP5	Q8WYP5-2;Q8WYP5-3;Q8WYP5	33;33;33	33;33;33	33;33;33	Protein ELYS	AHCTF1	>sp|Q8WYP5-2|ELYS_HUMAN Isoform 2 of Protein ELYS OS=Homo sapiens GN=AHCTF1;>sp|Q8WYP5-3|ELYS_HUMAN Isoform 3 of Protein ELYS OS=Homo sapiens GN=AHCTF1;>sp|Q8WYP5|ELYS_HUMAN Protein ELYS OS=Homo sapiens GN=AHCTF1 PE=1 SV=3	3	33	33	33	22	17	22	17	22	17	17.7	17.7	17.7	256	2301	2301;2275;2266	26	20	2.1078e-100	1.2247	1.0963	69.546	32	0.94876	1.0118	86.309	31	0.79952	0.86659	78.731	31	1.127	1.0575	26.341	22	0.92952	0.99629	29.028	22	0.87151	0.9155	20.734
P23526;F5H737	P23526;F5H737	28;23	28;23	28;23	Adenosylhomocysteinase	AHCY	>sp|P23526|SAHH_HUMAN Adenosylhomocysteinase OS=Homo sapiens GN=AHCY PE=1 SV=4;>tr|F5H737|F5H737_HUMAN Adenosylhomocysteinase OS=Homo sapiens GN=AHCY PE=3 SV=1	2	28	28	28	28	24	28	24	28	24	60.9	60.9	60.9	47.716	432	432;404	70	48	0	1.0509	1.0337	21.299	92	0.99723	1.0223	15.985	92	0.93315	0.97179	17.985	92	1.0489	1.0372	21.845	51	0.98207	1.0097	19.415	51	0.92064	0.97294	15.092
O43865;O43865-2	O43865;O43865-2	9;9	9;9	3;3	Putative adenosylhomocysteinase 2	AHCYL1	>sp|O43865|SAHH2_HUMAN Putative adenosylhomocysteinase 2 OS=Homo sapiens GN=AHCYL1 PE=1 SV=2;>sp|O43865-2|SAHH2_HUMAN Isoform 2 of Putative adenosylhomocysteinase 2 OS=Homo sapiens GN=AHCYL1	2	9	9	3	9	3	9	3	3	2	20	20	7.7	58.951	530	530;483	15	3	1.723e-82	1.1637	1.1515	63.423	13	1.0743	1.173	72.975	13	0.87375	0.98106	49.84	13	1.1512	1.1463	67.426	11	1.0743	1.2087	79.929	11	0.89374	1.0268	51.957
Q09666;Q8N274;A1A586;E9PLK4;E9PJC6;E9PKR9;E9PJZ0;E9PQE3;E9PLZ1	Q09666	364;59;6;6;6;6;6;5;3	364;59;6;6;6;6;6;5;3	363;59;6;6;6;6;6;5;3	Neuroblast differentiation-associated protein AHNAK	AHNAK	>sp|Q09666|AHNK_HUMAN Neuroblast differentiation-associated protein AHNAK OS=Homo sapiens GN=AHNAK PE=1 SV=2	9	364	364	363	360	44	360	44	360	43	77.9	77.9	77.8	629.09	5890	5890;791;149;144;131;123;121;86;93	872	61	0	0.79895	0.85831	33.833	889	0.87871	0.97196	35.531	889	1.1053	1.0905	17.842	890	0.79291	0.8544	22.355	847	0.87455	0.96847	15.541	847	1.0981	1.0864	17.77
Q8IVF2;Q8IVF2-3;Q8IVF2-2	Q8IVF2;Q8IVF2-3	185;184;26	184;183;26	184;183;26	Protein AHNAK2	AHNAK2	>sp|Q8IVF2|AHNK2_HUMAN Protein AHNAK2 OS=Homo sapiens GN=AHNAK2 PE=1 SV=2;>sp|Q8IVF2-3|AHNK2_HUMAN Isoform 3 of Protein AHNAK2 OS=Homo sapiens GN=AHNAK2	3	185	184	184	163	91	163	90	163	90	58.5	58.5	58.5	616.62	5795	5795;5695;793	268	319	0	1.62	1.6324	106.59	471	1.4422	1.5352	108.59	471	1.0088	1.0082	56.443	471	1.4281	1.6131	23.866	256	1.273	1.4255	16.978	256	0.88191	0.90385	19.001
O95433;B4DUR9;G3V438;H0YJG7;H0YJU2;H0YJG6;H0YJ63;G3V3W9	O95433;B4DUR9;G3V438;H0YJG7;H0YJU2	18;13;11;9;9;5;5;4	18;13;11;9;9;5;5;4	18;13;11;9;9;5;5;4	Activator of 90 kDa heat shock protein ATPase homolog 1	AHSA1	>sp|O95433|AHSA1_HUMAN Activator of 90 kDa heat shock protein ATPase homolog 1 OS=Homo sapiens GN=AHSA1 PE=1 SV=1;>tr|B4DUR9|B4DUR9_HUMAN Activator of 90 kDa heat shock protein ATPase homolog 1 OS=Homo sapiens GN=AHSA1 PE=2 SV=1;>tr|G3V438|G3V438_HUMAN Act	8	18	18	18	17	6	17	6	17	6	51.8	51.8	51.8	38.274	338	338;288;203;216;133;120;90;100	32	6	0	1.2499	1.2491	19.433	30	1.226	1.2775	17.579	30	0.94673	1.0214	9.3044	30	1.2677	1.2356	14.397	24	1.2056	1.275	12.146	24	0.95563	1.0092	10.023
Q96BJ3;F5H715;Q96BJ3-3;Q96BJ3-2	Q96BJ3;F5H715;Q96BJ3-3	12;11;8;3	12;11;8;3	12;11;8;3	Axin interactor, dorsalization-associated protein	AIDA	>sp|Q96BJ3|AIDA_HUMAN Axin interactor, dorsalization-associated protein OS=Homo sapiens GN=AIDA PE=1 SV=1;>tr|F5H715|F5H715_HUMAN Axin interactor, dorsalization-associated protein OS=Homo sapiens GN=AIDA PE=4 SV=1;>sp|Q96BJ3-3|AIDA_HUMAN Isoform 3 of Axin	4	12	12	12	12	0	12	0	12	0	48.4	48.4	48.4	35.023	306	306;282;224;141	15		1.6384e-199	0.94909	0.96543	24.744	15	0.86852	0.96381	25.301	15	0.99596	1.0123	11.267	15	0.94909	0.96543	24.744	15	0.86852	0.96381	25.301	15	0.99596	1.0123	11.267
O95831;O95831-3;O95831-2;O95831-4;E9PMA0;Q1L6K4;Q2QKE4	O95831;O95831-3;O95831-2	23;22;12;11;10;10;9	23;22;12;11;10;10;9	23;22;12;11;10;10;9	Apoptosis-inducing factor 1, mitochondrial	AIFM1	>sp|O95831|AIFM1_HUMAN Apoptosis-inducing factor 1, mitochondrial OS=Homo sapiens GN=AIFM1 PE=1 SV=1;>sp|O95831-3|AIFM1_HUMAN Isoform 3 of Apoptosis-inducing factor 1, mitochondrial OS=Homo sapiens GN=AIFM1;>sp|O95831-2|AIFM1_HUMAN Isoform 2 of Apoptosis-i	7	23	23	23	23	0	23	0	23	0	47.1	47.1	47.1	66.9	613	613;609;326;324;274;237;261	38		0	1.0602	1.0391	16.387	28	1.0072	1.0411	16.698	28	0.95573	1.0104	14.67	28	1.0602	1.0391	16.387	28	1.0072	1.0411	16.698	28	0.95573	1.0104	14.67
Q9BRQ8;C9JI05;Q9BRQ8-2	Q9BRQ8;C9JI05;Q9BRQ8-2	7;6;6	7;6;6	7;6;6	Apoptosis-inducing factor 2	AIFM2	>sp|Q9BRQ8|AIFM2_HUMAN Apoptosis-inducing factor 2 OS=Homo sapiens GN=AIFM2 PE=1 SV=1;>tr|C9JI05|C9JI05_HUMAN Apoptosis-inducing factor 2 OS=Homo sapiens GN=AIFM2 PE=4 SV=1;>sp|Q9BRQ8-2|AIFM2_HUMAN Isoform 2 of Apoptosis-inducing factor 2 OS=Homo sapiens G	3	7	7	7	7	1	7	1	7	1	23.3	23.3	23.3	40.526	373	373;336;336	11	1	8.5469e-38	0.98591	0.97664	32.008	11	0.882	0.98606	40.705	11	0.91671	1.0366	52.764	11	1.0655	1.0712	33.734	10	0.89549	0.98352	42.876	10	0.94052	1.0422	55.556
Q12904-2;Q12904;B4DNK3;D6R937	Q12904-2;Q12904;B4DNK3	16;16;12;5	16;16;12;5	16;16;12;5	Aminoacyl tRNA synthase complex-interacting multifunctional protein 1;Endothelial monocyte-activating polypeptide 2	AIMP1	>sp|Q12904-2|AIMP1_HUMAN Isoform 2 of Aminoacyl tRNA synthase complex-interacting multifunctional protein 1 OS=Homo sapiens GN=AIMP1;>sp|Q12904|AIMP1_HUMAN Aminoacyl tRNA synthase complex-interacting multifunctional protein 1 OS=Homo sapiens GN=AIMP1 PE=1	4	16	16	16	16	0	16	0	16	0	60.7	60.7	60.7	37.039	336	336;312;269;150	40		0	0.91221	0.94414	24.2	32	0.92767	0.98635	16.232	32	0.98512	1.038	24.704	32	0.91221	0.94414	24.2	32	0.92767	0.98635	16.232	32	0.98512	1.038	24.704
Q13155;F8W950;A8MU58;F8WCL2	Q13155;F8W950;A8MU58	12;10;9;2	12;10;9;2	12;10;9;2	Aminoacyl tRNA synthase complex-interacting multifunctional protein 2	AIMP2	>sp|Q13155|AIMP2_HUMAN Aminoacyl tRNA synthase complex-interacting multifunctional protein 2 OS=Homo sapiens GN=AIMP2 PE=1 SV=2;>tr|F8W950|F8W950_HUMAN Aminoacyl tRNA synthase complex-interacting multifunctional protein 2 OS=Homo sapiens GN=AIMP2 PE=4 SV=1	4	12	12	12	11	4	11	4	11	4	60.3	60.3	60.3	35.348	320	320;251;242;48	20	4	0	1.0557	1.1024	25.599	21	0.94772	1.006	17.858	21	0.87717	0.92989	20.068	21	1.0909	1.1146	25.37	17	0.94772	1.006	16.914	17	0.84491	0.90611	21.293
O00170;E9PMH2;E9PPD7	O00170;E9PMH2;E9PPD7	15;10;9	15;10;9	15;10;9	AH receptor-interacting protein;Peptidyl-prolyl cis-trans isomerase	AIP	>sp|O00170|AIP_HUMAN AH receptor-interacting protein OS=Homo sapiens GN=AIP PE=1 SV=2;>tr|E9PMH2|E9PMH2_HUMAN Peptidyl-prolyl cis-trans isomerase (Fragment) OS=Homo sapiens GN=AIP PE=4 SV=1;>tr|E9PPD7|E9PPD7_HUMAN Peptidyl-prolyl cis-trans isomerase (Fragm	3	15	15	15	15	0	15	0	15	0	59.1	59.1	59.1	37.636	330	330;200;230	21		1.8023e-294	1.1815	1.2099	11.074	19	1.0328	1.0646	12.65	19	0.86168	0.892	11.547	19	1.1815	1.2099	11.074	19	1.0328	1.0646	12.65	19	0.86168	0.892	11.547
Q5T9B7;P00568;H0Y4J6;H0YID2;Q9Y6K8;Q9Y6K8-3;Q9Y6K8-2	Q5T9B7;P00568;H0Y4J6	10;10;7;4;1;1;1	10;10;7;4;1;1;1	10;10;7;4;1;1;1	Adenylate kinase isoenzyme 1	AK1	>tr|Q5T9B7|Q5T9B7_HUMAN Adenylate kinase 1 OS=Homo sapiens GN=AK1 PE=2 SV=1;>sp|P00568|KAD1_HUMAN Adenylate kinase isoenzyme 1 OS=Homo sapiens GN=AK1 PE=1 SV=3;>tr|H0Y4J6|H0Y4J6_HUMAN Adenylate kinase isoenzyme 1 (Fragment) OS=Homo sapiens GN=AK1 PE=3 SV=1	7	10	10	10	10	0	10	0	10	0	55.2	55.2	55.2	23.411	210	210;194;135;51;562;536;197	15		7.6057e-54	1.6088	1.6533	7.1527	13	1.4644	1.6158	5.7037	13	0.87164	0.98299	9.5786	13	1.6088	1.6533	7.1527	13	1.4644	1.6158	5.7037	13	0.87164	0.98299	9.5786
P54819;F8W1A4;P54819-2;P54819-5;P54819-6;E7EWH4;P54819-3;F8VY04;F8VZG5;P54819-4;G3V213;F8VPP1	P54819;F8W1A4;P54819-2;P54819-5;P54819-6;E7EWH4;P54819-3;F8VY04;F8VZG5;P54819-4	17;16;16;14;14;12;12;12;11;9;8;2	17;16;16;14;14;12;12;12;11;9;8;2	17;16;16;14;14;12;12;12;11;9;8;2	Adenylate kinase 2, mitochondrial	AK2	>sp|P54819|KAD2_HUMAN Adenylate kinase 2, mitochondrial OS=Homo sapiens GN=AK2 PE=1 SV=2;>tr|F8W1A4|F8W1A4_HUMAN Adenylate kinase 2, mitochondrial OS=Homo sapiens GN=AK2 PE=3 SV=1;>sp|P54819-2|KAD2_HUMAN Isoform 2 of Adenylate kinase 2, mitochondrial OS=Ho	12	17	17	17	17	1	17	1	17	1	79.5	79.5	79.5	26.477	239	239;232;232;224;192;202;202;190;162;131;133;42	53	1	0	0.81479	0.82078	19.966	42	0.83748	0.86638	14.443	42	1.0155	1.0235	18.8	42	0.81479	0.82078	19.966	42	0.83748	0.86638	14.443	42	1.0155	1.0235	18.8
Q9UIJ7;E7ET30;Q9UIJ7-2	Q9UIJ7;E7ET30;Q9UIJ7-2	18;14;13	18;14;13	18;14;13	GTP:AMP phosphotransferase, mitochondrial	AK3	>sp|Q9UIJ7|KAD3_HUMAN GTP:AMP phosphotransferase, mitochondrial OS=Homo sapiens GN=AK3 PE=1 SV=4;>tr|E7ET30|E7ET30_HUMAN GTP:AMP phosphotransferase, mitochondrial OS=Homo sapiens GN=AK3 PE=3 SV=1;>sp|Q9UIJ7-2|KAD3_HUMAN Isoform 2 of GTP:AMP phosphotransfer	3	18	18	18	18	0	18	0	18	0	80.2	80.2	80.2	25.565	227	227;187;157	29		2.2463e-81	0.71705	0.73477	13.322	25	0.76195	0.80222	9.1994	25	1.0618	1.0971	10.456	25	0.71705	0.73477	13.322	25	0.76195	0.80222	9.1994	25	1.0618	1.0971	10.456
P27144;D3DQ64	P27144;D3DQ64	8;6	8;6	8;6	Adenylate kinase isoenzyme 4, mitochondrial	AK4	>sp|P27144|KAD4_HUMAN Adenylate kinase isoenzyme 4, mitochondrial OS=Homo sapiens GN=AK4 PE=1 SV=1;>tr|D3DQ64|D3DQ64_HUMAN Adenylate kinase isoenzyme 4, mitochondrial OS=Homo sapiens GN=AK4 PE=3 SV=1	2	8	8	8	8	0	8	0	8	0	55.2	55.2	55.2	25.268	223	223;171	12		2.413e-52	0.79494	0.80133	15.132	10	0.91234	0.93614	10.155	10	1.0735	1.0882	11.988	10	0.79494	0.80133	15.132	10	0.91234	0.93614	10.155	10	1.0735	1.0882	11.988
Q92667;Q92667-2;I3L0W0;I3L2N7;I3L2A2;I3NI36;I3L0K6;I3L364;I3L3K1	Q92667;Q92667-2;I3L0W0	12;10;6;3;3;2;2;2;2	12;10;6;3;3;2;2;2;2	12;10;6;3;3;2;2;2;2	A-kinase anchor protein 1, mitochondrial	AKAP1	>sp|Q92667|AKAP1_HUMAN A-kinase anchor protein 1, mitochondrial OS=Homo sapiens GN=AKAP1 PE=1 SV=1;>sp|Q92667-2|AKAP1_HUMAN Isoform 2 of A-kinase anchor protein 1, mitochondrial OS=Homo sapiens GN=AKAP1;>tr|I3L0W0|I3L0W0_HUMAN A-kinase anchor protein 1, mi	9	12	12	12	12	0	12	0	12	0	22	22	22	97.34	903	903;593;204;186;183;360;137;95;83	12		1.6114e-88	1.5785	1.463	22.886	12	1.3394	1.3678	19.027	12	0.84772	0.90138	13.091	12	1.5785	1.463	22.886	12	1.3394	1.3678	19.027	12	0.84772	0.90138	13.091
Q9UKA4	Q9UKA4	3	3	3	A-kinase anchor protein 11	AKAP11	>sp|Q9UKA4|AKA11_HUMAN A-kinase anchor protein 11 OS=Homo sapiens GN=AKAP11 PE=1 SV=1	1	3	3	3	3	0	3	0	3	0	2.8	2.8	2.8	210.51	1901	1901	3		3.6018e-05	0.95498	1.0118	14.795	2	1.0013	1.0611	6.5246	2	0.92401	0.96424	8.3676	2	0.95498	1.0118	14.795	2	1.0013	1.0611	6.5246	2	0.92401	0.96424	8.3676
Q02952;Q02952-2;Q02952-3	Q02952;Q02952-2;Q02952-3	30;30;30	30;30;30	30;30;30	A-kinase anchor protein 12	AKAP12	>sp|Q02952|AKA12_HUMAN A-kinase anchor protein 12 OS=Homo sapiens GN=AKAP12 PE=1 SV=4;>sp|Q02952-2|AKA12_HUMAN Isoform 2 of A-kinase anchor protein 12 OS=Homo sapiens GN=AKAP12;>sp|Q02952-3|AKA12_HUMAN Isoform 3 of A-kinase anchor protein 12 OS=Homo sapien	3	30	30	30	30	0	30	0	30	0	24.6	24.6	24.6	191.48	1782	1782;1684;1677	40		1.3514e-243	0.42078	0.4023	32.496	37	0.4346	0.45465	30.588	36	1.0719	1.1064	23.54	36	0.42078	0.4023	32.496	37	0.4346	0.45465	30.588	36	1.0719	1.1064	23.54
Q12802;Q12802-2;H7BYL5;Q12802-4;H0Y4V5;A8MYJ1;H0YMW2;F5H8M3;H0YLH1	Q12802;Q12802-2;H7BYL5;Q12802-4;H0Y4V5;A8MYJ1	18;17;17;17;17;11;6;3;1	18;17;17;17;17;11;6;3;1	18;17;17;17;17;11;6;3;1	A-kinase anchor protein 13	AKAP13	>sp|Q12802|AKP13_HUMAN A-kinase anchor protein 13 OS=Homo sapiens GN=AKAP13 PE=1 SV=2;>sp|Q12802-2|AKP13_HUMAN Isoform 2 of A-kinase anchor protein 13 OS=Homo sapiens GN=AKAP13;>tr|H7BYL5|H7BYL5_HUMAN A-kinase anchor protein 13 OS=Homo sapiens GN=AKAP13 PE	9	18	18	18	18	0	18	0	18	0	7.6	7.6	7.6	307.55	2813	2813;2817;2816;2793;2792;1058;1745;414;275	23		1.6984e-61	1.1095	1.0114	13.978	20	0.90654	0.93366	21.113	20	0.80151	0.93958	25.869	20	1.1095	1.0114	13.978	20	0.90654	0.93366	21.113	20	0.80151	0.93958	25.869
Q02040;Q02040-3;Q02040-2	Q02040	9;4;4	9;4;4	9;4;4	A-kinase anchor protein 17A	AKAP17A	>sp|Q02040|AK17A_HUMAN A-kinase anchor protein 17A OS=Homo sapiens GN=AKAP17A PE=1 SV=2	3	9	9	9	8	2	8	2	8	2	15.1	15.1	15.1	80.735	695	695;445;385	9	2	5.3502e-22	2.0546	1.9203	100.95	8	1.5612	1.5895	41.951	8	0.71412	0.76269	61.238	8	1.9651	1.8389	18.998	7	1.4462	1.5648	35.198	7	0.7716	0.81745	21.157
Q9Y2D5-4;Q9Y2D5-6;Q9Y2D5-7;Q9Y2D5-5;Q9Y2D5;C9JVY5	Q9Y2D5-4;Q9Y2D5-6;Q9Y2D5-7;Q9Y2D5-5;Q9Y2D5;C9JVY5	3;3;3;3;3;3	3;3;3;3;3;3	3;3;3;3;3;3	A-kinase anchor protein 2	AKAP2	>sp|Q9Y2D5-4|AKAP2_HUMAN Isoform 2 of A-kinase anchor protein 2 OS=Homo sapiens GN=AKAP2;>sp|Q9Y2D5-6|AKAP2_HUMAN Isoform 4 of A-kinase anchor protein 2 OS=Homo sapiens GN=AKAP2;>sp|Q9Y2D5-7|AKAP2_HUMAN Isoform 5 of A-kinase anchor protein 2 OS=Homo sapien	6	3	3	3	3	1	3	1	3	1	2.8	2.8	2.8	122.07	1103	1103;1090;961;948;859;778	4	1	4.7515e-08	1.4252	1.3269	17.456	5	1.2279	1.3867	9.7966	5	0.88799	1.0613	14.562	5	1.392	1.2961	14.591	4	1.3039	1.3329	11.002	4	0.9001	1.0748	14.226
O43823	O43823	6	6	2	A-kinase anchor protein 8	AKAP8	>sp|O43823|AKAP8_HUMAN A-kinase anchor protein 8 OS=Homo sapiens GN=AKAP8 PE=1 SV=1	1	6	6	2	6	0	6	0	2	0	12.7	12.7	6.2	76.107	692	692	7		5.4255e-20	1.2085	1.1301	11.652	5	1.0853	1.0409	17.886	5	0.96724	1.0447	11.91	5	1.2085	1.1301	11.652	5	1.0853	1.0409	17.886	5	0.96724	1.0447	11.91
Q9ULX6	Q9ULX6	5	5	5	A-kinase anchor protein 8-like	AKAP8L	>sp|Q9ULX6|AKP8L_HUMAN A-kinase anchor protein 8-like OS=Homo sapiens GN=AKAP8L PE=1 SV=3	1	5	5	5	5	1	5	1	5	1	10.2	10.2	10.2	71.648	646	646	6	1	1.4734e-39	1.3727	1.2642	14.448	5	1.0355	1.0336	8.4687	5	0.74974	0.83845	13.044	5	1.3727	1.2642	14.448	5	1.0355	1.0336	8.4687	5	0.74974	0.83845	13.044
Q99996-6;Q99996;Q99996-2;Q99996-3;F5H3X5;Q99996-5;H7BYL6	Q99996-6;Q99996;Q99996-2;Q99996-3;F5H3X5;Q99996-5;H7BYL6	5;5;5;5;5;5;3	5;5;5;5;5;5;3	5;5;5;5;5;5;3	A-kinase anchor protein 9	AKAP9	>sp|Q99996-6|AKAP9_HUMAN Isoform 6 of A-kinase anchor protein 9 OS=Homo sapiens GN=AKAP9;>sp|Q99996|AKAP9_HUMAN A-kinase anchor protein 9 OS=Homo sapiens GN=AKAP9 PE=1 SV=3;>sp|Q99996-2|AKAP9_HUMAN Isoform 2 of A-kinase anchor protein 9 OS=Homo sapiens GN=	7	5	5	5	5	0	5	0	5	0	1.9	1.9	1.9	455.42	3929	3929;3911;3907;3899;3876;3857;1769	7		3.6941e-12	1.4032	1.2906	31.111	7	0.95994	1.0084	22.291	7	0.62222	0.74935	32.677	7	1.4032	1.2906	31.111	7	0.95994	1.0084	22.291	7	0.62222	0.74935	32.677
P14550;Q5T621	P14550	19;9	19;9	19;9	Alcohol dehydrogenase [NADP(+)]	AKR1A1	>sp|P14550|AK1A1_HUMAN Alcohol dehydrogenase [NADP(+)] OS=Homo sapiens GN=AKR1A1 PE=1 SV=3	2	19	19	19	19	1	19	1	19	1	79.7	79.7	79.7	36.573	325	325;147	70	22	0	0.57132	0.59088	47.287	78	0.56036	0.56561	39.099	78	0.98362	0.9857	31.007	78	0.65024	0.66474	51.867	58	0.60866	0.60888	41.938	58	0.99098	0.9959	35.504
P15121;E9PCX2;E9PEF9	P15121;E9PCX2	31;22;7	31;22;7	30;22;7	Aldose reductase	AKR1B1	>sp|P15121|ALDR_HUMAN Aldose reductase OS=Homo sapiens GN=AKR1B1 PE=1 SV=3;>tr|E9PCX2|E9PCX2_HUMAN Aldose reductase OS=Homo sapiens GN=AKR1B1 PE=4 SV=1	3	31	31	30	30	26	30	26	29	25	87.7	87.7	87.7	35.853	316	316;263;102	291	101	0	0.5671	0.58325	21.543	343	0.5331	0.5465	19.93	341	0.94876	0.93157	25.119	340	0.57175	0.58744	21.903	252	0.53878	0.55128	21.46	249	0.94277	0.93099	28.342
O60218	O60218	41	41	26	Aldo-keto reductase family 1 member B10	AKR1B10	>sp|O60218|AK1BA_HUMAN Aldo-keto reductase family 1 member B10 OS=Homo sapiens GN=AKR1B10 PE=1 SV=2	1	41	41	26	40	26	40	26	26	16	92.4	92.4	67.1	36.019	316	316	480	82	0	1.032	1.055	35.528	451	1.2047	1.2482	31.8	450	1.1541	1.197	23.523	451	1.0445	1.0581	36.01	383	1.1973	1.2371	32.163	382	1.1495	1.1995	23.913
C9JRZ8-2;C9JRZ8	C9JRZ8-2;C9JRZ8	17;16	1;1	1;1	Aldo-keto reductase family 1 member B15	AKR1B15	>sp|C9JRZ8-2|AK1BF_HUMAN Isoform 2 of Aldo-keto reductase family 1 member B15 OS=Homo sapiens GN=AKR1B15;>sp|C9JRZ8|AK1BF_HUMAN Aldo-keto reductase family 1 member B15 OS=Homo sapiens GN=AKR1B15 PE=2 SV=1	2	17	1	1	16	12	1	1	1	1	44.6	4.4	4.4	36.537	316	316;344	1	1	0	NaN	NaN	NaN	1	NaN	NaN	NaN	1	NaN	NaN	NaN	1	NaN	NaN	NaN	0	NaN	NaN	NaN	0	NaN	NaN	NaN
Q04828;H0Y804	Q04828;H0Y804	37;28	37;28	0;0	Aldo-keto reductase family 1 member C1	AKR1C1	>sp|Q04828|AK1C1_HUMAN Aldo-keto reductase family 1 member C1 OS=Homo sapiens GN=AKR1C1 PE=1 SV=1;>tr|H0Y804|H0Y804_HUMAN Aldo-keto reductase family 1 member C1 (Fragment) OS=Homo sapiens GN=AKR1C1 PE=4 SV=1	2	37	37	0	36	24	36	24	0	0	89.8	89.8	0	36.788	323	323;248	307	82	0	0.6308	0.64747	41.675	313	0.67449	0.71346	42.313	313	1.0516	1.0823	42.021	313	0.61609	0.62619	34.986	235	0.64838	0.68072	41.915	235	1.0498	1.0789	33.822
A6NHU4	A6NHU4	17	1	1		AKR1C1	>tr|A6NHU4|A6NHU4_HUMAN Aldo-keto reductase family 1 member C1 OS=Homo sapiens GN=AKR1C1 PE=4 SV=1	1	17	1	1	16	12	0	1	0	1	70.7	9.8	9.8	23.228	205	205		1	0	NaN	NaN	NaN	1	NaN	NaN	NaN	1	NaN	NaN	NaN	1	NaN	NaN	NaN	0	NaN	NaN	NaN	0	NaN	NaN	NaN
P52895;B4DK69;P52895-2	P52895;B4DK69	37;32;10	7;6;3	7;6;3	Aldo-keto reductase family 1 member C2	AKR1C2	>sp|P52895|AK1C2_HUMAN Aldo-keto reductase family 1 member C2 OS=Homo sapiens GN=AKR1C2 PE=1 SV=3;>tr|B4DK69|B4DK69_HUMAN Aldo-keto reductase family 1 member C2 OS=Homo sapiens GN=AKR1C2 PE=2 SV=1	3	37	7	7	36	23	7	5	7	5	92.6	25.7	25.7	36.735	323	323;297;139	258	30	0	0.45265	0.46419	25.518	242	0.48058	0.51994	38.351	242	1.0413	1.0943	26.753	241	0.46049	0.47411	22.143	221	0.47347	0.53465	35.404	221	1.0401	1.0884	26.781
P42330;P17516;E9PBP5	P42330	34;15;6	21;4;1	7;1;1	Aldo-keto reductase family 1 member C3	AKR1C3	>sp|P42330|AK1C3_HUMAN Aldo-keto reductase family 1 member C3 OS=Homo sapiens GN=AKR1C3 PE=1 SV=4	3	34	21	7	33	23	20	14	6	6	87.6	61.9	22.9	36.853	323	323;323;126	186	36	0	0.91096	0.93666	20.848	180	0.92701	0.99976	21.169	180	0.99018	1.0387	23.744	180	0.92273	0.94209	21.758	148	0.93098	0.99958	22.091	148	0.98053	1.0177	23.743
B4DL37	B4DL37	22	1	1		AKR1C3	>tr|B4DL37|B4DL37_HUMAN Aldo-keto reductase family 1 member C3 OS=Homo sapiens GN=AKR1C3 PE=2 SV=1	1	22	1	1	22	12	1	0	1	0	89.2	7.8	7.8	23.364	204	204	2		0	NaN	NaN	NaN	0	NaN	NaN	NaN	0	NaN	NaN	NaN	0	NaN	NaN	NaN	0	NaN	NaN	NaN	0	NaN	NaN	NaN
P51857;P51857-2;Q96LK9;P51857-3	P51857;P51857-2;Q96LK9	3;3;2;1	3;3;2;1	3;3;2;1	3-oxo-5-beta-steroid 4-dehydrogenase	AKR1D1	>sp|P51857|AK1D1_HUMAN 3-oxo-5-beta-steroid 4-dehydrogenase OS=Homo sapiens GN=AKR1D1 PE=1 SV=1;>sp|P51857-2|AK1D1_HUMAN Isoform 2 of 3-oxo-5-beta-steroid 4-dehydrogenase OS=Homo sapiens GN=AKR1D1;>tr|Q96LK9|Q96LK9_HUMAN 3-oxo-5-beta-steroid 4-dehydrogenas	4	3	3	3	2	3	2	3	2	3	5.5	5.5	5.5	37.376	326	326;290;146;285	13	5	1.1868e-10	0.96996	0.99414	13.675	14	0.84719	0.9697	18.57	14	0.89534	1.0334	15.224	14	0.96529	0.97512	16.077	10	0.86613	0.99156	18.444	10	0.9005	1.0377	11.169
O43488;H3BLU7;Q8NHP1;H7C5H7;O95154	O43488;H3BLU7	12;11;3;2;1	12;11;3;2;1	12;11;3;2;1	Aflatoxin B1 aldehyde reductase member 2	AKR7A2	>sp|O43488|ARK72_HUMAN Aflatoxin B1 aldehyde reductase member 2 OS=Homo sapiens GN=AKR7A2 PE=1 SV=3;>tr|H3BLU7|H3BLU7_HUMAN Aflatoxin B1 aldehyde reductase member 2 (Fragment) OS=Homo sapiens GN=AKR7A2 PE=4 SV=1	5	12	12	12	12	4	12	4	12	4	42.3	42.3	42.3	39.589	359	359;314;331;205;331	23	4	5.7324e-107	0.73503	0.75023	20.899	20	0.69736	0.76882	21.194	20	0.9703	1.0624	14.785	20	0.73503	0.74686	23.31	16	0.68626	0.74989	23.193	16	0.96374	1.0624	14.358
P31749;B7Z5R1;G3V4I6;G3V3X1;G3V3K5;G3V2I6	P31749;B7Z5R1	9;8;3;2;2;1	6;5;2;1;1;1	5;4;2;1;1;1	RAC-alpha serine/threonine-protein kinase	AKT1	>sp|P31749|AKT1_HUMAN RAC-alpha serine/threonine-protein kinase OS=Homo sapiens GN=AKT1 PE=1 SV=2;>tr|B7Z5R1|B7Z5R1_HUMAN RAC-alpha serine/threonine-protein kinase OS=Homo sapiens GN=AKT1 PE=2 SV=1	6	9	6	5	9	2	6	1	5	1	26	17.9	14.6	55.686	480	480;418;92;162;105;167	6	1	2.0311e-93	1.1318	1.1503	51.359	5	0.86534	0.88573	60.441	5	0.81902	0.84035	13.871	5	1.3909	1.3984	58.62	4	1.2498	1.3484	64.816	4	0.8354	0.9026	9.903
Q96B36;H9KV91;Q96B36-2	Q96B36;H9KV91	8;5;3	8;5;3	8;5;3	Proline-rich AKT1 substrate 1	AKT1S1	>sp|Q96B36|AKTS1_HUMAN Proline-rich AKT1 substrate 1 OS=Homo sapiens GN=AKT1S1 PE=1 SV=1;>tr|H9KV91|H9KV91_HUMAN Proline-rich AKT1 substrate 1 (Fragment) OS=Homo sapiens GN=AKT1S1 PE=4 SV=1	3	8	8	8	8	0	8	0	8	0	35.9	35.9	35.9	27.383	256	256;108;126	14		1.6742e-77	1.0952	1.1497	19.035	12	0.96694	0.98722	26.868	12	0.85358	0.96559	17.612	12	1.0952	1.1497	19.035	12	0.96694	0.98722	26.868	12	0.85358	0.96559	17.612
P31751;Q0VAN0;B3KP61;B7Z8Z9;C9K000;E7EVP8;A8MX96;C9JIJ1;Q6P4H3;C9JC83;C9J258;F8VS91;C9JIF6;C9JHS6	P31751;Q0VAN0;B3KP61;B7Z8Z9	14;13;11;8;6;5;5;4;3;3;3;1;1;1	14;13;11;8;6;5;5;4;3;3;3;1;1;1	11;11;9;7;4;4;4;3;2;2;2;0;1;1	RAC-beta serine/threonine-protein kinase	AKT2	>sp|P31751|AKT2_HUMAN RAC-beta serine/threonine-protein kinase OS=Homo sapiens GN=AKT2 PE=1 SV=2;>tr|Q0VAN0|Q0VAN0_HUMAN AKT2 protein OS=Homo sapiens GN=AKT2 PE=2 SV=1;>tr|B3KP61|B3KP61_HUMAN RAC-beta serine/threonine-protein kinase OS=Homo sapiens GN=AKT2	14	14	14	11	14	4	14	4	11	3	30.8	30.8	22.7	55.768	481	481;438;382;288;210;134;133;119;147;107;96;139;67;47	24	4	7.8096e-57	1.2461	1.219	30.116	22	1.1527	1.2932	25.47	22	0.93559	1.008	19.849	22	1.2497	1.1832	28.528	19	1.1367	1.232	26.296	19	0.92845	0.98944	18.568
Q9Y243;Q9Y243-2	Q9Y243;Q9Y243-2	5;5	2;2	2;2	RAC-gamma serine/threonine-protein kinase	AKT3	>sp|Q9Y243|AKT3_HUMAN RAC-gamma serine/threonine-protein kinase OS=Homo sapiens GN=AKT3 PE=1 SV=1;>sp|Q9Y243-2|AKT3_HUMAN Isoform 2 of RAC-gamma serine/threonine-protein kinase OS=Homo sapiens GN=AKT3	2	5	2	2	5	1	2	0	2	0	16.3	6.5	6.5	55.774	479	479;465	2		4.6624e-29	NaN	NaN	NaN	1	NaN	NaN	NaN	1	NaN	NaN	NaN	1	NaN	NaN	NaN	1	NaN	NaN	NaN	1	NaN	NaN	NaN
Q9H8T0-2;Q9H8T0;H3BM79	Q9H8T0-2;Q9H8T0;H3BM79	1;1;1	1;1;1	1;1;1	AKT-interacting protein	AKTIP	>sp|Q9H8T0-2|AKTIP_HUMAN Isoform 2 of AKT-interacting protein OS=Homo sapiens GN=AKTIP;>sp|Q9H8T0|AKTIP_HUMAN AKT-interacting protein OS=Homo sapiens GN=AKTIP PE=1 SV=1;>tr|H3BM79|H3BM79_HUMAN AKT-interacting protein (Fragment) OS=Homo sapiens GN=AKTIP PE=	3	1	1	1	1	0	1	0	1	0	7.8	7.8	7.8	33.256	293	293;292;249	3		8.2553e-06	0.80026	0.80991	7.3716	3	0.83707	0.87374	6.5831	3	0.95469	0.99345	10.408	3	0.80026	0.80991	7.3716	3	0.83707	0.87374	6.5831	3	0.95469	0.99345	10.408
P13716;P13716-2;B7ZBK6	P13716;P13716-2;B7ZBK6	5;4;3	5;4;3	5;4;3	Delta-aminolevulinic acid dehydratase	ALAD	>sp|P13716|HEM2_HUMAN Delta-aminolevulinic acid dehydratase OS=Homo sapiens GN=ALAD PE=1 SV=1;>sp|P13716-2|HEM2_HUMAN Isoform 2 of Delta-aminolevulinic acid dehydratase OS=Homo sapiens GN=ALAD;>tr|B7ZBK6|B7ZBK6_HUMAN Aminolevulinate, delta-, dehydratase (F	3	5	5	5	5	0	5	0	5	0	20.3	20.3	20.3	36.294	330	330;359;120	7		3.4601e-64	1.2444	1.267	14.153	4	1.1471	1.2531	99.433	4	0.86033	0.9548	113.91	4	1.2444	1.267	14.153	4	1.1471	1.2531	99.433	4	0.86033	0.9548	113.91
E7ESU5;CON__P02768-1;P02768;B7WNR0;D6RHD5;H0YA55;C9JKR2;P02768-2;Q8IUK7;H7C013	E7ESU5;CON__P02768-1;P02768;B7WNR0;D6RHD5;H0YA55;C9JKR2;P02768-2	15;15;15;14;14;14;11;11;6;3	9;9;9;8;8;8;7;7;3;1	9;9;9;8;8;8;7;7;3;1	Serum albumin	ALB	>tr|E7ESU5|E7ESU5_HUMAN Serum albumin OS=Homo sapiens GN=ALB PE=4 SV=2;>P02768-1 SWISS-PROT:P02768-1 Tax_Id=9606 Gene_Symbol=ALB Isoform 1 of Serum albumin precursor;>sp|P02768|ALBU_HUMAN Serum albumin OS=Homo sapiens GN=ALB PE=1 SV=2;>tr|B7WNR0|B7WNR0_HUM	10	15	9	9	8	12	2	7	2	7	22.3	16	16	70.456	618	618;609;609;494;459;454;417;417;396;197	5	9	1.178e-298	0.076768	0.075719	64.116	11	0.13536	0.13031	168.91	7	1.7632	1.6753	177.51	7	0.053741	0.053071	25.575	5	0.11211	0.10793	26.652	2	2.0248	1.9239	19.569
Q13740;B4DTU0;Q13740-2;F5GXJ9;H7C543;Q6ZS95	Q13740;B4DTU0;Q13740-2;F5GXJ9	20;20;20;19;7;4	20;20;20;19;7;4	20;20;20;19;7;4	CD166 antigen	ALCAM	>sp|Q13740|CD166_HUMAN CD166 antigen OS=Homo sapiens GN=ALCAM PE=1 SV=2;>tr|B4DTU0|B4DTU0_HUMAN CD166 antigen OS=Homo sapiens GN=ALCAM PE=2 SV=1;>sp|Q13740-2|CD166_HUMAN Isoform 2 of CD166 antigen OS=Homo sapiens GN=ALCAM;>tr|F5GXJ9|F5GXJ9_HUMAN CD166 anti	6	20	20	20	20	0	20	0	20	0	41	41	41	65.102	583	583;570;570;532;344;305	35		1.2963e-285	0.64804	0.62479	17.102	32	0.58837	0.57049	82.005	32	0.92088	0.9475	74.132	32	0.64804	0.62479	17.102	32	0.58837	0.57049	82.005	32	0.92088	0.9475	74.132
Q8IZ83;Q8IZ83-3;F5H4B6;F8WBH3;Q8IZ83-2	Q8IZ83;Q8IZ83-3;F5H4B6;F8WBH3	17;15;13;13;4	17;15;13;13;4	17;15;13;13;4	Aldehyde dehydrogenase family 16 member A1	ALDH16A1	>sp|Q8IZ83|A16A1_HUMAN Aldehyde dehydrogenase family 16 member A1 OS=Homo sapiens GN=ALDH16A1 PE=1 SV=2;>sp|Q8IZ83-3|A16A1_HUMAN Isoform 3 of Aldehyde dehydrogenase family 16 member A1 OS=Homo sapiens GN=ALDH16A1;>tr|F5H4B6|F5H4B6_HUMAN Aldehyde dehydrogen	5	17	17	17	17	0	17	0	17	0	29.9	29.9	29.9	85.126	802	802;751;639;637;308	30		1.2944e-213	0.69569	0.66563	29.678	27	0.71079	0.77086	54.068	27	1.0181	1.1791	59.122	27	0.69569	0.66563	29.678	27	0.71079	0.77086	54.068	27	1.0181	1.1791	59.122
P54886;P54886-2	P54886;P54886-2	34;33	34;33	34;33	Delta-1-pyrroline-5-carboxylate synthase;Glutamate 5-kinase;Gamma-glutamyl phosphate reductase	ALDH18A1	>sp|P54886|P5CS_HUMAN Delta-1-pyrroline-5-carboxylate synthase OS=Homo sapiens GN=ALDH18A1 PE=1 SV=2;>sp|P54886-2|P5CS_HUMAN Isoform Short of Delta-1-pyrroline-5-carboxylate synthase OS=Homo sapiens GN=ALDH18A1	2	34	34	34	33	6	33	6	33	6	51.2	51.2	51.2	87.301	795	795;793	58	7	0	1.089	1.0374	18.144	55	0.85866	0.89472	41.074	55	0.78132	0.88866	25.552	55	1.089	1.0374	18.574	49	0.87245	0.90313	19.287	49	0.78132	0.88866	26.723
P00352;H0Y4S2;Q5SYQ8;Q5SYQ9;Q5SYQ7;O94788;F5H2Y9;F5H3R1;H0YMG7;O94788-2;H0YM00	P00352;H0Y4S2	63;33;26;26;24;2;2;2;2;2;2	63;33;26;26;24;2;2;2;2;2;2	59;29;24;24;22;0;0;0;0;0;0	Retinal dehydrogenase 1	ALDH1A1	>sp|P00352|AL1A1_HUMAN Retinal dehydrogenase 1 OS=Homo sapiens GN=ALDH1A1 PE=1 SV=2;>tr|H0Y4S2|H0Y4S2_HUMAN Retinal dehydrogenase 1 OS=Homo sapiens GN=ALDH1A1 PE=3 SV=1	11	63	63	59	58	56	58	56	54	52	92.2	92.2	90.4	54.861	501	501;329;238;230;203;518;497;489;489;480;422	1272	376	0	0.81768	0.83155	28.368	1239	0.81468	0.84751	35.99	1241	0.98917	1.03	34.425	1231	0.81637	0.8216	23.107	944	0.81804	0.84446	32.968	945	0.99587	1.0429	32.048
P47895;H0Y2X5;B4E0M6;H0YKF9;H0YNQ3;H0YLT1	P47895;H0Y2X5	11;9;3;3;3;1	9;7;3;3;3;1	9;7;3;3;3;1	Aldehyde dehydrogenase family 1 member A3	ALDH1A3	>sp|P47895|AL1A3_HUMAN Aldehyde dehydrogenase family 1 member A3 OS=Homo sapiens GN=ALDH1A3 PE=1 SV=2;>tr|H0Y2X5|H0Y2X5_HUMAN Aldehyde dehydrogenase 1 family, member A3, isoform CRA_b OS=Homo sapiens GN=ALDH1A3 PE=3 SV=1	6	11	9	9	11	2	9	0	9	0	23	21.3	21.3	56.108	512	512;405;151;145;141;102	9		4.4393e-34	1.9416	1.9296	45.591	6	2.709	2.9551	51.411	6	1.3747	1.4526	55.615	6	1.9416	1.9296	45.591	6	2.709	2.9551	51.411	6	1.3747	1.4526	55.615
P30837;B4DLJ0	P30837	21;10	19;10	19;10	Aldehyde dehydrogenase X, mitochondrial	ALDH1B1	>sp|P30837|AL1B1_HUMAN Aldehyde dehydrogenase X, mitochondrial OS=Homo sapiens GN=ALDH1B1 PE=1 SV=3	2	21	19	19	21	4	19	2	19	2	47.6	45.8	45.8	57.206	517	517;218	37	2	0	1.2916	1.2547	26.167	32	1.1495	1.166	18.909	32	0.85062	0.87145	27.684	32	1.2657	1.2293	18.748	31	1.1604	1.1683	18.362	31	0.85146	0.87287	15.55
O75891;E9PBX3;Q8TBP8;C9IZ36;C9JYZ6;C9JY00	O75891;E9PBX3;Q8TBP8;C9IZ36;C9JYZ6;C9JY00	2;2;1;1;1;1	2;2;1;1;1;1	2;2;1;1;1;1	Cytosolic 10-formyltetrahydrofolate dehydrogenase	ALDH1L1	>sp|O75891|AL1L1_HUMAN Cytosolic 10-formyltetrahydrofolate dehydrogenase OS=Homo sapiens GN=ALDH1L1 PE=1 SV=2;>tr|E9PBX3|E9PBX3_HUMAN Cytosolic 10-formyltetrahydrofolate dehydrogenase OS=Homo sapiens GN=ALDH1L1 PE=3 SV=1;>tr|Q8TBP8|Q8TBP8_HUMAN ALDH1L1 pro	6	2	2	2	2	0	2	0	2	0	2.8	2.8	2.8	98.828	902	902;801;505;177;168;157	3		6.494e-05	0.80685	0.81133	61.777	3	0.69362	0.72155	24.467	3	0.85966	0.83417	43.37	3	0.80685	0.81133	61.777	3	0.69362	0.72155	24.467	3	0.85966	0.83417	43.37
P05091;F8VXI5;E7EUE5;F8W0A9;F8VP50	P05091;F8VXI5;E7EUE5;F8W0A9	29;27;23;23;10	25;23;21;21;8	25;23;21;21;8	Aldehyde dehydrogenase, mitochondrial	ALDH2	>sp|P05091|ALDH2_HUMAN Aldehyde dehydrogenase, mitochondrial OS=Homo sapiens GN=ALDH2 PE=1 SV=2;>tr|F8VXI5|F8VXI5_HUMAN Aldehyde dehydrogenase, mitochondrial OS=Homo sapiens GN=ALDH2 PE=3 SV=1;>tr|E7EUE5|E7EUE5_HUMAN Aldehyde dehydrogenase, mitochondrial O	5	29	25	25	29	8	25	4	25	4	59.4	56.1	56.1	56.381	517	517;441;470;377;245	67	4	0	0.75676	0.74051	29.625	53	0.81448	0.87287	28.788	53	1.1059	1.1092	23.903	53	0.75442	0.73672	30.742	49	0.81448	0.87287	29.683	49	1.1086	1.1177	24.607
H0Y3F3;P30838;E7ERM4;I3L3I9;E9PNN6;C9JMC5;A8MYB8;C9JKT2;I3L1H6;I3L4E5;I3L3W9;E9PJV0	H0Y3F3;P30838;E7ERM4;I3L3I9;E9PNN6;C9JMC5;A8MYB8	30;30;27;27;24;24;23;14;4;4;3;1	30;30;27;27;24;24;23;14;4;4;3;1	29;29;26;26;23;23;22;13;4;4;3;0	Aldehyde dehydrogenase;Aldehyde dehydrogenase, dimeric NADP-preferring	ALDH3A1	>tr|H0Y3F3|H0Y3F3_HUMAN Aldehyde dehydrogenase OS=Homo sapiens GN=ALDH3A1 PE=3 SV=1;>sp|P30838|AL3A1_HUMAN Aldehyde dehydrogenase, dimeric NADP-preferring OS=Homo sapiens GN=ALDH3A1 PE=1 SV=3;>tr|E7ERM4|E7ERM4_HUMAN Aldehyde dehydrogenase OS=Homo sapiens G	12	30	30	29	30	5	30	5	29	4	51.7	51.7	49.3	57.412	511	511;453;400;380;396;372;389;259;131;120;74;148	198	9	0	2.1054	2.0901	30.754	135	2.4352	2.5147	29.388	135	1.0851	1.1553	23.142	135	2.0894	2.0776	29.713	130	2.4319	2.5143	27.724	130	1.0908	1.1603	23.109
P51648-2;P51648;I3L1M4;I3L0X1;C9JGJ2;I3L2W1	P51648-2;P51648	24;24;11;5;5;2	23;23;10;5;5;2	23;23;10;5;5;2	Fatty aldehyde dehydrogenase	ALDH3A2	>sp|P51648-2|AL3A2_HUMAN Isoform 2 of Fatty aldehyde dehydrogenase OS=Homo sapiens GN=ALDH3A2;>sp|P51648|AL3A2_HUMAN Fatty aldehyde dehydrogenase OS=Homo sapiens GN=ALDH3A2 PE=1 SV=1	6	24	23	23	24	1	23	0	23	0	43.5	41.1	41.1	57.669	508	508;485;162;182;166;97	34		1.0238e-294	1.1917	1.1625	30.893	29	1.2959	1.318	34.344	29	1.0623	1.1183	44.253	29	1.1917	1.1625	30.893	29	1.2959	1.318	34.344	29	1.0623	1.1183	44.253
P43353;P43353-2;P48448	P43353;P43353-2	11;9;3	10;8;2	10;8;2	Aldehyde dehydrogenase family 3 member B1	ALDH3B1	>sp|P43353|AL3B1_HUMAN Aldehyde dehydrogenase family 3 member B1 OS=Homo sapiens GN=ALDH3B1 PE=1 SV=1;>sp|P43353-2|AL3B1_HUMAN Isoform 2 of Aldehyde dehydrogenase family 3 member B1 OS=Homo sapiens GN=ALDH3B1	3	11	10	10	11	1	10	0	10	0	27.8	25.2	25.2	51.839	468	468;431;385	13		5.918e-157	0.96798	0.95157	21.221	11	0.68051	0.72416	39.961	11	0.75326	0.71975	41.235	11	0.96798	0.95157	21.221	11	0.68051	0.72416	39.961	11	0.75326	0.71975	41.235
P30038;D2D4A3;P30038-2;Q5TF55;C9JTC4;E9PF68	P30038;D2D4A3;P30038-2	13;13;13;4;4;4	13;13;13;4;4;4	13;13;13;4;4;4	Delta-1-pyrroline-5-carboxylate dehydrogenase, mitochondrial	ALDH4A1	>sp|P30038|AL4A1_HUMAN Delta-1-pyrroline-5-carboxylate dehydrogenase, mitochondrial OS=Homo sapiens GN=ALDH4A1 PE=1 SV=3;>tr|D2D4A3|D2D4A3_HUMAN Delta-1-pyrroline-5-carboxylate dehydrogenase, mitochondrial OS=Homo sapiens GN=ALDH4A1 PE=2 SV=1;>sp|P30038-2|	6	13	13	13	12	1	12	1	12	1	29.8	29.8	29.8	61.719	563	563;512;503;214;210;195	14	1	8.1326e-88	0.78113	0.72956	21.457	13	0.65793	0.7031	181.85	13	0.87084	0.92553	197.98	13	0.79964	0.75612	16.734	12	0.65404	0.70164	29.999	12	0.86595	0.92121	40.475
G5E949;P51649;C9J8Q5;F5H328	G5E949;P51649;C9J8Q5;F5H328	7;7;6;6	7;7;6;6	7;7;6;6	Succinate-semialdehyde dehydrogenase, mitochondrial	ALDH5A1	>tr|G5E949|G5E949_HUMAN Aldehyde dehydrogenase 5 family, member A1 (Succinate-semialdehyde dehydrogenase), isoform CRA_a OS=Homo sapiens GN=ALDH5A1 PE=3 SV=1;>sp|P51649|SSDH_HUMAN Succinate-semialdehyde dehydrogenase, mitochondrial OS=Homo sapiens GN=ALDH5	4	7	7	7	7	2	7	2	7	2	15	15	15	58.653	548	548;535;507;447	14	2	4.0176e-25	1.1221	1.1302	43.29	12	0.84375	0.88034	21.67	12	0.74335	0.79593	32.329	12	1.1532	1.1626	40.413	11	0.88304	0.89318	18.789	11	0.7422	0.78394	32.384
P49419;P49419-2;E7EPT3;F8VS02;P49419-3;H0YHM6;F8VVF2;F8WD33;F8WDY6	P49419;P49419-2;E7EPT3;F8VS02	25;25;22;22;12;12;8;5;5	25;25;22;22;12;12;8;5;5	25;25;22;22;12;12;8;5;5	Alpha-aminoadipic semialdehyde dehydrogenase	ALDH7A1	>sp|P49419|AL7A1_HUMAN Alpha-aminoadipic semialdehyde dehydrogenase OS=Homo sapiens GN=ALDH7A1 PE=1 SV=5;>sp|P49419-2|AL7A1_HUMAN Isoform 2 of Alpha-aminoadipic semialdehyde dehydrogenase OS=Homo sapiens GN=ALDH7A1;>tr|E7EPT3|E7EPT3_HUMAN Alpha-aminoadipic	9	25	25	25	25	1	25	1	25	1	54.5	54.5	54.5	58.486	539	539;511;502;475;347;240;141;97;77	40	1	0	0.62674	0.62353	29.664	36	0.58248	0.59248	37.037	36	0.90423	1.0138	23.583	36	0.62231	0.6186	30.093	35	0.5798	0.59171	37.529	35	0.89606	1.0137	23.884
P49189;B4DXY7	P49189;B4DXY7	20;14	20;14	20;14	4-trimethylaminobutyraldehyde dehydrogenase	ALDH9A1	>sp|P49189|AL9A1_HUMAN 4-trimethylaminobutyraldehyde dehydrogenase OS=Homo sapiens GN=ALDH9A1 PE=1 SV=3;>tr|B4DXY7|B4DXY7_HUMAN 4-trimethylaminobutyraldehyde dehydrogenase OS=Homo sapiens GN=ALDH9A1 PE=2 SV=1	2	20	20	20	19	11	19	11	19	11	41.7	41.7	41.7	53.801	494	494;424	50	14	1.7707e-253	0.8399	0.83236	22.1	50	0.84612	0.8734	18.371	50	1.028	1.067	17.245	50	0.87086	0.8488	22.816	38	0.84579	0.8719	19.6	38	1.0074	1.0463	17.952
P04075;H3BQN4;H3BPS8;H3BUH7;H3BR04;H3BMQ8;H3BU78;H3BR68;P05062;C9J4K3;Q5T7D5	P04075;H3BQN4;H3BPS8;H3BUH7;H3BR04	31;28;20;17;16;15;14;9;1;1;1	31;28;20;17;16;15;14;9;1;1;1	29;26;18;17;16;15;13;9;0;0;0	Fructose-bisphosphate aldolase A;Fructose-bisphosphate aldolase	ALDOA	>sp|P04075|ALDOA_HUMAN Fructose-bisphosphate aldolase A OS=Homo sapiens GN=ALDOA PE=1 SV=2;>tr|H3BQN4|H3BQN4_HUMAN Fructose-bisphosphate aldolase OS=Homo sapiens GN=ALDOA PE=3 SV=1;>tr|H3BPS8|H3BPS8_HUMAN Fructose-bisphosphate aldolase A (Fragment) OS=Homo	11	31	31	29	30	16	30	16	28	15	86.5	86.5	76.9	39.42	364	364;361;278;155;162;140;204;130;364;316;223	195	25	0	0.89979	0.89778	27.027	146	0.85356	0.90031	28.813	146	0.9319	1.0186	24.377	146	0.89851	0.89088	25.134	125	0.85268	0.88713	29.471	125	0.91599	1.0174	23.388
P09972;B7Z1N6;A8MVZ9;B7Z3K7;C9J8F3	P09972;B7Z1N6;A8MVZ9;B7Z3K7	5;5;4;3;2	3;3;3;1;2	3;3;3;1;2	Fructose-bisphosphate aldolase C;Fructose-bisphosphate aldolase	ALDOC	>sp|P09972|ALDOC_HUMAN Fructose-bisphosphate aldolase C OS=Homo sapiens GN=ALDOC PE=1 SV=2;>tr|B7Z1N6|B7Z1N6_HUMAN Fructose-bisphosphate aldolase OS=Homo sapiens GN=ALDOC PE=2 SV=1;>tr|A8MVZ9|A8MVZ9_HUMAN Fructose-bisphosphate aldolase OS=Homo sapiens GN=A	5	5	3	3	4	2	2	1	2	1	21.2	11.5	11.5	39.455	364	364;325;336;287;149	11	1	0	0.90347	0.88104	40.39	11	0.85558	0.97238	19.61	11	0.94517	1.0764	45.608	11	0.90499	0.89554	39.65	10	0.86684	0.99111	14.202	10	0.94156	1.033	43.047
Q9BT22;B4DP08;C9J202;Q6GMV1	Q9BT22;B4DP08	11;9;2;1	11;9;2;1	11;9;2;1	Chitobiosyldiphosphodolichol beta-mannosyltransferase	ALG1	>sp|Q9BT22|ALG1_HUMAN Chitobiosyldiphosphodolichol beta-mannosyltransferase OS=Homo sapiens GN=ALG1 PE=1 SV=2;>tr|B4DP08|B4DP08_HUMAN Chitobiosyldiphosphodolichol beta-mannosyltransferase OS=Homo sapiens GN=ALG1 PE=2 SV=1	4	11	11	11	11	0	11	0	11	0	26.1	26.1	26.1	52.518	464	464;353;215;187	18		4.8889e-55	0.95182	0.90328	19.813	12	0.90704	0.99892	17.571	12	0.93138	1.0443	26.867	12	0.95182	0.90328	19.813	12	0.90704	0.99892	17.571	12	0.93138	1.0443	26.867
Q9BV10;H7C5R7;H7C4I6	Q9BV10;H7C5R7;H7C4I6	2;2;2	2;2;2	2;2;2	Dol-P-Man:Man(7)GlcNAc(2)-PP-Dol alpha-1,6-mannosyltransferase	ALG12	>sp|Q9BV10|ALG12_HUMAN Dol-P-Man:Man(7)GlcNAc(2)-PP-Dol alpha-1,6-mannosyltransferase OS=Homo sapiens GN=ALG12 PE=1 SV=1;>tr|H7C5R7|H7C5R7_HUMAN Dol-P-Man:Man(7)GlcNAc(2)-PP-Dol alpha-1,6-mannosyltransferase (Fragment) OS=Homo sapiens GN=ALG12 PE=4 SV=1;>t	3	2	2	2	2	0	2	0	2	0	3.5	3.5	3.5	54.654	488	488;205;196	2		1.6118e-10	0.83999	0.82507	16.068	2	0.66089	0.71364	12.766	2	0.90199	1.0458	21.214	2	0.83999	0.82507	16.068	2	0.66089	0.71364	12.766	2	0.90199	1.0458	21.214
Q9H553;Q9H553-2	Q9H553;Q9H553-2	6;4	6;4	6;4	Alpha-1,3/1,6-mannosyltransferase ALG2	ALG2	>sp|Q9H553|ALG2_HUMAN Alpha-1,3/1,6-mannosyltransferase ALG2 OS=Homo sapiens GN=ALG2 PE=2 SV=1;>sp|Q9H553-2|ALG2_HUMAN Isoform 2 of Alpha-1,3/1,6-mannosyltransferase ALG2 OS=Homo sapiens GN=ALG2	2	6	6	6	6	0	6	0	6	0	19.7	19.7	19.7	47.091	416	416;323	9		8.6535e-46	1.3182	1.2934	27.298	5	1.6646	1.6911	27.405	5	1.1205	1.2854	19.387	5	1.3182	1.2934	27.298	5	1.6646	1.6911	27.405	5	1.1205	1.2854	19.387
C9JQW2;Q92685;H7C0X4;F8WE30;H7BZZ2;F8WF93	C9JQW2;Q92685;H7C0X4;F8WE30;H7BZZ2;F8WF93	1;1;1;1;1;1	1;1;1;1;1;1	1;1;1;1;1;1	Dol-P-Man:Man(5)GlcNAc(2)-PP-Dol alpha-1,3-mannosyltransferase	ALG3	>tr|C9JQW2|C9JQW2_HUMAN Asparagine-linked glycosylation 3 homolog (Yeast, alpha-1,3-mannosyltransferase), isoform CRA_b OS=Homo sapiens GN=ALG3 PE=4 SV=1;>sp|Q92685|ALG3_HUMAN Dol-P-Man:Man(5)GlcNAc(2)-PP-Dol alpha-1,3-mannosyltransferase OS=Homo sapiens G	6	1	1	1	1	0	1	0	1	0	2.7	2.7	2.7	50.135	438	438;438;323;107;105;65	2		7.1205e-09	0.78411	0.75833	15.303	2	1.6698	1.6287	140.2	2	1.8834	1.937	145.68	2	0.78411	0.75833	15.303	2	1.6698	1.6287	140.2	2	1.8834	1.937	145.68
Q9Y673;Q9Y673-2;B4DR67	Q9Y673;Q9Y673-2;B4DR67	6;6;3	6;6;3	6;6;3	Dolichyl-phosphate beta-glucosyltransferase	ALG5	>sp|Q9Y673|ALG5_HUMAN Dolichyl-phosphate beta-glucosyltransferase OS=Homo sapiens GN=ALG5 PE=1 SV=1;>sp|Q9Y673-2|ALG5_HUMAN Isoform 2 of Dolichyl-phosphate beta-glucosyltransferase OS=Homo sapiens GN=ALG5;>tr|B4DR67|B4DR67_HUMAN Dolichyl-phosphate beta-glu	3	6	6	6	6	0	6	0	6	0	20.7	20.7	20.7	36.946	324	324;294;230	8		8.0588e-28	0.78126	0.792	10.173	5	0.90843	0.92257	3.7085	5	1.2386	1.2373	11.98	5	0.78126	0.792	10.173	5	0.90843	0.92257	3.7085	5	1.2386	1.2373	11.98
A2A2G4;Q9Y672;B4DHV8	A2A2G4;Q9Y672;B4DHV8	2;2;1	2;2;1	2;2;1	Dolichyl pyrophosphate Man9GlcNAc2 alpha-1,3-glucosyltransferase	ALG6	>tr|A2A2G4|A2A2G4_HUMAN Asparagine-linked glycosylation 6 homolog (S. cerevisiae, alpha-1,3-glucosyltransferase) OS=Homo sapiens GN=ALG6 PE=4 SV=1;>sp|Q9Y672|ALG6_HUMAN Dolichyl pyrophosphate Man9GlcNAc2 alpha-1,3-glucosyltransferase OS=Homo sapiens GN=ALG	3	2	2	2	2	0	2	0	2	0	4.1	4.1	4.1	58.347	509	509;507;254	4		2.2707e-06	NaN	NaN	NaN	1	NaN	NaN	NaN	1	NaN	NaN	NaN	1	NaN	NaN	NaN	1	NaN	NaN	NaN	1	NaN	NaN	NaN
Q6NS38;F5H5S2;F5H5X2;F5GZZ0;Q6NS38-2	Q6NS38;F5H5S2;F5H5X2;F5GZZ0;Q6NS38-2	2;2;2;2;1	2;2;2;2;1	2;2;2;2;1	Alpha-ketoglutarate-dependent dioxygenase alkB homolog 2	ALKBH2	>sp|Q6NS38|ALKB2_HUMAN Alpha-ketoglutarate-dependent dioxygenase alkB homolog 2 OS=Homo sapiens GN=ALKBH2 PE=1 SV=1;>tr|F5H5S2|F5H5S2_HUMAN Alpha-ketoglutarate-dependent dioxygenase alkB homolog 2 (Fragment) OS=Homo sapiens GN=ALKBH2 PE=4 SV=1;>tr|F5H5X2|F	5	2	2	2	2	0	2	0	2	0	17.6	17.6	17.6	29.322	261	261;160;150;121;157	3		3.8307e-10	0.44836	0.46577	72.285	3	0.34346	0.36163	61.429	3	0.76603	0.75497	5.3786	3	0.44836	0.46577	72.285	3	0.34346	0.36163	61.429	3	0.76603	0.75497	5.3786
Q6P6C2-2;Q6P6C2;F5H6G2	Q6P6C2-2;Q6P6C2;F5H6G2	10;9;7	10;9;7	10;9;7	Probable alpha-ketoglutarate-dependent dioxygenase ABH5	ALKBH5	>sp|Q6P6C2-2|ALKB5_HUMAN Isoform 2 of Probable alpha-ketoglutarate-dependent dioxygenase ABH5 OS=Homo sapiens GN=ALKBH5;>sp|Q6P6C2|ALKB5_HUMAN Probable alpha-ketoglutarate-dependent dioxygenase ABH5 OS=Homo sapiens GN=ALKBH5 PE=1 SV=1;>tr|F5H6G2|F5H6G2_HUM	3	10	10	10	9	1	9	1	9	1	30.5	30.5	30.5	44.255	394	394;458;383	11	1	3.2241e-147	1.261	1.2067	75.559	10	1.0416	1.1113	21.556	10	0.84341	0.95995	91.601	10	1.261	1.2067	75.559	10	1.0416	1.1113	21.556	10	0.84341	0.95995	91.601
Q3KRA9-2;Q3KRA9;E9PIA1	Q3KRA9-2;Q3KRA9;E9PIA1	3;3;3	3;3;3	3;3;3	Probable alpha-ketoglutarate-dependent dioxygenase ABH6	ALKBH6	>sp|Q3KRA9-2|ALKB6_HUMAN Isoform 2 of Probable alpha-ketoglutarate-dependent dioxygenase ABH6 OS=Homo sapiens GN=ALKBH6;>sp|Q3KRA9|ALKB6_HUMAN Probable alpha-ketoglutarate-dependent dioxygenase ABH6 OS=Homo sapiens GN=ALKBH6 PE=1 SV=2;>tr|E9PIA1|E9PIA1_HUM	3	3	3	3	3	0	3	0	3	0	16.2	16.2	16.2	29.284	266	266;238;130	7		5.6441e-07	1.2408	1.2461	46.34	4	1.1312	1.2005	50.594	4	1.1071	1.2745	23.769	4	1.2408	1.2461	46.34	4	1.1312	1.2005	50.594	4	1.1071	1.2745	23.769
O75342	O75342	2	2	2	Arachidonate 12-lipoxygenase, 12R-type	ALOX12B	>sp|O75342|LX12B_HUMAN Arachidonate 12-lipoxygenase, 12R-type OS=Homo sapiens GN=ALOX12B PE=1 SV=1	1	2	2	2	0	2	0	2	0	2	3.1	3.1	3.1	80.355	701	701		2	0.00024318	NaN	NaN	NaN	1	NaN	NaN	NaN	1	NaN	NaN	NaN	1	NaN	NaN	NaN	0	NaN	NaN	NaN	0	NaN	NaN	NaN
E9PB61;Q86V81	E9PB61;Q86V81	11;11	11;11	11;11	THO complex subunit 4	ALYREF	>tr|E9PB61|E9PB61_HUMAN THO complex subunit 4 OS=Homo sapiens GN=ALYREF PE=4 SV=1;>sp|Q86V81|THOC4_HUMAN THO complex subunit 4 OS=Homo sapiens GN=ALYREF PE=1 SV=3	2	11	11	11	11	0	11	0	11	0	49.6	49.6	49.6	27.557	264	264;257	29		0	1.3375	1.3968	14.528	27	1.1926	1.2434	12.798	27	0.88154	0.9462	14.063	27	1.3375	1.3968	14.528	27	1.1926	1.2434	12.798	27	0.88154	0.9462	14.063
Q86SJ2	Q86SJ2	1	1	1	Amphoterin-induced protein 2	AMIGO2	>sp|Q86SJ2|AMGO2_HUMAN Amphoterin-induced protein 2 OS=Homo sapiens GN=AMIGO2 PE=1 SV=1	1	1	1	1	1	0	1	0	1	0	2.9	2.9	2.9	57.933	522	522	1		2.0708e-06	NaN	NaN	NaN	1	NaN	NaN	NaN	1	NaN	NaN	NaN	1	NaN	NaN	NaN	1	NaN	NaN	NaN	1	NaN	NaN	NaN
Q01433;H0Y360;Q01433-2;E9PNG0;Q01433-4;Q01433-3;H0YCL9;E9PJF6;E9PIJ1;H0YF16	Q01433;H0Y360;Q01433-2;E9PNG0;Q01433-4;Q01433-3	13;13;13;12;11;11;4;3;2;1	13;13;13;12;11;11;4;3;2;1	13;13;13;12;11;11;4;3;2;1	AMP deaminase 2	AMPD2	>sp|Q01433|AMPD2_HUMAN AMP deaminase 2 OS=Homo sapiens GN=AMPD2 PE=1 SV=2;>tr|H0Y360|H0Y360_HUMAN AMP deaminase 2 (Fragment) OS=Homo sapiens GN=AMPD2 PE=4 SV=1;>sp|Q01433-2|AMPD2_HUMAN Isoform Ex1A-2-3 of AMP deaminase 2 OS=Homo sapiens GN=AMPD2;>tr|E9PNG0	10	13	13	13	13	0	13	0	13	0	17.6	17.6	17.6	100.69	879	879;861;798;761;804;760;195;103;87;231	16		1.2945e-108	0.95953	0.87161	30.501	12	0.86699	0.9003	29.483	12	0.9466	1.0717	13.749	12	0.95953	0.87161	30.501	12	0.86699	0.9003	29.483	12	0.9466	1.0717	13.749
Q9H1A4;H0Y564;F8WAS1	Q9H1A4;H0Y564	25;16;2	25;16;2	25;16;2	Anaphase-promoting complex subunit 1	ANAPC1	>sp|Q9H1A4|APC1_HUMAN Anaphase-promoting complex subunit 1 OS=Homo sapiens GN=ANAPC1 PE=1 SV=1;>tr|H0Y564|H0Y564_HUMAN Anaphase-promoting complex subunit 1 (Fragment) OS=Homo sapiens GN=ANAPC1 PE=4 SV=1	3	25	25	25	25	0	25	0	25	0	15.2	15.2	15.2	216.5	1944	1944;1452;149	31		5.6438e-95	1.1626	1.0419	17.514	26	1.0228	1.0601	24.506	26	0.81748	0.96174	13.285	26	1.1626	1.0419	17.514	26	1.0228	1.0601	24.506	26	0.81748	0.96174	13.285
Q9UM13;D6RA92;D6RD74;D6R9Q5;D6RB36	Q9UM13;D6RA92;D6RD74;D6R9Q5	3;3;2;2;1	3;3;2;2;1	3;3;2;2;1	Anaphase-promoting complex subunit 10	ANAPC10	>sp|Q9UM13|APC10_HUMAN Anaphase-promoting complex subunit 10 OS=Homo sapiens GN=ANAPC10 PE=1 SV=1;>tr|D6RA92|D6RA92_HUMAN Anaphase-promoting complex subunit 10 (Fragment) OS=Homo sapiens GN=ANAPC10 PE=4 SV=1;>tr|D6RD74|D6RD74_HUMAN Anaphase-promoting compl	5	3	3	3	3	0	3	0	3	0	24.3	24.3	24.3	21.252	185	185;158;126;109;68	3		9.9728e-13	1.3149	1.3318	8.887	3	1.3826	1.3756	8.1986	3	0.80905	0.92532	14.005	3	1.3149	1.3318	8.887	3	1.3826	1.3756	8.1986	3	0.80905	0.92532	14.005
Q96DE5	Q96DE5	2	2	2	Anaphase-promoting complex subunit 16	ANAPC16	>sp|Q96DE5|APC16_HUMAN Anaphase-promoting complex subunit 16 OS=Homo sapiens GN=ANAPC16 PE=1 SV=1	1	2	2	2	2	0	2	0	2	0	24.5	24.5	24.5	11.667	110	110	2		2.5648e-25	1.7414	1.738	3.2261	2	1.2403	1.3238	0.019707	2	0.79858	0.83929	1.7638	2	1.7414	1.738	3.2261	2	1.2403	1.3238	0.019707	2	0.79858	0.83929	1.7638
Q9UJX6;Q9UJX6-2	Q9UJX6;Q9UJX6-2	7;7	7;7	7;7	Anaphase-promoting complex subunit 2	ANAPC2	>sp|Q9UJX6|ANC2_HUMAN Anaphase-promoting complex subunit 2 OS=Homo sapiens GN=ANAPC2 PE=1 SV=1;>sp|Q9UJX6-2|ANC2_HUMAN Isoform 2 of Anaphase-promoting complex subunit 2 OS=Homo sapiens GN=ANAPC2	2	7	7	7	7	1	7	1	7	1	9.1	9.1	9.1	93.827	822	822;819	8	1	1.3447e-20	1.3275	1.2393	160.98	7	1.0252	1.0676	71.03	7	0.77924	0.87504	47.681	7	1.3261	1.2325	11.729	6	0.96192	1.0207	52.907	6	0.79154	0.88963	51.906
E9PCR4;Q9UJX5;Q9UJX5-2;D6RAP6;D6RFM7	E9PCR4;Q9UJX5;Q9UJX5-2	34;34;19;8;5	34;34;19;8;5	34;34;19;8;5	Anaphase-promoting complex subunit 4	ANAPC4	>tr|E9PCR4|E9PCR4_HUMAN Anaphase-promoting complex subunit 4 OS=Homo sapiens GN=ANAPC4 PE=4 SV=1;>sp|Q9UJX5|APC4_HUMAN Anaphase-promoting complex subunit 4 OS=Homo sapiens GN=ANAPC4 PE=1 SV=2;>sp|Q9UJX5-2|APC4_HUMAN Isoform 2 of Anaphase-promoting complex	5	34	34	34	7	34	7	34	7	34	46.8	46.8	46.8	92.214	809	809;808;551;162;83	10	54	9.116e-197	12.721	2.5962	118.41	43	2.8694	1.6248	108.93	43	0.2037	0.31711	69.547	43	1.1673	1.0526	26.254	7	1.1146	1.16	48.782	7	0.97586	1.143	53.4
Q9UJX4;F5H0F9;E9PFB2;F5GY68;H0YFB5;Q9UJX4-2;F5H0N1;B4DFK4;F5H3S5;F5GZ05	Q9UJX4;F5H0F9;E9PFB2;F5GY68	11;11;10;6;5;5;4;4;3;1	11;11;10;6;5;5;4;4;3;1	11;11;10;6;5;5;4;4;3;1	Anaphase-promoting complex subunit 5	ANAPC5	>sp|Q9UJX4|APC5_HUMAN Anaphase-promoting complex subunit 5 OS=Homo sapiens GN=ANAPC5 PE=1 SV=2;>tr|F5H0F9|F5H0F9_HUMAN Anaphase-promoting complex subunit 5 OS=Homo sapiens GN=ANAPC5 PE=4 SV=1;>tr|E9PFB2|E9PFB2_HUMAN Anaphase-promoting complex subunit 5 OS=	10	11	11	11	11	0	11	0	11	0	19.1	19.1	19.1	85.076	755	755;742;643;217;396;219;421;357;216;44	17		1.5401e-120	1.2939	1.1775	11.893	10	1.0404	1.101	21.575	10	0.84272	0.90571	18.07	10	1.2939	1.1775	11.893	10	1.0404	1.101	21.575	10	0.84272	0.90571	18.07
Q9UJX3;Q9UJX3-2;F8VZ62;F8VQY8;F8VYX8;H0YIW2;F8VVU6;F8VVT8;H0YIX7	Q9UJX3;Q9UJX3-2	12;12;4;4;3;2;1;1;1	12;12;4;4;3;2;1;1;1	12;12;4;4;3;2;1;1;1	Anaphase-promoting complex subunit 7	ANAPC7	>sp|Q9UJX3|APC7_HUMAN Anaphase-promoting complex subunit 7 OS=Homo sapiens GN=ANAPC7 PE=1 SV=4;>sp|Q9UJX3-2|APC7_HUMAN Isoform 2 of Anaphase-promoting complex subunit 7 OS=Homo sapiens GN=ANAPC7	9	12	12	12	12	0	12	0	12	0	28.2	28.2	28.2	66.855	599	599;537;208;122;158;149;173;164;54	16		5.963e-205	1.6226	1.6257	69.68	12	1.3513	1.4437	70.002	12	0.84823	0.87437	27.789	12	1.6226	1.6257	69.68	12	1.3513	1.4437	70.002	12	0.84823	0.87437	27.789
O95841;E7EW04	O95841;E7EW04	1;1	1;1	1;1	Angiopoietin-related protein 1	ANGPTL1	>sp|O95841|ANGL1_HUMAN Angiopoietin-related protein 1 OS=Homo sapiens GN=ANGPTL1 PE=2 SV=1;>tr|E7EW04|E7EW04_HUMAN Angiopoietin-related protein 1 OS=Homo sapiens GN=ANGPTL1 PE=4 SV=1	2	1	1	1	1	0	1	0	1	0	2	2	2	56.719	491	491;280	1		0.0068257	NaN	NaN	NaN	1	NaN	NaN	NaN	1	NaN	NaN	NaN	1	NaN	NaN	NaN	1	NaN	NaN	NaN	1	NaN	NaN	NaN
P16157-14;P16157-12;P16157-21;P16157;P16157-3;P16157-16;P16157-5;P16157-8;P16157-15;P16157-10;P16157-13;P16157-4;P16157-7;P16157-6;P16157-9;P16157-11;E7EVX7;P16157-2;H0YBS0;H0YAY8	P16157-14;P16157-12;P16157-21;P16157;P16157-3;P16157-16;P16157-5;P16157-8;P16157-15;P16157-10;P16157-13;P16157-4;P16157-7;P16157-6;P16157-9;P16157-11;E7EVX7;P16157-2;H0YBS0	13;13;13;13;13;13;13;13;13;13;13;13;13;13;13;13;13;13;8;3	13;13;13;13;13;13;13;13;13;13;13;13;13;13;13;13;13;13;8;3	12;12;12;12;12;12;12;12;12;12;12;12;12;12;12;12;12;12;8;3	Ankyrin-1	ANK1	>sp|P16157-14|ANK1_HUMAN Isoform Er13 of Ankyrin-1 OS=Homo sapiens GN=ANK1;>sp|P16157-12|ANK1_HUMAN Isoform Er11 of Ankyrin-1 OS=Homo sapiens GN=ANK1;>sp|P16157-21|ANK1_HUMAN Isoform Br21 of Ankyrin-1 OS=Homo sapiens GN=ANK1;>sp|P16157|ANK1_HUMAN Ankyrin-1	20	13	13	12	13	0	13	0	12	0	8.9	8.9	8.3	217.48	1983	1983;1905;1897;1881;1880;1858;1856;1834;1821;1806;1743;1719;1718;1694;1672;1644;1519;1519;1040;177	14		3.1491e-27	1.1548	1.057	14.513	13	1.1081	1.077	17.196	13	0.87645	0.93375	13.709	13	1.1548	1.057	14.513	13	1.1081	1.077	17.196	13	0.87645	0.93375	13.709
Q01484;Q01484-2;F8WEF9;Q01484-5;E9PHW9;B7Z651;D6RHE1;D6R9U4;Q12955;E9PE32;H0Y3N0;F5H4S1;H0Y8Y2;H0YH59;D6RIY9	Q01484;Q01484-2;F8WEF9;Q01484-5;E9PHW9;B7Z651;D6RHE1	6;5;5;5;5;5;4;2;1;1;1;1;1;1;1	4;3;3;3;3;3;3;2;0;0;0;0;1;0;1	4;3;3;3;3;3;3;2;0;0;0;0;1;0;1	Ankyrin-2	ANK2	>sp|Q01484|ANK2_HUMAN Ankyrin-2 OS=Homo sapiens GN=ANK2 PE=1 SV=4;>sp|Q01484-2|ANK2_HUMAN Isoform 2 of Ankyrin-2 OS=Homo sapiens GN=ANK2;>tr|F8WEF9|F8WEF9_HUMAN Ankyrin-2 OS=Homo sapiens GN=ANK2 PE=4 SV=1;>sp|Q01484-5|ANK2_HUMAN Isoform 4 of Ankyrin-2 OS=H	15	6	4	4	6	0	4	0	4	0	2.4	1.9	1.9	433.71	3957	3957;1872;1863;1863;1730;1114;1611;177;4377;1868;1847;1117;1028;931;112	4		1.1788e-12	0.96151	0.90767	12.439	4	0.81984	0.86136	7.5123	4	0.85404	1.0093	12.813	4	0.96151	0.90767	12.439	4	0.81984	0.86136	7.5123	4	0.85404	1.0093	12.813
Q9P2R3-4;Q9P2R3-2;Q9P2R3;I3L2C5;F5H754;I3L3P8;I3L1Z9	Q9P2R3-4;Q9P2R3-2;Q9P2R3;I3L2C5;F5H754	31;31;31;29;26;3;1	31;31;31;29;26;3;1	31;31;31;29;26;3;1	Ankyrin repeat and FYVE domain-containing protein 1	ANKFY1	>sp|Q9P2R3-4|ANFY1_HUMAN Isoform 4 of Ankyrin repeat and FYVE domain-containing protein 1 OS=Homo sapiens GN=ANKFY1;>sp|Q9P2R3-2|ANFY1_HUMAN Isoform 2 of Ankyrin repeat and FYVE domain-containing protein 1 OS=Homo sapiens GN=ANKFY1;>sp|Q9P2R3|ANFY1_HUMAN A	7	31	31	31	31	0	31	0	31	0	32.9	32.9	32.9	132.82	1211	1211;1170;1169;1168;1111;69;60	45		2.0166e-262	1.2068	1.1304	14.888	41	1.1083	1.1484	16.585	41	0.9032	1.0098	16.282	41	1.2068	1.1304	14.888	41	1.1083	1.1484	16.585	41	0.9032	1.0098	16.282
Q8IWZ2;Q8IWZ3-4;Q8IWZ3;E9PF56;E9PDP5;Q8TEF1;E7ETA2;H3BLS9;H7BXD7;H7C2F5;H0Y4P6;Q8IWZ3-2;Q8IWZ3-3;Q8IWZ3-5;H0Y472;H0Y785;D6RHC4;H0Y7Y3;F6WFL0;F5GZ24	Q8IWZ2;Q8IWZ3-4;Q8IWZ3;E9PF56;E9PDP5;Q8TEF1	17;17;17;17;14;13;8;8;8;8;5;5;5;5;4;4;4;3;3;3	17;17;17;17;14;13;8;8;8;8;5;5;5;5;4;4;4;3;3;3	11;11;11;11;8;7;5;5;5;5;5;2;2;2;4;4;2;3;3;3	Ankyrin repeat and KH domain-containing protein 1	ANKHD1;FLJ00246	>tr|Q8IWZ2|Q8IWZ2_HUMAN Ankyrin repeat and KH domain-containing protein 1 OS=Homo sapiens GN=ANKHD1-EIF4EBP3 PE=2 SV=1;>sp|Q8IWZ3-4|ANKH1_HUMAN Isoform 4 of Ankyrin repeat and KH domain-containing protein 1 OS=Homo sapiens GN=ANKHD1;>sp|Q8IWZ3|ANKH1_HUMAN	20	17	17	11	17	0	17	0	11	0	8.8	8.8	6.3	277.17	2617	2617;2544;2542;2540;1565;1486;1007;687;686;608;1215;627;616;581;1072;1024;368;934;866;620	29		3.4697e-71	1.1939	1.1182	24.923	20	1.0417	1.1183	19.236	20	0.82484	0.87966	24.291	20	1.1939	1.1182	24.923	20	1.0417	1.1183	19.236	20	0.82484	0.87966	24.291
Q86XL3;F5H2H5;A8KAG3;Q86XL3-2;F5H1D4;F5H417;F5H6J0	Q86XL3;F5H2H5;A8KAG3	20;20;11;8;8;4;3	20;20;11;8;8;4;3	20;20;11;8;8;4;3	Ankyrin repeat and LEM domain-containing protein 2	ANKLE2	>sp|Q86XL3|ANKL2_HUMAN Ankyrin repeat and LEM domain-containing protein 2 OS=Homo sapiens GN=ANKLE2 PE=1 SV=4;>tr|F5H2H5|F5H2H5_HUMAN Ankyrin repeat and LEM domain-containing protein 2 OS=Homo sapiens GN=ANKLE2 PE=4 SV=1;>tr|A8KAG3|A8KAG3_HUMAN Ankyrin rep	7	20	20	20	20	0	20	0	20	0	28.3	28.3	28.3	104.11	938	938;876;293;648;258;251;129	27		7.3565e-70	1.2933	1.2171	18.492	18	1.0849	1.1223	17.483	18	0.78527	0.8957	24.554	18	1.2933	1.2171	18.492	18	1.0849	1.1223	17.483	18	0.78527	0.8957	24.554
Q6UB99;H3BVB8	Q6UB99	19;4	19;4	18;3	Ankyrin repeat domain-containing protein 11	ANKRD11	>sp|Q6UB99|ANR11_HUMAN Ankyrin repeat domain-containing protein 11 OS=Homo sapiens GN=ANKRD11 PE=1 SV=3	2	19	19	18	0	19	0	19	0	18	8.3	8.3	7.8	297.91	2663	2663;206		32	1.4627e-41	2.2955	1.37	82.548	24	6.4752	5.8539	89.286	24	1.7458	1.821	61.911	24	NaN	NaN	NaN	0	NaN	NaN	NaN	0	NaN	NaN	NaN
Q6P6B7;F8WEI4	Q6P6B7;F8WEI4	1;1	1;1	1;1	Ankyrin repeat domain-containing protein 16	ANKRD16	>sp|Q6P6B7|ANR16_HUMAN Ankyrin repeat domain-containing protein 16 OS=Homo sapiens GN=ANKRD16 PE=2 SV=1;>tr|F8WEI4|F8WEI4_HUMAN Ankyrin repeat domain-containing protein 16 OS=Homo sapiens GN=ANKRD16 PE=4 SV=1	2	1	1	1	1	0	1	0	1	0	3	3	3	39.283	361	361;304	2		0.00019121	1.0773	1.1295	0.86015	2	0.85497	0.97571	0.41119	2	0.7936	0.89242	1.9995	2	1.0773	1.1295	0.86015	2	0.85497	0.97571	0.41119	2	0.7936	0.89242	1.9995
O75179;O75179-2;E7EUV3;H0YM23;G5E964;E7EWI7;O75179-4;H0YLQ3	O75179;O75179-2;E7EUV3;H0YM23;G5E964;E7EWI7;O75179-4	11;11;11;11;11;6;6;4	5;5;5;5;5;3;3;1	3;3;3;3;3;1;1;1	Ankyrin repeat domain-containing protein 17	ANKRD17	>sp|O75179|ANR17_HUMAN Ankyrin repeat domain-containing protein 17 OS=Homo sapiens GN=ANKRD17 PE=1 SV=3;>sp|O75179-2|ANR17_HUMAN Isoform 2 of Ankyrin repeat domain-containing protein 17 OS=Homo sapiens GN=ANKRD17;>tr|E7EUV3|E7EUV3_HUMAN Ankyrin repeat doma	8	11	5	3	11	0	5	0	3	0	5	2.5	1.3	274.25	2603	2603;2602;2490;2487;2352;2010;2010;862	6		4.4415e-36	1.1706	1.1157	8.7096	5	0.9611	1.0487	11.933	5	0.76517	0.91815	12.357	5	1.1706	1.1157	8.7096	5	0.9611	1.0487	11.933	5	0.76517	0.91815	12.357
Q9GZV1;Q9GZV1-2;Q5T457	Q9GZV1;Q9GZV1-2;Q5T457	6;6;6	6;6;6	6;6;6	Ankyrin repeat domain-containing protein 2	ANKRD2	>sp|Q9GZV1|ANKR2_HUMAN Ankyrin repeat domain-containing protein 2 OS=Homo sapiens GN=ANKRD2 PE=1 SV=3;>sp|Q9GZV1-2|ANKR2_HUMAN Isoform 2 of Ankyrin repeat domain-containing protein 2 OS=Homo sapiens GN=ANKRD2;>tr|Q5T457|Q5T457_HUMAN Ankyrin repeat domain 2	3	6	6	6	6	0	6	0	6	0	28.3	28.3	28.3	39.859	360	360;327;300	7		3.5335e-13	0.8846	0.86621	114.16	6	0.97112	0.99647	46.253	5	0.88028	0.98336	9.7158	5	0.8846	0.86621	114.16	6	0.97112	0.99647	46.253	5	0.88028	0.98336	9.7158
O15084;O15084-1;O15084-4;O15084-2;B4DIW9;Q8N8A2-2;Q8N8A2;H7BXV4;Q8N8A2-4;H7C209;Q8N8A2-3;F5H682;Q8N8A2-5;H7C4A0	O15084;O15084-1;O15084-4;O15084-2;B4DIW9	12;11;11;9;8;1;1;1;1;1;1;1;1;1	12;11;11;9;8;1;1;1;1;1;1;1;1;1	12;11;11;9;8;1;1;1;1;1;1;1;1;1	Serine/threonine-protein phosphatase 6 regulatory ankyrin repeat subunit A	ANKRD28	>sp|O15084|ANR28_HUMAN Serine/threonine-protein phosphatase 6 regulatory ankyrin repeat subunit A OS=Homo sapiens GN=ANKRD28 PE=1 SV=5;>sp|O15084-1|ANR28_HUMAN Isoform 3 of Serine/threonine-protein phosphatase 6 regulatory ankyrin repeat subunit A OS=Homo	14	12	12	12	12	0	12	0	12	0	16.2	16.2	16.2	112.96	1053	1053;1086;1083;899;722;994;993;919;919;791;579;507;367;316	14		3.1704e-55	0.96521	0.91185	18.82	12	0.91297	0.94525	57.875	12	0.9944	1.1194	62.227	12	0.96521	0.91185	18.82	12	0.91297	0.94525	57.875	12	0.9944	1.1194	62.227
Q9BQI6	Q9BQI6	4	4	4	Ankyrin repeat domain-containing protein 32	ANKRD32	>sp|Q9BQI6|ANR32_HUMAN Ankyrin repeat domain-containing protein 32 OS=Homo sapiens GN=ANKRD32 PE=1 SV=2	1	4	4	4	0	4	0	4	0	4	3.8	3.8	3.8	121.05	1058	1058		6	2.5979e-13	1.4238	0.062059	159.15	2	0.46932	0.21648	37.318	2	0.32963	0.80897	88.972	2	NaN	NaN	NaN	0	NaN	NaN	NaN	0	NaN	NaN	NaN
Q53RE8	Q53RE8	2	2	2	Ankyrin repeat domain-containing protein 39	ANKRD39	>sp|Q53RE8|ANR39_HUMAN Ankyrin repeat domain-containing protein 39 OS=Homo sapiens GN=ANKRD39 PE=1 SV=1	1	2	2	2	2	0	2	0	2	0	11.5	11.5	11.5	19.651	183	183	2		1.1264e-05	NaN	NaN	NaN	1	NaN	NaN	NaN	1	NaN	NaN	NaN	1	NaN	NaN	NaN	1	NaN	NaN	NaN	1	NaN	NaN	NaN
Q6AI12	Q6AI12	2	2	2	Ankyrin repeat domain-containing protein 40	ANKRD40	>sp|Q6AI12|ANR40_HUMAN Ankyrin repeat domain-containing protein 40 OS=Homo sapiens GN=ANKRD40 PE=1 SV=2	1	2	2	2	2	0	2	0	2	0	9	9	9	41.088	368	368	5		1.9424e-31	NaN	NaN	NaN	1	NaN	NaN	NaN	1	NaN	NaN	NaN	1	NaN	NaN	NaN	1	NaN	NaN	NaN	1	NaN	NaN	NaN
Q9ULJ7;E9PDW0	Q9ULJ7;E9PDW0	3;2	3;2	3;2	Ankyrin repeat domain-containing protein 50	ANKRD50	>sp|Q9ULJ7|ANR50_HUMAN Ankyrin repeat domain-containing protein 50 OS=Homo sapiens GN=ANKRD50 PE=1 SV=4;>tr|E9PDW0|E9PDW0_HUMAN Ankyrin repeat domain-containing protein 50 OS=Homo sapiens GN=ANKRD50 PE=4 SV=1	2	3	3	3	3	0	3	0	3	0	2.8	2.8	2.8	155.86	1429	1429;1250	3		1.0169e-05	2.196	1.9486	46.434	3	1.4627	1.5217	19.575	3	0.75006	0.90474	29.912	3	2.196	1.9486	46.434	3	1.4627	1.5217	19.575	3	0.75006	0.90474	29.912
Q8NB46	Q8NB46	3	3	3	Serine/threonine-protein phosphatase 6 regulatory ankyrin repeat subunit C	ANKRD52	>sp|Q8NB46|ANR52_HUMAN Serine/threonine-protein phosphatase 6 regulatory ankyrin repeat subunit C OS=Homo sapiens GN=ANKRD52 PE=1 SV=3	1	3	3	3	3	0	3	0	3	0	4.7	4.7	4.7	115.08	1076	1076	4		3.0569e-119	2.4097	2.22	19.941	3	1.3504	1.4396	9.7174	3	0.56038	0.66907	14.146	3	2.4097	2.22	19.941	3	1.3504	1.4396	9.7174	3	0.56038	0.66907	14.146
Q6NXT1;D3YTC9;C9JU48;H7C3L3;B5MCX7;Q6NXT1-2;F8WB76	Q6NXT1;D3YTC9;C9JU48;H7C3L3;B5MCX7;Q6NXT1-2;F8WB76	2;2;1;1;1;1;1	2;2;1;1;1;1;1	2;2;1;1;1;1;1	Ankyrin repeat domain-containing protein 54	ANKRD54	>sp|Q6NXT1|ANR54_HUMAN Ankyrin repeat domain-containing protein 54 OS=Homo sapiens GN=ANKRD54 PE=1 SV=2;>tr|D3YTC9|D3YTC9_HUMAN Ankyrin repeat domain 54 OS=Homo sapiens GN=ANKRD54 PE=4 SV=1;>tr|C9JU48|C9JU48_HUMAN Ankyrin repeat domain 54 (Fragment) OS=Hom	7	2	2	2	2	0	2	0	2	0	6.3	6.3	6.3	32.505	300	300;284;217;208;180;161;156	3		4.1391e-14	1.5211	1.6005	19.251	2	0.97796	1.1177	14.384	2	0.66632	0.75031	10.265	2	1.5211	1.6005	19.251	2	0.97796	1.1177	14.384	2	0.66632	0.75031	10.265
Q92625;Q05CP0;B4DQW8	Q92625;Q05CP0;B4DQW8	2;1;1	2;1;1	2;1;1	Ankyrin repeat and SAM domain-containing protein 1A	ANKS1A	>sp|Q92625|ANS1A_HUMAN Ankyrin repeat and SAM domain-containing protein 1A OS=Homo sapiens GN=ANKS1A PE=1 SV=4;>tr|Q05CP0|Q05CP0_HUMAN ANKS1A protein (Fragment) OS=Homo sapiens GN=ANKS1A PE=2 SV=1;>tr|B4DQW8|B4DQW8_HUMAN Ankyrin repeat and SAM domain-conta	3	2	2	2	2	0	2	0	2	0	3.3	3.3	3.3	123.11	1134	1134;472;320	2		4.9409e-05	1.1074	1.0355	23.674	2	0.78514	0.83232	22.421	2	0.709	0.86366	45.13	2	1.1074	1.0355	23.674	2	0.78514	0.83232	22.421	2	0.709	0.86366	45.13
Q6ZW76;Q6ZW76-2;Q6ZWA7	Q6ZW76;Q6ZW76-2	3;3;1	3;3;1	3;3;1	Ankyrin repeat and SAM domain-containing protein 3	ANKS3	>sp|Q6ZW76|ANKS3_HUMAN Ankyrin repeat and SAM domain-containing protein 3 OS=Homo sapiens GN=ANKS3 PE=1 SV=1;>sp|Q6ZW76-2|ANKS3_HUMAN Isoform 2 of Ankyrin repeat and SAM domain-containing protein 3 OS=Homo sapiens GN=ANKS3	3	3	3	3	3	0	3	0	3	0	4.4	4.4	4.4	72.037	656	656;583;306	3		7.4436e-09	0.39614	0.36494	126.86	2	0.32841	0.3458	93.567	2	0.83424	0.97908	31.114	2	0.39614	0.36494	126.86	2	0.32841	0.3458	93.567	2	0.83424	0.97908	31.114
Q9H8Y5;B8ZZS4	Q9H8Y5;B8ZZS4	2;2	2;2	2;2	Ankyrin repeat and zinc finger domain-containing protein 1	ANKZF1	>sp|Q9H8Y5|ANKZ1_HUMAN Ankyrin repeat and zinc finger domain-containing protein 1 OS=Homo sapiens GN=ANKZF1 PE=1 SV=1;>tr|B8ZZS4|B8ZZS4_HUMAN Ankyrin repeat and zinc finger domain-containing protein 1 OS=Homo sapiens GN=ANKZF1 PE=4 SV=1	2	2	2	2	2	0	2	0	2	0	5.5	5.5	5.5	80.926	726	726;516	3		1.8946e-28	0.96743	0.87501	69.775	2	1.1217	1.1435	16.657	2	1.1595	1.3543	53.208	2	0.96743	0.87501	69.775	2	1.1217	1.1435	16.657	2	1.1595	1.3543	53.208
Q9NQW6;Q9NQW6-2;H7C1K5;H7C1C2;H7C3S1;C9JJT6;H7C167;H7C0Y6	Q9NQW6;Q9NQW6-2	15;15;3;2;2;2;1;1	15;15;3;2;2;2;1;1	15;15;3;2;2;2;1;1	Actin-binding protein anillin	ANLN	>sp|Q9NQW6|ANLN_HUMAN Actin-binding protein anillin OS=Homo sapiens GN=ANLN PE=1 SV=2;>sp|Q9NQW6-2|ANLN_HUMAN Isoform 2 of Actin-binding protein anillin OS=Homo sapiens GN=ANLN	8	15	15	15	15	0	15	0	15	0	19.4	19.4	19.4	124.2	1124	1124;1087;277;252;236;169;73;69	22		3.1737e-87	1.5308	1.4237	43.742	20	1.0627	1.1327	32.479	20	0.76464	0.85686	19.669	20	1.5308	1.4237	43.742	20	1.0627	1.1327	32.479	20	0.76464	0.85686	19.669
Q4KMQ2-2;Q4KMQ2;E9PB30;E9PCT2	Q4KMQ2-2;Q4KMQ2;E9PB30;E9PCT2	10;10;10;8	10;10;10;8	10;10;10;8	Anoctamin-6	ANO6	>sp|Q4KMQ2-2|ANO6_HUMAN Isoform 2 of Anoctamin-6 OS=Homo sapiens GN=ANO6;>sp|Q4KMQ2|ANO6_HUMAN Anoctamin-6 OS=Homo sapiens GN=ANO6 PE=1 SV=2;>tr|E9PB30|E9PB30_HUMAN Anoctamin-6 OS=Homo sapiens GN=ANO6 PE=4 SV=1;>tr|E9PCT2|E9PCT2_HUMAN Anoctamin-6 OS=Homo s	4	10	10	10	10	0	10	0	10	0	13.2	13.2	13.2	108.43	931	931;910;892;929	17		1.4814e-46	1.2398	1.1391	32.72	17	1.1995	1.1831	17.957	17	0.98538	1.0162	34.96	17	1.2398	1.1391	32.72	17	1.1995	1.1831	17.957	17	0.98538	1.0162	34.96
P39687;F2Z3H3;H0YN26;H7BZ09;O43423;O95626	P39687;F2Z3H3;H0YN26	22;22;22;7;2;2	22;22;22;7;2;2	18;18;18;5;2;2	Acidic leucine-rich nuclear phosphoprotein 32 family member A	ANP32A	>sp|P39687|AN32A_HUMAN Acidic leucine-rich nuclear phosphoprotein 32 family member A OS=Homo sapiens GN=ANP32A PE=1 SV=1;>tr|F2Z3H3|F2Z3H3_HUMAN Acidic leucine-rich nuclear phosphoprotein 32 family member A OS=Homo sapiens GN=ANP32A PE=4 SV=2;>tr|H0YN26|H0	6	22	22	18	22	3	22	3	18	1	58.6	58.6	55.8	28.585	249	249;210;177;79;234;131	53	4	0	0.94083	0.97204	37.262	51	0.87633	0.92351	42.343	51	0.94757	0.9611	26.244	51	0.93637	0.97056	24.382	50	0.87416	0.9198	16.499	50	0.93332	0.96049	23.835
Q92688;Q92688-2;Q5T6W8	Q92688;Q92688-2	20;20;7	16;16;5	16;16;5	Acidic leucine-rich nuclear phosphoprotein 32 family member B	ANP32B	>sp|Q92688|AN32B_HUMAN Acidic leucine-rich nuclear phosphoprotein 32 family member B OS=Homo sapiens GN=ANP32B PE=1 SV=1;>sp|Q92688-2|AN32B_HUMAN Isoform 2 of Acidic leucine-rich nuclear phosphoprotein 32 family member B OS=Homo sapiens GN=ANP32B	3	20	16	16	20	5	16	3	16	3	55.4	46.6	46.6	28.787	251	251;195;156	35	6	0	1.2213	1.2624	52.164	36	1.2589	1.3111	82.248	36	1.028	0.98196	50.033	36	1.2127	1.2495	26.852	34	1.2496	1.3018	45.619	34	1.0189	0.97399	42.336
Q9BTT0;Q5TB20;E9PEA6;E9PLC4;Q5TB19;E9PPH5;Q5TB25;E9PI45	Q9BTT0;Q5TB20;E9PEA6;E9PLC4;Q5TB19;E9PPH5	10;8;6;5;5;5;4;2	10;8;6;5;5;5;4;2	10;8;6;5;5;5;4;2	Acidic leucine-rich nuclear phosphoprotein 32 family member E	ANP32E	>sp|Q9BTT0|AN32E_HUMAN Acidic leucine-rich nuclear phosphoprotein 32 family member E OS=Homo sapiens GN=ANP32E PE=1 SV=1;>tr|Q5TB20|Q5TB20_HUMAN Acidic (Leucine-rich) nuclear phosphoprotein 32 family, member E OS=Homo sapiens GN=ANP32E PE=2 SV=1;>tr|E9PEA6	8	10	10	10	10	1	10	1	10	1	42.2	42.2	42.2	30.692	268	268;220;227;165;149;114;136;105	16	2	0	0.5714	0.58609	52.214	16	0.6308	0.6531	57.363	16	1.0834	1.0387	13.608	16	0.56943	0.581	8.4577	15	0.62946	0.65089	15.632	15	1.0814	1.0304	14
Q9H6X2;Q9H6X2-2;Q9H6X2-4;Q9H6X2-3	Q9H6X2;Q9H6X2-2;Q9H6X2-4;Q9H6X2-3	3;2;2;2	3;2;2;2	3;2;2;2	Anthrax toxin receptor 1	ANTXR1	>sp|Q9H6X2|ANTR1_HUMAN Anthrax toxin receptor 1 OS=Homo sapiens GN=ANTXR1 PE=1 SV=2;>sp|Q9H6X2-2|ANTR1_HUMAN Isoform 2 of Anthrax toxin receptor 1 OS=Homo sapiens GN=ANTXR1;>sp|Q9H6X2-4|ANTR1_HUMAN Isoform 4 of Anthrax toxin receptor 1 OS=Homo sapiens GN=A	4	3	3	3	3	0	3	0	3	0	6.6	6.6	6.6	62.788	564	564;368;333;297	4		2.1968e-12	2.1109	1.9488	25.27	3	0.87365	0.92836	31.443	3	0.41387	0.48197	7.3863	3	2.1109	1.9488	25.27	3	0.87365	0.92836	31.443	3	0.41387	0.48197	7.3863
P04083;Q5T3N1;Q5T3N0	P04083;Q5T3N1	37;20;12	37;20;12	37;20;12	Annexin A1;Annexin	ANXA1	>sp|P04083|ANXA1_HUMAN Annexin A1 OS=Homo sapiens GN=ANXA1 PE=1 SV=2;>tr|Q5T3N1|Q5T3N1_HUMAN Annexin (Fragment) OS=Homo sapiens GN=ANXA1 PE=2 SV=1	3	37	37	37	37	19	37	19	37	19	79.5	79.5	79.5	38.714	346	346;204;115	364	39	0	0.65902	0.67332	70.825	273	0.70973	0.72965	64.946	272	1.0425	1.0487	35.412	272	0.64768	0.66322	23.764	247	0.7025	0.7249	31.105	247	1.0568	1.0599	33.619
E7EP43;Q9UJ72	E7EP43;Q9UJ72	2;2	2;2	2;2	Annexin A10	ANXA10	>tr|E7EP43|E7EP43_HUMAN Annexin A10 OS=Homo sapiens GN=ANXA10 PE=4 SV=1;>sp|Q9UJ72|ANX10_HUMAN Annexin A10 OS=Homo sapiens GN=ANXA10 PE=1 SV=3	2	2	2	2	2	0	2	0	2	0	7.7	7.7	7.7	37.256	324	324;324	2		3.5335e-10	0.56231	0.57156	89.758	2	0.53092	0.60637	115.97	2	0.94418	1.0728	27.106	2	0.56231	0.57156	89.758	2	0.53092	0.60637	115.97	2	0.94418	1.0728	27.106
P50995;B4DVE7;E9PDK5;E9PDS7;H0Y6E1;Q5T0G9	P50995;B4DVE7;E9PDK5	24;24;24;9;8;1	24;24;24;9;8;1	22;22;22;9;8;1	Annexin A11;Annexin	ANXA11	>sp|P50995|ANX11_HUMAN Annexin A11 OS=Homo sapiens GN=ANXA11 PE=1 SV=1;>tr|B4DVE7|B4DVE7_HUMAN Annexin OS=Homo sapiens GN=ANXA11 PE=2 SV=1;>tr|E9PDK5|E9PDK5_HUMAN Annexin OS=Homo sapiens GN=ANXA11 PE=3 SV=1	6	24	24	22	24	0	24	0	22	0	37.4	37.4	37.4	54.389	505	505;472;412;162;148;204	57		0	0.8974	0.89741	45.583	45	0.94579	1.0107	35.794	45	0.99919	1.1287	32.11	45	0.8974	0.89741	45.583	45	0.94579	1.0107	35.794	45	0.99919	1.1287	32.11
P27216-2;P27216;E5RIN3	P27216-2;P27216	6;5;1	5;4;0	5;4;0	Annexin A13	ANXA13	>sp|P27216-2|ANX13_HUMAN Isoform B of Annexin A13 OS=Homo sapiens GN=ANXA13;>sp|P27216|ANX13_HUMAN Annexin A13 OS=Homo sapiens GN=ANXA13 PE=1 SV=3	3	6	5	5	6	0	5	0	5	0	19.6	17.1	17.1	39.743	357	357;316;113	8		8.2486e-19	0.72538	0.73875	24.175	4	0.96315	1.0435	23.504	4	1.5177	1.5603	17.015	4	0.72538	0.73875	24.175	4	0.96315	1.0435	23.504	4	1.5177	1.5603	17.015
B3KRQ1;H0YL33;H0YN28;H0YNA0;H0YN52;H0YLE2	B3KRQ1;H0YL33;H0YN28	30;24;24;14;11;4	1;1;1;1;1;1	1;1;1;1;1;1	Annexin	ANXA2	>tr|B3KRQ1|B3KRQ1_HUMAN Annexin OS=Homo sapiens GN=ANXA2 PE=2 SV=1;>tr|H0YL33|H0YL33_HUMAN Annexin (Fragment) OS=Homo sapiens GN=ANXA2 PE=3 SV=1;>tr|H0YN28|H0YN28_HUMAN Annexin (Fragment) OS=Homo sapiens GN=ANXA2 PE=3 SV=1	6	30	1	1	30	12	1	0	1	0	87.8	9.4	9.4	20.933	181	181;142;139;79;59;45	2		0	1.0481	1.0858	2.7641	2	0.92208	0.98026	3.7951	2	0.87972	0.92921	1.0691	2	1.0481	1.0858	2.7641	2	0.92208	0.98026	3.7951	2	0.87972	0.92921	1.0691
P07355-2;P07355;H0YN42;H0YM50;H0YMU9;H0YMD0;A6NMY6;H0YNP5;H0YKS4;H0YMM1;H0YKX9;H0YMT9;H0YLV6;H0YKZ7;H0YMW4;H0YKL9;H0YKV8;H0YMD9;H0YKN4;H0YNB8	P07355-2;P07355;H0YN42;H0YM50;H0YMU9;H0YMD0;A6NMY6;H0YNP5;H0YKS4	50;50;39;37;36;36;34;27;26;18;16;16;16;16;15;13;11;7;5;5	50;50;39;37;36;36;34;27;26;18;16;16;16;16;15;13;11;7;5;5	21;21;16;9;16;16;15;6;16;16;16;16;16;16;15;13;11;7;5;5	Annexin A2;Annexin;Putative annexin A2-like protein	ANXA2;ANXA2P2	>sp|P07355-2|ANXA2_HUMAN Isoform 2 of Annexin A2 OS=Homo sapiens GN=ANXA2;>sp|P07355|ANXA2_HUMAN Annexin A2 OS=Homo sapiens GN=ANXA2 PE=1 SV=2;>tr|H0YN42|H0YN42_HUMAN Annexin (Fragment) OS=Homo sapiens GN=ANXA2 PE=3 SV=1;>tr|H0YM50|H0YM50_HUMAN Annexin (Fr	20	50	50	21	50	24	50	24	21	12	83.5	83.5	42	40.411	357	357;339;256;248;230;227;339;175;176;149;134;133;132;119;146;110;81;65;69;47	601	80	0	1.0671	1.0892	47.298	537	0.96187	1.0203	48.042	536	0.89776	0.94334	31.13	535	1.069	1.0898	28.014	470	0.96256	1.0224	26.281	470	0.9054	0.94909	31.846
P12429;D6RA82;D6RFG5;D6RCA8;D6RAZ8;D6RFJ9	P12429;D6RA82	28;25;11;6;5;4	28;25;11;6;5;4	28;25;11;6;5;4	Annexin A3;Annexin	ANXA3	>sp|P12429|ANXA3_HUMAN Annexin A3 OS=Homo sapiens GN=ANXA3 PE=1 SV=3;>tr|D6RA82|D6RA82_HUMAN Annexin OS=Homo sapiens GN=ANXA3 PE=3 SV=1	6	28	28	28	28	7	28	7	28	7	77.7	77.7	77.7	36.375	323	323;284;154;134;104;55	74	9	0	1.1373	1.1767	22.807	66	1.1274	1.2161	24.157	66	0.9831	1.0595	18.354	65	1.1431	1.1804	23.767	60	1.1382	1.2266	24.999	60	0.99663	1.049	19.116
P09525;Q6P452;B4DDF9	P09525;Q6P452;B4DDF9	52;49;42	52;49;42	52;49;42	Annexin A4;Annexin	ANXA4	>sp|P09525|ANXA4_HUMAN Annexin A4 OS=Homo sapiens GN=ANXA4 PE=1 SV=4;>tr|Q6P452|Q6P452_HUMAN Annexin OS=Homo sapiens GN=ANXA4 PE=2 SV=1;>tr|B4DDF9|B4DDF9_HUMAN Annexin OS=Homo sapiens GN=ANXA4 PE=2 SV=1	3	52	52	52	52	5	52	5	52	5	93.7	93.7	93.7	35.882	319	319;299;237	176	5	0	0.5882	0.60679	28.35	133	0.57216	0.62416	34.582	133	0.97286	1.0492	39.394	133	0.58545	0.60389	26.676	129	0.5677	0.61983	34.984	129	0.99076	1.052	39.237
P08758;D6RBL5;E7ENQ5;E9PHT9;D6RBE9;D6RCN3	P08758;D6RBL5;E7ENQ5;E9PHT9;D6RBE9	39;31;29;22;20;3	39;31;29;22;20;3	39;31;29;22;20;3	Annexin A5;Annexin	ANXA5	>sp|P08758|ANXA5_HUMAN Annexin A5 OS=Homo sapiens GN=ANXA5 PE=1 SV=2;>tr|D6RBL5|D6RBL5_HUMAN Annexin OS=Homo sapiens GN=ANXA5 PE=3 SV=1;>tr|E7ENQ5|E7ENQ5_HUMAN Annexin OS=Homo sapiens GN=ANXA5 PE=3 SV=1;>tr|E9PHT9|E9PHT9_HUMAN Annexin OS=Homo sapiens GN=AN	6	39	39	39	39	9	39	9	39	9	94.7	94.7	94.7	35.936	320	320;260;276;163;220;35	144	14	0	0.75136	0.77723	48.887	108	0.72076	0.76205	52.229	108	0.96391	0.98522	31.45	107	0.75159	0.77776	29.245	103	0.72343	0.76245	20.286	103	0.97859	0.98801	28.201
P08133;A6NN80;E9PGK1;B7Z582;E5RK69;E7EMC6;E5RFF0;E5RK63;E5RJF5;E5RI05;E5RJR0;E5RIU8;H0YC77	P08133;A6NN80;E9PGK1;B7Z582;E5RK69;E7EMC6	38;38;36;29;24;20;8;8;8;8;5;4;3	38;38;36;29;24;20;8;8;8;8;5;4;3	38;38;36;29;24;20;8;8;8;8;5;4;3	Annexin A6;Annexin	ANXA6	>sp|P08133|ANXA6_HUMAN Annexin A6 OS=Homo sapiens GN=ANXA6 PE=1 SV=3;>tr|A6NN80|A6NN80_HUMAN Annexin OS=Homo sapiens GN=ANXA6 PE=3 SV=3;>tr|E9PGK1|E9PGK1_HUMAN Annexin OS=Homo sapiens GN=ANXA6 PE=3 SV=1;>tr|B7Z582|B7Z582_HUMAN Annexin OS=Homo sapiens GN=AN	13	38	38	38	38	0	38	0	38	0	62.9	62.9	62.9	75.872	673	673;667;641;547;460;330;156;150;130;129;110;94;91	57		7.5868e-288	0.56717	0.55351	34.542	46	0.46743	0.48	23.494	46	0.84115	0.91323	41.421	46	0.56717	0.55351	34.542	46	0.46743	0.48	23.494	46	0.84115	0.91323	41.421
P20073;P20073-2;B4DHY4;B4DT77	P20073;P20073-2;B4DHY4;B4DT77	17;17;17;17	16;16;16;16	16;16;16;16	Annexin A7;Annexin	ANXA7	>sp|P20073|ANXA7_HUMAN Annexin A7 OS=Homo sapiens GN=ANXA7 PE=1 SV=3;>sp|P20073-2|ANXA7_HUMAN Isoform 2 of Annexin A7 OS=Homo sapiens GN=ANXA7;>tr|B4DHY4|B4DHY4_HUMAN Annexin OS=Homo sapiens GN=ANXA7 PE=2 SV=1;>tr|B4DT77|B4DT77_HUMAN Annexin OS=Homo sapien	4	17	16	16	17	0	16	0	16	0	35.5	34.8	34.8	52.739	488	488;466;434;336	37		4.9071e-290	0.96293	0.95696	12.38	31	0.81111	0.89892	16.089	31	0.86234	0.99404	17.813	31	0.96293	0.95696	12.38	31	0.81111	0.89892	16.089	31	0.86234	0.99404	17.813
P13928;Q5T2P8;Q5VT79;F5GX16;Q5VTM3;Q5VT79-2;Q5T2P7;B4DTC9;E7EVD9;F5H7X5	P13928;Q5T2P8;Q5VT79;F5GX16;Q5VTM3;Q5VT79-2;Q5T2P7;B4DTC9	18;17;17;14;12;11;11;9;8;8	18;17;17;14;12;11;11;9;8;8	18;17;17;14;12;11;11;9;8;8	Annexin A8;Annexin A8-like protein 1;Annexin A8-like protein 2;Annexin	ANXA8;ANXA8L1;ANXA8L2	>sp|P13928|ANXA8_HUMAN Annexin A8 OS=Homo sapiens GN=ANXA8 PE=1 SV=3;>sp|Q5T2P8|AXA81_HUMAN Annexin A8-like protein 1 OS=Homo sapiens GN=ANXA8L1 PE=2 SV=1;>sp|Q5VT79|AXA82_HUMAN Annexin A8-like protein 2 OS=Homo sapiens GN=ANXA8L2 PE=2 SV=1;>tr|F5GX16|F5GX	10	18	18	18	18	0	18	0	18	0	47.4	47.4	47.4	36.881	327	327;327;327;265;276;276;276;141;141;141	26		4.7392e-207	1.1531	1.1793	17.365	22	1.0755	1.1221	11.859	22	0.95371	0.98026	15.371	22	1.1531	1.1793	17.365	22	1.0755	1.1221	11.859	22	0.95371	0.98026	15.371
Q10567-3;F8WDL0	Q10567-3;F8WDL0	34;33	12;11	1;1		AP1B1	>sp|Q10567-3|AP1B1_HUMAN Isoform C of AP-1 complex subunit beta-1 OS=Homo sapiens GN=AP1B1;>tr|F8WDL0|F8WDL0_HUMAN AP-1 complex subunit beta-1 OS=Homo sapiens GN=AP1B1 PE=4 SV=1	2	34	12	1	34	1	12	0	1	0	38.9	17.7	1.4	103.56	939	939;919	18		0	0.92815	0.86028	24.917	16	0.85299	0.861	19.339	16	0.90629	0.99191	33.994	16	0.92815	0.86028	24.917	16	0.85299	0.861	19.339	16	0.90629	0.99191	33.994
Q10567;Q10567-2;C9J1E7	Q10567;Q10567-2;C9J1E7	34;34;26	1;1;0	1;1;0	AP-1 complex subunit beta-1	AP1B1	>sp|Q10567|AP1B1_HUMAN AP-1 complex subunit beta-1 OS=Homo sapiens GN=AP1B1 PE=1 SV=2;>sp|Q10567-2|AP1B1_HUMAN Isoform B of AP-1 complex subunit beta-1 OS=Homo sapiens GN=AP1B1;>tr|C9J1E7|C9J1E7_HUMAN AP-1 complex subunit beta-1 (Fragment) OS=Homo sapiens	3	34	1	1	34	1	1	0	1	0	38.8	1.7	1.7	104.64	949	949;942;578	2		0	0.96474	0.89221	11.487	2	1.5729	1.49	0.5092	2	1.6304	1.733	11.483	2	0.96474	0.89221	11.487	2	1.5729	1.49	0.5092	2	1.6304	1.733	11.483
B3KXW5;O43747-2;O43747;E7EUH1;F5GZV5;H3BNR4;H3BUN9;H3BR36;B4DGE1;H3BN71;H3BNN2;H3BRM7;H3BV30;H3BS13;H3BN75;B3KNW1	B3KXW5;O43747-2;O43747;E7EUH1;F5GZV5	30;30;30;28;23;9;7;7;4;4;4;3;2;2;2;1	30;30;30;28;23;9;7;7;4;4;4;3;2;2;2;1	30;30;30;28;23;9;7;7;4;4;4;3;2;2;2;1	AP-1 complex subunit gamma-1	AP1G1	>tr|B3KXW5|B3KXW5_HUMAN AP-1 complex subunit gamma-1 OS=Homo sapiens GN=AP1G1 PE=2 SV=1;>sp|O43747-2|AP1G1_HUMAN Isoform 2 of AP-1 complex subunit gamma-1 OS=Homo sapiens GN=AP1G1;>sp|O43747|AP1G1_HUMAN AP-1 complex subunit gamma-1 OS=Homo sapiens GN=AP1G1	16	30	30	30	30	0	30	0	30	0	37.6	37.6	37.6	94.139	845	845;825;822;565;348;236;208;187;176;145;104;140;92;85;53;247	40		0	0.95059	0.89193	22.816	36	0.94991	0.94725	57.833	36	0.98161	1.0579	59.687	36	0.95059	0.89193	22.816	36	0.94991	0.94725	57.833	36	0.98161	1.0579	59.687
O75843;Q86V28;B4E3E1;G3V532;H0YJ47;H0YJ08;G3V3Z2;G3V2V9	O75843;Q86V28;B4E3E1	5;3;3;2;1;1;1;1	5;3;3;2;1;1;1;1	5;3;3;2;1;1;1;1	AP-1 complex subunit gamma-like 2	AP1G2	>sp|O75843|AP1G2_HUMAN AP-1 complex subunit gamma-like 2 OS=Homo sapiens GN=AP1G2 PE=1 SV=1;>tr|Q86V28|Q86V28_HUMAN AP-1 complex subunit gamma-like 2 OS=Homo sapiens GN=AP1G2 PE=2 SV=1;>tr|B4E3E1|B4E3E1_HUMAN AP-1 complex subunit gamma-like 2 OS=Homo sapie	8	5	5	5	5	0	5	0	5	0	6.1	6.1	6.1	87.116	785	785;640;554;200;197;143;137;68	7		1.5016e-15	1.0282	0.92463	25.801	5	0.9235	0.93487	32.89	5	0.87499	1.0189	13.305	5	1.0282	0.92463	25.801	5	0.9235	0.93487	32.89	5	0.87499	1.0189	13.305
Q9BXS5-2;Q9BXS5;E7ENJ6;B4DDG7;Q9Y6Q5-2;Q9Y6Q5	Q9BXS5-2;Q9BXS5;E7ENJ6;B4DDG7	21;21;19;19;4;4	21;21;19;19;4;4	21;21;19;19;4;4	AP-1 complex subunit mu-1	AP1M1	>sp|Q9BXS5-2|AP1M1_HUMAN Isoform 2 of AP-1 complex subunit mu-1 OS=Homo sapiens GN=AP1M1;>sp|Q9BXS5|AP1M1_HUMAN AP-1 complex subunit mu-1 OS=Homo sapiens GN=AP1M1 PE=1 SV=3;>tr|E7ENJ6|E7ENJ6_HUMAN AP-1 complex subunit mu-1 OS=Homo sapiens GN=AP1M1 PE=4 SV=	6	21	21	21	20	8	20	8	20	8	53.3	53.3	53.3	49.84	435	435;423;370;351;425;423	31	8	7.0481e-221	0.97982	0.95888	40.008	32	0.95153	0.97457	24.435	32	0.88753	0.96598	39.92	32	0.98201	0.95684	44.227	25	0.94826	0.98076	26.18	25	0.85302	0.95747	39.924
P61966;H7C1E4;P61966-2	P61966;H7C1E4	3;2;1	3;2;1	3;2;1	AP-1 complex subunit sigma-1A	AP1S1	>sp|P61966|AP1S1_HUMAN AP-1 complex subunit sigma-1A OS=Homo sapiens GN=AP1S1 PE=1 SV=1;>tr|H7C1E4|H7C1E4_HUMAN AP-1 complex subunit sigma-1A (Fragment) OS=Homo sapiens GN=AP1S1 PE=4 SV=1	3	3	3	3	3	0	3	0	3	0	24.1	24.1	24.1	18.733	158	158;191;133	4		1.9782e-15	0.94784	0.99135	0.30809	3	0.7344	0.79802	3.5203	3	0.79553	0.85112	4.4585	3	0.94784	0.99135	0.30809	3	0.7344	0.79802	3.5203	3	0.79553	0.85112	4.4585
P56377;B4DSU4;B7Z3M9;A6NH01;E9PE78;H0Y673;H7BZG6	P56377;B4DSU4;B7Z3M9;A6NH01;E9PE78;H0Y673;H7BZG6	2;1;1;1;1;1;1	2;1;1;1;1;1;1	2;1;1;1;1;1;1	AP-1 complex subunit sigma-2	AP1S2	>sp|P56377|AP1S2_HUMAN AP-1 complex subunit sigma-2 OS=Homo sapiens GN=AP1S2 PE=1 SV=1;>tr|B4DSU4|B4DSU4_HUMAN AP-1 complex subunit sigma-2 OS=Homo sapiens GN=AP1S2 PE=2 SV=1;>tr|B7Z3M9|B7Z3M9_HUMAN AP-1 complex subunit sigma-2 OS=Homo sapiens GN=AP1S2 PE=	7	2	2	2	2	0	2	0	2	0	15.9	15.9	15.9	18.615	157	157;202;195;160;153;153;146	3		2.2512e-19	0.79385	0.81821	14.564	3	0.60006	0.67069	7.3366	3	0.77867	0.87208	11.581	3	0.79385	0.81821	14.564	3	0.60006	0.67069	7.3366	3	0.77867	0.87208	11.581
O95782;O95782-2	O95782;O95782-2	39;39	28;28	28;28	AP-2 complex subunit alpha-1	AP2A1	>sp|O95782|AP2A1_HUMAN AP-2 complex subunit alpha-1 OS=Homo sapiens GN=AP2A1 PE=1 SV=3;>sp|O95782-2|AP2A1_HUMAN Isoform B of AP-2 complex subunit alpha-1 OS=Homo sapiens GN=AP2A1	2	39	28	28	39	3	28	1	28	1	50.3	36.7	36.7	107.54	977	977;955	46	1	0	0.92397	0.86916	27.308	39	0.8797	0.87943	16.177	39	0.88442	0.96201	13.521	39	0.92183	0.86541	19.259	38	0.87552	0.87854	14.749	38	0.88644	0.97054	13.672
O94973-2;C9J1S3;O94973-3;E7ESQ4;E9PJJ7;H0YEG0;H0YDE9;E9PQP4;E9PPY8;E9PS94;E9PPZ3	O94973-2;C9J1S3;O94973-3;E7ESQ4;E9PJJ7	40;31;31;26;26;7;6;4;3;1;1	40;31;31;26;26;7;6;4;3;1;1	1;1;1;0;0;0;0;0;0;0;0		AP2A2	>sp|O94973-2|AP2A2_HUMAN Isoform 2 of AP-2 complex subunit alpha-2 OS=Homo sapiens GN=AP2A2;>tr|C9J1S3|C9J1S3_HUMAN AP-2 complex subunit alpha-2 OS=Homo sapiens GN=AP2A2 PE=4 SV=2;>sp|O94973-3|AP2A2_HUMAN Isoform 3 of AP-2 complex subunit alpha-2 OS=Homo s	11	40	40	1	40	2	40	2	1	0	54.3	54.3	1.5	104.09	940	940;656;656;679;676;185;185;90;138;62;60	64	3	0	0.93738	0.88576	40.853	56	0.82649	0.86553	46.274	56	0.8774	0.96819	38.928	56	0.93691	0.8818	41.214	55	0.82543	0.87594	45.343	55	0.87193	0.96083	38.387
O94973;E9PBJ2;E7EVC3;E9PR62;E9PNC4	O94973	40;12;12;11;4	1;1;1;1;1	1;1;1;1;1	AP-2 complex subunit alpha-2	AP2A2	>sp|O94973|AP2A2_HUMAN AP-2 complex subunit alpha-2 OS=Homo sapiens GN=AP2A2 PE=1 SV=2	5	40	1	1	40	2	1	0	1	0	54.2	1.4	1.4	103.96	939	939;467;353;378;125	1		0	NaN	NaN	NaN	1	NaN	NaN	NaN	1	NaN	NaN	NaN	1	NaN	NaN	NaN	1	NaN	NaN	NaN	1	NaN	NaN	NaN
P63010-2;P63010;F5GYG9;H7C034	P63010-2;P63010;F5GYG9	57;57;40;3	57;57;40;3	4;4;0;0	AP-2 complex subunit beta	AP2B1	>sp|P63010-2|AP2B1_HUMAN Isoform 2 of AP-2 complex subunit beta OS=Homo sapiens GN=AP2B1;>sp|P63010|AP2B1_HUMAN AP-2 complex subunit beta OS=Homo sapiens GN=AP2B1 PE=1 SV=1;>tr|F5GYG9|F5GYG9_HUMAN AP-2 complex subunit beta OS=Homo sapiens GN=AP2B1 PE=4 SV=	4	57	57	4	57	4	57	4	4	0	62.1	62.1	4.4	105.69	951	951;937;688;173	125	6	0	1.0158	0.96418	74.582	112	0.8947	0.89753	73.372	112	0.89017	0.96133	32.707	112	1.0142	0.96283	34.231	107	0.89591	0.89888	37.764	107	0.8975	0.95831	30.161
Q7Z451	Q7Z451	53	1	1		AP2B1	>tr|Q7Z451|Q7Z451_HUMAN AP-2 complex subunit beta OS=Homo sapiens GN=AP2B1 PE=2 SV=1	1	53	1	1	53	4	1	0	1	0	62.5	2.3	2.3	98.117	880	880	1		0	NaN	NaN	NaN	0	NaN	NaN	NaN	0	NaN	NaN	NaN	0	NaN	NaN	NaN	0	NaN	NaN	NaN	0	NaN	NaN	NaN
E9PFW3;Q96CW1;Q96CW1-2;F5H0H0;C9JJ47;C9JGT8;C9JTK4;B4DJB1;C9JPV8;C9JJD3;H7C4C3	E9PFW3;Q96CW1;Q96CW1-2;F5H0H0;C9JJ47;C9JGT8;C9JTK4;B4DJB1;C9JPV8;C9JJD3	15;15;15;12;12;9;9;8;8;8;1	15;15;15;12;12;9;9;8;8;8;1	15;15;15;12;12;9;9;8;8;8;1	AP-2 complex subunit mu	AP2M1	>tr|E9PFW3|E9PFW3_HUMAN AP-2 complex subunit mu OS=Homo sapiens GN=AP2M1 PE=4 SV=1;>sp|Q96CW1|AP2M1_HUMAN AP-2 complex subunit mu OS=Homo sapiens GN=AP2M1 PE=1 SV=2;>sp|Q96CW1-2|AP2M1_HUMAN Isoform 2 of AP-2 complex subunit mu OS=Homo sapiens GN=AP2M1;>tr|	11	15	15	15	12	8	12	8	12	8	35.9	35.9	35.9	52.303	460	460;435;433;420;252;195;160;375;136;113;122	16	8	2.0771e-124	0.94692	0.94187	13.545	23	0.88908	0.9185	22.114	23	0.94255	0.97386	17.241	23	0.95387	0.91176	12.827	16	0.87555	0.89185	21.497	16	0.97789	0.99066	14.645
P53680;P53680-2	P53680;P53680-2	6;5	6;5	6;5	AP-2 complex subunit sigma	AP2S1	>sp|P53680|AP2S1_HUMAN AP-2 complex subunit sigma OS=Homo sapiens GN=AP2S1 PE=1 SV=2;>sp|P53680-2|AP2S1_HUMAN Isoform 2 of AP-2 complex subunit sigma OS=Homo sapiens GN=AP2S1	2	6	6	6	6	0	6	0	6	0	40.1	40.1	40.1	17.018	142	142;104	12		1.1258e-41	1.0844	1.0986	19.525	11	0.81499	0.92308	19.475	11	0.72301	0.8116	7.002	11	1.0844	1.0986	19.525	11	0.81499	0.92308	19.475	11	0.72301	0.8116	7.002
O00203;E5RJ68;F5GXG9;F5H093;B7ZKS0;Q13367;B7ZKR7;F5GWU4;H0YBD0;F5GYB0	O00203;E5RJ68;F5GXG9	30;30;25;14;7;7;5;4;2;2	30;30;25;14;7;7;5;4;2;2	30;30;25;14;7;7;5;4;2;2	AP-3 complex subunit beta-1	AP3B1	>sp|O00203|AP3B1_HUMAN AP-3 complex subunit beta-1 OS=Homo sapiens GN=AP3B1 PE=1 SV=3;>tr|E5RJ68|E5RJ68_HUMAN AP-3 complex subunit beta-1 OS=Homo sapiens GN=AP3B1 PE=4 SV=1;>tr|F5GXG9|F5GXG9_HUMAN AP-3 complex subunit beta-1 OS=Homo sapiens GN=AP3B1 PE=4 S	10	30	30	30	30	0	30	0	30	0	25.9	25.9	25.9	121.32	1094	1094;1045;800;565;1101;1082;1050;193;154;141	35		2.3042e-166	1.0186	0.94316	25.141	33	0.90757	0.93627	24.738	34	0.90691	1.0047	14.165	34	1.0186	0.94316	25.141	33	0.90757	0.93627	24.738	34	0.90691	1.0047	14.165
O14617-5;O14617;O14617-4;G5E988;O14617-2;E7EMM2;O14617-3	O14617-5;O14617;O14617-4;G5E988;O14617-2;E7EMM2;O14617-3	31;31;30;24;24;22;22	31;31;30;24;24;22;22	31;31;30;24;24;22;22	AP-3 complex subunit delta-1	AP3D1	>sp|O14617-5|AP3D1_HUMAN Isoform 5 of AP-3 complex subunit delta-1 OS=Homo sapiens GN=AP3D1;>sp|O14617|AP3D1_HUMAN AP-3 complex subunit delta-1 OS=Homo sapiens GN=AP3D1 PE=1 SV=1;>sp|O14617-4|AP3D1_HUMAN Isoform 4 of AP-3 complex subunit delta-1 OS=Homo sa	7	31	31	31	29	6	29	6	29	6	33.8	33.8	33.8	136.65	1215	1215;1153;1021;1112;1112;984;984	42	8	0	0.98653	0.91468	38.744	46	0.95973	0.95755	24.589	46	0.92307	1.0365	32.674	46	0.98653	0.91468	27.019	40	0.93754	0.95755	16.969	40	0.92864	1.0365	25.984
Q9Y2T2;H0YBM0	Q9Y2T2	10;2	10;2	7;0	AP-3 complex subunit mu-1	AP3M1	>sp|Q9Y2T2|AP3M1_HUMAN AP-3 complex subunit mu-1 OS=Homo sapiens GN=AP3M1 PE=1 SV=1	2	10	10	7	10	1	10	1	7	1	32.3	32.3	25.1	46.939	418	418;48	10	1	1.7959e-177	1.1156	1.0809	20.782	11	0.91974	0.95624	17.991	11	0.87097	0.94621	11.77	11	1.1141	1.0809	21.593	10	0.93268	0.95513	18.796	10	0.89163	0.96765	12.125
Q92572;F5H459	Q92572	7;3	7;3	7;3	AP-3 complex subunit sigma-1	AP3S1	>sp|Q92572|AP3S1_HUMAN AP-3 complex subunit sigma-1 OS=Homo sapiens GN=AP3S1 PE=1 SV=1	2	7	7	7	7	0	7	0	7	0	40.9	40.9	40.9	21.732	193	193;162	13		1.1316e-66	0.979	1.0176	18.737	12	0.95241	1.0084	32.21	12	0.90323	0.92775	17.706	12	0.979	1.0176	18.737	12	0.95241	1.0084	32.21	12	0.90323	0.92775	17.706
Q9Y6B7;B1ALD1;B1ALD2;B1ALD0;B7Z4X3;B1ALD3	Q9Y6B7;B1ALD1;B1ALD2;B1ALD0;B7Z4X3;B1ALD3	3;3;3;2;2;2	3;3;3;2;2;2	3;3;3;2;2;2	AP-4 complex subunit beta-1	AP4B1	>sp|Q9Y6B7|AP4B1_HUMAN AP-4 complex subunit beta-1 OS=Homo sapiens GN=AP4B1 PE=1 SV=2;>tr|B1ALD1|B1ALD1_HUMAN AP-4 complex subunit beta-1 (Fragment) OS=Homo sapiens GN=AP4B1 PE=4 SV=1;>tr|B1ALD2|B1ALD2_HUMAN AP-4 complex subunit beta-1 (Fragment) OS=Homo s	6	3	3	3	3	0	3	0	3	0	4.5	4.5	4.5	83.259	739	739;296;262;571;302;175	3		2.1014e-08	0.8576	0.80444	20.408	2	0.69058	0.68828	2.4592	2	0.79031	0.85625	19.617	2	0.8576	0.80444	20.408	2	0.69058	0.68828	2.4592	2	0.79031	0.85625	19.617
Q9Y587;Q9Y587-2;Q86U36;G3V2N8;G3V3X7;G3V5J6;G3V4P7	Q9Y587;Q9Y587-2;Q86U36;G3V2N8;G3V3X7;G3V5J6;G3V4P7	4;2;2;2;2;2;2	4;2;2;2;2;2;2	4;2;2;2;2;2;2	AP-4 complex subunit sigma-1	AP4S1	>sp|Q9Y587|AP4S1_HUMAN AP-4 complex subunit sigma-1 OS=Homo sapiens GN=AP4S1 PE=2 SV=1;>sp|Q9Y587-2|AP4S1_HUMAN Isoform 2 of AP-4 complex subunit sigma-1 OS=Homo sapiens GN=AP4S1;>tr|Q86U36|Q86U36_HUMAN AP-4 complex subunit sigma-1 OS=Homo sapiens GN=AP4S1	7	4	4	4	4	0	4	0	4	0	22.9	22.9	22.9	17.005	144	144;159;149;135;133;102;98	4		2.1578e-18	1.1645	1.1631	9.4981	4	1.125	1.1817	11.166	4	1.0013	1.0025	13.358	4	1.1645	1.1631	9.4981	4	1.125	1.1817	11.166	4	1.0013	1.0025	13.358
Q2VPB7	Q2VPB7	2	2	2	AP-5 complex subunit beta-1	AP5B1	>sp|Q2VPB7|AP5B1_HUMAN AP-5 complex subunit beta-1 OS=Homo sapiens GN=AP5B1 PE=1 SV=4	1	2	2	2	2	0	2	0	2	0	3.8	3.8	3.8	93.948	878	878	2		7.6536e-05	1.8203	1.5286	18.484	2	NaN	NaN	NaN	1	NaN	NaN	NaN	1	1.8203	1.5286	18.484	2	NaN	NaN	NaN	1	NaN	NaN	NaN
Q9NUS5;A2A2L4;Q5JX74	Q9NUS5;A2A2L4;Q5JX74	2;1;1	2;1;1	2;1;1	AP-5 complex subunit sigma-1	AP5S1;C20orf29	>sp|Q9NUS5|AP5S1_HUMAN AP-5 complex subunit sigma-1 OS=Homo sapiens GN=AP5S1 PE=1 SV=1;>tr|A2A2L4|A2A2L4_HUMAN AP-5 complex subunit sigma-1 (Fragment) OS=Homo sapiens GN=C20orf29 PE=4 SV=1;>tr|Q5JX74|Q5JX74_HUMAN AP-5 complex subunit sigma-1 OS=Homo sapien	3	2	2	2	2	0	2	0	2	0	10.5	10.5	10.5	22.522	200	200;86;59	2		4.3842e-08	NaN	NaN	NaN	1	NaN	NaN	NaN	1	NaN	NaN	NaN	1	NaN	NaN	NaN	1	NaN	NaN	NaN	1	NaN	NaN	NaN
Q7Z5R6;B4E100;Q9NWJ6	Q7Z5R6;B4E100	3;3;1	3;3;1	3;3;1	Amyloid beta A4 precursor protein-binding family B member 1-interacting protein	APBB1IP	>sp|Q7Z5R6|AB1IP_HUMAN Amyloid beta A4 precursor protein-binding family B member 1-interacting protein OS=Homo sapiens GN=APBB1IP PE=1 SV=1;>tr|B4E100|B4E100_HUMAN Amyloid beta A4 precursor protein-binding family B member 1-interacting protein OS=Homo sapi	3	3	3	3	3	0	3	0	3	0	4.5	4.5	4.5	73.182	666	666;635;288	4		8.8144e-09	7.2931	6.5343	131.17	2	5.3773	5.1328	132.47	2	0.73731	0.78048	4.3955	2	7.2931	6.5343	131.17	2	5.3773	5.1328	132.47	2	0.73731	0.78048	4.3955
P25054;P25054-2	P25054;P25054-2	2;2	2;2	2;2	Adenomatous polyposis coli protein	APC	>sp|P25054|APC_HUMAN Adenomatous polyposis coli protein OS=Homo sapiens GN=APC PE=1 SV=2;>sp|P25054-2|APC_HUMAN Isoform Short of Adenomatous polyposis coli protein OS=Homo sapiens GN=APC	2	2	2	2	2	0	2	0	2	0	1.1	1.1	1.1	311.64	2843	2843;2742	2		0.00019059	1.0241	0.96888	2.5012	2	0.68806	0.75086	23.012	2	0.68215	0.82217	22.229	2	1.0241	0.96888	2.5012	2	0.68806	0.75086	23.012	2	0.68215	0.82217	22.229
C9JIF9;P13798;H7C1U0;H7C393;C9JLK2;F8WEH5;H0YFE5	C9JIF9;P13798;H7C1U0;H7C393	16;16;9;8;5;2;1	16;16;9;8;5;2;1	16;16;9;8;5;2;1	Acylamino-acid-releasing enzyme	APEH	>tr|C9JIF9|C9JIF9_HUMAN Acylamino-acid-releasing enzyme OS=Homo sapiens GN=APEH PE=4 SV=1;>sp|P13798|ACPH_HUMAN Acylamino-acid-releasing enzyme OS=Homo sapiens GN=APEH PE=1 SV=4;>tr|H7C1U0|H7C1U0_HUMAN Acylamino-acid-releasing enzyme (Fragment) OS=Homo sap	7	16	16	16	16	1	16	1	16	1	30	30	30	81.673	737	737;732;308;284;232;50;47	22	1	1.7325e-134	0.72685	0.68079	57.635	19	0.7961	0.83175	45.554	19	1.1247	1.3239	32.433	19	0.72685	0.68079	57.635	19	0.7961	0.83175	45.554	19	1.1247	1.3239	32.433
P27695;G3V3M6;G3V5Q1;G3V3C7;G3V359;G3V5M0;H7C4A8;G3V5D9;G3V3Y6;G3V574;G3V2D9	P27695;G3V3M6;G3V5Q1;G3V3C7	27;24;23;17;13;13;13;11;3;2;1	27;24;23;17;13;13;13;11;3;2;1	27;24;23;17;13;13;13;11;3;2;1	DNA-(apurinic or apyrimidinic site) lyase;DNA-(apurinic or apyrimidinic site) lyase, mitochondrial	APEX1	>sp|P27695|APEX1_HUMAN DNA-(apurinic or apyrimidinic site) lyase OS=Homo sapiens GN=APEX1 PE=1 SV=2;>tr|G3V3M6|G3V3M6_HUMAN DNA-(apurinic or apyrimidinic site) lyase (Fragment) OS=Homo sapiens GN=APEX1 PE=4 SV=1;>tr|G3V5Q1|G3V5Q1_HUMAN DNA-(apurinic or apy	11	27	27	27	27	12	27	12	27	12	73.3	73.3	73.3	35.554	318	318;263;242;174;172;162;150;108;42;49;49	56	14	0	1.0188	1.0499	17.487	60	0.93533	1.0052	18.889	60	0.89166	0.92406	20.053	59	1.0148	1.0397	18.634	46	0.94539	1.0052	20.935	46	0.89166	0.92796	22.357
Q9BZZ5-2;Q9BZZ5;G3V1C3;Q9BZZ5-5;Q9BZZ5-3;Q9BZZ5-1;B4DDR3;H0YER7;E9PQK6	Q9BZZ5-2;Q9BZZ5;G3V1C3;Q9BZZ5-5;Q9BZZ5-3;Q9BZZ5-1;B4DDR3;H0YER7	21;20;20;19;17;17;15;11;3	21;20;20;19;17;17;15;11;3	21;20;20;19;17;17;15;11;3	Apoptosis inhibitor 5	API5	>sp|Q9BZZ5-2|API5_HUMAN Isoform 2 of Apoptosis inhibitor 5 OS=Homo sapiens GN=API5;>sp|Q9BZZ5|API5_HUMAN Apoptosis inhibitor 5 OS=Homo sapiens GN=API5 PE=1 SV=3;>tr|G3V1C3|G3V1C3_HUMAN Apoptosis inhibitor 5 OS=Homo sapiens GN=API5 PE=4 SV=1;>sp|Q9BZZ5-5|AP	9	21	21	21	21	0	21	0	21	0	44.6	44.6	44.6	56.769	504	504;524;510;450;445;438;331;294;123	36		0	1.0208	0.99705	41.473	30	0.99378	1.0508	43.179	30	0.98171	1.021	12.581	30	1.0208	0.99705	41.473	30	0.99378	1.0508	43.179	30	0.98171	1.021	12.581
Q96GX9	Q96GX9	4	4	4	Probable methylthioribulose-1-phosphate dehydratase	APIP	>sp|Q96GX9|MTNB_HUMAN Probable methylthioribulose-1-phosphate dehydratase OS=Homo sapiens GN=APIP PE=1 SV=1	1	4	4	4	4	1	4	1	4	1	21.5	21.5	21.5	27.125	242	242	5	2	6.6909e-17	1.055	1.1104	31.427	3	0.97677	1.063	26.227	3	0.93189	0.92072	12.724	3	1.055	1.1104	31.427	3	0.97677	1.063	26.227	3	0.93189	0.92072	12.724
Q8N2Z9	Q8N2Z9	3	3	3	Centromere protein S	APITD1	>sp|Q8N2Z9|CENPS_HUMAN Centromere protein S OS=Homo sapiens GN=APITD1 PE=1 SV=1	1	3	3	3	2	1	2	1	2	1	22.5	22.5	22.5	15.893	138	138	2	1	6.3499e-06	0.79517	0.85035	27.891	2	0.78815	0.87211	11.702	2	1.0131	1.0831	10.502	2	0.79517	0.85035	27.891	2	0.78815	0.87211	11.702	2	1.0131	1.0831	10.502
Q9HDC9;H0Y512;Q9HDC9-2	Q9HDC9;H0Y512;Q9HDC9-2	19;16;16	19;16;16	19;16;16	Adipocyte plasma membrane-associated protein	APMAP;C20orf3	>sp|Q9HDC9|APMAP_HUMAN Adipocyte plasma membrane-associated protein OS=Homo sapiens GN=APMAP PE=1 SV=2;>tr|H0Y512|H0Y512_HUMAN Protein C20orf3 (Fragment) OS=Homo sapiens GN=C20orf3 PE=4 SV=1;>sp|Q9HDC9-2|APMAP_HUMAN Isoform 2 of Adipocyte plasma membrane-a	3	19	19	19	19	4	19	4	19	4	51	51	51	46.48	416	416;409;289	30	4	0	0.81098	0.80143	17.708	26	0.75997	0.7946	23.618	26	0.92025	0.98934	27.234	26	0.81054	0.80079	13.326	23	0.74736	0.79013	22.507	23	0.92147	0.99874	28.547
Q8NCW5;Q8NCW5-2;Q5T3I4;Q5T3I3	Q8NCW5;Q8NCW5-2	14;13;6;4	14;13;6;4	14;13;6;4	NAD(P)H-hydrate epimerase	APOA1BP	>sp|Q8NCW5|NNRE_HUMAN NAD(P)H-hydrate epimerase OS=Homo sapiens GN=APOA1BP PE=1 SV=2;>sp|Q8NCW5-2|NNRE_HUMAN Isoform 2 of NAD(P)H-hydrate epimerase OS=Homo sapiens GN=APOA1BP	4	14	14	14	14	2	14	2	14	2	47.9	47.9	47.9	31.674	288	288;185;245;260	28	2	0	0.96318	0.97829	12.488	28	0.96397	0.98841	13.645	28	0.98191	0.98613	12.351	28	0.96318	0.97829	11.992	26	0.96397	0.98841	14.105	26	0.98191	0.98613	11.713
Q9NRW3;Q8IUX4	Q9NRW3	5;1	5;1	4;0	Probable DNA dC->dU-editing enzyme APOBEC-3C	APOBEC3C	>sp|Q9NRW3|ABC3C_HUMAN Probable DNA dC->dU-editing enzyme APOBEC-3C OS=Homo sapiens GN=APOBEC3C PE=1 SV=2	2	5	5	4	5	2	5	2	4	1	35.3	35.3	28.9	22.826	190	190;373	6	3	2.2332e-37	1.0934	1.1137	5.1317	9	0.75707	0.85085	11.386	9	0.71508	0.80642	10.713	9	1.0947	1.1175	3.2549	6	0.75164	0.85051	8.2875	6	0.73141	0.78821	9.6205
P02656	P02656	1	1	1	Apolipoprotein C-III	APOC3	>sp|P02656|APOC3_HUMAN Apolipoprotein C-III OS=Homo sapiens GN=APOC3 PE=1 SV=1	1	1	1	1	1	0	1	0	1	0	16.2	16.2	16.2	10.852	99	99	2		3.2375e-15	NaN	NaN	NaN	1	NaN	NaN	NaN	1	NaN	NaN	NaN	1	NaN	NaN	NaN	1	NaN	NaN	NaN	1	NaN	NaN	NaN
C9JF17;P05090;C9JX71	C9JF17;P05090;C9JX71	4;4;2	4;4;2	4;4;2	Apolipoprotein D	APOD	>tr|C9JF17|C9JF17_HUMAN Apolipoprotein D (Fragment) OS=Homo sapiens GN=APOD PE=4 SV=1;>sp|P05090|APOD_HUMAN Apolipoprotein D OS=Homo sapiens GN=APOD PE=1 SV=1;>tr|C9JX71|C9JX71_HUMAN Apolipoprotein D (Fragment) OS=Homo sapiens GN=APOD PE=4 SV=1	3	4	4	4	0	4	0	4	0	4	18.6	18.6	18.6	24.158	215	215;189;149		7	1.6162e-10	0.040114	0.040651	139.92	3	0.45743	0.49749	178.28	3	1.2459	1.3652	155.81	3	NaN	NaN	NaN	0	NaN	NaN	NaN	0	NaN	NaN	NaN
Q9BQE5;E9PM95;B0QYK8	Q9BQE5	9;4;3	9;4;3	9;4;3	Apolipoprotein L2	APOL2	>sp|Q9BQE5|APOL2_HUMAN Apolipoprotein L2 OS=Homo sapiens GN=APOL2 PE=1 SV=1	3	9	9	9	9	0	9	0	9	0	38.3	38.3	38.3	37.092	337	337;128;74	11		2.5442e-87	0.78069	0.80538	13.282	9	0.71252	0.7816	49.774	9	0.89113	0.98345	52.395	9	0.78069	0.80538	13.282	9	0.71252	0.7816	49.774	9	0.89113	0.98345	52.395
Q9BUR5;H7C1U8;Q9BUR5-2;C9J574;G3V1B6	Q9BUR5;H7C1U8;Q9BUR5-2;C9J574;G3V1B6	8;8;6;6;4	8;8;6;6;4	8;8;6;6;4	Apolipoprotein O	APOO	>sp|Q9BUR5|APOO_HUMAN Apolipoprotein O OS=Homo sapiens GN=APOO PE=1 SV=1;>tr|H7C1U8|H7C1U8_HUMAN Apolipoprotein O (Fragment) OS=Homo sapiens GN=APOO PE=4 SV=1;>sp|Q9BUR5-2|APOO_HUMAN Isoform 2 of Apolipoprotein O OS=Homo sapiens GN=APOO;>tr|C9J574|C9J574_H	5	8	8	8	8	0	8	0	8	0	48.5	48.5	48.5	22.284	198	198;178;180;179;114	11		3.2512e-83	0.98576	1.0115	21.568	11	0.87058	0.85368	13.062	11	0.88226	0.89099	22.522	11	0.98576	1.0115	21.568	11	0.87058	0.85368	13.062	11	0.88226	0.89099	22.522
Q6UXV4;C9J5N9	Q6UXV4;C9J5N9	6;6	6;6	6;6	Apolipoprotein O-like	APOOL	>sp|Q6UXV4|APOOL_HUMAN Apolipoprotein O-like OS=Homo sapiens GN=APOOL PE=1 SV=1;>tr|C9J5N9|C9J5N9_HUMAN Apolipoprotein O-like OS=Homo sapiens GN=APOOL PE=4 SV=2	2	6	6	6	6	0	6	0	6	0	38.4	38.4	38.4	29.159	268	268;267	9		1.4158e-38	0.98173	1.0335	13.261	9	0.92183	0.9392	16.362	9	0.96124	0.92618	17.052	9	0.98173	1.0335	13.261	9	0.92183	0.9392	16.362	9	0.96124	0.92618	17.052
P05067;P05067-9;P05067-8;B4DII8;P05067-7;E9PG40;P05067-6;P05067-5;P05067-4;P05067-3;E9PEV0;P05067-10;H7C0V9;H7C104;P05067-2;H7C2L2	P05067;P05067-9;P05067-8;B4DII8;P05067-7;E9PG40;P05067-6;P05067-5;P05067-4;P05067-3;E9PEV0;P05067-10;H7C0V9	5;5;5;5;5;5;4;4;4;4;4;4;4;1;1;1	5;5;5;5;5;5;4;4;4;4;4;4;4;1;1;1	5;5;5;5;5;5;4;4;4;4;4;4;4;1;1;1	Amyloid beta A4 protein;N-APP;Soluble APP-alpha;Soluble APP-beta;C99;Beta-amyloid protein 42;Beta-amyloid protein 40;C83;P3(42);P3(40);C80;Gamma-secretase C-terminal fragment 59;Gamma-secretase C-terminal fragment 57;Gamma-secretase C-terminal fragment 50;C31	APP	>sp|P05067|A4_HUMAN Amyloid beta A4 protein OS=Homo sapiens GN=APP PE=1 SV=3;>sp|P05067-9|A4_HUMAN Isoform L-APP752 of Amyloid beta A4 protein OS=Homo sapiens GN=APP;>sp|P05067-8|A4_HUMAN Isoform APP751 of Amyloid beta A4 protein OS=Homo sapiens GN=APP;>tr	16	5	5	5	5	0	5	0	5	0	7.8	7.8	7.8	86.942	770	770;752;751;746;733;714;714;696;695;677;660;639;485;308;305;181	6		1.6779e-11	4.6357	4.1164	48.34	3	1.2322	1.2424	25.533	3	0.26581	0.31156	74.423	3	4.6357	4.1164	48.34	3	1.2322	1.2424	25.533	3	0.26581	0.31156	74.423
Q9UKG1;C9JAB0;C9K0C4	Q9UKG1	11;1;1	11;1;1	11;1;1	DCC-interacting protein 13-alpha	APPL1	>sp|Q9UKG1|DP13A_HUMAN DCC-interacting protein 13-alpha OS=Homo sapiens GN=APPL1 PE=1 SV=1	3	11	11	11	11	0	11	0	11	0	21.9	21.9	21.9	79.663	709	709;134;114	16		1.8836e-94	1.1306	1.0355	22.929	13	0.90867	0.89945	15.466	13	0.84254	0.98439	7.6835	13	1.1306	1.0355	22.929	13	0.90867	0.89945	15.466	13	0.84254	0.98439	7.6835
F8W1P5;Q8NEU8;F5GZG0;F8VXB0	F8W1P5;Q8NEU8;F5GZG0	5;5;4;1	5;5;4;1	5;5;4;1	DCC-interacting protein 13-beta	APPL2	>tr|F8W1P5|F8W1P5_HUMAN DCC-interacting protein 13-beta OS=Homo sapiens GN=APPL2 PE=4 SV=1;>sp|Q8NEU8|DP13B_HUMAN DCC-interacting protein 13-beta OS=Homo sapiens GN=APPL2 PE=1 SV=3;>tr|F5GZG0|F5GZG0_HUMAN DCC-interacting protein 13-beta OS=Homo sapiens GN=	4	5	5	5	5	0	5	0	5	0	12.2	12.2	12.2	75.183	670	670;664;621;235	5		5.4278e-96	0.96495	0.8627	100.61	4	0.79299	0.79987	67.016	4	0.9889	1.0514	50.537	4	0.96495	0.8627	100.61	4	0.79299	0.79987	67.016	4	0.9889	1.0514	50.537
P07741;H3BQB1;G5E9J2;H3BQF1	P07741;H3BQB1;G5E9J2;H3BQF1	13;10;10;8	13;10;10;8	4;4;4;4	Adenine phosphoribosyltransferase	APRT	>sp|P07741|APT_HUMAN Adenine phosphoribosyltransferase OS=Homo sapiens GN=APRT PE=1 SV=2;>tr|H3BQB1|H3BQB1_HUMAN Adenine phosphoribosyltransferase (Fragment) OS=Homo sapiens GN=APRT PE=4 SV=1;>tr|G5E9J2|G5E9J2_HUMAN Adenine phosphoribosyltransferase OS=Hom	4	13	13	4	13	5	13	5	4	2	91.7	91.7	27.2	19.608	180	180;162;134;149	29	7	0	0.85593	0.88222	18.452	31	0.84663	0.94265	23.893	31	1.0149	1.0887	18.355	31	0.8399	0.86831	17.107	24	0.8463	0.9476	26.313	24	1.016	1.0903	15.443
H3BQZ9;H3BSW3	H3BQZ9	10;4	1;0	1;0		APRT	>tr|H3BQZ9|H3BQZ9_HUMAN Adenine phosphoribosyltransferase OS=Homo sapiens GN=APRT PE=4 SV=1	2	10	1	1	10	3	1	0	1	0	85	9.2	9.2	16.616	153	153;63	1		1.1063e-215	NaN	NaN	NaN	1	NaN	NaN	NaN	1	NaN	NaN	NaN	1	NaN	NaN	NaN	1	NaN	NaN	NaN	1	NaN	NaN	NaN
Q7Z2E3;Q7Z2E3-7;Q7Z2E3-11;Q7Z2E3-10;Q7Z2E3-9;Q7Z2E3-5;Q7Z2E3-4;C9JZ40;H7BXV7;Q7Z2E3-8;Q7Z2E3-3;F8W6G5;Q6JV81;C9J8U3;Q7Z2E3-2;Q7Z2E3-6	Q7Z2E3;Q7Z2E3-7;Q7Z2E3-11;Q7Z2E3-10;Q7Z2E3-9;Q7Z2E3-5;Q7Z2E3-4;C9JZ40;H7BXV7;Q7Z2E3-8;Q7Z2E3-3;F8W6G5;Q6JV81;C9J8U3	3;3;3;3;3;3;3;3;2;2;2;2;2;2;1;1	3;3;3;3;3;3;3;3;2;2;2;2;2;2;1;1	3;3;3;3;3;3;3;3;2;2;2;2;2;2;1;1	Aprataxin	APTX	>sp|Q7Z2E3|APTX_HUMAN Aprataxin OS=Homo sapiens GN=APTX PE=1 SV=2;>sp|Q7Z2E3-7|APTX_HUMAN Isoform 7 of Aprataxin OS=Homo sapiens GN=APTX;>sp|Q7Z2E3-11|APTX_HUMAN Isoform 11 of Aprataxin OS=Homo sapiens GN=APTX;>sp|Q7Z2E3-10|APTX_HUMAN Isoform 10 of Apratax	16	3	3	3	3	0	3	0	3	0	14.9	14.9	14.9	40.74	356	356;342;306;302;292;288;254;216;337;337;284;198;192;155;168;113	3		1.8715e-55	1.0515	1.0304	9.9597	3	1.0358	1.0155	14.635	3	1.0577	1.0767	10.662	3	1.0515	1.0304	9.9597	3	1.0358	1.0155	14.635	3	1.0577	1.0767	10.662
O60306;H0YH15;H0YLN9	O60306	40;16;1	39;16;1	39;16;1	Intron-binding protein aquarius	AQR	>sp|O60306|AQR_HUMAN Intron-binding protein aquarius OS=Homo sapiens GN=AQR PE=1 SV=4	3	40	39	39	40	0	39	0	39	0	33.9	33.5	33.5	171.29	1485	1485;646;180	44		2.9217e-196	1.8756	1.6511	19.956	43	1.3349	1.3636	22.661	43	0.73014	0.83948	18.915	43	1.8756	1.6511	19.956	43	1.3349	1.3636	22.661	43	0.73014	0.83948	18.915
P10398;P15056;H7C560;B4DMG5;Q5H9B2	P10398	6;2;2;1;1	6;2;2;1;1	5;1;1;1;1	Serine/threonine-protein kinase A-Raf	ARAF	>sp|P10398|ARAF_HUMAN Serine/threonine-protein kinase A-Raf OS=Homo sapiens GN=ARAF PE=1 SV=2	5	6	6	5	6	0	6	0	5	0	12.2	12.2	10.6	67.585	606	606;766;375;188;186	9		1.5368e-36	0.79065	0.78402	20.682	7	0.74593	0.82302	18.466	7	0.89092	1.0238	13.468	7	0.79065	0.78402	20.682	7	0.74593	0.82302	18.466	7	0.89092	1.0238	13.468
Q96P48;Q96P48-3;Q96P48-1;Q96P48-4;Q96P48-2;E7EU13;Q96P48-7;Q96P48-5;H3BLV2;F5GWQ2;F8WBT0;F5GWN4;H0YGD1	Q96P48;Q96P48-3;Q96P48-1;Q96P48-4;Q96P48-2;E7EU13;Q96P48-7;Q96P48-5	12;12;9;9;9;9;9;7;3;3;2;2;1	12;12;9;9;9;9;9;7;3;3;2;2;1	12;12;9;9;9;9;9;7;3;3;2;2;1	Arf-GAP with Rho-GAP domain, ANK repeat and PH domain-containing protein 1	ARAP1	>sp|Q96P48|ARAP1_HUMAN Arf-GAP with Rho-GAP domain, ANK repeat and PH domain-containing protein 1 OS=Homo sapiens GN=ARAP1 PE=1 SV=3;>sp|Q96P48-3|ARAP1_HUMAN Isoform 3 of Arf-GAP with Rho-GAP domain, ANK repeat and PH domain-containing protein 1 OS=Homo sa	13	12	12	12	12	0	12	0	12	0	10.6	10.6	10.6	162.19	1450	1450;1439;1210;1205;1199;1194;1133;679;627;233;307;254;178	15		1.0305e-40	0.95909	0.87578	49.006	14	0.88995	0.9212	27.1	14	0.8309	1.0155	27.637	14	0.95909	0.87578	49.006	14	0.88995	0.9212	27.1	14	0.8309	1.0155	27.637
B0YIW6;P48444;E9PEU4;Q6P1Q5;E9PK34	B0YIW6;P48444;E9PEU4	26;26;19;10;3	26;26;19;10;3	26;26;19;10;3	Coatomer subunit delta	ARCN1	>tr|B0YIW6|B0YIW6_HUMAN Archain 1, isoform CRA_a OS=Homo sapiens GN=ARCN1 PE=4 SV=1;>sp|P48444|COPD_HUMAN Coatomer subunit delta OS=Homo sapiens GN=ARCN1 PE=1 SV=1;>tr|E9PEU4|E9PEU4_HUMAN Coatomer subunit delta OS=Homo sapiens GN=ARCN1 PE=4 SV=1	5	26	26	26	25	9	25	9	25	9	45.3	45.3	45.3	61.626	552	552;511;423;189;83	34	11	6.9689e-229	0.94208	0.92438	24.637	39	0.87879	0.92892	29.417	39	0.9811	1.0094	32.396	39	0.94208	0.92438	26.286	31	0.86527	0.91109	30.906	31	0.97547	1.0029	35.422
P84077;F5H3A6	P84077;F5H3A6	19;14	19;14	5;5	ADP-ribosylation factor 1	ARF1	>sp|P84077|ARF1_HUMAN ADP-ribosylation factor 1 OS=Homo sapiens GN=ARF1 PE=1 SV=2;>tr|F5H3A6|F5H3A6_HUMAN ADP-ribosylation factor 1 OS=Homo sapiens GN=ARF1 PE=3 SV=1	2	19	19	5	19	5	19	5	5	0	90.1	90.1	22.7	20.697	181	181;172	46	6	0	0.85166	0.88578	20.803	44	0.77746	0.88105	17.588	44	0.92845	0.99627	28.182	44	0.85975	0.89522	21.923	38	0.79816	0.88445	18.432	38	0.92473	0.98576	20.397
P61204;F5H423;B7ZB63;F5H0C7;H0YGG7;F8WDB3;F8WCJ5;F5H6T5;F5H1V1	P61204;F5H423;B7ZB63	16;11;10;6;2;1;1;1;1	2;0;2;0;1;0;0;0;0	2;0;2;0;1;0;0;0;0	ADP-ribosylation factor 3	ARF3	>sp|P61204|ARF3_HUMAN ADP-ribosylation factor 3 OS=Homo sapiens GN=ARF3 PE=1 SV=2;>tr|F5H423|F5H423_HUMAN ADP-ribosylation factor 3 OS=Homo sapiens GN=ARF3 PE=3 SV=1;>tr|B7ZB63|B7ZB63_HUMAN ADP-ribosylation factor 3 OS=Homo sapiens GN=ARF3 PE=2 SV=1	9	16	2	2	16	5	2	0	2	0	85.1	17.7	17.7	20.601	181	181;210;144;102;62;59;56;50;40	2		0	1.091	1.1392	16.572	2	0.79339	0.84274	22.403	2	0.75639	0.73114	21.382	2	1.091	1.1392	16.572	2	0.79339	0.84274	22.403	2	0.75639	0.73114	21.382
P18085;C9JAK5;C9JPM4	P18085;C9JAK5;C9JPM4	10;8;6	6;6;2	6;6;2	ADP-ribosylation factor 4	ARF4	>sp|P18085|ARF4_HUMAN ADP-ribosylation factor 4 OS=Homo sapiens GN=ARF4 PE=1 SV=3;>tr|C9JAK5|C9JAK5_HUMAN ADP-ribosylation factor 4 OS=Homo sapiens GN=ARF4 PE=3 SV=1;>tr|C9JPM4|C9JPM4_HUMAN ADP-ribosylation factor 4 (Fragment) OS=Homo sapiens GN=ARF4 PE=3	3	10	6	6	9	4	5	2	5	2	61.1	32.2	32.2	20.511	180	180;153;127	6	2	0	0.81524	0.84788	15.786	8	0.75939	0.78223	14.042	8	0.89346	0.88076	7.9886	8	0.82569	0.87043	17.362	6	0.75939	0.81333	14.233	6	0.86852	0.8708	9.1216
P84085;C9J1Z8	P84085;C9J1Z8	9;6	4;1	4;1	ADP-ribosylation factor 5	ARF5	>sp|P84085|ARF5_HUMAN ADP-ribosylation factor 5 OS=Homo sapiens GN=ARF5 PE=1 SV=2;>tr|C9J1Z8|C9J1Z8_HUMAN ADP-ribosylation factor 5 (Fragment) OS=Homo sapiens GN=ARF5 PE=3 SV=1	2	9	4	4	9	4	4	1	4	1	61.7	32.8	32.8	20.529	180	180;150	6	1	0	0.89818	0.92295	4.542	7	0.85234	0.88497	16.058	7	0.98917	0.97252	19.672	7	0.90129	0.93341	2.3548	6	0.84619	0.8889	17.016	6	0.91191	0.9245	21.164
P62330	P62330	5	5	5	ADP-ribosylation factor 6	ARF6	>sp|P62330|ARF6_HUMAN ADP-ribosylation factor 6 OS=Homo sapiens GN=ARF6 PE=1 SV=2	1	5	5	5	5	0	5	0	5	0	42.3	42.3	42.3	20.082	175	175	8		1.1814e-15	1.0686	1.1269	29.987	8	1.0163	1.1177	10.784	8	0.99115	0.97483	19.516	8	1.0686	1.1269	29.987	8	1.0163	1.1177	10.784	8	0.99115	0.97483	19.516
Q8N6T3-2;Q8N6T3;E7EV62;F8VWH9;B7Z8H8;F8W1U7;Q8N6T3-3;E5RHC5;E5RHT6;E5RHH7;H0YIQ0;F8VWB3;E5RGL6;E5RIU2	Q8N6T3-2;Q8N6T3;E7EV62;F8VWH9;B7Z8H8;F8W1U7;Q8N6T3-3;E5RHC5;E5RHT6	14;14;13;13;11;10;9;8;8;6;3;2;1;1	14;14;13;13;11;10;9;8;8;6;3;2;1;1	14;14;13;13;11;10;9;8;8;6;3;2;1;1	ADP-ribosylation factor GTPase-activating protein 1	ARFGAP1	>sp|Q8N6T3-2|ARFG1_HUMAN Isoform 2 of ADP-ribosylation factor GTPase-activating protein 1 OS=Homo sapiens GN=ARFGAP1;>sp|Q8N6T3|ARFG1_HUMAN ADP-ribosylation factor GTPase-activating protein 1 OS=Homo sapiens GN=ARFGAP1 PE=1 SV=2;>tr|E7EV62|E7EV62_HUMAN ADP	14	14	14	14	14	5	14	5	14	5	43	43	43	45.675	414	414;406;361;340;293;271;403;261;244;153;104;122;130;79	19	5	1.1365e-170	0.97679	0.93644	13.934	15	0.82372	0.87179	13.486	15	0.83502	0.89047	10.88	15	0.9461	0.91494	12.73	10	0.82171	0.84125	15.72	10	0.88867	0.89331	6.3608
Q8N6H7;G5E9L0;B4DX29;B4E327;E9PQP3;E9PIY6;H0YDN9;E9PMU9	Q8N6H7;G5E9L0;B4DX29;B4E327;E9PQP3;E9PIY6;H0YDN9	7;7;6;6;6;4;4;2	7;7;6;6;6;4;4;2	6;6;6;6;5;3;4;1	ADP-ribosylation factor GTPase-activating protein 2	ARFGAP2	>sp|Q8N6H7|ARFG2_HUMAN ADP-ribosylation factor GTPase-activating protein 2 OS=Homo sapiens GN=ARFGAP2 PE=1 SV=1;>tr|G5E9L0|G5E9L0_HUMAN ADP-ribosylation factor GTPase-activating protein 2 OS=Homo sapiens GN=ARFGAP2 PE=4 SV=1;>tr|B4DX29|B4DX29_HUMAN ADP-rib	8	7	7	6	6	3	6	3	5	2	17.1	17.1	15.2	56.72	521	521;385;414;382;274;327;237;156	8	3	2.3018e-56	0.91766	0.9024	50.22	8	0.87522	0.95499	24.182	8	1.0033	1.1276	50.851	8	0.91766	0.9024	56.07	6	0.87522	0.95499	23.538	6	1.1306	1.2302	60.101
Q9NP61;E9PB03;C9JZR4;H0Y6A0;B0QYV8;E9PN48;E9PK28;E9PJT7;H0YDX1;E9PNY8;E9PM63;B0QYV9;E9PMR9	Q9NP61;E9PB03;C9JZR4;H0Y6A0;B0QYV8	4;4;4;2;2;1;1;1;1;1;1;1;1	3;3;3;2;1;0;0;0;0;0;0;0;0	3;3;3;2;1;0;0;0;0;0;0;0;0	ADP-ribosylation factor GTPase-activating protein 3	ARFGAP3	>sp|Q9NP61|ARFG3_HUMAN ADP-ribosylation factor GTPase-activating protein 3 OS=Homo sapiens GN=ARFGAP3 PE=1 SV=1;>tr|E9PB03|E9PB03_HUMAN ADP-ribosylation factor GTPase-activating protein 3 OS=Homo sapiens GN=ARFGAP3 PE=4 SV=1;>tr|C9JZR4|C9JZR4_HUMAN ADP-rib	13	4	3	3	3	2	2	1	2	1	9.7	7.8	7.8	56.928	516	516;472;444;273;152;252;239;173;133;110;94;92;89	2	1	2.3437e-15	7.282	1.5185	128.93	2	1.067	0.52215	23.441	2	0.1581	0.31495	186.42	2	NaN	NaN	NaN	1	NaN	NaN	NaN	1	NaN	NaN	NaN
Q9Y6D6;E5RIF2;E5RHL7;E5RHZ1;E5RJB2;E5RJN9	Q9Y6D6;E5RIF2	35;27;16;4;4;3	35;27;16;4;4;3	22;16;12;4;1;3	Brefeldin A-inhibited guanine nucleotide-exchange protein 1	ARFGEF1	>sp|Q9Y6D6|BIG1_HUMAN Brefeldin A-inhibited guanine nucleotide-exchange protein 1 OS=Homo sapiens GN=ARFGEF1 PE=1 SV=2;>tr|E5RIF2|E5RIF2_HUMAN Brefeldin A-inhibited guanine nucleotide-exchange protein 1 OS=Homo sapiens GN=ARFGEF1 PE=4 SV=1	6	35	35	22	35	0	35	0	22	0	24.2	24.2	16.8	208.76	1849	1849;1254;702;155;122;118	42		9.1183e-142	0.9583	0.85068	16.623	35	0.83104	0.8481	16.353	35	0.88101	0.98737	11.57	35	0.9583	0.85068	16.623	35	0.83104	0.8481	16.353	35	0.88101	0.98737	11.57
Q9Y6D5;F5H3H3	Q9Y6D5;F5H3H3	33;19	20;14	20;14	Brefeldin A-inhibited guanine nucleotide-exchange protein 2	ARFGEF2	>sp|Q9Y6D5|BIG2_HUMAN Brefeldin A-inhibited guanine nucleotide-exchange protein 2 OS=Homo sapiens GN=ARFGEF2 PE=1 SV=3;>tr|F5H3H3|F5H3H3_HUMAN Brefeldin A-inhibited guanine nucleotide-exchange protein 2 OS=Homo sapiens GN=ARFGEF2 PE=4 SV=1	2	33	20	20	33	0	20	0	20	0	24.1	16.4	16.4	202.04	1785	1785;832	21		7.5353e-135	0.93627	0.85099	14.841	20	0.88652	0.88954	13.682	20	0.96295	1.0814	11.51	20	0.93627	0.85099	14.841	20	0.88652	0.88954	13.682	20	0.96295	1.0814	11.51
P53367;P53367-2;B4DS69	P53367;P53367-2;B4DS69	11;10;6	11;10;6	11;10;6	Arfaptin-1	ARFIP1	>sp|P53367|ARFP1_HUMAN Arfaptin-1 OS=Homo sapiens GN=ARFIP1 PE=1 SV=2;>sp|P53367-2|ARFP1_HUMAN Isoform A of Arfaptin-1 OS=Homo sapiens GN=ARFIP1;>tr|B4DS69|B4DS69_HUMAN Arfaptin-1 OS=Homo sapiens GN=ARFIP1 PE=2 SV=1	3	11	11	11	11	0	11	0	11	0	47.2	47.2	47.2	41.738	373	373;341;193	17		3.1689e-184	1.0464	1.015	24.294	16	0.95933	1.0182	33.039	16	0.95252	1.054	28.815	16	1.0464	1.015	24.294	16	0.95933	1.0182	33.039	16	0.95252	1.054	28.815
P53365;P53365-2;E9PRV8;E9PPY7	P53365;P53365-2	8;7;3;1	8;7;3;1	8;7;3;1	Arfaptin-2	ARFIP2	>sp|P53365|ARFP2_HUMAN Arfaptin-2 OS=Homo sapiens GN=ARFIP2 PE=1 SV=1;>sp|P53365-2|ARFP2_HUMAN Isoform 2 of Arfaptin-2 OS=Homo sapiens GN=ARFIP2	4	8	8	8	8	0	8	0	8	0	34.3	34.3	34.3	37.855	341	341;256;202;159	11		4.9192e-71	1.4401	1.3814	14.044	8	1.0273	1.1316	14.744	8	0.80449	0.88735	12.844	8	1.4401	1.3814	14.044	8	1.0273	1.1316	14.744	8	0.80449	0.88735	12.844
Q13795;Q13795-2;E9PBT6;H0Y2L5;Q9BQK5	Q13795;Q13795-2;E9PBT6	4;3;2;1;1	4;3;2;1;1	4;3;2;1;1	ADP-ribosylation factor-related protein 1	ARFRP1	>sp|Q13795|ARFRP_HUMAN ADP-ribosylation factor-related protein 1 OS=Homo sapiens GN=ARFRP1 PE=1 SV=1;>sp|Q13795-2|ARFRP_HUMAN Isoform 2 of ADP-ribosylation factor-related protein 1 OS=Homo sapiens GN=ARFRP1;>tr|E9PBT6|E9PBT6_HUMAN ADP-ribosylation factor-r	5	4	4	4	4	0	4	0	4	0	23.4	23.4	23.4	22.614	201	201;173;126;129;106	5		2.5793e-10	1.3787	1.4172	15.384	4	1.1995	1.2107	8.9188	4	1.0302	1.0317	10.822	4	1.3787	1.4172	15.384	4	1.1995	1.2107	8.9188	4	1.0302	1.0317	10.822
P05089-2;P05089;P05089-3	P05089-2;P05089;P05089-3	4;4;3	4;4;3	4;4;3	Arginase-1	ARG1	>sp|P05089-2|ARGI1_HUMAN Isoform 2 of Arginase-1 OS=Homo sapiens GN=ARG1;>sp|P05089|ARGI1_HUMAN Arginase-1 OS=Homo sapiens GN=ARG1 PE=1 SV=2;>sp|P05089-3|ARGI1_HUMAN Isoform 3 of Arginase-1 OS=Homo sapiens GN=ARG1	3	4	4	4	0	4	0	4	0	4	12.4	12.4	12.4	35.664	330	330;322;236		4	1.6191e-07	0.38322	0.36114	114.64	2	0.20214	0.18211	68.567	2	0.52747	0.49696	183.21	2	NaN	NaN	NaN	0	NaN	NaN	NaN	0	NaN	NaN	NaN
Q9NWB6;Q9NWB6-2;E7EUG0	Q9NWB6;Q9NWB6-2;E7EUG0	3;2;2	3;2;2	3;2;2	Arginine and glutamate-rich protein 1	ARGLU1	>sp|Q9NWB6|ARGL1_HUMAN Arginine and glutamate-rich protein 1 OS=Homo sapiens GN=ARGLU1 PE=1 SV=1;>sp|Q9NWB6-2|ARGL1_HUMAN Isoform 2 of Arginine and glutamate-rich protein 1 OS=Homo sapiens GN=ARGLU1;>tr|E7EUG0|E7EUG0_HUMAN Arginine and glutamate-rich prote	3	3	3	3	3	0	3	0	3	0	8.4	8.4	8.4	33.216	273	273;273;223	5		5.2229e-08	0.95671	0.97441	26.453	4	0.89208	1.0143	15.525	4	0.87359	1.0139	26.744	4	0.95671	0.97441	26.453	4	0.89208	1.0143	15.525	4	0.87359	1.0139	26.744
Q07960;E9PCG8;H0YE29;E9PNR6	Q07960;E9PCG8;H0YE29;E9PNR6	23;22;18;13	23;22;18;13	23;22;18;13	Rho GTPase-activating protein 1	ARHGAP1	>sp|Q07960|RHG01_HUMAN Rho GTPase-activating protein 1 OS=Homo sapiens GN=ARHGAP1 PE=1 SV=1;>tr|E9PCG8|E9PCG8_HUMAN Rho GTPase-activating protein 1 OS=Homo sapiens GN=ARHGAP1 PE=4 SV=2;>tr|H0YE29|H0YE29_HUMAN Rho GTPase-activating protein 1 (Fragment) OS=H	4	23	23	23	23	0	23	0	23	0	70.4	70.4	70.4	50.435	439	439;458;334;192	39		0	0.96715	0.94225	20.545	32	0.90989	0.90462	15.255	32	0.94778	0.97408	19.592	32	0.96715	0.94225	20.545	32	0.90989	0.90462	15.255	32	0.94778	0.97408	19.592
Q8IWW6;Q504X1;Q8IWW6-2;Q8IWW6-3;H0Y5D8	Q8IWW6;Q504X1;Q8IWW6-2;Q8IWW6-3	11;11;11;11;3	11;11;11;11;3	11;11;11;11;3	Rho GTPase-activating protein 12	ARHGAP12	>sp|Q8IWW6|RHG12_HUMAN Rho GTPase-activating protein 12 OS=Homo sapiens GN=ARHGAP12 PE=1 SV=1;>tr|Q504X1|Q504X1_HUMAN ARHGAP12 protein OS=Homo sapiens GN=ARHGAP12 PE=2 SV=1;>sp|Q8IWW6-2|RHG12_HUMAN Isoform 2 of Rho GTPase-activating protein 12 OS=Homo sapi	5	11	11	11	11	0	11	0	11	0	18.9	18.9	18.9	96.253	846	846;841;816;794;196	12		4.2385e-43	0.83165	0.76815	40.563	11	0.89639	0.84962	75.625	11	1.2028	1.2517	60.645	11	0.83165	0.76815	40.563	11	0.89639	0.84962	75.625	11	1.2028	1.2517	60.645
Q68EM7;Q68EM7-5;Q68EM7-6;Q68EM7-2;Q68EM7-4;C9IZD3;I3L1S9;I3L4P0;I3L4P6	Q68EM7;Q68EM7-5;Q68EM7-6;Q68EM7-2;Q68EM7-4;C9IZD3;I3L1S9;I3L4P0	7;7;7;7;6;6;4;4;1	7;7;7;7;6;6;4;4;1	7;7;7;7;6;6;4;4;1	Rho GTPase-activating protein 17	ARHGAP17	>sp|Q68EM7|RHG17_HUMAN Rho GTPase-activating protein 17 OS=Homo sapiens GN=ARHGAP17 PE=1 SV=1;>sp|Q68EM7-5|RHG17_HUMAN Isoform 5 of Rho GTPase-activating protein 17 OS=Homo sapiens GN=ARHGAP17;>sp|Q68EM7-6|RHG17_HUMAN Isoform 6 of Rho GTPase-activating pro	9	7	7	7	7	0	7	0	7	0	6.8	6.8	6.8	95.436	881	881;867;840;803;226;211;124;71;76	11		5.3024e-16	1.0745	0.99728	40.071	7	0.99066	1.03	25.36	7	0.9863	1.0916	22.842	7	1.0745	0.99728	40.071	7	0.99066	1.03	25.36	7	0.9863	1.0916	22.842
Q8N392;Q8N392-2	Q8N392;Q8N392-2	13;12	13;12	13;12	Rho GTPase-activating protein 18	ARHGAP18	>sp|Q8N392|RHG18_HUMAN Rho GTPase-activating protein 18 OS=Homo sapiens GN=ARHGAP18 PE=1 SV=3;>sp|Q8N392-2|RHG18_HUMAN Isoform 2 of Rho GTPase-activating protein 18 OS=Homo sapiens GN=ARHGAP18	2	13	13	13	13	0	13	0	13	0	23.2	23.2	23.2	74.976	663	663;618	17		5.9343e-93	0.57753	0.53115	31.727	13	0.55029	0.58739	13.917	13	1.0529	1.2042	24.452	13	0.57753	0.53115	31.727	13	0.55029	0.58739	13.917	13	1.0529	1.2042	24.452
Q5T5U3;F8W9U9;Q5T5U3-3;E7ESW5;F8W7V1;E9PED6	Q5T5U3;F8W9U9;Q5T5U3-3;E7ESW5;F8W7V1;E9PED6	3;3;3;3;3;2	3;3;3;3;3;2	3;3;3;3;3;2	Rho GTPase-activating protein 21	ARHGAP21	>sp|Q5T5U3|RHG21_HUMAN Rho GTPase-activating protein 21 OS=Homo sapiens GN=ARHGAP21 PE=1 SV=1;>tr|F8W9U9|F8W9U9_HUMAN Rho GTPase-activating protein 21 (Fragment) OS=Homo sapiens GN=ARHGAP21 PE=4 SV=1;>sp|Q5T5U3-3|RHG21_HUMAN Isoform 3 of Rho GTPase-activat	6	3	3	3	3	0	3	0	3	0	2.1	2.1	2.1	217.33	1957	1957;1165;1164;1131;907;1407	4		1.4399e-05	0.89859	0.84871	49.171	3	0.59343	0.58298	41.438	3	1.1094	1.3388	57.076	3	0.89859	0.84871	49.171	3	0.59343	0.58298	41.438	3	1.1094	1.3388	57.076
Q9P227;C9JVU9;Q9P227-2;H0YHQ9	Q9P227;C9JVU9;Q9P227-2;H0YHQ9	1;1;1;1	1;1;1;1	1;1;1;1	Rho GTPase-activating protein 23	ARHGAP23	>sp|Q9P227|RHG23_HUMAN Rho GTPase-activating protein 23 OS=Homo sapiens GN=ARHGAP23 PE=1 SV=2;>tr|C9JVU9|C9JVU9_HUMAN Rho GTPase-activating protein 23 OS=Homo sapiens GN=ARHGAP23 PE=4 SV=1;>sp|Q9P227-2|RHG23_HUMAN Isoform 2 of Rho GTPase-activating protein	4	1	1	1	1	0	1	0	1	0	0.8	0.8	0.8	162.19	1491	1491;1397;1144;137	2		0.00051784	NaN	NaN	NaN	0	NaN	NaN	NaN	0	NaN	NaN	NaN	0	NaN	NaN	NaN	0	NaN	NaN	NaN	0	NaN	NaN	NaN
Q9UNA1;Q9UNA1-2;F8W8N5	Q9UNA1;Q9UNA1-2	3;3;1	3;3;1	3;3;1	Rho GTPase-activating protein 26	ARHGAP26	>sp|Q9UNA1|RHG26_HUMAN Rho GTPase-activating protein 26 OS=Homo sapiens GN=ARHGAP26 PE=1 SV=1;>sp|Q9UNA1-2|RHG26_HUMAN Isoform 2 of Rho GTPase-activating protein 26 OS=Homo sapiens GN=ARHGAP26	3	3	3	3	3	0	3	0	3	0	4.1	4.1	4.1	92.234	814	814;759;166	5		1.9492e-19	1.0717	0.9564	11.818	3	0.99296	1.0023	11.898	3	1.0319	1.2087	6.4137	3	1.0717	0.9564	11.818	3	0.99296	1.0023	11.898	3	1.0319	1.2087	6.4137
Q52LW3;F8VWZ8	Q52LW3;F8VWZ8	3;2	3;2	3;2	Rho GTPase-activating protein 29	ARHGAP29	>sp|Q52LW3|RHG29_HUMAN Rho GTPase-activating protein 29 OS=Homo sapiens GN=ARHGAP29 PE=1 SV=2;>tr|F8VWZ8|F8VWZ8_HUMAN Rho GTPase-activating protein 29 OS=Homo sapiens GN=ARHGAP29 PE=4 SV=1	2	3	3	3	3	0	3	0	3	0	2.8	2.8	2.8	142.06	1261	1261;1035	3		3.9876e-06	1.2952	1.1734	86.471	2	2.4624	2.4705	26.969	2	0.90967	1.022	4.631	2	1.2952	1.1734	86.471	2	2.4624	2.4705	26.969	2	0.90967	1.022	4.631
Q9NRY4;Q9NRY4-2;A2RRE5	Q9NRY4;Q9NRY4-2;A2RRE5	38;38;27	38;38;27	38;38;27	Rho GTPase-activating protein 35	ARHGAP35;GRLF1	>sp|Q9NRY4|RHG35_HUMAN Rho GTPase-activating protein 35 OS=Homo sapiens GN=ARHGAP35 PE=1 SV=2;>sp|Q9NRY4-2|RHG35_HUMAN Isoform 2 of Rho GTPase-activating protein 35 OS=Homo sapiens GN=ARHGAP35;>tr|A2RRE5|A2RRE5_HUMAN GRLF1 protein OS=Homo sapiens GN=GRLF1	3	38	38	38	38	0	38	0	38	0	31	31	31	172.23	1513	1513;1499;749	44		7.7991e-109	0.9596	0.84688	20.317	41	0.90168	0.8909	20.777	41	0.95647	1.0374	23.333	41	0.9596	0.84688	20.317	41	0.90168	0.8909	20.777	41	0.95647	1.0374	23.333
Q13017;Q13017-2;Q13017-4;Q13017-3;G3V360	Q13017;Q13017-2	19;19;2;2;2	19;19;2;2;2	19;19;2;2;2	Rho GTPase-activating protein 5	ARHGAP5	>sp|Q13017|RHG05_HUMAN Rho GTPase-activating protein 5 OS=Homo sapiens GN=ARHGAP5 PE=1 SV=2;>sp|Q13017-2|RHG05_HUMAN Isoform 2 of Rho GTPase-activating protein 5 OS=Homo sapiens GN=ARHGAP5	5	19	19	19	19	0	19	0	19	0	16.8	16.8	16.8	172.46	1502	1502;1501;241;237;137	22		1.5817e-66	1.0105	0.92788	29.89	19	1.0125	1.047	16.976	19	1.0544	1.1514	21.983	19	1.0105	0.92788	29.89	19	1.0125	1.047	16.976	19	1.0544	1.1514	21.983
P52565;A8MXW0	P52565;A8MXW0	14;11	14;11	14;11	Rho GDP-dissociation inhibitor 1	ARHGDIA	>sp|P52565|GDIR1_HUMAN Rho GDP-dissociation inhibitor 1 OS=Homo sapiens GN=ARHGDIA PE=1 SV=3;>tr|A8MXW0|A8MXW0_HUMAN Rho GDP-dissociation inhibitor 1 OS=Homo sapiens GN=ARHGDIA PE=2 SV=2	2	14	14	14	13	6	13	6	13	6	80.4	80.4	80.4	23.207	204	204;178	61	9	0	1.3774	1.3765	70.423	55	1.3944	1.4361	77.843	55	1.0214	1.0089	28.72	55	1.3659	1.3709	21.85	49	1.3915	1.4253	17.301	49	0.98692	1.0018	26.874
Q92888-3;Q92888;Q92888-2;Q6NX52;H0Y2T4	Q92888-3;Q92888;Q92888-2;Q6NX52	30;30;28;25;9	30;30;28;25;9	30;30;28;25;9	Rho guanine nucleotide exchange factor 1	ARHGEF1	>sp|Q92888-3|ARHG1_HUMAN Isoform 3 of Rho guanine nucleotide exchange factor 1 OS=Homo sapiens GN=ARHGEF1;>sp|Q92888|ARHG1_HUMAN Rho guanine nucleotide exchange factor 1 OS=Homo sapiens GN=ARHGEF1 PE=1 SV=2;>sp|Q92888-2|ARHG1_HUMAN Isoform 2 of Rho guanine	5	30	30	30	30	1	30	1	30	1	37.5	37.5	37.5	104.06	927	927;912;879;948;675	47	1	1.5685e-179	1.4272	1.3335	29.175	38	1.2428	1.2742	27.551	38	0.86218	1.0158	18.145	38	1.4235	1.3328	22.302	37	1.2375	1.2742	26.98	37	0.86335	1.0149	16.291
O15013;O15013-6;O15013-5;O15013-4;O15013-7;H0YAN8;E9PB39	O15013;O15013-6;O15013-5;O15013-4;O15013-7;H0YAN8	15;15;15;15;15;15;4	15;15;15;15;15;15;4	15;15;15;15;15;15;4	Rho guanine nucleotide exchange factor 10	ARHGEF10	>sp|O15013|ARHGA_HUMAN Rho guanine nucleotide exchange factor 10 OS=Homo sapiens GN=ARHGEF10 PE=1 SV=4;>sp|O15013-6|ARHGA_HUMAN Isoform 2 of Rho guanine nucleotide exchange factor 10 OS=Homo sapiens GN=ARHGEF10;>sp|O15013-5|ARHGA_HUMAN Isoform 5 of Rho gua	7	15	15	15	15	0	15	0	15	0	14.9	14.9	14.9	151.61	1369	1369;1368;1344;1340;1306;988;610	21		1.0002e-138	1.4145	1.2634	73.802	18	1.2631	1.2575	36.773	18	0.86331	0.94338	58.979	18	1.4145	1.2634	73.802	18	1.2631	1.2575	36.773	18	0.86331	0.94338	58.979
O15085-2;O15085;F8W8P9	O15085-2;O15085;F8W8P9	14;14;10	14;14;10	14;14;10	Rho guanine nucleotide exchange factor 11	ARHGEF11	>sp|O15085-2|ARHGB_HUMAN Isoform 2 of Rho guanine nucleotide exchange factor 11 OS=Homo sapiens GN=ARHGEF11;>sp|O15085|ARHGB_HUMAN Rho guanine nucleotide exchange factor 11 OS=Homo sapiens GN=ARHGEF11 PE=1 SV=1;>tr|F8W8P9|F8W8P9_HUMAN Rho guanine nucleotid	3	14	14	14	14	0	14	0	14	0	10.5	10.5	10.5	172.24	1562	1562;1522;938	16		2.6703e-32	0.91548	0.82972	72.542	13	0.72956	0.77784	74.379	13	0.8411	1.0202	17.598	13	0.91548	0.82972	72.542	13	0.72956	0.77784	74.379	13	0.8411	1.0202	17.598
Q9NZN5;Q9NZN5-2;E9PMR6	Q9NZN5;Q9NZN5-2;E9PMR6	13;13;13	13;13;13	13;13;13	Rho guanine nucleotide exchange factor 12	ARHGEF12	>sp|Q9NZN5|ARHGC_HUMAN Rho guanine nucleotide exchange factor 12 OS=Homo sapiens GN=ARHGEF12 PE=1 SV=1;>sp|Q9NZN5-2|ARHGC_HUMAN Isoform 2 of Rho guanine nucleotide exchange factor 12 OS=Homo sapiens GN=ARHGEF12;>tr|E9PMR6|E9PMR6_HUMAN Rho guanine nucleotid	3	13	13	13	13	0	13	0	13	0	9.8	9.8	9.8	173.23	1544	1544;1525;1441	13		2.7487e-32	0.91653	0.8119	23.453	9	0.84076	0.88549	19.271	9	0.92535	1.1037	34.829	9	0.91653	0.8119	23.453	9	0.84076	0.88549	19.271	9	0.92535	1.1037	34.829
Q96PE2	Q96PE2	2	2	2	Rho guanine nucleotide exchange factor 17	ARHGEF17	>sp|Q96PE2|ARHGH_HUMAN Rho guanine nucleotide exchange factor 17 OS=Homo sapiens GN=ARHGEF17 PE=1 SV=1	1	2	2	2	2	1	2	1	2	1	1.2	1.2	1.2	221.67	2063	2063	8	10	6.3545e-05	0.029242	0.022967	217.71	16	0.031633	0.028813	183.54	15	0.90777	0.93388	159.4	15	0.10582	0.096429	146.57	7	0.044244	0.050568	164.76	7	0.80119	0.82152	82.63
Q6ZSZ5;I3L3Q1;Q6ZSZ5-3;Q6ZSZ5-2;I3L2Q6	Q6ZSZ5;I3L3Q1;Q6ZSZ5-3;Q6ZSZ5-2;I3L2Q6	6;6;6;6;4	6;6;6;6;4	6;6;6;6;4	Rho guanine nucleotide exchange factor 18	ARHGEF18	>sp|Q6ZSZ5|ARHGI_HUMAN Rho guanine nucleotide exchange factor 18 OS=Homo sapiens GN=ARHGEF18 PE=1 SV=3;>tr|I3L3Q1|I3L3Q1_HUMAN Uncharacterized protein (Fragment) OS=Homo sapiens PE=4 SV=1;>sp|Q6ZSZ5-3|ARHGI_HUMAN Isoform 3 of Rho guanine nucleotide exchang	5	6	6	6	6	0	6	0	6	0	8.2	8.2	8.2	130.78	1173	1173;1114;1030;1015;812	7		2.1989e-46	1.3937	1.2955	19.725	7	1.0858	1.1547	14.198	7	0.77994	0.89507	22.281	7	1.3937	1.2955	19.725	7	1.0858	1.1547	14.198	7	0.77994	0.89507	22.281
Q5VY93;Q92974;Q92974-2;Q92974-3;B7Z977;F5H3H5	Q5VY93;Q92974;Q92974-2;Q92974-3	5;5;5;5;1;1	5;5;5;5;1;1	5;5;5;5;1;1	Rho guanine nucleotide exchange factor 2	ARHGEF2	>tr|Q5VY93|Q5VY93_HUMAN Rho guanine nucleotide exchange factor 2 OS=Homo sapiens GN=ARHGEF2 PE=2 SV=1;>sp|Q92974|ARHG2_HUMAN Rho guanine nucleotide exchange factor 2 OS=Homo sapiens GN=ARHGEF2 PE=1 SV=4;>sp|Q92974-2|ARHG2_HUMAN Isoform 2 of Rho guanine nuc	6	5	5	5	5	0	5	0	5	0	6.4	6.4	6.4	111.49	987	987;986;985;958;515;443	5		9.1245e-11	0.96167	0.90863	17.721	5	1.0921	1.0376	23.133	5	0.9013	1.0326	16.697	5	0.96167	0.90863	17.721	5	1.0921	1.0376	23.133	5	0.9013	1.0326	16.697
Q8TER5;Q8TER5-3;Q8TER5-4;Q8TER5-2;G3V5C1;G3V3N2;G3V485	Q8TER5;Q8TER5-3;Q8TER5-4;Q8TER5-2	11;11;11;9;2;2;2	11;11;11;9;2;2;2	11;11;11;9;2;2;2	Rho guanine nucleotide exchange factor 40	ARHGEF40	>sp|Q8TER5|ARH40_HUMAN Rho guanine nucleotide exchange factor 40 OS=Homo sapiens GN=ARHGEF40 PE=1 SV=3;>sp|Q8TER5-3|ARH40_HUMAN Isoform 3 of Rho guanine nucleotide exchange factor 40 OS=Homo sapiens GN=ARHGEF40;>sp|Q8TER5-4|ARH40_HUMAN Isoform 4 of Rho gua	7	11	11	11	11	0	11	0	11	0	9.3	9.3	9.3	164.66	1519	1519;1498;1471;805;620;557;502	14		3.7534e-29	0.78876	0.70457	25.046	12	0.63453	0.66237	29.965	12	0.77881	0.93421	32.711	12	0.78876	0.70457	25.046	12	0.63453	0.66237	29.965	12	0.77881	0.93421	32.711
Q14155-5;B7Z6G2;B1ALK7;Q14155-1;Q14155;Q14155-3;Q14155-2;Q14155-6;H0YFH7;E9PDQ5;E7EUY6;B7Z6D9;Q15052;B7Z3C7;F5H8B2;Q15052-2;E7EU80;E7ENL8;B1ANY6;C9JDI6	Q14155-5;B7Z6G2;B1ALK7;Q14155-1;Q14155;Q14155-3;Q14155-2;Q14155-6;H0YFH7;E9PDQ5;E7EUY6	11;11;11;11;10;10;10;10;9;9;9;3;1;1;1;1;1;1;1;1	11;11;11;11;10;10;10;10;9;9;9;3;1;1;1;1;1;1;1;1	11;11;11;11;10;10;10;10;9;9;9;3;1;1;1;1;1;1;1;1	Rho guanine nucleotide exchange factor 7	ARHGEF7	>sp|Q14155-5|ARHG7_HUMAN Isoform 5 of Rho guanine nucleotide exchange factor 7 OS=Homo sapiens GN=ARHGEF7;>tr|B7Z6G2|B7Z6G2_HUMAN Rho guanine nucleotide exchange factor 7 OS=Homo sapiens GN=ARHGEF7 PE=2 SV=1;>tr|B1ALK7|B1ALK7_HUMAN Rho guanine nucleotide e	20	11	11	11	11	0	11	0	11	0	23.1	23.1	23.1	82.57	731	731;721;705;646;803;782;753;625;689;547;447;181;776;649;622;622;151;143;66;61	16		3.5704e-133	1.069	1.0004	21.166	12	1.2767	1.3009	39.26	12	1.052	1.1942	33.558	12	1.069	1.0004	21.166	12	1.2767	1.3009	39.26	12	1.052	1.1942	33.558
O14497;O14497-3;O14497-2;H0Y488;Q96SM7;H0Y2R3;C9JZD6;H0Y3S9	O14497;O14497-3;O14497-2;H0Y488	23;22;19;16;11;1;1;1	23;22;19;16;11;1;1;1	22;21;18;16;11;0;0;0	AT-rich interactive domain-containing protein 1A	ARID1A	>sp|O14497|ARI1A_HUMAN AT-rich interactive domain-containing protein 1A OS=Homo sapiens GN=ARID1A PE=1 SV=3;>sp|O14497-3|ARI1A_HUMAN Isoform 3 of AT-rich interactive domain-containing protein 1A OS=Homo sapiens GN=ARID1A;>sp|O14497-2|ARI1A_HUMAN Isoform 2	8	23	23	22	8	21	8	21	8	20	13.4	13.4	12.5	242.04	2285	2285;1902;2068;1182;613;728;723;273	9	29	6.4642e-83	2.5056	0.80143	110.22	29	1.0566	0.79165	81.772	26	0.33222	0.47423	96.343	26	0.93827	0.88876	32.89	9	0.7949	0.84445	25.949	9	0.90597	1.0633	22.618
Q8NFD5-3;Q8NFD5-2;Q8NFD5;G3XAA0;H0Y7H8;Q8NFD5-4	Q8NFD5-3;Q8NFD5-2;Q8NFD5;G3XAA0;H0Y7H8;Q8NFD5-4	8;8;8;8;7;7	7;7;7;7;6;6	7;7;7;7;6;6	AT-rich interactive domain-containing protein 1B	ARID1B	>sp|Q8NFD5-3|ARI1B_HUMAN Isoform 3 of AT-rich interactive domain-containing protein 1B OS=Homo sapiens GN=ARID1B;>sp|Q8NFD5-2|ARI1B_HUMAN Isoform 2 of AT-rich interactive domain-containing protein 1B OS=Homo sapiens GN=ARID1B;>sp|Q8NFD5|ARI1B_HUMAN AT-rich	6	8	7	7	3	6	3	5	3	5	5.2	4.4	4.4	241.46	2289	2289;2249;2236;2231;1758;1486	3	7	3.5394e-24	3.3075	0.81483	87.824	8	0.73683	0.32008	58.973	8	0.21339	0.24071	93.292	8	0.94267	0.87409	3.2156	2	0.68126	0.73872	29.418	2	0.78015	0.9436	33.761
Q68CP9;Q68CP9-3;F8WCU9;F8W108;E7ENG3;Q68CP9-2;F8VWP4	Q68CP9;Q68CP9-3;F8WCU9;F8W108	22;22;18;14;8;8;8	22;22;18;14;8;8;8	22;22;18;14;8;8;8	AT-rich interactive domain-containing protein 2	ARID2	>sp|Q68CP9|ARID2_HUMAN AT-rich interactive domain-containing protein 2 OS=Homo sapiens GN=ARID2 PE=1 SV=2;>sp|Q68CP9-3|ARID2_HUMAN Isoform 3 of AT-rich interactive domain-containing protein 2 OS=Homo sapiens GN=ARID2;>tr|F8WCU9|F8WCU9_HUMAN AT-rich interac	7	22	22	22	14	12	14	12	14	12	14.7	14.7	14.7	197.39	1835	1835;1783;1639;1445;952;952;401	15	21	1.0412e-59	1.3278	0.97517	109.94	28	0.89078	0.79283	95.895	27	0.67101	0.83454	75.234	27	1.1472	1.0079	23.427	15	0.96276	0.95992	15.613	15	0.80032	0.88654	16.871
Q99856;Q8IVW6;Q8IVW6-4;G8JLH7;Q8IVW6-3;H3BQ92	Q99856	15;1;1;1;1;1	15;1;1;1;1;1	14;1;1;1;1;1	AT-rich interactive domain-containing protein 3A	ARID3A	>sp|Q99856|ARI3A_HUMAN AT-rich interactive domain-containing protein 3A OS=Homo sapiens GN=ARID3A PE=1 SV=2	6	15	15	14	0	15	0	15	0	14	33.6	33.6	31.5	62.888	593	593;561;560;444;435;138		19	8.3281e-126	3.3532	2.2469	53.068	6	1.2317	0.95618	34.545	4	0.13399	0.16124	121.97	4	NaN	NaN	NaN	0	NaN	NaN	NaN	0	NaN	NaN	NaN
P29374;P29374-2;P29374-3;H7C485;C9J1W3;C9JIF4;F8WAR5	P29374;P29374-2;P29374-3;H7C485	48;47;47;28;10;1;1	48;47;47;28;10;1;1	46;45;45;26;10;1;1	AT-rich interactive domain-containing protein 4A	ARID4A	>sp|P29374|ARI4A_HUMAN AT-rich interactive domain-containing protein 4A OS=Homo sapiens GN=ARID4A PE=1 SV=3;>sp|P29374-2|ARI4A_HUMAN Isoform II of AT-rich interactive domain-containing protein 4A OS=Homo sapiens GN=ARID4A;>sp|P29374-3|ARI4A_HUMAN Isoform I	7	48	48	46	1	48	1	48	0	46	43.8	43.8	42.9	142.75	1257	1257;1203;1188;748;265;54;40	1	101	0	11.112	1.3067	161.18	70	1.1139	0.83834	149.47	66	0.10724	0.13759	101.15	66	NaN	NaN	NaN	1	NaN	NaN	NaN	1	NaN	NaN	NaN
Q4LE39;G8JLI1;Q4LE39-3;F8WB31;Q4LE39-4;H7C5R6;H0Y7Y8	Q4LE39;G8JLI1;Q4LE39-3;F8WB31;Q4LE39-4	43;40;40;32;24;11;9	41;38;38;30;22;11;9	2;2;2;2;2;0;0	AT-rich interactive domain-containing protein 4B	ARID4B	>sp|Q4LE39|ARI4B_HUMAN AT-rich interactive domain-containing protein 4B OS=Homo sapiens GN=ARID4B PE=1 SV=2;>tr|G8JLI1|G8JLI1_HUMAN AT-rich interactive domain-containing protein 4B OS=Homo sapiens GN=ARID4B PE=4 SV=1;>sp|Q4LE39-3|ARI4B_HUMAN Isoform 3 of A	7	43	41	2	7	42	6	40	0	2	37	36.2	2.1	147.81	1312	1312;1153;1153;655;803;696;549	7	83	0	7.8993	0.86658	123.78	68	1.244	0.98344	130.2	68	0.14114	0.20803	80.288	68	1.1049	0.97514	22.186	6	0.98307	0.96379	17.254	6	0.83864	0.90638	13.138
Q9Y4X5;H0Y2Q2;H3BNB9;H3BSK4	Q9Y4X5;H0Y2Q2	12;11;5;2	12;11;5;2	12;11;5;2	E3 ubiquitin-protein ligase ARIH1	ARIH1	>sp|Q9Y4X5|ARI1_HUMAN E3 ubiquitin-protein ligase ARIH1 OS=Homo sapiens GN=ARIH1 PE=1 SV=2;>tr|H0Y2Q2|H0Y2Q2_HUMAN E3 ubiquitin-protein ligase ARIH1 OS=Homo sapiens GN=ARIH1 PE=4 SV=1	4	12	12	12	12	0	12	0	12	0	24.8	24.8	24.8	64.117	557	557;527;204;167	14		1.4904e-126	1.0269	1.0187	10.966	12	0.93986	0.97207	17.66	12	0.96602	0.96756	10.851	12	1.0269	1.0187	10.966	12	0.93986	0.97207	17.66	12	0.96602	0.96756	10.851
O95376;H7C0R0;H0Y3N1;C9JZ71	O95376;H7C0R0	5;4;2;1	5;4;2;1	5;4;2;1	E3 ubiquitin-protein ligase ARIH2	ARIH2	>sp|O95376|ARI2_HUMAN E3 ubiquitin-protein ligase ARIH2 OS=Homo sapiens GN=ARIH2 PE=1 SV=1;>tr|H7C0R0|H7C0R0_HUMAN E3 ubiquitin-protein ligase ARIH2 OS=Homo sapiens GN=ARIH2 PE=4 SV=1	4	5	5	5	5	2	5	2	5	2	13.2	13.2	13.2	57.818	493	493;410;317;138	7	4	4.3022e-46	1.0086	1.008	24.104	6	0.98593	1.0916	16.963	6	0.98775	1.0467	12.329	6	1.0086	1.008	24.104	6	0.98593	1.0916	16.963	6	0.98775	1.0467	12.329
P40616;B4DWW1;F8VYN9;B4DZG7;F8W1Z8	P40616;B4DWW1;F8VYN9;B4DZG7	5;5;4;4;1	5;5;4;4;1	5;5;4;4;1	ADP-ribosylation factor-like protein 1	ARL1	>sp|P40616|ARL1_HUMAN ADP-ribosylation factor-like protein 1 OS=Homo sapiens GN=ARL1 PE=1 SV=1;>tr|B4DWW1|B4DWW1_HUMAN ADP-ribosylation factor-like protein 1 OS=Homo sapiens GN=ARL1 PE=2 SV=1;>tr|F8VYN9|F8VYN9_HUMAN ADP-ribosylation factor-like protein 1 O	5	5	5	5	5	0	5	0	5	0	45.3	45.3	45.3	20.417	181	181;164;194;135;52	12		3.5212e-134	1.1184	1.1542	50.937	12	0.9562	0.99248	7.879	12	0.87851	0.9272	53.542	12	1.1184	1.1542	50.937	12	0.9562	0.99248	7.879	12	0.87851	0.9272	53.542
Q9NXU5	Q9NXU5	4	4	4	ADP-ribosylation factor-like protein 15	ARL15	>sp|Q9NXU5|ARL15_HUMAN ADP-ribosylation factor-like protein 15 OS=Homo sapiens GN=ARL15 PE=1 SV=1	1	4	4	4	4	0	4	0	4	0	15.2	15.2	15.2	22.876	204	204	5		3.5116e-09	0.79305	0.8171	28.691	3	0.54814	0.58417	13.142	3	0.69118	0.69898	12.273	3	0.79305	0.8171	28.691	3	0.54814	0.58417	13.142	3	0.69118	0.69898	12.273
P36404;G3V184	P36404;G3V184	10;8	10;8	10;8	ADP-ribosylation factor-like protein 2	ARL2	>sp|P36404|ARL2_HUMAN ADP-ribosylation factor-like protein 2 OS=Homo sapiens GN=ARL2 PE=1 SV=4;>tr|G3V184|G3V184_HUMAN ADP-ribosylation factor-like protein 2 OS=Homo sapiens GN=ARL2 PE=3 SV=1	2	10	10	10	10	4	10	4	10	4	58.2	58.2	58.2	20.878	184	184;157	12	5	6.445e-59	1.0631	1.104	14.616	15	0.96128	0.99834	18.991	15	0.9107	0.89717	10.22	15	1.0863	1.1454	12.538	11	0.97183	1.035	10.81	11	0.91225	0.90421	11.916
Q9Y2Y0;Q9Y2Y0-2;H3BU49	Q9Y2Y0;Q9Y2Y0-2;H3BU49	3;3;3	3;3;3	3;3;3	ADP-ribosylation factor-like protein 2-binding protein	ARL2BP	>sp|Q9Y2Y0|AR2BP_HUMAN ADP-ribosylation factor-like protein 2-binding protein OS=Homo sapiens GN=ARL2BP PE=1 SV=1;>sp|Q9Y2Y0-2|AR2BP_HUMAN Isoform 2 of ADP-ribosylation factor-like protein 2-binding protein OS=Homo sapiens GN=ARL2BP;>tr|H3BU49|H3BU49_HUMAN	3	3	3	3	3	0	3	0	3	0	17.2	17.2	17.2	18.822	163	163;152;123	4		5.4275e-09	1.5732	1.7106	39.827	3	1.3618	1.5731	19.704	3	0.87742	0.98454	53.974	3	1.5732	1.7106	39.827	3	1.3618	1.5731	19.704	3	0.87742	0.98454	53.974
P36405	P36405	14	14	14	ADP-ribosylation factor-like protein 3	ARL3	>sp|P36405|ARL3_HUMAN ADP-ribosylation factor-like protein 3 OS=Homo sapiens GN=ARL3 PE=1 SV=2	1	14	14	14	14	0	14	0	14	0	70.9	70.9	70.9	20.455	182	182	16		1.1319e-255	0.96178	0.99899	9.8913	15	0.83144	0.90505	6.878	15	0.8674	0.91491	8.1588	15	0.96178	0.99899	9.8913	15	0.83144	0.90505	6.878	15	0.8674	0.91491	8.1588
H3BN98;Q15041;H3BPJ2;F5GXP4;F5GY14;H3BS91;H3BTX6	H3BN98;Q15041;H3BPJ2	22;13;13;9;9;4;4	22;13;13;9;9;4;4	13;13;13;9;9;4;4	ADP-ribosylation factor-like protein 6-interacting protein 1	ARL6IP1	>tr|H3BN98|H3BN98_HUMAN Uncharacterized protein (Fragment) OS=Homo sapiens PE=4 SV=2;>sp|Q15041|AR6P1_HUMAN ADP-ribosylation factor-like protein 6-interacting protein 1 OS=Homo sapiens GN=ARL6IP1 PE=1 SV=2;>tr|H3BPJ2|H3BPJ2_HUMAN ADP-ribosylation factor-li	7	22	22	13	22	2	22	2	13	0	57.4	57.4	34.6	27.168	237	237;203;101;174;155;99;88	54	3	2.7316e-248	1.0276	1.0342	14.705	48	0.93848	1.0385	11.703	48	0.89196	0.99081	21.749	48	1.0277	1.0398	14.859	45	0.95958	1.0406	11.877	45	0.89979	0.98636	15.234
Q66PJ3;Q66PJ3-2;Q66PJ3-3;F8WCT1;B3V0L1;Q66PJ3-4;H7BZV4;F5GYV5;Q66PJ3-5;F8WEP2;F5H7X4	Q66PJ3;Q66PJ3-2;Q66PJ3-3;F8WCT1;B3V0L1;Q66PJ3-4;H7BZV4;F5GYV5;Q66PJ3-5;F8WEP2	9;9;9;9;9;8;8;8;5;5;4	9;9;9;9;9;8;8;8;5;5;4	9;9;9;9;9;8;8;8;5;5;4	ADP-ribosylation factor-like protein 6-interacting protein 4	ARL6IP4	>sp|Q66PJ3|AR6P4_HUMAN ADP-ribosylation factor-like protein 6-interacting protein 4 OS=Homo sapiens GN=ARL6IP4 PE=1 SV=1;>sp|Q66PJ3-2|AR6P4_HUMAN Isoform 2 of ADP-ribosylation factor-like protein 6-interacting protein 4 OS=Homo sapiens GN=ARL6IP4;>sp|Q66PJ	11	9	9	9	6	6	6	6	6	6	18.1	18.1	18.1	38.395	360	360;352;341;229;226;338;216;211;304;170;307	9	12	5.7405e-69	0.89954	0.88255	28.755	19	0.95933	0.98298	14.359	19	1.0624	1.0937	35.333	19	1.1314	1.166	32.285	8	0.86291	0.89927	13.635	8	0.87136	0.8599	35.353
O75915;B4DWQ6;F8WF33;C9JQU6;F8WF90	O75915;B4DWQ6;F8WF33;C9JQU6;F8WF90	7;4;4;4;4	7;4;4;4;4	7;4;4;4;4	PRA1 family protein 3	ARL6IP5	>sp|O75915|PRAF3_HUMAN PRA1 family protein 3 OS=Homo sapiens GN=ARL6IP5 PE=1 SV=1;>tr|B4DWQ6|B4DWQ6_HUMAN PRA1 family protein 3 OS=Homo sapiens GN=ARL6IP5 PE=2 SV=1;>tr|F8WF33|F8WF33_HUMAN PRA1 family protein 3 OS=Homo sapiens GN=ARL6IP5 PE=4 SV=1;>tr|C9JQ	5	7	7	7	7	0	7	0	7	0	32.4	32.4	32.4	21.614	188	188;136;93;88;59	38		6.7365e-84	0.82831	0.82299	24.081	22	0.85371	0.94539	19.165	22	0.98483	1.0939	18.38	22	0.82831	0.82299	24.081	22	0.85371	0.94539	19.165	22	0.98483	1.0939	18.38
Q8N6S5	Q8N6S5	4	4	4	ADP-ribosylation factor-like protein 6-interacting protein 6	ARL6IP6	>sp|Q8N6S5|AR6P6_HUMAN ADP-ribosylation factor-like protein 6-interacting protein 6 OS=Homo sapiens GN=ARL6IP6 PE=1 SV=1	1	4	4	4	4	0	4	0	4	0	13.3	13.3	13.3	24.676	226	226	6		8.0128e-09	0.97015	0.99077	8.2785	4	0.86735	0.95632	10.054	4	0.8202	0.92769	11.741	4	0.97015	0.99077	8.2785	4	0.86735	0.95632	10.054	4	0.8202	0.92769	11.741
Q96BM9	Q96BM9	11	5	5	ADP-ribosylation factor-like protein 8A	ARL8A	>sp|Q96BM9|ARL8A_HUMAN ADP-ribosylation factor-like protein 8A OS=Homo sapiens GN=ARL8A PE=1 SV=1	1	11	5	5	11	4	5	0	5	0	50.5	30.6	30.6	21.416	186	186	7		1.4209e-82	1.2315	1.2737	62.95	6	0.92868	0.94582	17.238	6	0.80043	0.74572	52.332	6	1.2315	1.2737	62.95	6	0.92868	0.94582	17.238	6	0.80043	0.74572	52.332
Q9NVJ2;B4DI85	Q9NVJ2	12;3	12;3	6;3	ADP-ribosylation factor-like protein 8B	ARL8B	>sp|Q9NVJ2|ARL8B_HUMAN ADP-ribosylation factor-like protein 8B OS=Homo sapiens GN=ARL8B PE=1 SV=1	2	12	12	6	12	5	12	5	6	1	54.8	54.8	34.9	21.539	186	186;163	20	5	2.1563e-73	1.1006	1.127	20.53	22	0.97242	1.0202	15.75	22	0.89109	0.90151	9.5844	22	1.1118	1.1481	21.862	18	1.0142	1.0387	15.723	18	0.88373	0.89308	10.326
Q9NVT9;E5RJ86;B4E2W7;E5RHK3;E9PR92	Q9NVT9;E5RJ86	7;5;3;1;1	7;5;3;1;1	7;5;3;1;1	Armadillo repeat-containing protein 1	ARMC1	>sp|Q9NVT9|ARMC1_HUMAN Armadillo repeat-containing protein 1 OS=Homo sapiens GN=ARMC1 PE=1 SV=1;>tr|E5RJ86|E5RJ86_HUMAN Armadillo repeat-containing protein 1 (Fragment) OS=Homo sapiens GN=ARMC1 PE=4 SV=1	5	7	7	7	7	0	7	0	7	0	37.2	37.2	37.2	31.28	282	282;190;180;123;102	8		4.2029e-79	1.1241	1.1589	7.937	8	1.0698	1.1458	14.81	8	0.88833	0.9568	15.424	8	1.1241	1.1589	7.937	8	1.0698	1.1458	14.81	8	0.88833	0.9568	15.424
Q8N2F6-2;Q8N2F6-5;Q8N2F6-4;F5GX65;Q8N2F6;Q8N2F6-3;C9J5N7;H7C2M7;H7BXQ8	Q8N2F6-2;Q8N2F6-5;Q8N2F6-4;F5GX65;Q8N2F6;Q8N2F6-3;C9J5N7;H7C2M7	5;5;5;5;4;4;3;3;2	5;5;5;5;4;4;3;3;2	5;5;5;5;4;4;3;3;2	Armadillo repeat-containing protein 10	ARMC10	>sp|Q8N2F6-2|ARM10_HUMAN Isoform 2 of Armadillo repeat-containing protein 10 OS=Homo sapiens GN=ARMC10;>sp|Q8N2F6-5|ARM10_HUMAN Isoform 5 of Armadillo repeat-containing protein 10 OS=Homo sapiens GN=ARMC10;>sp|Q8N2F6-4|ARM10_HUMAN Isoform 4 of Armadillo re	9	5	5	5	5	0	5	0	5	0	21.1	21.1	21.1	33.85	308	308;284;249;225;343;284;233;185;193	7		9.7196e-38	1.0248	1.0433	25.787	6	1.0126	1.0036	24.73	6	1.0114	1.0911	22.264	6	1.0248	1.0433	25.787	6	1.0126	1.0036	24.73	6	1.0114	1.0911	22.264
Q6NXE6;Q6NXE6-2;B4E1N1;F5GYG2;F5H4P3;F5GWV0;F5GWK8;F5H2K4;F5H2X2;F5H6J3;H0YH65;H0YGQ5;F5H052;H0YGL0;F5H3X1;F5GZP0;F5H7V0	Q6NXE6;Q6NXE6-2;B4E1N1;F5GYG2;F5H4P3;F5GWV0	6;6;5;4;3;3;2;2;2;2;2;1;1;1;1;1;1	6;6;5;4;3;3;2;2;2;2;2;1;1;1;1;1;1	6;6;5;4;3;3;2;2;2;2;2;1;1;1;1;1;1	Armadillo repeat-containing protein 6	ARMC6	>sp|Q6NXE6|ARMC6_HUMAN Armadillo repeat-containing protein 6 OS=Homo sapiens GN=ARMC6 PE=1 SV=2;>sp|Q6NXE6-2|ARMC6_HUMAN Isoform 2 of Armadillo repeat-containing protein 6 OS=Homo sapiens GN=ARMC6;>tr|B4E1N1|B4E1N1_HUMAN Armadillo repeat-containing protein	17	6	6	6	6	0	6	0	6	0	17	17	17	54.141	501	501;476;408;464;259;257;180;163;161;156;145;137;103;81;70;43;30	6		2.9328e-20	1.4715	1.4025	20.776	5	1.1573	1.2616	34.76	5	0.90334	0.96182	27.952	5	1.4715	1.4025	20.776	5	1.1573	1.2616	34.76	5	0.90334	0.96182	27.952
Q8IUR7;A8MTG8;Q8IUR7-2;F5GWK4;Q8IUR7-3;B7Z637;B7Z441;H0YGM5;G5E9V6;Q8IUR7-6;G5E9V7;C9J2I1;C9JBY2;C9JAA7;C9J8P8	Q8IUR7;A8MTG8;Q8IUR7-2;F5GWK4;Q8IUR7-3;B7Z637;B7Z441;H0YGM5;G5E9V6;Q8IUR7-6;G5E9V7;C9J2I1	3;3;3;3;3;3;2;2;2;2;2;2;1;1;1	3;3;3;3;3;3;2;2;2;2;2;2;1;1;1	3;3;3;3;3;3;2;2;2;2;2;2;1;1;1	Armadillo repeat-containing protein 8	ARMC8	>sp|Q8IUR7|ARMC8_HUMAN Armadillo repeat-containing protein 8 OS=Homo sapiens GN=ARMC8 PE=1 SV=2;>tr|A8MTG8|A8MTG8_HUMAN Armadillo repeat-containing protein 8 OS=Homo sapiens GN=ARMC8 PE=4 SV=3;>sp|Q8IUR7-2|ARMC8_HUMAN Isoform 2 of Armadillo repeat-containi	15	3	3	3	2	1	2	1	2	1	7.4	7.4	7.4	75.509	673	673;663;659;642;631;600;606;530;399;385;357;352;227;198;130	2	1	1.9624e-19	1.022	1.0318	166.15	3	0.76737	0.7873	23.717	3	0.85973	0.87677	132.35	3	1.1197	1.1426	14.426	2	0.89036	0.92168	22.285	2	0.85089	0.86501	1.9096
Q9UH62;H3BV87;H3BM63	Q9UH62	3;1;1	3;1;1	3;1;1	Armadillo repeat-containing X-linked protein 3	ARMCX3	>sp|Q9UH62|ARMX3_HUMAN Armadillo repeat-containing X-linked protein 3 OS=Homo sapiens GN=ARMCX3 PE=1 SV=1	3	3	3	3	3	0	3	0	3	0	10.3	10.3	10.3	42.5	379	379;94;63	4		3.0515e-09	1.0352	1.0011	5.0603	2	0.59914	0.62832	10.49	2	0.6247	0.66153	8.8236	2	1.0352	1.0011	5.0603	2	0.59914	0.62832	10.49	2	0.6247	0.66153	8.8236
P27540;F8WAP6;P27540-2;P27540-3;E7EN08;A6NGV6;D6RDB3	P27540;F8WAP6;P27540-2;P27540-3;E7EN08;A6NGV6	3;3;3;2;2;2;1	3;3;3;2;2;2;1	3;3;3;2;2;2;1	Aryl hydrocarbon receptor nuclear translocator	ARNT	>sp|P27540|ARNT_HUMAN Aryl hydrocarbon receptor nuclear translocator OS=Homo sapiens GN=ARNT PE=1 SV=1;>tr|F8WAP6|F8WAP6_HUMAN Aryl hydrocarbon receptor nuclear translocator OS=Homo sapiens GN=ARNT PE=4 SV=1;>sp|P27540-2|ARNT_HUMAN Isoform 2 of Aryl hydroc	7	3	3	3	3	0	3	0	3	0	9.3	9.3	9.3	86.636	789	789;787;774;775;740;416;55	4		6.9996e-06	NaN	NaN	NaN	1	NaN	NaN	NaN	1	NaN	NaN	NaN	1	NaN	NaN	NaN	1	NaN	NaN	NaN	1	NaN	NaN	NaN
O00327;O00327-8;O00327-7;O00327-1;H7BXW2;O00327-9;F8W6J9;O00327-6;O00327-4;O00327-5;O00327-3;E9PPV4;E9PKF0;E9PL54;E9PKG7;E9PI92;E9PRB1	O00327;O00327-8;O00327-7;O00327-1;H7BXW2;O00327-9;F8W6J9;O00327-6;O00327-4;O00327-5;O00327-3	9;9;9;9;9;9;7;7;7;5;5;2;1;1;1;1;1	9;9;9;9;9;9;7;7;7;5;5;2;1;1;1;1;1	9;9;9;9;9;9;7;7;7;5;5;2;1;1;1;1;1	Aryl hydrocarbon receptor nuclear translocator-like protein 1	ARNTL	>sp|O00327|BMAL1_HUMAN Aryl hydrocarbon receptor nuclear translocator-like protein 1 OS=Homo sapiens GN=ARNTL PE=1 SV=2;>sp|O00327-8|BMAL1_HUMAN Isoform 8 of Aryl hydrocarbon receptor nuclear translocator-like protein 1 OS=Homo sapiens GN=ARNTL;>sp|O00327-	17	9	9	9	0	9	0	9	0	9	15.8	15.8	15.8	68.761	626	626;625;624;583;582;582;526;526;508;301;224;141;135;101;76;72;46		10	1.0571e-18	3.4962	2.7977	175.73	7	1.5485	0.86419	131.57	7	0.3556	0.50932	37.555	7	NaN	NaN	NaN	0	NaN	NaN	NaN	0	NaN	NaN	NaN
Q92747;E9PF58;B4DLQ7;F8WFD3	Q92747;E9PF58;B4DLQ7	10;9;6;1	9;8;5;1	9;8;5;1	Actin-related protein 2/3 complex subunit 1A	ARPC1A	>sp|Q92747|ARC1A_HUMAN Actin-related protein 2/3 complex subunit 1A OS=Homo sapiens GN=ARPC1A PE=1 SV=2;>tr|E9PF58|E9PF58_HUMAN Actin-related protein 2/3 complex subunit 1A OS=Homo sapiens GN=ARPC1A PE=4 SV=1;>tr|B4DLQ7|B4DLQ7_HUMAN Actin-related protein 2	4	10	9	9	9	7	8	6	8	6	37.3	31.1	31.1	41.569	370	370;279;345;53	14	6	0	1.1825	1.2122	22.65	18	1.183	1.2312	17.719	18	1.0313	1.0226	22.333	18	1.1793	1.218	19.181	13	1.174	1.2506	19.06	13	1.0547	1.1087	26.016
O15143;F8WCG3;C9J6C8;C9JFG9;C9JQM8;C9JEY1;C9J4Z7;C9K057;C9JBJ7;C9JTT6;F8WEB3;C9JM51;F8VXW2	O15143;F8WCG3	20;12;9;9;9;9;9;7;7;6;2;2;2	20;12;9;9;9;9;9;7;7;6;2;2;2	19;11;9;9;9;9;9;7;7;6;2;2;2	Actin-related protein 2/3 complex subunit 1B	ARPC1B	>sp|O15143|ARC1B_HUMAN Actin-related protein 2/3 complex subunit 1B OS=Homo sapiens GN=ARPC1B PE=1 SV=3;>tr|F8WCG3|F8WCG3_HUMAN Actin-related protein 2/3 complex subunit 1B OS=Homo sapiens GN=ARPC1B PE=4 SV=1	13	20	20	19	19	16	19	16	18	15	57.5	57.5	51.3	40.949	372	372;213;133;133;133;130;128;108;102;83;32;21;21	39	19	0	1.0294	1.021	23.8	54	0.99972	1.0038	19.698	54	0.93013	0.95664	11.593	54	1.0303	1.0241	27.017	35	1.0061	0.99241	22.553	35	0.91859	0.93516	12.898
O15144;H7C3F9;G5E9J0;C9JTV5;G5E9S7	O15144	29;10;8;8;2	29;10;8;8;2	29;10;8;8;2	Actin-related protein 2/3 complex subunit 2	ARPC2	>sp|O15144|ARPC2_HUMAN Actin-related protein 2/3 complex subunit 2 OS=Homo sapiens GN=ARPC2 PE=1 SV=1	5	29	29	29	29	9	29	9	29	9	70.3	70.3	70.3	34.333	300	300;165;91;90;38	48	13	0	0.95751	0.98647	15.568	52	0.95493	1.0199	16.985	52	0.95823	1.0176	16.344	52	0.97655	0.99731	11.279	42	0.9864	1.0309	10.79	42	0.96593	1.0256	16.406
O15145;B4DM63;C9JZD1;F8VR50	O15145;B4DM63	13;10;6;5	13;10;6;5	13;10;6;5	Actin-related protein 2/3 complex subunit 3	ARPC3	>sp|O15145|ARPC3_HUMAN Actin-related protein 2/3 complex subunit 3 OS=Homo sapiens GN=ARPC3 PE=1 SV=3;>tr|B4DM63|B4DM63_HUMAN Actin-related protein 2/3 complex subunit 3 OS=Homo sapiens GN=ARPC3 PE=2 SV=1	4	13	13	13	13	1	13	1	13	1	74.2	74.2	74.2	20.546	178	178;167;99;84	23	1	3.2752e-119	1.0651	1.0928	29.551	23	1.0052	1.0425	26.9	23	0.98132	0.98267	18.205	23	1.0744	1.11	30.235	22	1.0124	1.0538	26.443	22	0.98889	0.98474	17.937
C9JWM7;P59998;F8WCF6;H7C0A3;F6TTL5	C9JWM7;P59998;F8WCF6;H7C0A3	12;12;10;8;5	12;12;10;8;5	3;3;1;1;3	Actin-related protein 2/3 complex subunit 4	ARPC4;ARPC4-TTLL3	>tr|C9JWM7|C9JWM7_HUMAN Actin-related protein 2/3 complex subunit 4 OS=Homo sapiens GN=ARPC4 PE=4 SV=1;>sp|P59998|ARPC4_HUMAN Actin-related protein 2/3 complex subunit 4 OS=Homo sapiens GN=ARPC4 PE=1 SV=3;>tr|F8WCF6|F8WCF6_HUMAN Actin-related protein 2/3 c	5	12	12	3	12	1	12	1	3	0	48.7	48.7	6.4	21.588	187	187;168;181;167;78	22	1	1.1562e-70	1.0502	1.0903	25.53	20	0.9635	1.0232	35.5	20	0.90255	0.93688	18.063	20	1.0518	1.0945	23.992	19	0.97503	1.0341	34.593	19	0.899	0.93605	18.27
O15511;O15511-2;B1ALC0	O15511;O15511-2;B1ALC0	5;4;3	5;4;3	5;4;3	Actin-related protein 2/3 complex subunit 5	ARPC5	>sp|O15511|ARPC5_HUMAN Actin-related protein 2/3 complex subunit 5 OS=Homo sapiens GN=ARPC5 PE=1 SV=3;>sp|O15511-2|ARPC5_HUMAN Isoform 2 of Actin-related protein 2/3 complex subunit 5 OS=Homo sapiens GN=ARPC5;>tr|B1ALC0|B1ALC0_HUMAN Actin-related protein 2	3	5	5	5	5	0	5	0	5	0	51	51	51	16.32	151	151;154;135	8		3.5218e-22	0.84954	0.88752	8.5307	8	0.79358	0.84087	26.835	8	0.95978	0.93905	23.086	8	0.84954	0.88752	8.5307	8	0.79358	0.84087	26.835	8	0.95978	0.93905	23.086
Q9BPX5	Q9BPX5	3	3	3	Actin-related protein 2/3 complex subunit 5-like protein	ARPC5L	>sp|Q9BPX5|ARP5L_HUMAN Actin-related protein 2/3 complex subunit 5-like protein OS=Homo sapiens GN=ARPC5L PE=1 SV=1	1	3	3	3	3	0	3	0	3	0	45.1	45.1	45.1	16.941	153	153	4		2.0123e-58	1.0698	1.1097	24.467	4	1.0459	1.132	27.203	4	0.9819	1.0048	5.5306	4	1.0698	1.1097	24.467	4	1.0459	1.132	27.203	4	0.9819	1.0048	5.5306
P49407-2;P49407;E9PM35;H0YET9	P49407-2;P49407;E9PM35	3;2;2;1	3;2;2;1	3;2;2;1	Beta-arrestin-1	ARRB1	>sp|P49407-2|ARRB1_HUMAN Isoform 1B of Beta-arrestin-1 OS=Homo sapiens GN=ARRB1;>sp|P49407|ARRB1_HUMAN Beta-arrestin-1 OS=Homo sapiens GN=ARRB1 PE=1 SV=2;>tr|E9PM35|E9PM35_HUMAN Beta-arrestin-1 (Fragment) OS=Homo sapiens GN=ARRB1 PE=4 SV=1	4	3	3	3	3	0	3	0	3	0	11.5	11.5	11.5	46.308	410	410;418;258;195	4		3.3402e-11	0.64519	0.62559	19.34	2	0.54164	0.55515	13.114	2	0.86034	0.8615	35.73	2	0.64519	0.62559	19.34	2	0.54164	0.55515	13.114	2	0.86034	0.8615	35.73
H0Y688;P32121-3;P32121;P32121-2;I3L412;Q68DZ5	H0Y688;P32121-3;P32121;P32121-2;I3L412	5;5;5;5;4;1	5;5;5;5;4;1	5;5;5;5;4;1	Beta-arrestin-2	ARRB2	>tr|H0Y688|H0Y688_HUMAN Beta-arrestin-2 OS=Homo sapiens GN=ARRB2 PE=4 SV=1;>sp|P32121-3|ARRB2_HUMAN Isoform 2 of Beta-arrestin-2 OS=Homo sapiens GN=ARRB2;>sp|P32121|ARRB2_HUMAN Beta-arrestin-2 OS=Homo sapiens GN=ARRB2 PE=1 SV=2;>sp|P32121-2|ARRB2_HUMAN Iso	6	5	5	5	5	0	5	0	5	0	13.7	13.7	13.7	48.014	430	430;421;409;406;196;217	7		2.0127e-26	0.84334	0.81422	28.721	5	1.1333	1.1127	34.126	5	1.1701	1.161	13.529	5	0.84334	0.81422	28.721	5	1.1333	1.1127	34.126	5	1.1701	1.161	13.529
F5GYY5;P51690;F5H324	F5GYY5;P51690;F5H324	3;3;3	3;3;3	3;3;3	Arylsulfatase E	ARSE	>tr|F5GYY5|F5GYY5_HUMAN Arylsulfatase E OS=Homo sapiens GN=ARSE PE=4 SV=1;>sp|P51690|ARSE_HUMAN Arylsulfatase E OS=Homo sapiens GN=ARSE PE=1 SV=2;>tr|F5H324|F5H324_HUMAN Arylsulfatase E OS=Homo sapiens GN=ARSE PE=4 SV=1	3	3	3	3	3	0	3	0	3	0	8.5	8.5	8.5	68.243	614	614;589;544	3		6.1135e-12	0.73137	0.73084	13.192	2	0.44815	0.50908	28.18	2	0.62636	0.72056	10.863	2	0.73137	0.73084	13.192	2	0.44815	0.50908	28.18	2	0.62636	0.72056	10.863
H7C0E7;Q9H2C2;H7C484;F6QB42;H0YEB4	H7C0E7;Q9H2C2;H7C484;F6QB42;H0YEB4	4;4;4;4;3	4;4;4;4;3	4;4;4;4;3	Protein ARV1	ARV1	>tr|H7C0E7|H7C0E7_HUMAN Protein ARV1 (Fragment) OS=Homo sapiens GN=ARV1 PE=4 SV=1;>sp|Q9H2C2|ARV1_HUMAN Protein ARV1 OS=Homo sapiens GN=ARV1 PE=2 SV=1;>tr|H7C484|H7C484_HUMAN Protein ARV1 (Fragment) OS=Homo sapiens GN=ARV1 PE=4 SV=1;>tr|F6QB42|F6QB42_HUMAN	5	4	4	4	4	0	4	0	4	0	14.8	14.8	14.8	33.11	291	291;271;268;247;122	4		3.2324e-11	0.82454	0.83536	14.179	4	0.98495	0.99552	28.116	4	1.0629	1.0314	39.139	4	0.82454	0.83536	14.179	4	0.98495	0.99552	28.116	4	1.0629	1.0314	39.139
Q9HBK9	Q9HBK9	1	1	1	Arsenite methyltransferase	AS3MT	>sp|Q9HBK9|AS3MT_HUMAN Arsenite methyltransferase OS=Homo sapiens GN=AS3MT PE=1 SV=3	1	1	1	1	1	0	1	0	1	0	3.2	3.2	3.2	41.747	375	375	1		6.1042e-13	NaN	NaN	NaN	0	NaN	NaN	NaN	0	NaN	NaN	NaN	0	NaN	NaN	NaN	0	NaN	NaN	NaN	0	NaN	NaN	NaN
Q13510-2;Q13510;E7EMM4;E7ERV9;E9PDS0	Q13510-2;Q13510;E7EMM4;E7ERV9;E9PDS0	14;14;14;12;9	14;14;14;12;9	14;14;14;12;9	Acid ceramidase;Acid ceramidase subunit alpha;Acid ceramidase subunit beta	ASAH1	>sp|Q13510-2|ASAH1_HUMAN Isoform 2 of Acid ceramidase OS=Homo sapiens GN=ASAH1;>sp|Q13510|ASAH1_HUMAN Acid ceramidase OS=Homo sapiens GN=ASAH1 PE=1 SV=5;>tr|E7EMM4|E7EMM4_HUMAN Acid ceramidase subunit beta OS=Homo sapiens GN=ASAH1 PE=4 SV=1;>tr|E7ERV9|E7ER	5	14	14	14	14	0	14	0	14	0	39.2	39.2	39.2	46.503	411	411;395;370;305;389	21		0	0.7533	0.76804	15.729	19	0.7024	0.71767	22.989	19	0.93219	0.98347	23.222	19	0.7533	0.76804	15.729	19	0.7024	0.71767	22.989	19	0.93219	0.98347	23.222
Q9ULH1;F8WBW0;Q9ULH1-2;H0YBF7;H0YBM4;H0YBY9;E5RHD7	Q9ULH1;F8WBW0;Q9ULH1-2;H0YBF7	11;10;10;8;3;3;1	11;10;10;8;3;3;1	8;7;7;6;3;1;1	Arf-GAP with SH3 domain, ANK repeat and PH domain-containing protein 1	ASAP1	>sp|Q9ULH1|ASAP1_HUMAN Arf-GAP with SH3 domain, ANK repeat and PH domain-containing protein 1 OS=Homo sapiens GN=ASAP1 PE=1 SV=4;>tr|F8WBW0|F8WBW0_HUMAN Arf-GAP with SH3 domain, ANK repeat and PH domain-containing protein 1 OS=Homo sapiens GN=ASAP1 PE=4 SV	7	11	11	8	11	0	11	0	8	0	12.9	12.9	10.5	125.5	1129	1129;1132;1132;950;484;320;98	11		4.8288e-38	1.011	0.94398	15.986	11	0.93137	0.94102	18.336	11	0.92125	0.97861	27.298	11	1.011	0.94398	15.986	11	0.93137	0.94102	18.336	11	0.92125	0.97861	27.298
Q96DX5;Q96DX5-2;Q96DX5-3	Q96DX5;Q96DX5-2;Q96DX5-3	9;8;6	9;8;6	9;8;6	Ankyrin repeat and SOCS box protein 9	ASB9	>sp|Q96DX5|ASB9_HUMAN Ankyrin repeat and SOCS box protein 9 OS=Homo sapiens GN=ASB9 PE=1 SV=1;>sp|Q96DX5-2|ASB9_HUMAN Isoform 2 of Ankyrin repeat and SOCS box protein 9 OS=Homo sapiens GN=ASB9;>sp|Q96DX5-3|ASB9_HUMAN Isoform 3 of Ankyrin repeat and SOCS bo	3	9	9	9	9	2	9	2	9	2	41.8	41.8	41.8	31.857	294	294;262;252	13	2	1.1522e-121	1.1316	1.143	8.7669	13	1.0079	1.1493	12.811	13	0.89341	0.97903	13.716	13	1.1446	1.1442	9.1366	12	0.99213	1.0976	13.281	12	0.88927	0.97454	14.042
F5H874;Q8N9N2-2;Q8N9N2;E9PQZ6;E9PR40;E9PKM6;E9PL92;E9PJM2;E9PQ44	F5H874;Q8N9N2-2	3;3;1;1;1;1;1;1;1	3;3;1;1;1;1;1;1;1	3;3;1;1;1;1;1;1;1		ASCC1	>tr|F5H874|F5H874_HUMAN Activating signal cointegrator 1 complex subunit 1 OS=Homo sapiens GN=ASCC1 PE=4 SV=1;>sp|Q8N9N2-2|ASCC1_HUMAN Isoform 2 of Activating signal cointegrator 1 complex subunit 1 OS=Homo sapiens GN=ASCC1	9	3	3	3	3	1	3	1	3	1	7.9	7.9	7.9	43.611	379	379;357;400;152;139;123;103;56;43	3	1	2.7645e-09	1.4206	1.3173	6.5225	3	1.0017	1.0552	4.6842	3	0.76513	0.77808	11.506	3	1.4206	1.3173	6.5225	3	1.0017	1.0552	4.6842	3	0.76513	0.77808	11.506
Q9H1I8;F5H6J9;Q9H1I8-2;B1AH60;B1AH59	Q9H1I8;F5H6J9;Q9H1I8-2	5;5;3;1;1	5;5;3;1;1	5;5;3;1;1	Activating signal cointegrator 1 complex subunit 2	ASCC2	>sp|Q9H1I8|ASCC2_HUMAN Activating signal cointegrator 1 complex subunit 2 OS=Homo sapiens GN=ASCC2 PE=1 SV=3;>tr|F5H6J9|F5H6J9_HUMAN Activating signal cointegrator 1 complex subunit 2 OS=Homo sapiens GN=ASCC2 PE=4 SV=1;>sp|Q9H1I8-2|ASCC2_HUMAN Isoform 2 of	5	5	5	5	5	0	5	0	5	0	11.1	11.1	11.1	86.359	757	757;681;370;242;240	5		2.8492e-11	1.2566	1.1728	6.6045	4	1.0705	1.1108	6.1493	4	0.84262	0.9381	8.4337	4	1.2566	1.1728	6.6045	4	1.0705	1.1108	6.1493	4	0.84262	0.9381	8.4337
Q8N3C0;Q8N3C0-4;E5RFZ0;Q8N3C0-3	Q8N3C0	41;13;3;3	41;13;3;3	41;13;3;3	Activating signal cointegrator 1 complex subunit 3	ASCC3	>sp|Q8N3C0|ASCC3_HUMAN Activating signal cointegrator 1 complex subunit 3 OS=Homo sapiens GN=ASCC3 PE=1 SV=3	4	41	41	41	41	0	41	0	41	0	26.1	26.1	26.1	251.46	2202	2202;731;176;111	51		4.1333e-117	1.3022	1.1655	31.747	48	1.0693	1.1064	40.338	47	0.87456	0.98552	42.019	48	1.3022	1.1655	31.747	48	1.0693	1.1064	40.338	47	0.87456	0.98552	42.019
Q9Y294;Q9NVP2	Q9Y294;Q9NVP2	2;1	2;1	2;1	Histone chaperone ASF1A;Histone chaperone ASF1B	ASF1A;ASF1B	>sp|Q9Y294|ASF1A_HUMAN Histone chaperone ASF1A OS=Homo sapiens GN=ASF1A PE=1 SV=1;>sp|Q9NVP2|ASF1B_HUMAN Histone chaperone ASF1B OS=Homo sapiens GN=ASF1B PE=1 SV=1	2	2	2	2	2	0	2	0	2	0	16.7	16.7	16.7	22.968	204	204;202	2		9.6094e-05	1.0169	1.0524	31.177	2	0.7802	0.84598	42.192	2	0.76725	0.79302	65.733	2	1.0169	1.0524	31.177	2	0.7802	0.84598	42.192	2	0.76725	0.79302	65.733
Q9NR48;Q9NR48-2;F8VWK7	Q9NR48;Q9NR48-2	9;9;1	9;9;1	9;9;1	Histone-lysine N-methyltransferase ASH1L	ASH1L	>sp|Q9NR48|ASH1L_HUMAN Histone-lysine N-methyltransferase ASH1L OS=Homo sapiens GN=ASH1L PE=1 SV=2;>sp|Q9NR48-2|ASH1L_HUMAN Isoform 2 of Histone-lysine N-methyltransferase ASH1L OS=Homo sapiens GN=ASH1L	3	9	9	9	0	9	0	9	0	9	4.1	4.1	4.1	332.79	2969	2969;2964;177		17	1.1887e-21	5.5874	8.4491	191.88	7	1.5636	0.90737	174.08	6	0.23509	0.28588	112.17	6	NaN	NaN	NaN	0	NaN	NaN	NaN	0	NaN	NaN	NaN
Q9UBL3;Q9UBL3-3;F5H8F7;Q9UBL3-2;H0YBF6;H0YAQ0	Q9UBL3;Q9UBL3-3;F5H8F7;Q9UBL3-2	6;6;6;4;2;2	6;6;6;4;2;2	6;6;6;4;2;2	Set1/Ash2 histone methyltransferase complex subunit ASH2	ASH2L	>sp|Q9UBL3|ASH2L_HUMAN Set1/Ash2 histone methyltransferase complex subunit ASH2 OS=Homo sapiens GN=ASH2L PE=1 SV=1;>sp|Q9UBL3-3|ASH2L_HUMAN Isoform 3 of Set1/Ash2 histone methyltransferase complex subunit ASH2 OS=Homo sapiens GN=ASH2L;>tr|F5H8F7|F5H8F7_HUM	6	6	6	6	6	0	6	0	6	0	13.7	13.7	13.7	68.722	628	628;534;489;501;192;90	8		1.1818e-20	0.78714	0.73338	25.245	8	0.84585	0.81428	27.18	8	0.96936	0.99596	34.612	8	0.78714	0.73338	25.245	8	0.84585	0.81428	27.18	8	0.96936	0.99596	34.612
P04424;E7EMI0;E9PE48;Q6XYD2;F8W943	P04424;E7EMI0;E9PE48;Q6XYD2;F8W943	2;2;2;2;1	2;2;2;2;1	2;2;2;2;1	Argininosuccinate lyase	ASL	>sp|P04424|ARLY_HUMAN Argininosuccinate lyase OS=Homo sapiens GN=ASL PE=1 SV=4;>tr|E7EMI0|E7EMI0_HUMAN Argininosuccinate lyase OS=Homo sapiens GN=ASL PE=3 SV=1;>tr|E9PE48|E9PE48_HUMAN Argininosuccinate lyase OS=Homo sapiens GN=ASL PE=3 SV=1;>tr|Q6XYD2|Q6XY	5	2	2	2	2	0	2	0	2	0	5.6	5.6	5.6	51.657	464	464;444;438;98;242	2		2.9709e-07	NaN	NaN	NaN	1	NaN	NaN	NaN	1	NaN	NaN	NaN	1	NaN	NaN	NaN	1	NaN	NaN	NaN	1	NaN	NaN	NaN
O95671;O95671-2;F5GXH4;E7ER97	O95671;O95671-2;F5GXH4;E7ER97	10;10;8;8	10;10;8;8	10;10;8;8	N-acetylserotonin O-methyltransferase-like protein	ASMTL	>sp|O95671|ASML_HUMAN N-acetylserotonin O-methyltransferase-like protein OS=Homo sapiens GN=ASMTL PE=1 SV=3;>sp|O95671-2|ASML_HUMAN Isoform 2 of N-acetylserotonin O-methyltransferase-like protein OS=Homo sapiens GN=ASMTL;>tr|F5GXH4|F5GXH4_HUMAN N-acetylser	4	10	10	10	10	0	10	0	10	0	22.1	22.1	22.1	68.856	621	621;605;563;545	13		1.3934e-159	1.5623	1.5517	22.171	8	1.6809	1.8684	15.027	8	0.9282	1.0431	14.667	8	1.5623	1.5517	22.171	8	1.6809	1.8684	15.027	8	0.9282	1.0431	14.667
O43681	O43681	12	12	12	ATPase ASNA1	ASNA1	>sp|O43681|ASNA_HUMAN ATPase ASNA1 OS=Homo sapiens GN=ASNA1 PE=1 SV=2	1	12	12	12	12	0	12	0	12	0	43.7	43.7	43.7	38.792	348	348	20		6.0037e-164	0.75979	0.74722	47.808	17	0.71359	0.75827	46.303	17	0.92283	0.99845	11.493	17	0.75979	0.74722	47.808	17	0.71359	0.75827	46.303	17	0.92283	0.99845	11.493
P08243;E9PCI3;E9PCX6;F8WEJ5;C9J057;C9JT45;C9JM09;C9JLN6	P08243;E9PCI3;E9PCX6	17;17;16;8;5;2;1;1	17;17;16;8;5;2;1;1	17;17;16;8;5;2;1;1	Asparagine synthetase [glutamine-hydrolyzing];Asparagine synthetase	ASNS	>sp|P08243|ASNS_HUMAN Asparagine synthetase [glutamine-hydrolyzing] OS=Homo sapiens GN=ASNS PE=1 SV=4;>tr|E9PCI3|E9PCI3_HUMAN Asparagine synthetase OS=Homo sapiens GN=ASNS PE=4 SV=1;>tr|E9PCX6|E9PCX6_HUMAN Asparagine synthetase OS=Homo sapiens GN=ASNS PE=4	8	17	17	17	14	4	14	4	14	4	35.8	35.8	35.8	64.369	561	561;540;478;401;215;162;119;63	18	4	1.4452e-168	0.93329	0.93138	16.348	19	0.87648	0.90041	46.469	19	0.97177	1.0321	40.182	19	0.89209	0.90197	15.223	17	0.87648	0.90041	45.2	17	0.97177	1.0321	39.199
Q12797;F5H667;F8W7A9;E5RHK2;E5RG56;Q12797-2;Q8TB28;Q9H291;B7ZM95;B4DIC9;E5RG29	Q12797;F5H667	52;51;20;8;5;5;5;4;4;4;4	52;51;20;8;5;5;5;4;4;4;4	50;50;18;7;3;3;3;3;3;3;3	Aspartyl/asparaginyl beta-hydroxylase	ASPH	>sp|Q12797|ASPH_HUMAN Aspartyl/asparaginyl beta-hydroxylase OS=Homo sapiens GN=ASPH PE=1 SV=3;>tr|F5H667|F5H667_HUMAN Aspartyl/asparaginyl beta-hydroxylase OS=Homo sapiens GN=ASPH PE=4 SV=1	11	52	52	50	52	1	52	1	50	1	55.5	55.5	52.2	85.862	758	758;729;429;136;327;313;270;299;298;256;198	120	1	0	0.68245	0.63965	20.161	113	0.69392	0.71791	19.605	113	1.0557	1.1641	23.912	113	0.6819	0.63896	19.872	112	0.69344	0.71382	19.313	112	1.0555	1.1647	24.019
E5RHJ2;Q6NXR7;Q12797-3;Q12797-4;G3XAN5	E5RHJ2;Q6NXR7	3;2;1;1;1	1;0;0;0;0	1;0;0;0;0		ASPH	>tr|E5RHJ2|E5RHJ2_HUMAN Aspartyl/asparaginyl beta-hydroxylase OS=Homo sapiens GN=ASPH PE=4 SV=1;>tr|Q6NXR7|Q6NXR7_HUMAN ASPH protein OS=Homo sapiens GN=ASPH PE=2 SV=1	5	3	1	1	3	0	1	0	1	0	46	8	8	11.787	113	113;203;225;210;174	1		2.9996e-122	NaN	NaN	NaN	0	NaN	NaN	NaN	0	NaN	NaN	NaN	0	NaN	NaN	NaN	0	NaN	NaN	NaN	0	NaN	NaN	NaN
Q9BZE9-2;Q9BZE9;Q9BZE9-3;C9JAL9;Q9BZE9-4	Q9BZE9-2;Q9BZE9;Q9BZE9-3;C9JAL9;Q9BZE9-4	13;13;11;8;8	13;13;11;8;8	13;13;11;8;8	Tether containing UBX domain for GLUT4	ASPSCR1	>sp|Q9BZE9-2|ASPC1_HUMAN Isoform 2 of Tether containing UBX domain for GLUT4 OS=Homo sapiens GN=ASPSCR1;>sp|Q9BZE9|ASPC1_HUMAN Tether containing UBX domain for GLUT4 OS=Homo sapiens GN=ASPSCR1 PE=1 SV=1;>sp|Q9BZE9-3|ASPC1_HUMAN Isoform 3 of Tether containi	5	13	13	13	13	0	13	0	13	0	37.4	37.4	37.4	69.989	647	647;553;501;349;348	15		0	1.0486	1.0506	17.313	11	0.99282	1.0859	13.775	11	0.93996	1.0309	18.177	11	1.0486	1.0506	17.313	11	0.99282	1.0859	13.775	11	0.93996	1.0309	18.177
Q7L266;Q7L266-2	Q7L266;Q7L266-2	4;4	4;4	4;4	L-asparaginase	ASRGL1	>sp|Q7L266|ASGL1_HUMAN L-asparaginase OS=Homo sapiens GN=ASRGL1 PE=1 SV=2;>sp|Q7L266-2|ASGL1_HUMAN Isoform 2 of L-asparaginase OS=Homo sapiens GN=ASRGL1	2	4	4	4	4	0	4	0	4	0	16.2	16.2	16.2	32.054	308	308;180	7		4.5924e-11	1.2997	1.3134	9.9799	3	1.5726	1.5586	22.054	3	1.2613	1.2417	29.622	3	1.2997	1.3134	9.9799	3	1.5726	1.5586	22.054	3	1.2613	1.2417	29.622
Q9NVM9;B4DNK1;H0YH12;H0YI01;F5GZE7;F5H457;F5H5W1;H0YIA9;F8VRX9;H7BXF9	Q9NVM9;B4DNK1;H0YH12;H0YI01	10;9;5;5;3;2;2;1;1;1	10;9;5;5;3;2;2;1;1;1	10;9;5;5;3;2;2;1;1;1	Protein asunder homolog	Asun;ASUN	>sp|Q9NVM9|ASUN_HUMAN Protein asunder homolog OS=Homo sapiens GN=Asun PE=1 SV=2;>tr|B4DNK1|B4DNK1_HUMAN Protein ASUN OS=Homo sapiens GN=ASUN PE=2 SV=1;>tr|H0YH12|H0YH12_HUMAN Protein ASUN (Fragment) OS=Homo sapiens GN=ASUN PE=4 SV=1;>tr|H0YI01|H0YI01_HUMAN	10	10	10	10	10	0	10	0	10	0	19.1	19.1	19.1	80.224	706	706;605;353;223;293;225;163;153;124;84	16		4.786e-29	1.1816	1.0976	21.939	11	1.2186	1.2364	12.151	11	0.9582	1.0186	17.57	11	1.1816	1.0976	21.939	11	1.2186	1.2364	12.151	11	0.9582	1.0186	17.57
Q8IXJ9;A6NIZ6;E7EPD6	Q8IXJ9;A6NIZ6;E7EPD6	1;1;1	1;1;1	1;1;1	Putative Polycomb group protein ASXL1	ASXL1	>sp|Q8IXJ9|ASXL1_HUMAN Putative Polycomb group protein ASXL1 OS=Homo sapiens GN=ASXL1 PE=1 SV=3;>tr|A6NIZ6|A6NIZ6_HUMAN Putative Polycomb group protein ASXL1 OS=Homo sapiens GN=ASXL1 PE=4 SV=3;>tr|E7EPD6|E7EPD6_HUMAN Putative Polycomb group protein ASXL1 O	3	1	1	1	0	1	0	1	0	1	1	1	1	165.45	1541	1541;1536;1462		1	0.0067541	NaN	NaN	NaN	0	NaN	NaN	NaN	0	NaN	NaN	NaN	0	NaN	NaN	NaN	0	NaN	NaN	NaN	0	NaN	NaN	NaN
Q76L83;E7EWD6;Q76L83-2	Q76L83;E7EWD6;Q76L83-2	3;3;2	3;3;2	3;3;2	Putative Polycomb group protein ASXL2	ASXL2	>sp|Q76L83|ASXL2_HUMAN Putative Polycomb group protein ASXL2 OS=Homo sapiens GN=ASXL2 PE=1 SV=1;>tr|E7EWD6|E7EWD6_HUMAN Putative Polycomb group protein ASXL2 OS=Homo sapiens GN=ASXL2 PE=4 SV=1;>sp|Q76L83-2|ASXL2_HUMAN Isoform 2 of Putative Polycomb group p	3	3	3	3	0	3	0	3	0	3	3.2	3.2	3.2	153.82	1435	1435;1407;918		3	2.0806e-06	1.2563	0.054761	95.417	3	0.11934	0.027725	124.17	2	0.1517	0.83249	57.982	2	NaN	NaN	NaN	0	NaN	NaN	NaN	0	NaN	NaN	NaN
Q8NBU5;B4E2J1;Q8NBU5-2	Q8NBU5;B4E2J1;Q8NBU5-2	6;4;3	6;4;3	6;4;3	ATPase family AAA domain-containing protein 1	ATAD1	>sp|Q8NBU5|ATAD1_HUMAN ATPase family AAA domain-containing protein 1 OS=Homo sapiens GN=ATAD1 PE=1 SV=1;>tr|B4E2J1|B4E2J1_HUMAN ATPase family AAA domain-containing protein 1 OS=Homo sapiens GN=ATAD1 PE=2 SV=1;>sp|Q8NBU5-2|ATAD1_HUMAN Isoform 2 of ATPase fa	3	6	6	6	6	0	6	0	6	0	23.5	23.5	23.5	40.744	361	361;273;287	14		1.682e-69	1.1142	1.1066	17.405	10	0.85244	0.95599	14.479	10	0.79997	0.92846	9.5203	10	1.1142	1.1066	17.405	10	0.85244	0.95599	14.479	10	0.79997	0.92846	9.5203
Q6PL18;Q6PL18-2;H7C475	Q6PL18	17;3;1	17;3;1	16;2;0	ATPase family AAA domain-containing protein 2	ATAD2	>sp|Q6PL18|ATAD2_HUMAN ATPase family AAA domain-containing protein 2 OS=Homo sapiens GN=ATAD2 PE=1 SV=1	3	17	17	16	16	2	16	2	15	2	19.1	19.1	18.1	158.55	1390	1390;412;155	17	2	5.0086e-38	1.368	1.2247	60.44	17	0.82343	0.83565	49.393	17	0.61188	0.68879	26.859	17	1.3436	1.2263	16.596	16	0.82497	0.84569	27.28	16	0.61637	0.68271	21.901
Q9NVI7-2;Q9NVI7;G3V1I6;Q5T9A4;Q5T9A4-3;E9PDY1;A6NMA2;Q5T2N8;Q5SV16;Q5T9A4-2;Q5SV15	Q9NVI7-2;Q9NVI7;G3V1I6;Q5T9A4	16;14;13;9;6;6;5;5;5;1;1	16;14;13;9;6;6;5;5;5;1;1	2;2;0;0;0;0;0;0;0;0;0	ATPase family AAA domain-containing protein 3A;ATPase family AAA domain-containing protein 3B	ATAD3A;ATAD3B	>sp|Q9NVI7-2|ATD3A_HUMAN Isoform 2 of ATPase family AAA domain-containing protein 3A OS=Homo sapiens GN=ATAD3A;>sp|Q9NVI7|ATD3A_HUMAN ATPase family AAA domain-containing protein 3A OS=Homo sapiens GN=ATAD3A PE=1 SV=2;>tr|G3V1I6|G3V1I6_HUMAN ATPase family A	11	16	16	2	16	0	16	0	2	0	27.8	27.8	1.9	66.217	586	586;634;507;648;602;263;482;411;201;166;144	21		9.864e-91	0.96874	0.95929	95.459	17	0.90422	0.99465	91.377	17	1.1299	1.2002	13.3	17	0.96874	0.95929	95.459	17	0.90422	0.99465	91.377	17	1.1299	1.2002	13.3
O95260-2;F5GXE4;O95260;B4E107;H0Y5C2;B4DK25;Q5SQQ1;B3KWA3	O95260-2;F5GXE4;O95260;B4E107;H0Y5C2;B4DK25	10;9;8;8;7;6;4;1	10;9;8;8;7;6;4;1	10;9;8;8;7;6;4;1	Arginyl-tRNA--protein transferase 1	ATE1	>sp|O95260-2|ATE1_HUMAN Isoform ATE1-2 of Arginyl-tRNA--protein transferase 1 OS=Homo sapiens GN=ATE1;>tr|F5GXE4|F5GXE4_HUMAN Arginyl-tRNA--protein transferase 1 OS=Homo sapiens GN=ATE1 PE=3 SV=1;>sp|O95260|ATE1_HUMAN Arginyl-tRNA--protein transferase 1 OS	8	10	10	10	10	0	10	0	10	0	29.3	29.3	29.3	59.031	518	518;511;518;422;515;403;222;219	14		1.442e-68	1.0896	1.0845	26.604	10	1.282	1.4151	17.374	10	1.1778	1.2831	22.113	10	1.0896	1.0845	26.604	10	1.282	1.4151	17.374	10	1.1778	1.2831	22.113
P15336;G8JLM5;E9PBF9;B8ZZU6;F5H629;H7C2N6;E9PEK8;A4D7V1;Q8TAR1	P15336;G8JLM5;E9PBF9;B8ZZU6;F5H629;H7C2N6;E9PEK8;A4D7V1;Q8TAR1	2;2;2;2;2;2;2;2;2	1;1;1;1;1;1;1;1;1	1;1;1;1;1;1;1;1;1	Cyclic AMP-dependent transcription factor ATF-2	ATF2	>sp|P15336|ATF2_HUMAN Cyclic AMP-dependent transcription factor ATF-2 OS=Homo sapiens GN=ATF2 PE=1 SV=4;>tr|G8JLM5|G8JLM5_HUMAN Cyclic AMP-dependent transcription factor ATF-2 OS=Homo sapiens GN=ATF2 PE=4 SV=1;>tr|E9PBF9|E9PBF9_HUMAN Cyclic AMP-dependent t	9	2	1	1	0	2	0	1	0	1	5.1	3	3	54.537	505	505;487;395;389;377;265;237;219;209		1	2.0853e-06	NaN	NaN	NaN	0	NaN	NaN	NaN	0	NaN	NaN	NaN	0	NaN	NaN	NaN	0	NaN	NaN	NaN	0	NaN	NaN	NaN
P18848	P18848	2	2	2	Cyclic AMP-dependent transcription factor ATF-4	ATF4	>sp|P18848|ATF4_HUMAN Cyclic AMP-dependent transcription factor ATF-4 OS=Homo sapiens GN=ATF4 PE=1 SV=3	1	2	2	2	0	2	0	2	0	2	7.1	7.1	7.1	38.589	351	351		2	0.00020944	NaN	NaN	NaN	1	NaN	NaN	NaN	1	NaN	NaN	NaN	1	NaN	NaN	NaN	0	NaN	NaN	NaN	0	NaN	NaN	NaN
Q99941;Q99941-2;A6NG35	Q99941;Q99941-2	5;5;1	5;5;1	5;5;1	Cyclic AMP-dependent transcription factor ATF-6 beta;Processed cyclic AMP-dependent transcription factor ATF-6 beta	ATF6B	>sp|Q99941|ATF6B_HUMAN Cyclic AMP-dependent transcription factor ATF-6 beta OS=Homo sapiens GN=ATF6B PE=1 SV=2;>sp|Q99941-2|ATF6B_HUMAN Isoform 1 of Cyclic AMP-dependent transcription factor ATF-6 beta OS=Homo sapiens GN=ATF6B	3	5	5	5	0	5	0	5	0	5	7.3	7.3	7.3	76.708	703	703;700;222		9	4.5115e-17	6.5941	5.267	154.9	7	1.9591	0.77505	227.67	6	0.44796	0.76569	127.78	6	NaN	NaN	NaN	0	NaN	NaN	NaN	0	NaN	NaN	NaN
P17544;P17544-6;P17544-3;P17544-2;P17544-4;P17544-5	P17544;P17544-6;P17544-3;P17544-2;P17544-4	8;8;8;8;8;3	8;8;8;8;8;3	7;7;7;7;7;2	Cyclic AMP-dependent transcription factor ATF-7	ATF7	>sp|P17544|ATF7_HUMAN Cyclic AMP-dependent transcription factor ATF-7 OS=Homo sapiens GN=ATF7 PE=1 SV=2;>sp|P17544-6|ATF7_HUMAN Isoform 6 of Cyclic AMP-dependent transcription factor ATF-7 OS=Homo sapiens GN=ATF7;>sp|P17544-3|ATF7_HUMAN Isoform 2 of Cyclic	6	8	8	7	0	8	0	8	0	7	30.8	30.8	28.5	52.967	494	494;483;473;462;307;117		21	6.8886e-43	5.4174	6.1417	115.24	10	3.4175	2.909	114.83	9	0.39344	0.43859	49.612	9	NaN	NaN	NaN	0	NaN	NaN	NaN	0	NaN	NaN	NaN
F5GX74;Q6VMQ6;G3V1U0;Q6VMQ6-2;A8MV73;F5H1K9;F5H502;F5GZ10;F5H2H9;F5H2W9;F5H592;F5H8I0;F8WE35;F5H221;F5H6X8;F5GYR7;F5GZ98;F5H3C4;H0YFA3	F5GX74;Q6VMQ6;G3V1U0;Q6VMQ6-2	21;21;21;19;9;5;5;5;5;5;5;5;5;5;4;2;2;2;1	21;21;21;19;9;5;5;5;5;5;5;5;5;5;4;2;2;2;1	21;21;21;19;9;5;5;5;5;5;5;5;5;5;4;2;2;2;1	Activating transcription factor 7-interacting protein 1	ATF7IP	>tr|F5GX74|F5GX74_HUMAN Activating transcription factor 7-interacting protein 1 OS=Homo sapiens GN=ATF7IP PE=4 SV=1;>sp|Q6VMQ6|MCAF1_HUMAN Activating transcription factor 7-interacting protein 1 OS=Homo sapiens GN=ATF7IP PE=1 SV=3;>tr|G3V1U0|G3V1U0_HUMAN A	19	21	21	21	2	20	2	20	2	20	26.2	26.2	26.2	137.49	1278	1278;1270;1269;1105;515;177;176;169;169;152;143;132;125;103;89;96;59;32;115	2	29	4.5168e-70	12.577	0.88756	115.42	19	2.5102	1.3837	82.512	19	0.21408	0.5189	90.27	19	0.80221	0.77956	227.78	2	1.2897	1.2691	83.25	2	1.6077	1.667	145.63
Q9BSB4;F8VQD9;F8VVA0;H3BMZ4	Q9BSB4;F8VQD9;F8VVA0;H3BMZ4	2;2;2;2	2;2;2;2	2;2;2;2	Autophagy-related protein 101	ATG101;C12orf44	>sp|Q9BSB4|ATGA1_HUMAN Autophagy-related protein 101 OS=Homo sapiens GN=ATG101 PE=1 SV=1;>tr|F8VQD9|F8VQD9_HUMAN Protein C12orf44 (Fragment) OS=Homo sapiens GN=C12orf44 PE=4 SV=1;>tr|F8VVA0|F8VVA0_HUMAN Protein C12orf44 (Fragment) OS=Homo sapiens GN=C12orf	4	2	2	2	2	0	2	0	2	0	11.5	11.5	11.5	25.002	218	218;190;141;84	2		9.8607e-11	0.83973	0.85321	34.464	2	0.71606	0.79053	128.54	2	0.57121	0.63734	35.241	2	0.83973	0.85321	34.464	2	0.71606	0.79053	128.54	2	0.57121	0.63734	35.241
E9PQZ8;O75143;O75143-2;O75143-3;B4DFI4;H0YEM7	E9PQZ8;O75143;O75143-2;O75143-3;B4DFI4;H0YEM7	1;1;1;1;1;1	1;1;1;1;1;1	1;1;1;1;1;1	Autophagy-related protein 13	ATG13	>tr|E9PQZ8|E9PQZ8_HUMAN Autophagy-related protein 13 OS=Homo sapiens GN=ATG13 PE=4 SV=1;>sp|O75143|ATG13_HUMAN Autophagy-related protein 13 OS=Homo sapiens GN=ATG13 PE=1 SV=1;>sp|O75143-2|ATG13_HUMAN Isoform 2 of Autophagy-related protein 13 OS=Homo sapien	6	1	1	1	1	0	1	0	1	0	3.8	3.8	3.8	60.154	550	550;517;480;405;401;193	1		1.9646e-07	NaN	NaN	NaN	0	NaN	NaN	NaN	0	NaN	NaN	NaN	0	NaN	NaN	NaN	0	NaN	NaN	NaN	0	NaN	NaN	NaN
E7EVC7;Q676U5;Q676U5-2;Q676U5-3;Q676U5-5;Q676U5-4;C9J1B2;C9JK97;C9JAY7	E7EVC7;Q676U5;Q676U5-2;Q676U5-3;Q676U5-5;Q676U5-4;C9J1B2;C9JK97;C9JAY7	1;1;1;1;1;1;1;1;1	1;1;1;1;1;1;1;1;1	1;1;1;1;1;1;1;1;1	Autophagy-related protein 16-1	ATG16L1	>tr|E7EVC7|E7EVC7_HUMAN Autophagy-related protein 16-1 OS=Homo sapiens GN=ATG16L1 PE=4 SV=1;>sp|Q676U5|A16L1_HUMAN Autophagy-related protein 16-1 OS=Homo sapiens GN=ATG16L1 PE=1 SV=2;>sp|Q676U5-2|A16L1_HUMAN Isoform 2 of Autophagy-related protein 16-1 OS=H	9	1	1	1	1	0	1	0	1	0	1.6	1.6	1.6	70.01	624	624;607;588;470;444;428;187;178;164	2		0.00031309	1.0922	1.1062	25.624	2	1.0246	1.0499	22.266	2	0.88838	0.90635	10.716	2	1.0922	1.1062	25.624	2	1.0246	1.0499	22.266	2	0.88838	0.90635	10.716
Q2TAZ0-3;Q2TAZ0;H7C3T2;A0AUL9;Q2TAZ0-4	Q2TAZ0-3;Q2TAZ0;H7C3T2	8;8;7;2;2	8;8;7;2;2	8;8;7;2;2	Autophagy-related protein 2 homolog A	ATG2A	>sp|Q2TAZ0-3|ATG2A_HUMAN Isoform 2 of Autophagy-related protein 2 homolog A OS=Homo sapiens GN=ATG2A;>sp|Q2TAZ0|ATG2A_HUMAN Autophagy-related protein 2 homolog A OS=Homo sapiens GN=ATG2A PE=1 SV=3;>tr|H7C3T2|H7C3T2_HUMAN Autophagy-related protein 2 homolog	5	8	8	8	8	0	8	0	8	0	4.6	4.6	4.6	213.08	1940	1940;1938;1742;514;331	9		4.0425e-17	0.93538	0.85413	35.454	8	0.95958	0.96907	49.581	8	0.97175	1.1714	24.589	8	0.93538	0.85413	35.454	8	0.95958	0.96907	49.581	8	0.97175	1.1714	24.589
Q96BY7	Q96BY7	3	3	3	Autophagy-related protein 2 homolog B	ATG2B	>sp|Q96BY7|ATG2B_HUMAN Autophagy-related protein 2 homolog B OS=Homo sapiens GN=ATG2B PE=1 SV=5	1	3	3	3	3	0	3	0	3	0	1.6	1.6	1.6	232.76	2078	2078	4		2.2686e-06	0.99004	0.88274	9.8489	3	0.71962	0.77126	25.725	3	0.83318	1.0111	23.464	3	0.99004	0.88274	9.8489	3	0.71962	0.77126	25.725	3	0.83318	1.0111	23.464
Q9NT62;Q9NT62-2;F8WDI0;C9JNW8	Q9NT62;Q9NT62-2	10;9;2;1	10;9;2;1	10;9;2;1	Ubiquitin-like-conjugating enzyme ATG3	ATG3	>sp|Q9NT62|ATG3_HUMAN Ubiquitin-like-conjugating enzyme ATG3 OS=Homo sapiens GN=ATG3 PE=1 SV=1;>sp|Q9NT62-2|ATG3_HUMAN Isoform 2 of Ubiquitin-like-conjugating enzyme ATG3 OS=Homo sapiens GN=ATG3	4	10	10	10	10	0	10	0	10	0	37.6	37.6	37.6	35.864	314	314;311;74;83	17		2.2365e-92	0.81615	0.85877	18.839	15	0.87923	0.995	27.856	15	1.0385	1.1295	31.061	15	0.81615	0.85877	18.839	15	0.87923	0.995	27.856	15	1.0385	1.1295	31.061
Q9Y4P1-2;Q9Y4P1;Q9Y4P1-6;F5H7P2;Q9Y4P1-4;F8WD71;C9JQ72;C9JIK8;C9J5D3;Q9Y4P1-3;H7C2A6;F2Z2K8;C9J3C0;C9JVD5;H0Y2Y0	Q9Y4P1-2;Q9Y4P1;Q9Y4P1-6;F5H7P2;Q9Y4P1-4;F8WD71;C9JQ72;C9JIK8	5;5;5;3;3;3;3;3;2;2;2;2;1;1;1	5;5;5;3;3;3;3;3;2;2;2;2;1;1;1	5;5;5;3;3;3;3;3;2;2;2;2;1;1;1	Cysteine protease ATG4B	ATG4B	>sp|Q9Y4P1-2|ATG4B_HUMAN Isoform 2 of Cysteine protease ATG4B OS=Homo sapiens GN=ATG4B;>sp|Q9Y4P1|ATG4B_HUMAN Cysteine protease ATG4B OS=Homo sapiens GN=ATG4B PE=1 SV=2;>sp|Q9Y4P1-6|ATG4B_HUMAN Isoform 6 of Cysteine protease ATG4B OS=Homo sapiens GN=ATG4B;	15	5	5	5	5	0	5	0	5	0	16	16	16	52.529	468	468;393;380;379;331;319;266;219;283;280;193;88;147;105;76	7		9.7107e-31	1.3488	1.3166	11.074	5	0.89116	0.97785	13.444	5	0.6757	0.67852	9.2634	5	1.3488	1.3166	11.074	5	0.89116	0.97785	13.444	5	0.6757	0.67852	9.2634
Q9H1Y0;Q9H1Y0-2;Q7Z3H3	Q9H1Y0;Q9H1Y0-2	7;4;1	7;4;1	7;4;1	Autophagy protein 5	ATG5	>sp|Q9H1Y0|ATG5_HUMAN Autophagy protein 5 OS=Homo sapiens GN=ATG5 PE=1 SV=2;>sp|Q9H1Y0-2|ATG5_HUMAN Isoform Short of Autophagy protein 5 OS=Homo sapiens GN=ATG5	3	7	7	7	7	0	7	0	7	0	29.1	29.1	29.1	32.447	275	275;197;91	9		1.096e-35	1.4378	1.3613	38.66	4	1.136	1.1526	31.761	4	0.97317	1.0413	45.141	4	1.4378	1.3613	38.66	4	1.136	1.1526	31.761	4	0.97317	1.0413	45.141
O95352;O95352-2;E9PB95;C9JFF4;C9J415;H7C2J8;H7BZ92;H7C2R3;C9JE55;C9JKA3;C9JNU2;F8WDY9;C9JGL2;H7C369	O95352;O95352-2;E9PB95	12;11;9;4;3;3;3;3;2;2;2;2;2;1	12;11;9;4;3;3;3;3;2;2;2;2;2;1	12;11;9;4;3;3;3;3;2;2;2;2;2;1	Ubiquitin-like modifier-activating enzyme ATG7	ATG7	>sp|O95352|ATG7_HUMAN Ubiquitin-like modifier-activating enzyme ATG7 OS=Homo sapiens GN=ATG7 PE=1 SV=1;>sp|O95352-2|ATG7_HUMAN Isoform 2 of Ubiquitin-like modifier-activating enzyme ATG7 OS=Homo sapiens GN=ATG7;>tr|E9PB95|E9PB95_HUMAN Ubiquitin-like modifi	14	12	12	12	12	0	12	0	12	0	20.8	20.8	20.8	77.959	703	703;676;623;176;152;139;96;95;126;93;89;76;66;77	18		1.1782e-40	0.81872	0.76561	28.419	17	0.85449	0.8207	23.849	17	0.94801	1.0225	21.658	17	0.81872	0.76561	28.419	17	0.85449	0.8207	23.849	17	0.94801	1.0225	21.658
Q7Z3C6;Q7Z3C6-2;H7C152;H7C1G6;Q7Z3C6-3;C9JXG2;C9JDK4;C9JKV7;C9IYZ9;C9JX27;F2Z3I6;C9JFV2;C9JS65	Q7Z3C6;Q7Z3C6-2;H7C152;H7C1G6	6;5;3;3;1;1;1;1;1;1;1;1;1	6;5;3;3;1;1;1;1;1;1;1;1;1	6;5;3;3;1;1;1;1;1;1;1;1;1	Autophagy-related protein 9A	ATG9A	>sp|Q7Z3C6|ATG9A_HUMAN Autophagy-related protein 9A OS=Homo sapiens GN=ATG9A PE=1 SV=3;>sp|Q7Z3C6-2|ATG9A_HUMAN Isoform 2 of Autophagy-related protein 9A OS=Homo sapiens GN=ATG9A;>tr|H7C152|H7C152_HUMAN Autophagy-related protein 9A (Fragment) OS=Homo sapie	13	6	6	6	6	0	6	0	6	0	9.7	9.7	9.7	94.446	839	839;778;255;244;528;188;172;169;144;131;98;97;93	11		8.5277e-24	1.0068	0.89811	41.866	5	0.89152	0.9142	10.519	5	0.84171	0.98625	45.793	5	1.0068	0.89811	41.866	5	0.89152	0.9142	10.519	5	0.84171	0.98625	45.793
P31939;E9PBU3;F5GWY2;H7C1S2;H7C084;C9JLK0;F8WEF0;H7BZU3	P31939;E9PBU3;F5GWY2	47;44;41;20;17;10;6;5	47;44;41;20;17;10;6;5	47;44;41;20;17;10;6;5	Bifunctional purine biosynthesis protein PURH;Phosphoribosylaminoimidazolecarboxamide formyltransferase;IMP cyclohydrolase	ATIC	>sp|P31939|PUR9_HUMAN Bifunctional purine biosynthesis protein PURH OS=Homo sapiens GN=ATIC PE=1 SV=3;>tr|E9PBU3|E9PBU3_HUMAN Phosphoribosylaminoimidazolecarboxamide formyltransferase OS=Homo sapiens GN=ATIC PE=4 SV=1;>tr|F5GWY2|F5GWY2_HUMAN Phosphoribosyl	8	47	47	47	44	35	44	35	44	35	85.6	85.6	85.6	64.615	592	592;591;533;231;200;170;84;107	88	45	0	1.0689	1.082	31.018	100	1.0338	1.0872	31.26	100	0.94692	1.003	12.477	101	1.0635	1.0622	37.139	64	1.0213	1.0845	37.023	64	0.94568	1.022	13.711
G5E9T1;F8WD04;Q8WXF7;G3V4Y8	G5E9T1;F8WD04;Q8WXF7;G3V4Y8	2;1;1;1	2;1;1;1	2;1;1;1	Atlastin-1	ATL1	>tr|G5E9T1|G5E9T1_HUMAN Atlastin-1 OS=Homo sapiens GN=ATL1 PE=4 SV=1;>tr|F8WD04|F8WD04_HUMAN Atlastin-1 OS=Homo sapiens GN=ATL1 PE=4 SV=1;>sp|Q8WXF7|ATLA1_HUMAN Atlastin-1 OS=Homo sapiens GN=ATL1 PE=1 SV=1;>tr|G3V4Y8|G3V4Y8_HUMAN Atlastin-1 (Fragment) OS=H	4	2	2	2	2	0	2	0	2	0	7.1	7.1	7.1	63.054	553	553;558;558;75	3		2.0233e-18	3.2591	3.33	8.1582	3	3.1744	3.3922	10.604	3	1.0035	1.0634	16.981	3	3.2591	3.33	8.1582	3	3.1744	3.3922	10.604	3	1.0035	1.0634	16.981
Q8NHH9;B7Z7X8;Q8NHH9-2;Q8NHH9-4;Q8NHH9-3;B5MCN0;H7C3A2;C9JQQ5;C9JC25	Q8NHH9;B7Z7X8;Q8NHH9-2;Q8NHH9-4;Q8NHH9-3;B5MCN0;H7C3A2;C9JQQ5	10;10;9;9;8;7;5;5;2	10;10;9;9;8;7;5;5;2	10;10;9;9;8;7;5;5;2	Atlastin-2	ATL2	>sp|Q8NHH9|ATLA2_HUMAN Atlastin-2 OS=Homo sapiens GN=ATL2 PE=1 SV=2;>tr|B7Z7X8|B7Z7X8_HUMAN Atlastin-2 OS=Homo sapiens GN=ATL2 PE=2 SV=1;>sp|Q8NHH9-2|ATLA2_HUMAN Isoform 2 of Atlastin-2 OS=Homo sapiens GN=ATL2;>sp|Q8NHH9-4|ATLA2_HUMAN Isoform 4 of Atlastin	9	10	10	10	10	0	10	0	10	0	27.6	27.6	27.6	66.228	583	583;565;579;566;412;413;258;175;186	16		8.245e-296	0.93133	0.92995	24.767	11	0.89185	0.96914	24.101	11	0.97013	1.033	24.48	11	0.93133	0.92995	24.767	11	0.89185	0.96914	24.101	11	0.97013	1.033	24.48
Q6DD88;F5H6I7;C9JUU1;F5GWF8	Q6DD88;F5H6I7;C9JUU1	18;17;15;4	18;17;15;4	18;17;15;4	Atlastin-3	ATL3	>sp|Q6DD88|ATLA3_HUMAN Atlastin-3 OS=Homo sapiens GN=ATL3 PE=1 SV=1;>tr|F5H6I7|F5H6I7_HUMAN Atlastin-3 OS=Homo sapiens GN=ATL3 PE=4 SV=1;>tr|C9JUU1|C9JUU1_HUMAN Atlastin-3 OS=Homo sapiens GN=ATL3 PE=4 SV=1	4	18	18	18	18	0	18	0	18	0	47.3	47.3	47.3	60.541	541	541;523;568;169	26		0	0.84518	0.8445	18.028	24	0.77804	0.80168	19.615	24	0.93154	0.96141	21.535	24	0.84518	0.8445	18.028	24	0.77804	0.80168	19.615	24	0.93154	0.96141	21.535
Q13315;E9PIN0;E9PIQ5;E9PRG7	Q13315;E9PIN0	3;2;1;1	3;2;1;1	3;2;1;1	Serine-protein kinase ATM	ATM	>sp|Q13315|ATM_HUMAN Serine-protein kinase ATM OS=Homo sapiens GN=ATM PE=1 SV=3;>tr|E9PIN0|E9PIN0_HUMAN Serine-protein kinase ATM (Fragment) OS=Homo sapiens GN=ATM PE=4 SV=1	4	3	3	3	3	0	3	0	3	0	1.4	1.4	1.4	350.71	3056	3056;1369;154;93	3		7.3835e-08	0.8497	0.80695	9.4802	3	0.68519	0.74669	7.6819	3	0.82169	0.99205	12.579	3	0.8497	0.80695	9.4802	3	0.68519	0.74669	7.6819	3	0.82169	0.99205	12.579
P54259;H0Y2L6	P54259;H0Y2L6	5;5	5;5	5;5	Atrophin-1	ATN1	>sp|P54259|ATN1_HUMAN Atrophin-1 OS=Homo sapiens GN=ATN1 PE=1 SV=3;>tr|H0Y2L6|H0Y2L6_HUMAN Atrophin-1 OS=Homo sapiens GN=ATN1 PE=4 SV=1	2	5	5	5	2	4	2	4	2	4	6.1	6.1	6.1	125.41	1190	1190;775	2	6	5.4822e-13	6.2712	0.57498	213.34	6	5.4626	1.6561	95.325	6	0.86638	1.8125	65.179	6	NaN	NaN	NaN	1	NaN	NaN	NaN	1	NaN	NaN	NaN
O00244;E5RIM7;E5RGN3	O00244;E5RIM7;E5RGN3	6;5;5	6;5;5	6;5;5	Copper transport protein ATOX1	ATOX1	>sp|O00244|ATOX1_HUMAN Copper transport protein ATOX1 OS=Homo sapiens GN=ATOX1 PE=1 SV=1;>tr|E5RIM7|E5RIM7_HUMAN Copper transport protein ATOX1 OS=Homo sapiens GN=ATOX1 PE=4 SV=1;>tr|E5RGN3|E5RGN3_HUMAN Copper transport protein ATOX1 OS=Homo sapiens GN=ATO	3	6	6	6	6	0	6	0	6	0	76.5	76.5	76.5	7.4016	68	68;73;59	10		2.0974e-79	0.9469	0.9459	14.935	10	0.88177	0.95012	14.048	10	0.9909	0.94453	9.8424	10	0.9469	0.9459	14.935	10	0.88177	0.95012	14.048	10	0.9909	0.94453	9.8424
Q9HD20;Q9HD20-2;Q9HD20-3;H7C3H2	Q9HD20;Q9HD20-2	21;20;4;2	21;20;4;2	21;20;4;2	Probable cation-transporting ATPase 13A1	ATP13A1	>sp|Q9HD20|AT131_HUMAN Probable cation-transporting ATPase 13A1 OS=Homo sapiens GN=ATP13A1 PE=1 SV=2;>sp|Q9HD20-2|AT131_HUMAN Isoform B of Probable cation-transporting ATPase 13A1 OS=Homo sapiens GN=ATP13A1	4	21	21	21	21	1	21	1	21	1	23.3	23.3	23.3	132.95	1204	1204;1086;344;185	28	1	2.8091e-129	0.88456	0.83473	19.925	25	0.8454	0.89508	19.646	25	1.0198	1.1247	14.54	25	0.88796	0.83398	20.315	24	0.8452	0.89116	20.015	24	0.99594	1.1309	14.777
F5H3A1;P05023;B7Z3U6;P05023-2;H7BXX5;E9PC51;B7Z2T0;F5H6J6;P13637;E9PC07;B7Z1Q9;F5H0J0;B4DIQ8;H0Y7C1;Q13733;Q5TC01;Q5TC02;P54707-2;P54707;P20648;E9PRA5;B4DHD7;E9PHR6;Q5TC05	F5H3A1;P05023;B7Z3U6;P05023-2;H7BXX5	42;42;40;30;30;15;15;15;15;15;14;12;11;11;7;7;6;3;3;3;3;3;2;2	42;42;40;30;30;15;15;15;15;15;14;12;11;11;7;7;6;3;3;3;3;3;2;2	29;29;27;24;24;2;2;2;2;2;2;2;0;0;0;6;6;0;0;0;0;0;1;1	Sodium/potassium-transporting ATPase subunit alpha-1	ATP1A1	>tr|F5H3A1|F5H3A1_HUMAN Sodium/potassium-transporting ATPase subunit alpha-1 OS=Homo sapiens GN=ATP1A1 PE=3 SV=1;>sp|P05023|AT1A1_HUMAN Sodium/potassium-transporting ATPase subunit alpha-1 OS=Homo sapiens GN=ATP1A1 PE=1 SV=1;>tr|B7Z3U6|B7Z3U6_HUMAN ATPase,	24	42	42	29	42	0	42	0	29	0	47.5	47.5	31.2	113	1023	1023;1023;992;681;680;1226;1026;1024;1013;983;912;682;723;714;1029;144;106;1045;1039;1035;517;272;159;157	71		0	0.99885	0.95273	24.047	59	0.87628	0.89966	28.805	59	0.8925	0.95678	21.894	59	0.99885	0.95273	24.047	59	0.87628	0.89966	28.805	59	0.8925	0.95678	21.894
P50993;B1AKY9	P50993;B1AKY9	14;14	1;1	1;1	Sodium/potassium-transporting ATPase subunit alpha-2	ATP1A2	>sp|P50993|AT1A2_HUMAN Sodium/potassium-transporting ATPase subunit alpha-2 OS=Homo sapiens GN=ATP1A2 PE=1 SV=1;>tr|B1AKY9|B1AKY9_HUMAN ATPase, Na+/K+ transporting, alpha 2 (+) polypeptide OS=Homo sapiens GN=ATP1A2 PE=3 SV=1	2	14	1	1	14	0	1	0	1	0	17.4	0.9	0.9	112.26	1020	1020;1009	2		0	0.83116	0.76526	25.147	2	0.99083	1.045	5.5681	2	1.1205	1.237	9.0407	2	0.83116	0.76526	25.147	2	0.99083	1.045	5.5681	2	1.1205	1.237	9.0407
P05026;P05026-2;A6NGH2;B7Z9S8	P05026;P05026-2;A6NGH2;B7Z9S8	9;9;7;7	9;9;7;7	9;9;7;7	Sodium/potassium-transporting ATPase subunit beta-1	ATP1B1	>sp|P05026|AT1B1_HUMAN Sodium/potassium-transporting ATPase subunit beta-1 OS=Homo sapiens GN=ATP1B1 PE=1 SV=1;>sp|P05026-2|AT1B1_HUMAN Isoform 2 of Sodium/potassium-transporting ATPase subunit beta-1 OS=Homo sapiens GN=ATP1B1;>tr|A6NGH2|A6NGH2_HUMAN Sodiu	4	9	9	9	9	0	9	0	9	0	33.7	33.7	33.7	35.061	303	303;301;295;247	10		5.8694e-76	1.0385	1.0114	14.319	10	0.89435	0.90104	5.9069	10	0.82226	0.85622	17.415	10	1.0385	1.0114	14.319	10	0.89435	0.90104	5.9069	10	0.82226	0.85622	17.415
P54709;B7Z1N7;C9JA36;F8WBY4;H7C547;C9JXZ1;C9J6S2;H7C4L9	P54709	5;2;2;2;2;1;1;1	5;2;2;2;2;1;1;1	5;2;2;2;2;1;1;1	Sodium/potassium-transporting ATPase subunit beta-3	ATP1B3	>sp|P54709|AT1B3_HUMAN Sodium/potassium-transporting ATPase subunit beta-3 OS=Homo sapiens GN=ATP1B3 PE=1 SV=1	8	5	5	5	5	0	5	0	5	0	21.9	21.9	21.9	31.512	279	279;193;133;44;43;119;89;27	10		3.8605e-25	1.1753	1.2017	21.138	8	0.73938	0.80116	16.424	8	0.6428	0.67762	12.214	8	1.1753	1.2017	21.138	8	0.73938	0.80116	16.424	8	0.6428	0.67762	12.214
P16615;P16615-3;P16615-2;P16615-5;P16615-4;H7C5W9;O14983;O14983-2;Q8N3X5;B3KY17;Q93084-5;Q93084-6;Q93084;Q93084-7;Q93084-3;Q93084-2;Q93084-4;H3BVB2;F8VSH0;H3BTW4	P16615;P16615-3;P16615-2;P16615-5;P16615-4;H7C5W9	53;52;52;52;49;47;16;16;15;13;10;10;10;10;10;10;10;3;3;2	53;52;52;52;49;47;16;16;15;13;10;10;10;10;10;10;10;3;3;2	53;52;52;52;49;47;16;16;15;13;10;10;10;10;10;10;10;3;3;2	Sarcoplasmic/endoplasmic reticulum calcium ATPase 2	ATP2A2	>sp|P16615|AT2A2_HUMAN Sarcoplasmic/endoplasmic reticulum calcium ATPase 2 OS=Homo sapiens GN=ATP2A2 PE=1 SV=1;>sp|P16615-3|AT2A2_HUMAN Isoform 3 of Sarcoplasmic/endoplasmic reticulum calcium ATPase 2 OS=Homo sapiens GN=ATP2A2;>sp|P16615-2|AT2A2_HUMAN Isof	20	53	53	53	52	23	52	23	52	23	49.4	49.4	49.4	114.76	1042	1042;999;997;997;1015;933;1001;994;844;869;1052;1044;1043;1033;1029;999;998;114;57;128	157	30	0	0.78401	0.72011	33.878	172	0.74474	0.74623	25.454	172	0.97984	1.0576	25.576	172	0.77525	0.73482	20.612	148	0.73848	0.75726	17.687	148	0.98629	1.0529	22.106
P20020-3;P20020-6;P20020;P20020-4;P20020-2;P20020-5;E7ERY9;Q01814;Q01814-5;Q01814-8;Q01814-6;F5H7F7;H0Y7S3;E7EME2;Q01814-2;Q01814-3;Q01814-7;Q01814-4;H0YHH6;F8W1V5;E9PEG5;H7BY13;H7BZS8;H0YDG5	P20020-3;P20020-6;P20020;P20020-4;P20020-2;P20020-5;E7ERY9	36;36;35;35;32;32;22;10;10;10;10;10;10;8;8;8;8;8;5;4;3;1;1;1	36;36;35;35;32;32;22;10;10;10;10;10;10;8;8;8;8;8;5;4;3;1;1;1	21;21;21;21;18;18;11;1;1;1;1;1;1;0;0;0;0;0;3;4;1;0;0;0	Plasma membrane calcium-transporting ATPase 1	ATP2B1	>sp|P20020-3|AT2B1_HUMAN Isoform B of Plasma membrane calcium-transporting ATPase 1 OS=Homo sapiens GN=ATP2B1;>sp|P20020-6|AT2B1_HUMAN Isoform K of Plasma membrane calcium-transporting ATPase 1 OS=Homo sapiens GN=ATP2B1;>sp|P20020|AT2B1_HUMAN Plasma membra	24	36	36	21	36	6	36	6	21	4	32.6	32.6	22	134.68	1220	1220;1184;1258;1249;1176;1171;963;1243;1229;1212;1198;1178;1099;1199;1199;1185;1168;1154;162;101;432;129;117;102	77	6	3.4748e-285	0.82133	0.74454	32.028	72	0.69979	0.72124	34.667	72	0.88122	1.0119	29.482	72	0.82339	0.74449	31.044	67	0.70209	0.72996	23.482	67	0.87982	0.99639	26.451
Q16720;Q16720-4;Q16720-2;Q16720-5;Q16720-3;Q16720-6;Q16720-7;Q16720-8	Q16720;Q16720-4;Q16720-2;Q16720-5;Q16720-3;Q16720-6;Q16720-7;Q16720-8	14;14;13;13;13;13;13;13	3;3;3;3;3;3;3;3	3;3;3;3;3;3;3;3	Plasma membrane calcium-transporting ATPase 3	ATP2B3	>sp|Q16720|AT2B3_HUMAN Plasma membrane calcium-transporting ATPase 3 OS=Homo sapiens GN=ATP2B3 PE=1 SV=3;>sp|Q16720-4|AT2B3_HUMAN Isoform ZB of Plasma membrane calcium-transporting ATPase 3 OS=Homo sapiens GN=ATP2B3;>sp|Q16720-2|AT2B3_HUMAN Isoform XA of P	8	14	3	3	14	2	3	0	3	0	10.6	2.2	2.2	134.2	1220	1220;1206;1173;1168;1159;1154;1129;1115	3		3.8505e-65	0.93837	0.83332	21.593	3	0.68349	0.66415	36.958	3	0.8689	0.93652	56.169	3	0.93837	0.83332	21.593	3	0.68349	0.66415	36.958	3	0.8689	0.93652	56.169
P23634;P23634-8;P23634-6;P23634-7;P23634-2;P23634-3;P23634-4;P23634-5	P23634;P23634-8;P23634-6;P23634-7;P23634-2;P23634-3;P23634-4;P23634-5	13;13;13;13;13;13;13;13	1;1;1;1;1;1;1;1	1;1;1;1;1;1;1;1	Plasma membrane calcium-transporting ATPase 4	ATP2B4	>sp|P23634|AT2B4_HUMAN Plasma membrane calcium-transporting ATPase 4 OS=Homo sapiens GN=ATP2B4 PE=1 SV=2;>sp|P23634-8|AT2B4_HUMAN Isoform ZD of Plasma membrane calcium-transporting ATPase 4 OS=Homo sapiens GN=ATP2B4;>sp|P23634-6|AT2B4_HUMAN Isoform XB of P	8	13	1	1	13	2	1	0	1	0	9.8	0.6	0.6	137.92	1241	1241;1229;1205;1193;1170;1158;1134;1122	1		1.5592e-58	NaN	NaN	NaN	1	NaN	NaN	NaN	1	NaN	NaN	NaN	1	NaN	NaN	NaN	1	NaN	NaN	NaN	1	NaN	NaN	NaN
G3XAH8;P98194-6;H0Y2Q7;G8JLN9;P98194-5;P98194-3;H0Y9V7;E7ERC6;P98194;P98194-4;P98194-2;H0Y8X9;H0Y9S7	G3XAH8;P98194-6;H0Y2Q7;G8JLN9;P98194-5;P98194-3;H0Y9V7;E7ERC6;P98194;P98194-4;P98194-2;H0Y8X9	6;6;6;6;6;6;6;6;5;5;5;3;2	6;6;6;6;6;6;6;6;5;5;5;3;2	6;6;6;6;6;6;6;6;5;5;5;3;2	Calcium-transporting ATPase type 2C member 1	ATP2C1	>tr|G3XAH8|G3XAH8_HUMAN ATPase, Ca++ transporting, type 2C, member 1, isoform CRA_b OS=Homo sapiens GN=ATP2C1 PE=3 SV=1;>sp|P98194-6|AT2C1_HUMAN Isoform 6 of Calcium-transporting ATPase type 2C member 1 OS=Homo sapiens GN=ATP2C1;>tr|H0Y2Q7|H0Y2Q7_HUMAN Cal	13	6	6	6	6	0	6	0	6	0	10.1	10.1	10.1	107.14	973	973;959;958;944;939;923;903;894;919;903;888;215;314	7		4.7899e-27	1.1284	1.0213	20.172	2	0.87712	0.91188	17.988	2	0.827	0.97744	3.1411	2	1.1284	1.0213	20.172	2	0.87712	0.91188	17.988	2	0.827	0.97744	3.1411
P25705;A8K092	P25705;A8K092	37;36	37;36	37;36	ATP synthase subunit alpha, mitochondrial;ATP synthase subunit alpha	ATP5A1	>sp|P25705|ATPA_HUMAN ATP synthase subunit alpha, mitochondrial OS=Homo sapiens GN=ATP5A1 PE=1 SV=1;>tr|A8K092|A8K092_HUMAN ATP synthase subunit alpha OS=Homo sapiens GN=ATP5A1 PE=2 SV=1	2	37	37	37	34	27	34	27	34	27	67.1	67.1	67.1	59.75	553	553;503	143	40	0	0.91298	0.91057	20.443	142	0.83647	0.90163	18.535	142	0.89757	0.98937	18.232	142	0.9213	0.90679	22.303	112	0.82502	0.89605	17.708	112	0.8863	0.98034	18.065
P06576;F8VPV9;H0YH81;F8W079;F8W0P7;H0YI37;F8VQY0	P06576;F8VPV9;H0YH81;F8W079	26;24;21;15;9;6;5	26;24;21;15;9;6;5	26;24;21;15;9;6;5	ATP synthase subunit beta, mitochondrial;ATP synthase subunit beta	ATP5B	>sp|P06576|ATPB_HUMAN ATP synthase subunit beta, mitochondrial OS=Homo sapiens GN=ATP5B PE=1 SV=3;>tr|F8VPV9|F8VPV9_HUMAN ATP synthase subunit beta OS=Homo sapiens GN=ATP5B PE=3 SV=1;>tr|H0YH81|H0YH81_HUMAN ATP synthase subunit beta (Fragment) OS=Homo sapi	7	26	26	26	26	8	26	8	26	8	73.5	73.5	73.5	56.559	529	529;518;362;284;259;133;218	169	11	0	0.94047	0.93271	38.358	112	0.84802	0.89942	43.99	111	0.899	0.99163	22.458	112	0.94458	0.93606	39.909	101	0.8633	0.90729	45.972	100	0.90291	0.99232	22.368
P36542;P36542-2;B4DL14	P36542;P36542-2;B4DL14	17;15;15	17;15;15	17;15;15	ATP synthase subunit gamma, mitochondrial;ATP synthase gamma chain	ATP5C1	>sp|P36542|ATPG_HUMAN ATP synthase subunit gamma, mitochondrial OS=Homo sapiens GN=ATP5C1 PE=1 SV=1;>sp|P36542-2|ATPG_HUMAN Isoform Heart of ATP synthase subunit gamma, mitochondrial OS=Homo sapiens GN=ATP5C1;>tr|B4DL14|B4DL14_HUMAN ATP synthase gamma chai	3	17	17	17	14	9	14	9	14	9	47.3	47.3	47.3	32.996	298	298;297;250	23	11	4.26e-285	0.91814	0.94386	13.149	30	0.84574	0.88215	22.946	30	0.9266	0.93848	23.744	30	0.9298	0.96299	13.187	20	0.84734	0.88215	23.498	20	0.9266	0.91822	24.343
P30049	P30049	4	4	4	ATP synthase subunit delta, mitochondrial	ATP5D	>sp|P30049|ATPD_HUMAN ATP synthase subunit delta, mitochondrial OS=Homo sapiens GN=ATP5D PE=1 SV=2	1	4	4	4	4	0	4	0	4	0	41.1	41.1	41.1	17.49	168	168	5		8.9663e-76	0.89365	0.90577	6.3105	4	0.78453	0.84374	7.8974	4	0.83935	0.90431	8.282	4	0.89365	0.90577	6.3105	4	0.78453	0.84374	7.8974	4	0.83935	0.90431	8.282
P56381;Q5VTU8	P56381;Q5VTU8	2;2	2;2	2;2	ATP synthase subunit epsilon, mitochondrial;ATP synthase subunit epsilon-like protein, mitochondrial	ATP5E;ATP5EP2	>sp|P56381|ATP5E_HUMAN ATP synthase subunit epsilon, mitochondrial OS=Homo sapiens GN=ATP5E PE=1 SV=2;>sp|Q5VTU8|AT5EL_HUMAN ATP synthase subunit epsilon-like protein, mitochondrial OS=Homo sapiens GN=ATP5EP2 PE=1 SV=1	2	2	2	2	2	1	2	1	2	1	31.4	31.4	31.4	5.7797	51	51;51	2	1	3.3689e-05	0.92188	0.93475	31.253	3	0.86192	0.97509	7.0331	3	1.0817	1.0205	23.184	3	0.99665	1.0109	11.081	2	0.86371	0.92419	7.5822	2	0.94019	0.96701	7.6153
P24539;Q5QNZ2	P24539;Q5QNZ2	16;14	16;14	16;14	ATP synthase subunit b, mitochondrial	ATP5F1	>sp|P24539|AT5F1_HUMAN ATP synthase subunit b, mitochondrial OS=Homo sapiens GN=ATP5F1 PE=1 SV=2;>tr|Q5QNZ2|Q5QNZ2_HUMAN ATP synthase subunit b, mitochondrial OS=Homo sapiens GN=ATP5F1 PE=2 SV=1	2	16	16	16	16	0	16	0	16	0	57.4	57.4	57.4	28.908	256	256;195	43		0	0.90053	0.94301	20.203	34	0.84263	0.85384	11.78	34	0.95642	0.95511	14.304	34	0.90053	0.94301	20.203	34	0.84263	0.85384	11.78	34	0.95642	0.95511	14.304
O75947;O75947-2;F5H608	O75947;O75947-2	13;10;6	13;10;6	13;10;6	ATP synthase subunit d, mitochondrial	ATP5H	>sp|O75947|ATP5H_HUMAN ATP synthase subunit d, mitochondrial OS=Homo sapiens GN=ATP5H PE=1 SV=3;>sp|O75947-2|ATP5H_HUMAN Isoform 2 of ATP synthase subunit d, mitochondrial OS=Homo sapiens GN=ATP5H	3	13	13	13	13	0	13	0	13	0	80.1	80.1	80.1	18.491	161	161;137;102	28		5.038e-173	0.81486	0.84044	12.967	23	0.87364	0.85504	11.678	23	1.0289	0.99623	13.799	23	0.81486	0.84044	12.967	23	0.87364	0.85504	11.678	23	1.0289	0.99623	13.799
P56385	P56385	5	5	5	ATP synthase subunit e, mitochondrial	ATP5I	>sp|P56385|ATP5I_HUMAN ATP synthase subunit e, mitochondrial OS=Homo sapiens GN=ATP5I PE=1 SV=2	1	5	5	5	5	0	5	0	5	0	62.3	62.3	62.3	7.9331	69	69	9		3.1556e-17	0.89856	0.90024	41.652	7	0.89287	0.92983	49.013	7	0.97842	0.98793	5.4746	7	0.89856	0.90024	41.652	7	0.89287	0.92983	49.013	7	0.97842	0.98793	5.4746
P56134;F8W7V3;C9JU26;F5H4H2	P56134;F8W7V3;C9JU26;F5H4H2	6;5;3;3	4;3;1;1	3;3;0;0	ATP synthase subunit f, mitochondrial	ATP5J2	>sp|P56134|ATPK_HUMAN ATP synthase subunit f, mitochondrial OS=Homo sapiens GN=ATP5J2 PE=1 SV=3;>tr|F8W7V3|F8W7V3_HUMAN ATP synthase subunit f, mitochondrial OS=Homo sapiens GN=ATP5J2 PE=4 SV=1;>tr|C9JU26|C9JU26_HUMAN ATP synthase subunit f, mitochondrial	4	6	4	3	6	2	4	1	3	1	52.1	26.6	17	10.918	94	94;55;98;88	5	1	3.0307e-73	0.89879	0.92471	11.102	6	0.93709	0.94716	25.3	6	1.019	1.0182	26.541	6	0.90679	0.91978	11.743	5	0.93856	0.94938	27.753	5	1.0206	0.96574	29.672
O75964;E9PN17	O75964;E9PN17	6;6	6;6	6;6	ATP synthase subunit g, mitochondrial	ATP5L	>sp|O75964|ATP5L_HUMAN ATP synthase subunit g, mitochondrial OS=Homo sapiens GN=ATP5L PE=1 SV=3;>tr|E9PN17|E9PN17_HUMAN ATP synthase subunit g, mitochondrial OS=Homo sapiens GN=ATP5L PE=4 SV=1	2	6	6	6	6	1	6	1	6	1	47.6	47.6	47.6	11.428	103	103;76	7	1	1.0359e-164	0.87795	0.88808	8.2156	8	0.83157	0.86422	7.2043	8	0.93619	0.95392	9.8233	8	0.88512	0.88802	8.571	7	0.80529	0.86385	3.2139	7	0.91323	0.95139	10.257
P48047;H7C0C1;H7C068;H7C086	P48047;H7C0C1	16;9;4;4	16;9;4;4	16;9;4;4	ATP synthase subunit O, mitochondrial	ATP5O	>sp|P48047|ATPO_HUMAN ATP synthase subunit O, mitochondrial OS=Homo sapiens GN=ATP5O PE=1 SV=1;>tr|H7C0C1|H7C0C1_HUMAN Uncharacterized protein (Fragment) OS=Homo sapiens PE=4 SV=1	4	16	16	16	16	0	16	0	16	0	71.8	71.8	71.8	23.277	213	213;191;86;74	29		2.964e-238	0.8874	0.91439	21.877	27	0.86113	0.89158	16.428	27	0.94161	1.0136	9.5628	27	0.8874	0.91439	21.877	27	0.86113	0.89158	16.428	27	0.94161	1.0136	9.5628
Q99766;Q8WXQ4;Q99766-2;Q99766-3	Q99766	5;2;1;1	5;2;1;1	5;2;1;1	ATP synthase subunit s, mitochondrial	ATP5S	>sp|Q99766|ATP5S_HUMAN ATP synthase subunit s, mitochondrial OS=Homo sapiens GN=ATP5S PE=1 SV=3	4	5	5	5	5	0	5	0	5	0	21.9	21.9	21.9	24.866	215	215;266;136;127	6		2.0404e-13	0.58028	0.59566	35.247	4	0.79174	0.82065	26.496	4	1.3817	1.3799	15.369	4	0.58028	0.59566	35.247	4	0.79174	0.82065	26.496	4	1.3817	1.3799	15.369
F5GYX8;F5H4W7;Q9NW81;E9PDC6;Q9NW81-3;Q9NW81-2	F5GYX8;F5H4W7;Q9NW81;E9PDC6	6;6;6;6;2;2	6;6;6;6;2;2	6;6;6;6;2;2	ATP synthase subunit s-like protein	ATP5SL	>tr|F5GYX8|F5GYX8_HUMAN ATP synthase subunit s-like protein OS=Homo sapiens GN=ATP5SL PE=4 SV=1;>tr|F5H4W7|F5H4W7_HUMAN ATP synthase subunit s-like protein OS=Homo sapiens GN=ATP5SL PE=4 SV=1;>sp|Q9NW81|AT5SL_HUMAN ATP synthase subunit s-like protein OS=Ho	6	6	6	6	6	0	6	0	6	0	21	21	21	37.546	333	333;263;257;230;191;158	8		3.9285e-18	1.3069	1.3348	34.574	8	1.0385	1.1158	61.431	8	0.77505	0.82695	38.819	8	1.3069	1.3348	34.574	8	1.0385	1.1158	61.431	8	0.77505	0.82695	38.819
Q15904;F8W684;A6QRJ1	Q15904;F8W684	3;2;1	3;2;1	3;2;1	V-type proton ATPase subunit S1	ATP6AP1	>sp|Q15904|VAS1_HUMAN V-type proton ATPase subunit S1 OS=Homo sapiens GN=ATP6AP1 PE=1 SV=2;>tr|F8W684|F8W684_HUMAN V-type proton ATPase subunit S1 OS=Homo sapiens GN=ATP6AP1 PE=4 SV=1	3	3	3	3	3	0	3	0	3	0	8.3	8.3	8.3	52.025	470	470;294;230	5		1.01e-54	1.3357	1.3423	47.732	3	0.9157	1.0463	42.891	3	0.56663	0.64055	60.236	3	1.3357	1.3423	47.732	3	0.9157	1.0463	42.891	3	0.56663	0.64055	60.236
O75787;B7Z9I3;B7Z1I9;H0Y750;B7Z413;H7C3E1;H7C240;B7Z487	O75787;B7Z9I3;B7Z1I9;H0Y750;B7Z413;H7C3E1	4;4;4;4;3;2;1;1	4;4;4;4;3;2;1;1	4;4;4;4;3;2;1;1	Renin receptor	ATP6AP2	>sp|O75787|RENR_HUMAN Renin receptor OS=Homo sapiens GN=ATP6AP2 PE=1 SV=2;>tr|B7Z9I3|B7Z9I3_HUMAN Renin receptor OS=Homo sapiens GN=ATP6AP2 PE=2 SV=1;>tr|B7Z1I9|B7Z1I9_HUMAN Renin receptor OS=Homo sapiens GN=ATP6AP2 PE=2 SV=1;>tr|H0Y750|H0Y750_HUMAN Renin	8	4	4	4	4	0	4	0	4	0	13.4	13.4	13.4	39.008	350	350;318;272;243;274;259;203;165	4		1.2967e-55	1.6767	1.7341	38.491	3	0.93254	0.98419	10.758	3	0.55617	0.58602	33.401	3	1.6767	1.7341	38.491	3	0.93254	0.98419	10.758	3	0.55617	0.58602	33.401
Q93050-3;F5H569;Q93050;Q93050-1;B7Z641;F5H1T6	Q93050-3;F5H569;Q93050;Q93050-1;B7Z641;F5H1T6	10;10;10;10;9;5	10;10;10;10;9;5	9;9;9;9;8;4	V-type proton ATPase 116 kDa subunit a isoform 1	ATP6V0A1	>sp|Q93050-3|VPP1_HUMAN Isoform 3 of V-type proton ATPase 116 kDa subunit a isoform 1 OS=Homo sapiens GN=ATP6V0A1;>tr|F5H569|F5H569_HUMAN V-type proton ATPase 116 kDa subunit a isoform 1 OS=Homo sapiens GN=ATP6V0A1 PE=4 SV=1;>sp|Q93050|VPP1_HUMAN V-type pr	6	10	10	9	10	0	10	0	9	0	16.5	16.5	15.5	96.599	838	838;837;837;831;788;483	14		1.1915e-42	1.1247	1.0437	18.259	7	1.0866	1.0421	19.856	7	0.87948	1.0166	18.109	7	1.1247	1.0437	18.259	7	1.0866	1.0421	19.856	7	0.87948	1.0166	18.109
Q9Y487;Q8TBM3;F5H5F3;F5GX48;F5H847	Q9Y487	8;1;1;1;1	7;1;1;1;1	7;1;1;1;1	V-type proton ATPase 116 kDa subunit a isoform 2	ATP6V0A2	>sp|Q9Y487|VPP2_HUMAN V-type proton ATPase 116 kDa subunit a isoform 2 OS=Homo sapiens GN=ATP6V0A2 PE=1 SV=2	5	8	7	7	8	0	7	0	7	0	10.9	9.9	9.9	98.081	856	856;372;328;138;131	11		2.6053e-25	1.1159	1.0404	28.432	6	0.91123	0.89616	33.423	6	0.85541	0.99318	44.87	6	1.1159	1.0404	28.432	6	0.91123	0.89616	33.423	6	0.85541	0.99318	44.87
P27449;H3BR50	P27449;H3BR50	2;2	2;2	2;2	V-type proton ATPase 16 kDa proteolipid subunit	ATP6V0C	>sp|P27449|VATL_HUMAN V-type proton ATPase 16 kDa proteolipid subunit OS=Homo sapiens GN=ATP6V0C PE=1 SV=1;>tr|H3BR50|H3BR50_HUMAN V-type proton ATPase 16 kDa proteolipid subunit OS=Homo sapiens GN=ATP6V0C PE=3 SV=1	2	2	2	2	2	0	2	0	2	0	31.6	31.6	31.6	15.736	155	155;87	7		8.8027e-28	1.035	1.0366	6.6223	7	0.98097	1.0986	9.2314	7	0.87368	0.8841	5.3944	7	1.035	1.0366	6.6223	7	0.98097	1.0986	9.2314	7	0.87368	0.8841	5.3944
F5GYQ1;P61421;F8WEN9;H3BQJ1	F5GYQ1;P61421;F8WEN9	10;10;10;1	10;10;10;1	10;10;10;1	V-type proton ATPase subunit d 1	ATP6V0D1	>tr|F5GYQ1|F5GYQ1_HUMAN V-type proton ATPase subunit d 1 OS=Homo sapiens GN=ATP6V0D1 PE=4 SV=1;>sp|P61421|VA0D1_HUMAN V-type proton ATPase subunit d 1 OS=Homo sapiens GN=ATP6V0D1 PE=1 SV=1;>tr|F8WEN9|F8WEN9_HUMAN V-type proton ATPase subunit d 1 OS=Homo sa	4	10	10	10	10	1	10	1	10	1	23	23	23	44.659	392	392;351;274;193	16	1	1.0994e-43	1.1099	1.1464	16.547	14	0.9579	1.0057	35.851	14	0.80315	0.87839	36.068	14	1.1295	1.1668	16.901	13	0.99222	1.0122	36.98	13	0.82297	0.87488	37.428
Q8N8Y2	Q8N8Y2	3	3	3	V-type proton ATPase subunit d 2	ATP6V0D2	>sp|Q8N8Y2|VA0D2_HUMAN V-type proton ATPase subunit d 2 OS=Homo sapiens GN=ATP6V0D2 PE=2 SV=1	1	3	3	3	3	0	3	0	3	0	8.6	8.6	8.6	40.426	350	350	3		7.7845e-36	0.96462	0.97914	15.98	2	1.0327	1.0763	9.107	2	1.0845	1.1089	17.536	2	0.96462	0.97914	15.98	2	1.0327	1.0763	9.107	2	1.0845	1.1089	17.536
P38606;B7Z1R5;B7Z2V6;C9JVW8;C9JA17	P38606;B7Z1R5;B7Z2V6	24;24;14;6;6	24;24;14;6;6	24;24;14;6;6	V-type proton ATPase catalytic subunit A	ATP6V1A	>sp|P38606|VATA_HUMAN V-type proton ATPase catalytic subunit A OS=Homo sapiens GN=ATP6V1A PE=1 SV=2;>tr|B7Z1R5|B7Z1R5_HUMAN V-type proton ATPase catalytic subunit A OS=Homo sapiens GN=ATP6V1A PE=2 SV=1;>tr|B7Z2V6|B7Z2V6_HUMAN V-type proton ATPase catalytic	5	24	24	24	24	0	24	0	24	0	49.4	49.4	49.4	68.303	617	617;584;334;221;185	42		0	0.76756	0.74703	21.185	32	0.72328	0.77863	28.681	32	0.94062	1.0406	23.368	32	0.76756	0.74703	21.185	32	0.72328	0.77863	28.681	32	0.94062	1.0406	23.368
P21281;H0YC04;B4DFM5;B4DQI9;P15313;C9JL73;B4DWH7;E5RGH6;H0YAT8;C9JNS9;C9J5E3;H0YC45	P21281;H0YC04	21;13;9;6;4;4;4;4;3;2;2;1	21;13;9;6;4;4;4;4;3;2;2;1	21;13;9;6;4;4;4;4;3;2;2;1	V-type proton ATPase subunit B, brain isoform	ATP6V1B2	>sp|P21281|VATB2_HUMAN V-type proton ATPase subunit B, brain isoform OS=Homo sapiens GN=ATP6V1B2 PE=1 SV=3;>tr|H0YC04|H0YC04_HUMAN V-type proton ATPase subunit B, brain isoform (Fragment) OS=Homo sapiens GN=ATP6V1B2 PE=4 SV=1	12	21	21	21	19	12	19	12	19	12	52.8	52.8	52.8	56.5	511	511;199;385;278;513;496;488;66;56;249;248;49	35	14	0	0.87558	0.8858	26.876	39	0.81955	0.90318	33.21	39	0.93194	1.0258	20.809	39	0.89324	0.87507	29.801	25	0.86979	0.93809	39.013	25	1.0043	1.0717	22.619
P21283;E7EV59	P21283;E7EV59	16;10	16;10	16;10	V-type proton ATPase subunit C 1	ATP6V1C1	>sp|P21283|VATC1_HUMAN V-type proton ATPase subunit C 1 OS=Homo sapiens GN=ATP6V1C1 PE=1 SV=4;>tr|E7EV59|E7EV59_HUMAN V-type proton ATPase subunit C 1 OS=Homo sapiens GN=ATP6V1C1 PE=4 SV=1	2	16	16	16	16	0	16	0	16	0	48.4	48.4	48.4	43.941	382	382;307	23		1.6722e-250	0.98744	0.96643	46.577	19	0.83567	0.90614	31.736	19	0.88417	0.90901	30.892	19	0.98744	0.96643	46.577	19	0.83567	0.90614	31.736	19	0.88417	0.90901	30.892
Q9Y5K8;G3V2V6;G3V2S6;G3V559;H0YJH8;G3V3T8;G3V341;H0YJS0;H0YJ55	Q9Y5K8;G3V2V6;G3V2S6;G3V559;H0YJH8	6;5;4;3;3;2;2;1;1	6;5;4;3;3;2;2;1;1	6;5;4;3;3;2;2;1;1	V-type proton ATPase subunit D	ATP6V1D	>sp|Q9Y5K8|VATD_HUMAN V-type proton ATPase subunit D OS=Homo sapiens GN=ATP6V1D PE=1 SV=1;>tr|G3V2V6|G3V2V6_HUMAN V-type proton ATPase subunit D OS=Homo sapiens GN=ATP6V1D PE=4 SV=1;>tr|G3V2S6|G3V2S6_HUMAN V-type proton ATPase subunit D OS=Homo sapiens GN=	9	6	6	6	6	0	6	0	6	0	25.9	25.9	25.9	28.262	247	247;148;192;179;153;86;72;119;44	11		4.1854e-45	1.1311	1.1685	10.759	9	0.92535	0.92031	13.725	9	0.85429	0.90001	18.555	9	1.1311	1.1685	10.759	9	0.92535	0.92031	13.725	9	0.85429	0.90001	18.555
P36543;P36543-2;C9J8H1;A8MUN4;Q96A05	P36543;P36543-2;C9J8H1;A8MUN4	14;13;10;9;1	14;13;10;9;1	14;13;10;9;1	V-type proton ATPase subunit E 1	ATP6V1E1	>sp|P36543|VATE1_HUMAN V-type proton ATPase subunit E 1 OS=Homo sapiens GN=ATP6V1E1 PE=1 SV=1;>sp|P36543-2|VATE1_HUMAN Isoform 2 of V-type proton ATPase subunit E 1 OS=Homo sapiens GN=ATP6V1E1;>tr|C9J8H1|C9J8H1_HUMAN V-type proton ATPase subunit E 1 (Fragm	5	14	14	14	14	1	14	1	14	1	52.2	52.2	52.2	26.145	226	226;204;203;196;226	23	1	2.4913e-207	0.95895	0.99357	32.4	20	0.88617	0.9614	27.827	20	0.93166	0.98131	10.127	20	0.95895	0.99357	32.4	20	0.88617	0.9614	27.827	20	0.93166	0.98131	10.127
C9J2K4;Q16864	C9J2K4;Q16864	10;10	10;10	10;10	V-type proton ATPase subunit F	ATP6V1F	>tr|C9J2K4|C9J2K4_HUMAN V-type proton ATPase subunit F OS=Homo sapiens GN=ATP6V1F PE=3 SV=1;>sp|Q16864|VATF_HUMAN V-type proton ATPase subunit F OS=Homo sapiens GN=ATP6V1F PE=1 SV=2	2	10	10	10	10	0	10	0	10	0	72.8	72.8	72.8	16.401	147	147;119	13		3.3372e-117	1.1874	1.2071	17.472	12	1.0492	1.0517	16.499	12	0.89846	0.86931	20.038	12	1.1874	1.2071	17.472	12	1.0492	1.0517	16.499	12	0.89846	0.86931	20.038
O75348;C9JRT2;O95670;F2Z307;Q5HYU8;C9JYK3	O75348	6;2;2;2;2;2	6;2;2;2;2;2	6;2;2;2;2;2	V-type proton ATPase subunit G 1	ATP6V1G1	>sp|O75348|VATG1_HUMAN V-type proton ATPase subunit G 1 OS=Homo sapiens GN=ATP6V1G1 PE=1 SV=3	6	6	6	6	6	0	6	0	6	0	44.9	44.9	44.9	13.757	118	118;133;118;99;78;63	8		1.0495e-82	0.98228	1.0034	12.26	8	0.93127	0.9976	10.53	8	0.94569	0.96925	5.4774	8	0.98228	1.0034	12.26	8	0.93127	0.9976	10.53	8	0.94569	0.96925	5.4774
Q9UI12;Q9UI12-2;G3V126;E5RG90;E5RHH0;E5RG49;H0YB41	Q9UI12;Q9UI12-2;G3V126	12;12;12;3;1;1;1	12;12;12;3;1;1;1	12;12;12;3;1;1;1	V-type proton ATPase subunit H	ATP6V1H	>sp|Q9UI12|VATH_HUMAN V-type proton ATPase subunit H OS=Homo sapiens GN=ATP6V1H PE=1 SV=1;>sp|Q9UI12-2|VATH_HUMAN Isoform 2 of V-type proton ATPase subunit H OS=Homo sapiens GN=ATP6V1H;>tr|G3V126|G3V126_HUMAN ATPase, H+ transporting, lysosomal 50/57kDa, V1	7	12	12	12	12	0	12	0	12	0	30.2	30.2	30.2	55.882	483	483;465;443;103;102;101;86	18		1.8764e-71	1.0372	1.0025	26.986	17	1.0597	1.1497	24.356	17	0.95665	0.99751	14.655	17	1.0372	1.0025	26.986	17	1.0597	1.1497	24.356	17	0.95665	0.99751	14.655
B7Z7I6;H0YD21;B7Z7D6;E9PPX6	B7Z7I6;H0YD21;B7Z7D6;E9PPX6	2;1;1;1	2;1;1;1	1;0;0;1		ATPAF1	>tr|B7Z7I6|B7Z7I6_HUMAN ATP synthase mitochondrial F1 complex assembly factor 1 OS=Homo sapiens GN=ATPAF1 PE=2 SV=1;>tr|H0YD21|H0YD21_HUMAN ATP synthase mitochondrial F1 complex assembly factor 1 (Fragment) OS=Homo sapiens GN=ATPAF1 PE=4 SV=1;>tr|B7Z7D6|B7	4	2	2	1	2	1	2	1	1	1	10.8	10.8	5.4	27.438	240	240;183;177;45	9	2	1.8765e-09	0.76415	0.7795	16.307	10	1.0572	1.1015	17.846	10	1.3112	1.3978	19.208	10	0.75217	0.7678	12.642	8	1.0572	1.1015	19.309	8	1.3375	1.4258	20.45
Q8N5M1;E9PMH4;C9J2Q2	Q8N5M1;E9PMH4;C9J2Q2	9;5;5	9;5;5	9;5;5	ATP synthase mitochondrial F1 complex assembly factor 2	ATPAF2	>sp|Q8N5M1|ATPF2_HUMAN ATP synthase mitochondrial F1 complex assembly factor 2 OS=Homo sapiens GN=ATPAF2 PE=1 SV=1;>tr|E9PMH4|E9PMH4_HUMAN ATP synthase mitochondrial F1 complex assembly factor 2 OS=Homo sapiens GN=ATPAF2 PE=4 SV=1;>tr|C9J2Q2|C9J2Q2_HUMAN A	3	9	9	9	9	0	9	0	9	0	42.9	42.9	42.9	32.772	289	289;208;205	12		8.4368e-91	1.196	1.1848	17.477	10	1.1638	1.1998	23.682	10	1.0195	1.0272	14.145	10	1.196	1.1848	17.477	10	1.1638	1.1998	23.682	10	1.0195	1.0272	14.145
Q7L8W6;H0YNH5;H0YND7	Q7L8W6;H0YNH5;H0YND7	3;3;2	3;3;2	3;3;2	ATP-binding domain-containing protein 4	ATPBD4	>sp|Q7L8W6|ATBD4_HUMAN ATP-binding domain-containing protein 4 OS=Homo sapiens GN=ATPBD4 PE=1 SV=3;>tr|H0YNH5|H0YNH5_HUMAN ATP-binding domain-containing protein 4 (Fragment) OS=Homo sapiens GN=ATPBD4 PE=4 SV=1;>tr|H0YND7|H0YND7_HUMAN ATP-binding domain-con	3	3	3	3	3	0	3	0	3	0	18.7	18.7	18.7	30.306	267	267;155;169	4		1.6074e-37	0.72516	0.74069	19.81	4	0.84583	0.90393	10.31	4	1.2256	1.2715	17.504	4	0.72516	0.74069	19.81	4	0.84583	0.90393	10.31	4	1.2256	1.2715	17.504
Q13535;Q13535-2;Q13535-3;D6RIG7	Q13535;Q13535-2;Q13535-3	3;3;2;1	3;3;2;1	3;3;2;1	Serine/threonine-protein kinase ATR	ATR	>sp|Q13535|ATR_HUMAN Serine/threonine-protein kinase ATR OS=Homo sapiens GN=ATR PE=1 SV=3;>sp|Q13535-2|ATR_HUMAN Isoform 2 of Serine/threonine-protein kinase ATR OS=Homo sapiens GN=ATR;>sp|Q13535-3|ATR_HUMAN Isoform 3 of Serine/threonine-protein kinase ATR	4	3	3	3	3	0	3	0	3	0	1.4	1.4	1.4	301.36	2644	2644;2580;2610;309	4		1.657e-06	NaN	NaN	NaN	1	NaN	NaN	NaN	1	NaN	NaN	NaN	1	NaN	NaN	NaN	1	NaN	NaN	NaN	1	NaN	NaN	NaN
Q8WXE1;Q8WXE1-3;B5MEB7;Q8WXE1-2;C9IZM8;F8WE08	Q8WXE1;Q8WXE1-3;B5MEB7;Q8WXE1-2;C9IZM8;F8WE08	2;2;2;1;1;1	2;2;2;1;1;1	2;2;2;1;1;1	ATR-interacting protein	ATRIP	>sp|Q8WXE1|ATRIP_HUMAN ATR-interacting protein OS=Homo sapiens GN=ATRIP PE=1 SV=1;>sp|Q8WXE1-3|ATRIP_HUMAN Isoform 3 of ATR-interacting protein OS=Homo sapiens GN=ATRIP;>tr|B5MEB7|B5MEB7_HUMAN ATR-interacting protein OS=Homo sapiens GN=ATRIP PE=4 SV=2;>sp|	6	2	2	2	2	0	2	0	2	0	4.7	4.7	4.7	85.837	791	791;698;664;764;196;131	2		0.00024875	2.7898	2.6396	124.6	2	3.8296	4.213	210.18	2	1.4957	1.7374	72.207	2	2.7898	2.6396	124.6	2	3.8296	4.213	210.18	2	1.4957	1.7374	72.207
O75882;O75882-2;O75882-3;H7BXY8	O75882;O75882-2;O75882-3;H7BXY8	4;3;3;3	4;3;3;3	4;3;3;3	Attractin	ATRN	>sp|O75882|ATRN_HUMAN Attractin OS=Homo sapiens GN=ATRN PE=1 SV=2;>sp|O75882-2|ATRN_HUMAN Isoform 2 of Attractin OS=Homo sapiens GN=ATRN;>sp|O75882-3|ATRN_HUMAN Isoform 3 of Attractin OS=Homo sapiens GN=ATRN;>tr|H7BXY8|H7BXY8_HUMAN Attractin OS=Homo sapien	4	4	4	4	4	1	4	1	4	1	2.3	2.3	2.3	158.54	1429	1429;1272;1198;1193	4	1	6.5223e-07	1.1433	1.0764	20.986	4	0.84585	0.93083	50.473	4	0.74527	0.87318	38.842	4	1.0625	0.94253	16.363	3	0.66691	0.704	44.546	3	0.64747	0.78075	37.355
P46100-6;F8WDE0	P46100-6;F8WDE0	35;35	1;1	1;1		ATRX	>sp|P46100-6|ATRX_HUMAN Isoform 6 of Transcriptional regulator ATRX OS=Homo sapiens GN=ATRX;>tr|F8WDE0|F8WDE0_HUMAN Transcriptional regulator ATRX OS=Homo sapiens GN=ATRX PE=4 SV=1	2	35	1	1	13	33	0	1	0	1	27.8	1.6	1.6	151.55	1350	1350;1345		4	0	9.794	0.90318	199.96	2	7.2415	6.4922	123.42	2	0.73939	0.79529	29.602	2	NaN	NaN	NaN	0	NaN	NaN	NaN	0	NaN	NaN	NaN
P46100;P46100-3;P46100-2;H0Y3T0;Q5H9A3;H7BYW8	P46100;P46100-3;P46100-2	96;93;87;7;2;2	96;93;87;7;2;2	4;4;0;0;1;1	Transcriptional regulator ATRX	ATRX	>sp|P46100|ATRX_HUMAN Transcriptional regulator ATRX OS=Homo sapiens GN=ATRX PE=1 SV=5;>sp|P46100-3|ATRX_HUMAN Isoform 2 of Transcriptional regulator ATRX OS=Homo sapiens GN=ATRX;>sp|P46100-2|ATRX_HUMAN Isoform 1 of Transcriptional regulator ATRX OS=Homo s	6	96	96	4	18	94	18	94	1	4	40.8	40.8	2	282.58	2492	2492;2375;2288;160;126;122	26	386	0	8.9561	2.6071	148.24	304	9.378	6.3174	151.38	304	0.9047	1.0305	61.904	304	0.96995	0.89757	26.267	22	0.82426	0.88971	18.164	22	0.91951	0.9979	28.337
Q9UBB4;Q9UBB4-2;E7ESH8;B1AHE4;H0Y7N2;B1AHE3	Q9UBB4;Q9UBB4-2;E7ESH8	21;19;18;7;3;2	21;19;18;7;3;2	21;19;18;7;3;2	Ataxin-10	ATXN10	>sp|Q9UBB4|ATX10_HUMAN Ataxin-10 OS=Homo sapiens GN=ATXN10 PE=1 SV=1;>sp|Q9UBB4-2|ATX10_HUMAN Isoform 2 of Ataxin-10 OS=Homo sapiens GN=ATXN10;>tr|E7ESH8|E7ESH8_HUMAN Ataxin-10 OS=Homo sapiens GN=ATXN10 PE=4 SV=2	6	21	21	21	21	0	21	0	21	0	56.4	56.4	56.4	53.488	475	475;411;453;197;172;126	33		8.7084e-247	0.93916	0.90637	14.047	24	0.69492	0.73621	16.462	24	0.76713	0.79546	14.184	24	0.93916	0.90637	14.047	24	0.69492	0.73621	16.462	24	0.76713	0.79546	14.184
Q99700;Q99700-4;F8VQP2;F8WB06;Q24JQ7;Q99700-2;H0YH87;F8VQS0;F8VVY6;F8VRK6;F8W0B5	Q99700;Q99700-4;F8VQP2;F8WB06;Q24JQ7;Q99700-2;H0YH87	10;10;10;10;10;10;10;4;3;3;2	10;10;10;10;10;10;10;4;3;3;2	10;10;10;10;10;10;10;4;3;3;2	Ataxin-2	ATXN2	>sp|Q99700|ATX2_HUMAN Ataxin-2 OS=Homo sapiens GN=ATXN2 PE=1 SV=2;>sp|Q99700-4|ATX2_HUMAN Isoform 4 of Ataxin-2 OS=Homo sapiens GN=ATXN2;>tr|F8VQP2|F8VQP2_HUMAN Ataxin-2 OS=Homo sapiens GN=ATXN2 PE=4 SV=1;>tr|F8WB06|F8WB06_HUMAN Ataxin-2 OS=Homo sapiens GN	11	10	10	10	10	1	10	1	10	1	11.3	11.3	11.3	140.28	1313	1313;1243;1073;1050;1006;995;916;153;184;121;231	15	1	2.4011e-124	1.4598	1.3616	28.659	15	1.1215	1.159	29.414	15	0.80936	0.91723	27.174	15	1.4616	1.3546	29.513	14	1.1563	1.175	28.716	14	0.80529	0.92961	28.152
Q8WWM7;Q8WWM7-3;Q63ZY4;Q8WWM7-2;A8K1R6;Q8WWM7-4;Q8WWM7-5;Q8WWM7-6;H3BUF6;C9JXV8;Q8WWM7-7;H3BSK9;H3BUE3;H3BSQ5;H3BRB0	Q8WWM7;Q8WWM7-3;Q63ZY4;Q8WWM7-2;A8K1R6;Q8WWM7-4;Q8WWM7-5;Q8WWM7-6;H3BUF6	30;28;28;28;28;28;28;28;27;13;13;13;5;5;3	30;28;28;28;28;28;28;28;27;13;13;13;5;5;3	30;28;28;28;28;28;28;28;27;13;13;13;5;5;3	Ataxin-2-like protein	ATXN2L	>sp|Q8WWM7|ATX2L_HUMAN Ataxin-2-like protein OS=Homo sapiens GN=ATXN2L PE=1 SV=2;>sp|Q8WWM7-3|ATX2L_HUMAN Isoform 3 of Ataxin-2-like protein OS=Homo sapiens GN=ATXN2L;>tr|Q63ZY4|Q63ZY4_HUMAN ATXN2L protein OS=Homo sapiens GN=ATXN2L PE=2 SV=1;>sp|Q8WWM7-2|A	15	30	30	30	30	0	30	0	30	0	34.6	34.6	34.6	113.37	1075	1075;1097;1062;1062;1044;1044;1044;968;1068;400;399;336;217;91;401	46		6.6921e-227	1.0138	0.95713	26.434	41	0.90653	0.95592	18.432	41	0.88698	1.035	18.768	41	1.0138	0.95713	26.434	41	0.90653	0.95592	18.432	41	0.88698	1.035	18.768
O15265-2;O15265;E9PHP9;F5H484	O15265-2;O15265;E9PHP9	3;3;2;1	3;3;2;1	3;3;2;1	Ataxin-7	ATXN7	>sp|O15265-2|ATX7_HUMAN Isoform b of Ataxin-7 OS=Homo sapiens GN=ATXN7;>sp|O15265|ATX7_HUMAN Ataxin-7 OS=Homo sapiens GN=ATXN7 PE=1 SV=1;>tr|E9PHP9|E9PHP9_HUMAN Ataxin-7 OS=Homo sapiens GN=ATXN7 PE=4 SV=1	4	3	3	3	0	3	0	3	0	3	5.1	5.1	5.1	101.11	945	945;892;747;130		3	2.1014e-08	NaN	NaN	NaN	1	NaN	NaN	NaN	1	NaN	NaN	NaN	1	NaN	NaN	NaN	0	NaN	NaN	NaN	0	NaN	NaN	NaN
Q96GX2	Q96GX2	3	3	3	Putative ataxin-7-like protein 3B	ATXN7L3B	>sp|Q96GX2|A7L3B_HUMAN Putative ataxin-7-like protein 3B OS=Homo sapiens GN=ATXN7L3B PE=3 SV=2	1	3	3	3	3	0	3	0	3	0	35.1	35.1	35.1	10.771	97	97	3		7.0106e-45	1.0229	1.0648	9.6183	3	0.91807	1.0516	83.595	3	0.86142	0.94657	91.951	3	1.0229	1.0648	9.6183	3	0.91807	1.0516	83.595	3	0.86142	0.94657	91.951
Q13825;Q13825-2;B4DYI6	Q13825;Q13825-2	4;3;1	4;3;1	4;3;1	Methylglutaconyl-CoA hydratase, mitochondrial	AUH	>sp|Q13825|AUHM_HUMAN Methylglutaconyl-CoA hydratase, mitochondrial OS=Homo sapiens GN=AUH PE=1 SV=1;>sp|Q13825-2|AUHM_HUMAN Isoform 2 of Methylglutaconyl-CoA hydratase, mitochondrial OS=Homo sapiens GN=AUH	3	4	4	4	4	0	4	0	4	0	15.3	15.3	15.3	35.608	339	339;310;255	5		5.8179e-12	0.81824	0.82584	19.01	4	0.67903	0.77932	26.135	4	0.94491	1.0169	10.834	4	0.81824	0.82584	19.01	4	0.67903	0.77932	26.135	4	0.94491	1.0169	10.834
Q9Y679;Q9Y679-2;G8JLM8;Q9Y679-3	Q9Y679;Q9Y679-2;G8JLM8;Q9Y679-3	10;10;8;8	10;10;8;8	10;10;8;8	Ancient ubiquitous protein 1	AUP1	>sp|Q9Y679|AUP1_HUMAN Ancient ubiquitous protein 1 OS=Homo sapiens GN=AUP1 PE=1 SV=1;>sp|Q9Y679-2|AUP1_HUMAN Isoform Short of Ancient ubiquitous protein 1 OS=Homo sapiens GN=AUP1;>tr|G8JLM8|G8JLM8_HUMAN Ancient ubiquitous protein 1 OS=Homo sapiens GN=AUP1	4	10	10	10	10	0	10	0	10	0	26.3	26.3	26.3	53.028	476	476;410;375;373	15		2.2372e-125	1.1709	1.1023	19.091	13	1.1793	1.2036	11.222	13	1.082	1.1286	15.769	13	1.1709	1.1023	19.091	13	1.1793	1.2036	11.222	13	1.082	1.1286	15.769
O14965;A3KFJ0;Q5QPD4	O14965;A3KFJ0;Q5QPD4	2;2;1	2;2;1	2;2;1	Aurora kinase A	AURKA	>sp|O14965|AURKA_HUMAN Aurora kinase A OS=Homo sapiens GN=AURKA PE=1 SV=2;>tr|A3KFJ0|A3KFJ0_HUMAN Aurora kinase A OS=Homo sapiens GN=AURKA PE=3 SV=1;>tr|Q5QPD4|Q5QPD4_HUMAN Aurora kinase A (Fragment) OS=Homo sapiens GN=AURKA PE=2 SV=1	3	2	2	2	2	0	2	0	2	0	6	6	6	45.809	403	403;347;271	3		4.3684e-26	1.3176	1.234	57.947	2	1.0583	1.1621	19.71	2	0.72257	0.83128	55.028	2	1.3176	1.234	57.947	2	1.0583	1.1621	19.71	2	0.72257	0.83128	55.028
Q9NWT8	Q9NWT8	1	1	1	Aurora kinase A-interacting protein	AURKAIP1	>sp|Q9NWT8|AKIP_HUMAN Aurora kinase A-interacting protein OS=Homo sapiens GN=AURKAIP1 PE=1 SV=1	1	1	1	1	1	0	1	0	1	0	7	7	7	22.354	199	199	2		5.9313e-11	NaN	NaN	NaN	1	NaN	NaN	NaN	1	NaN	NaN	NaN	1	NaN	NaN	NaN	1	NaN	NaN	NaN	1	NaN	NaN	NaN
Q96GD4;B4DNM4;C7G535	Q96GD4;B4DNM4;C7G535	2;2;1	2;2;1	2;2;1	Aurora kinase B	AURKB;aurkb-sv2	>sp|Q96GD4|AURKB_HUMAN Aurora kinase B OS=Homo sapiens GN=AURKB PE=1 SV=3;>tr|B4DNM4|B4DNM4_HUMAN Aurora kinase B OS=Homo sapiens GN=AURKB PE=2 SV=1;>tr|C7G535|C7G535_HUMAN Aurora kinase B OS=Homo sapiens GN=aurkb-sv2 PE=2 SV=1	3	2	2	2	2	0	2	0	2	0	8.1	8.1	8.1	39.31	344	344;303;142	3		7.543e-07	2.0556	2.0019	22.625	2	0.85964	0.94828	43.258	2	0.41819	0.4668	23.73	2	2.0556	2.0019	22.625	2	0.85964	0.94828	43.258	2	0.41819	0.4668	23.73
Q9NQS1;H0YKR0	Q9NQS1	5;2	5;2	5;2	Cell death regulator Aven	AVEN	>sp|Q9NQS1|AVEN_HUMAN Cell death regulator Aven OS=Homo sapiens GN=AVEN PE=1 SV=1	2	5	5	5	5	0	5	0	5	0	18	18	18	38.506	362	362;59	8		1.2383e-50	0.89748	0.87416	12.569	5	0.8336	0.82484	16.415	5	0.85663	0.89401	7.7594	5	0.89748	0.87416	12.569	5	0.8336	0.82484	16.415	5	0.85663	0.89401	7.7594
Q8NBF6;B8ZZW5;Q8NBF6-2;F8WCK7;H7C0I1;Q8N6Z3	Q8NBF6;B8ZZW5;Q8NBF6-2;F8WCK7;H7C0I1;Q8N6Z3	2;2;2;2;1;1	2;2;2;2;1;1	2;2;2;2;1;1	Late secretory pathway protein AVL9 homolog	AVL9	>sp|Q8NBF6|AVL9_HUMAN Late secretory pathway protein AVL9 homolog OS=Homo sapiens GN=AVL9 PE=1 SV=1;>tr|B8ZZW5|B8ZZW5_HUMAN Late secretory pathway protein AVL9 homolog OS=Homo sapiens GN=AVL9 PE=4 SV=1;>sp|Q8NBF6-2|AVL9_HUMAN Isoform 2 of Late secretory pa	6	2	2	2	2	0	2	0	2	0	3.7	3.7	3.7	71.947	648	648;630;591;590;568;463	3		2.6876e-05	1.1601	1.183	0.4983	2	1.0854	1.1195	0.92963	2	0.93561	0.95236	1.4359	2	1.1601	1.183	0.4983	2	1.0854	1.1195	0.92963	2	0.93561	0.95236	1.4359
Q5T686	Q5T686	1	1	1	Arginine vasopressin-induced protein 1	AVPI1	>sp|Q5T686|AVPI1_HUMAN Arginine vasopressin-induced protein 1 OS=Homo sapiens GN=AVPI1 PE=2 SV=3	1	1	1	1	1	0	1	0	1	0	18.4	18.4	18.4	16.773	147	147	1		0.00026392	NaN	NaN	NaN	1	NaN	NaN	NaN	1	NaN	NaN	NaN	1	NaN	NaN	NaN	1	NaN	NaN	NaN	1	NaN	NaN	NaN
P30530;P30530-2	P30530;P30530-2	7;7	7;7	7;7	Tyrosine-protein kinase receptor UFO	AXL	>sp|P30530|UFO_HUMAN Tyrosine-protein kinase receptor UFO OS=Homo sapiens GN=AXL PE=1 SV=3;>sp|P30530-2|UFO_HUMAN Isoform Short of Tyrosine-protein kinase receptor UFO OS=Homo sapiens GN=AXL	2	7	7	7	7	0	7	0	7	0	10.9	10.9	10.9	98.335	894	894;885	10		2.2412e-30	3.5733	3.356	70.25	9	1.6398	1.7348	39.312	9	0.45695	0.54427	32.281	9	3.5733	3.356	70.25	9	1.6398	1.7348	39.312	9	0.45695	0.54427	32.281
P25311;C9JEV0;A8MT79;H7BZJ8	P25311;C9JEV0	5;3;1;1	5;3;1;1	5;3;1;1	Zinc-alpha-2-glycoprotein	AZGP1	>sp|P25311|ZA2G_HUMAN Zinc-alpha-2-glycoprotein OS=Homo sapiens GN=AZGP1 PE=1 SV=2;>tr|C9JEV0|C9JEV0_HUMAN Zinc-alpha-2-glycoprotein OS=Homo sapiens GN=AZGP1 PE=3 SV=1	4	5	5	5	0	5	0	5	0	5	25.8	25.8	25.8	34.258	298	298;227;204;85		11	1.3926e-13	0.11027	0.11253	111.09	7	0.18732	0.2134	69.506	5	1.6921	1.8795	136.26	5	NaN	NaN	NaN	0	NaN	NaN	NaN	0	NaN	NaN	NaN
Q9UPN4;Q9UPN4-2;I3L2J8;Q9UPN4-3	Q9UPN4;Q9UPN4-2;I3L2J8;Q9UPN4-3	4;4;4;4	4;4;4;4	4;4;4;4	5-azacytidine-induced protein 1	AZI1	>sp|Q9UPN4|AZI1_HUMAN 5-azacytidine-induced protein 1 OS=Homo sapiens GN=AZI1 PE=1 SV=3;>sp|Q9UPN4-2|AZI1_HUMAN Isoform 2 of 5-azacytidine-induced protein 1 OS=Homo sapiens GN=AZI1;>tr|I3L2J8|I3L2J8_HUMAN 5-azacytidine-induced protein 1 OS=Homo sapiens GN=	4	4	4	4	4	0	4	0	4	0	5.4	5.4	5.4	122.15	1083	1083;1080;1047;1044	4		3.4093e-14	1.2894	1.1926	139.37	4	1.149	1.1645	25.32	4	0.90101	1.0987	140.8	4	1.2894	1.1926	139.37	4	1.149	1.1645	25.32	4	0.90101	1.0987	140.8
Q9H6S1;C9JB40;H7BXU6;Q9H6S1-3;C9JVK8	Q9H6S1;C9JB40;H7BXU6;Q9H6S1-3;C9JVK8	1;1;1;1;1	1;1;1;1;1	1;1;1;1;1	5-azacytidine-induced protein 2	AZI2	>sp|Q9H6S1|AZI2_HUMAN 5-azacytidine-induced protein 2 OS=Homo sapiens GN=AZI2 PE=1 SV=1;>tr|C9JB40|C9JB40_HUMAN 5-azacytidine-induced protein 2 OS=Homo sapiens GN=AZI2 PE=4 SV=1;>tr|H7BXU6|H7BXU6_HUMAN 5-azacytidine-induced protein 2 OS=Homo sapiens GN=AZI	5	1	1	1	1	0	1	0	1	0	2.3	2.3	2.3	44.934	392	392;243;232;228;215	1		0.0008873	NaN	NaN	NaN	1	NaN	NaN	NaN	1	NaN	NaN	NaN	1	NaN	NaN	NaN	1	NaN	NaN	NaN	1	NaN	NaN	NaN
P61769;F5H6I0;H0YLF3	P61769;F5H6I0;H0YLF3	6;5;4	6;5;4	6;5;4	Beta-2-microglobulin;Beta-2-microglobulin form pI 5.3	B2M	>sp|P61769|B2MG_HUMAN Beta-2-microglobulin OS=Homo sapiens GN=B2M PE=1 SV=1;>tr|F5H6I0|F5H6I0_HUMAN Beta-2-microglobulin OS=Homo sapiens GN=B2M PE=3 SV=1;>tr|H0YLF3|H0YLF3_HUMAN Beta-2-microglobulin (Fragment) OS=Homo sapiens GN=B2M PE=3 SV=1	3	6	6	6	6	0	6	0	6	0	55.5	55.5	55.5	13.714	119	119;122;71	7		1.2592e-44	0.72405	0.73715	12.727	7	0.66519	0.72374	10.052	7	0.93235	0.93544	10.276	7	0.72405	0.73715	12.727	7	0.66519	0.72374	10.052	7	0.93235	0.93544	10.276
Q96L58	Q96L58	2	2	2	Beta-1,3-galactosyltransferase 6	B3GALT6	>sp|Q96L58|B3GT6_HUMAN Beta-1,3-galactosyltransferase 6 OS=Homo sapiens GN=B3GALT6 PE=2 SV=2	1	2	2	2	2	0	2	0	2	0	6.1	6.1	6.1	37.137	329	329	2		2.6221e-06	NaN	NaN	NaN	1	NaN	NaN	NaN	1	NaN	NaN	NaN	1	NaN	NaN	NaN	1	NaN	NaN	NaN	1	NaN	NaN	NaN
O94766;G3V150;B7ZAB3;E9PNA1	O94766;G3V150;B7ZAB3;E9PNA1	4;4;4;3	4;4;4;3	4;4;4;3	Galactosylgalactosylxylosylprotein 3-beta-glucuronosyltransferase 3	B3GAT3	>sp|O94766|B3GA3_HUMAN Galactosylgalactosylxylosylprotein 3-beta-glucuronosyltransferase 3 OS=Homo sapiens GN=B3GAT3 PE=1 SV=2;>tr|G3V150|G3V150_HUMAN Beta-1,3-glucuronyltransferase 3 (Glucuronosyltransferase I), isoform CRA_a OS=Homo sapiens GN=B3GAT3 PE=	4	4	4	4	4	0	4	0	4	0	18.5	18.5	18.5	37.121	335	335;319;315;223	6		8.0889e-13	0.91739	0.86834	12.408	3	0.76575	0.81284	22.318	3	0.7629	0.91712	10.507	3	0.91739	0.86834	12.408	3	0.76575	0.81284	22.318	3	0.7629	0.91712	10.507
P15291;P15291-2;F5H0P7;Q86XA6;B4DMM8	P15291;P15291-2;F5H0P7;Q86XA6;B4DMM8	2;2;2;1;1	2;2;2;1;1	2;2;2;1;1	Beta-1,4-galactosyltransferase 1;Lactose synthase A protein;N-acetyllactosamine synthase;Beta-N-acetylglucosaminylglycopeptide beta-1,4-galactosyltransferase;Beta-N-acetylglucosaminyl-glycolipid beta-1,4-galactosyltransferase;Processed beta-1,4-galactosyltransferase 1	B4GALT1	>sp|P15291|B4GT1_HUMAN Beta-1,4-galactosyltransferase 1 OS=Homo sapiens GN=B4GALT1 PE=1 SV=5;>sp|P15291-2|B4GT1_HUMAN Isoform Short of Beta-1,4-galactosyltransferase 1 OS=Homo sapiens GN=B4GALT1;>tr|F5H0P7|F5H0P7_HUMAN Processed beta-1,4-galactosyltransfer	5	2	2	2	2	0	2	0	2	0	7.8	7.8	7.8	43.92	398	398;385;355;225;145	4		8.1664e-06	0.86182	0.84161	51.077	2	0.57042	0.6432	42.198	2	0.66188	0.75873	96.393	2	0.86182	0.84161	51.077	2	0.57042	0.6432	42.198	2	0.66188	0.75873	96.393
O60513;C9J3R8;E7ETS9;C9J4S5	O60513;C9J3R8;E7ETS9;C9J4S5	2;2;2;1	2;2;2;1	2;2;2;1	Beta-1,4-galactosyltransferase 4;N-acetyllactosamine synthase;Lactotriaosylceramide beta-1,4-galactosyltransferase	B4GALT4	>sp|O60513|B4GT4_HUMAN Beta-1,4-galactosyltransferase 4 OS=Homo sapiens GN=B4GALT4 PE=1 SV=1;>tr|C9J3R8|C9J3R8_HUMAN Lactotriaosylceramide beta-1,4-galactosyltransferase OS=Homo sapiens GN=B4GALT4 PE=4 SV=1;>tr|E7ETS9|E7ETS9_HUMAN Lactotriaosylceramide bet	4	2	2	2	2	0	2	0	2	0	6.1	6.1	6.1	40.041	344	344;301;246;136	2		5.3539e-05	0.91455	0.88254	50.713	2	0.8875	0.9814	30.039	2	0.9629	1.0805	22.082	2	0.91455	0.88254	50.713	2	0.8875	0.9814	30.039	2	0.9629	1.0805	22.082
O43286	O43286	1	1	1	Beta-1,4-galactosyltransferase 5	B4GALT5	>sp|O43286|B4GT5_HUMAN Beta-1,4-galactosyltransferase 5 OS=Homo sapiens GN=B4GALT5 PE=2 SV=1	1	1	1	1	1	0	1	0	1	0	2.1	2.1	2.1	45.118	388	388	2		0.00093735	1.0218	0.99539	75.038	2	0.57242	0.6274	38.157	2	0.56473	0.64387	118.77	2	1.0218	0.99539	75.038	2	0.57242	0.6274	38.157	2	0.56473	0.64387	118.77
Q14032	Q14032	2	2	2	Bile acid-CoA:amino acid N-acyltransferase	BAAT	>sp|Q14032|BAAT_HUMAN Bile acid-CoA:amino acid N-acyltransferase OS=Homo sapiens GN=BAAT PE=1 SV=1	1	2	2	2	2	0	2	0	2	0	7.7	7.7	7.7	46.299	418	418	2		5.9804e-10	NaN	NaN	NaN	1	NaN	NaN	NaN	1	NaN	NaN	NaN	1	NaN	NaN	NaN	1	NaN	NaN	NaN	1	NaN	NaN	NaN
Q9NWV8;Q9NWV8-3	Q9NWV8;Q9NWV8-3	1;1	1;1	1;1	BRISC and BRCA1-A complex member 1	BABAM1	>sp|Q9NWV8|BABA1_HUMAN BRISC and BRCA1-A complex member 1 OS=Homo sapiens GN=BABAM1 PE=1 SV=1;>sp|Q9NWV8-3|BABA1_HUMAN Isoform 3 of BRISC and BRCA1-A complex member 1 OS=Homo sapiens GN=BABAM1	2	1	1	1	1	0	1	0	1	0	7	7	7	36.56	329	329;171	1		4.0743e-34	NaN	NaN	NaN	1	NaN	NaN	NaN	1	NaN	NaN	NaN	1	NaN	NaN	NaN	1	NaN	NaN	NaN	1	NaN	NaN	NaN
Q92934;A8MXU7;F5GYS3;F5GY71	Q92934;A8MXU7;F5GYS3;F5GY71	1;1;1;1	1;1;1;1	1;1;1;1	Bcl2 antagonist of cell death	BAD	>sp|Q92934|BAD_HUMAN Bcl2 antagonist of cell death OS=Homo sapiens GN=BAD PE=1 SV=3;>tr|A8MXU7|A8MXU7_HUMAN Bcl2 antagonist of cell death OS=Homo sapiens GN=BAD PE=4 SV=1;>tr|F5GYS3|F5GYS3_HUMAN Bcl2 antagonist of cell death OS=Homo sapiens GN=BAD PE=4 SV=	4	1	1	1	1	0	1	0	1	0	9.5	9.5	9.5	18.392	168	168;163;157;149	1		7.3103e-06	NaN	NaN	NaN	1	NaN	NaN	NaN	1	NaN	NaN	NaN	1	NaN	NaN	NaN	1	NaN	NaN	NaN	1	NaN	NaN	NaN
Q99933;Q99933-3;Q99933-4;Q99933-2;E2QRM7;C9JYK5	Q99933;Q99933-3;Q99933-4;Q99933-2;E2QRM7	3;3;3;2;2;1	3;3;3;2;2;1	3;3;3;2;2;1	BAG family molecular chaperone regulator 1	BAG1	>sp|Q99933|BAG1_HUMAN BAG family molecular chaperone regulator 1 OS=Homo sapiens GN=BAG1 PE=1 SV=4;>sp|Q99933-3|BAG1_HUMAN Isoform 3 of BAG family molecular chaperone regulator 1 OS=Homo sapiens GN=BAG1;>sp|Q99933-4|BAG1_HUMAN Isoform 4 of BAG family molec	6	3	3	3	3	0	3	0	3	0	11	11	11	38.778	345	345;274;230;311;196;150	4		1.5946e-09	0.76565	0.77443	25.359	3	0.66774	0.69649	16.139	3	0.9913	1.0299	7.6336	3	0.76565	0.77443	25.359	3	0.66774	0.69649	16.139	3	0.9913	1.0299	7.6336
O95816;B4DXE2;A2A296	O95816;B4DXE2	14;12;5	14;12;5	14;12;5	BAG family molecular chaperone regulator 2	BAG2	>sp|O95816|BAG2_HUMAN BAG family molecular chaperone regulator 2 OS=Homo sapiens GN=BAG2 PE=1 SV=1;>tr|B4DXE2|B4DXE2_HUMAN BAG family molecular chaperone regulator 2 OS=Homo sapiens GN=BAG2 PE=2 SV=1	3	14	14	14	14	0	14	0	14	0	72.5	72.5	72.5	23.772	211	211;178;108	20		2.4873e-111	1.0938	1.1521	13.725	17	1.0397	1.0399	10.389	17	0.88176	0.95274	11.398	17	1.0938	1.1521	13.725	17	1.0397	1.0399	10.389	17	0.88176	0.95274	11.398
O95817;C9JFK9	O95817	23;11	23;11	23;11	BAG family molecular chaperone regulator 3	BAG3	>sp|O95817|BAG3_HUMAN BAG family molecular chaperone regulator 3 OS=Homo sapiens GN=BAG3 PE=1 SV=3	2	23	23	23	23	0	23	0	23	0	56.9	56.9	56.9	61.594	575	575;325	37		1.0976e-265	1.1097	1.0559	26.054	34	1.0185	1.0481	35.665	34	0.91275	1.028	37.734	34	1.1097	1.0559	26.054	34	1.0185	1.0481	35.665	34	0.91275	1.028	37.734
O95429;O95429-2	O95429;O95429-2	1;1	1;1	1;1	BAG family molecular chaperone regulator 4	BAG4	>sp|O95429|BAG4_HUMAN BAG family molecular chaperone regulator 4 OS=Homo sapiens GN=BAG4 PE=1 SV=1;>sp|O95429-2|BAG4_HUMAN Isoform 2 of BAG family molecular chaperone regulator 4 OS=Homo sapiens GN=BAG4	2	1	1	1	1	0	1	0	1	0	2.8	2.8	2.8	49.593	457	457;421	1		0.00059189	NaN	NaN	NaN	0	NaN	NaN	NaN	0	NaN	NaN	NaN	0	NaN	NaN	NaN	0	NaN	NaN	NaN	0	NaN	NaN	NaN
Q9UL15-2;Q9UL15;G3V274	Q9UL15-2;Q9UL15;G3V274	2;2;1	2;2;1	2;2;1	BAG family molecular chaperone regulator 5	BAG5	>sp|Q9UL15-2|BAG5_HUMAN Isoform 2 of BAG family molecular chaperone regulator 5 OS=Homo sapiens GN=BAG5;>sp|Q9UL15|BAG5_HUMAN BAG family molecular chaperone regulator 5 OS=Homo sapiens GN=BAG5 PE=1 SV=1;>tr|G3V274|G3V274_HUMAN BAG family molecular chaperon	3	2	2	2	2	0	2	0	2	0	6.6	6.6	6.6	56.026	488	488;447;211	2		5.5348e-33	0.83579	0.79137	12.039	2	0.74318	0.77997	28.492	2	1.1307	1.1986	38.894	2	0.83579	0.79137	12.039	2	0.74318	0.77997	28.492	2	1.1307	1.1986	38.894
G3V1Z5;P46379-3;P46379;B0UX83;P46379-2;F8VX53;F8VXY4;E7EMZ4;F6TH84;F6S6P2;H0Y710;H0Y4L1;H0Y571;H0Y583;H0Y410;H0Y759;H0Y7K4	G3V1Z5;P46379-3;P46379;B0UX83;P46379-2;F8VX53;F8VXY4;E7EMZ4;F6TH84;F6S6P2	20;20;20;20;20;20;20;19;11;10;6;5;1;1;1;1;1	20;20;20;20;20;20;20;19;11;10;6;5;1;1;1;1;1	15;15;15;15;15;15;15;14;6;5;6;5;1;1;1;1;1	Large proline-rich protein BAG6	BAG6;BAT3	>tr|G3V1Z5|G3V1Z5_HUMAN HLA-B associated transcript 3, isoform CRA_c OS=Homo sapiens GN=BAG6 PE=4 SV=1;>sp|P46379-3|BAG6_HUMAN Isoform 3 of Large proline-rich protein BAG6 OS=Homo sapiens GN=BAG6;>sp|P46379|BAG6_HUMAN Large proline-rich protein BAG6 OS=Hom	17	20	20	15	20	0	20	0	15	0	21.3	21.3	15.7	122.35	1162	1162;1162;1132;1126;1126;1077;1077;903;743;515;226;136;245;245;238;238;185	27		8.1873e-149	1.0846	1.0017	16.942	21	0.84209	0.89411	19.451	21	0.77561	0.91555	15.753	21	1.0846	1.0017	16.942	21	0.84209	0.89411	19.451	21	0.77561	0.91555	15.753
I3L4C2;Q9UQB8;Q9UQB8-2;Q9UQB8-6;Q9UQB8-4;Q9UQB8-5;Q9UQB8-3;F8W878;B4DWA1;I3L3C6;I3L327;I3L3J7;I3L0M4;I3L3C5;I3L2M4;I3L1C8;I3L125;I3L526;I3L113;I3L2J6	I3L4C2;Q9UQB8;Q9UQB8-2;Q9UQB8-6;Q9UQB8-4;Q9UQB8-5;Q9UQB8-3;F8W878;B4DWA1;I3L3C6	5;5;5;5;5;5;5;3;3;3;2;2;2;2;1;1;1;1;1;1	5;5;5;5;5;5;5;3;3;3;2;2;2;2;1;1;1;1;1;1	5;5;5;5;5;5;5;3;3;3;2;2;2;2;1;1;1;1;1;1	Brain-specific angiogenesis inhibitor 1-associated protein 2	BAIAP2	>tr|I3L4C2|I3L4C2_HUMAN Brain-specific angiogenesis inhibitor 1-associated protein 2 OS=Homo sapiens GN=BAIAP2 PE=4 SV=1;>sp|Q9UQB8|BAIP2_HUMAN Brain-specific angiogenesis inhibitor 1-associated protein 2 OS=Homo sapiens GN=BAIAP2 PE=1 SV=1;>sp|Q9UQB8-2|BA	20	5	5	5	5	0	5	0	5	0	9	9	9	61.381	553	553;552;534;522;521;520;512;456;375;216;175;149;140;106;234;180;135;114;79;58	5		3.3488e-10	NaN	NaN	NaN	1	NaN	NaN	NaN	1	NaN	NaN	NaN	1	NaN	NaN	NaN	1	NaN	NaN	NaN	1	NaN	NaN	NaN
Q9UHR4	Q9UHR4	12	12	12	Brain-specific angiogenesis inhibitor 1-associated protein 2-like protein 1	BAIAP2L1	>sp|Q9UHR4|BI2L1_HUMAN Brain-specific angiogenesis inhibitor 1-associated protein 2-like protein 1 OS=Homo sapiens GN=BAIAP2L1 PE=1 SV=2	1	12	12	12	12	0	12	0	12	0	36.8	36.8	36.8	56.882	511	511	15		3.2952e-85	1.3269	1.3003	16.303	15	1.1769	1.3074	17.825	15	0.90573	0.94085	18.002	15	1.3269	1.3003	16.303	15	1.1769	1.3074	17.825	15	0.90573	0.94085	18.002
Q16611;E9PHB7;C0H5Y7	Q16611;E9PHB7;C0H5Y7	2;2;2	2;2;2	2;2;2	Bcl-2 homologous antagonist/killer	BAK1	>sp|Q16611|BAK_HUMAN Bcl-2 homologous antagonist/killer OS=Homo sapiens GN=BAK1 PE=1 SV=1;>tr|E9PHB7|E9PHB7_HUMAN Bcl-2 homologous antagonist/killer OS=Homo sapiens GN=BAK1 PE=4 SV=1;>tr|C0H5Y7|C0H5Y7_HUMAN BAK1 protein OS=Homo sapiens GN=BAK1 PE=2 SV=1	3	2	2	2	2	0	2	0	2	0	10	10	10	23.408	211	211;191;153	3		0.0001643	0.99231	1.0269	2.896	2	0.65322	0.7328	4.3718	2	0.65829	0.74445	6.9106	2	0.99231	1.0269	2.896	2	0.65322	0.7328	4.3718	2	0.65829	0.74445	6.9106
O75531	O75531	15	15	15	Barrier-to-autointegration factor	BANF1	>sp|O75531|BAF_HUMAN Barrier-to-autointegration factor OS=Homo sapiens GN=BANF1 PE=1 SV=1	1	15	15	15	15	0	15	0	15	0	85.4	85.4	85.4	10.058	89	89	24		5.3085e-202	0.84822	0.85364	17.082	22	0.85649	0.9224	11.156	22	1.0348	1.0043	18.866	22	0.84822	0.85364	17.082	22	0.85649	0.9224	11.156	22	1.0348	1.0043	18.866
Q8N9N5;F5GZM0;Q8N9N5-5;Q8N9N5-4;Q8N9N5-2;Q8N9N5-6;Q8N9N5-3;C9J811;E9PJI6;C9JTM8;C9JF73;C9JGM9;C9JYB6	Q8N9N5;F5GZM0;Q8N9N5-5;Q8N9N5-4;Q8N9N5-2;Q8N9N5-6;Q8N9N5-3	3;3;3;3;3;3;3;1;1;1;1;1;1	3;3;3;3;3;3;3;1;1;1;1;1;1	3;3;3;3;3;3;3;1;1;1;1;1;1	Protein BANP	BANP	>sp|Q8N9N5|BANP_HUMAN Protein BANP OS=Homo sapiens GN=BANP PE=1 SV=3;>tr|F5GZM0|F5GZM0_HUMAN Protein BANP OS=Homo sapiens GN=BANP PE=4 SV=1;>sp|Q8N9N5-5|BANP_HUMAN Isoform 5 of Protein BANP OS=Homo sapiens GN=BANP;>sp|Q8N9N5-4|BANP_HUMAN Isoform 4 of Prote	13	3	3	3	0	3	0	3	0	3	6.6	6.6	6.6	56.494	519	519;508;497;491;469;466;442;195;128;123;119;118;95		3	1.2249e-06	NaN	NaN	NaN	0	NaN	NaN	NaN	0	NaN	NaN	NaN	0	NaN	NaN	NaN	0	NaN	NaN	NaN	0	NaN	NaN	NaN
Q99728;E7EUI3;C9IYG1;C9J6M1;F8WCG2	Q99728	3;1;1;1;1	3;1;1;1;1	3;1;1;1;1	BRCA1-associated RING domain protein 1	BARD1	>sp|Q99728|BARD1_HUMAN BRCA1-associated RING domain protein 1 OS=Homo sapiens GN=BARD1 PE=1 SV=2	5	3	3	3	1	2	1	2	1	2	4.2	4.2	4.2	86.647	777	777;567;216;148;76	1	2	1.8748e-05	NaN	NaN	NaN	0	NaN	NaN	NaN	0	NaN	NaN	NaN	0	NaN	NaN	NaN	0	NaN	NaN	NaN	0	NaN	NaN	NaN
P80723;P80723-2	P80723;P80723-2	7;5	7;5	7;5	Brain acid soluble protein 1	BASP1	>sp|P80723|BASP1_HUMAN Brain acid soluble protein 1 OS=Homo sapiens GN=BASP1 PE=1 SV=2;>sp|P80723-2|BASP1_HUMAN Isoform 2 of Brain acid soluble protein 1 OS=Homo sapiens GN=BASP1	2	7	7	7	7	0	7	0	7	0	63.9	63.9	63.9	22.693	227	227;173	15		8.0303e-293	1.0697	1.0479	23.025	12	0.89225	0.92261	16.945	12	0.8691	0.8676	23.116	12	1.0697	1.0479	23.025	12	0.89225	0.92261	16.945	12	0.8691	0.8676	23.116
Q07812-2;Q07812;Q07812-8;Q07812-5;Q07812-7;Q07812-4;H0YA56;Q07812-6;Q07812-3	Q07812-2;Q07812;Q07812-8;Q07812-5;Q07812-7	13;13;13;11;9;6;4;4;1	13;13;13;11;9;6;4;4;1	13;13;13;11;9;6;4;4;1	Apoptosis regulator BAX	BAX	>sp|Q07812-2|BAX_HUMAN Isoform Beta of Apoptosis regulator BAX OS=Homo sapiens GN=BAX;>sp|Q07812|BAX_HUMAN Apoptosis regulator BAX OS=Homo sapiens GN=BAX PE=1 SV=1;>sp|Q07812-8|BAX_HUMAN Isoform Sigma of Apoptosis regulator BAX OS=Homo sapiens GN=BAX;>sp|Q	9	13	13	13	13	0	13	0	13	0	51.4	51.4	51.4	24.22	218	218;192;179;164;173;143;126;114;41	58		7.5086e-217	1.3085	1.3657	30.241	40	1.074	1.1729	13.268	40	0.82452	0.87179	23.152	40	1.3085	1.3657	30.241	40	1.074	1.1729	13.268	40	0.82452	0.87179	23.152
Q9NRL2;Q9NRL2-2;F5H239	Q9NRL2;Q9NRL2-2;F5H239	39;37;27	39;37;27	39;37;27	Bromodomain adjacent to zinc finger domain protein 1A	BAZ1A	>sp|Q9NRL2|BAZ1A_HUMAN Bromodomain adjacent to zinc finger domain protein 1A OS=Homo sapiens GN=BAZ1A PE=1 SV=2;>sp|Q9NRL2-2|BAZ1A_HUMAN Isoform 2 of Bromodomain adjacent to zinc finger domain protein 1A OS=Homo sapiens GN=BAZ1A;>tr|F5H239|F5H239_HUMAN Bro	3	39	39	39	31	24	31	24	31	24	33.7	33.7	33.7	178.7	1556	1556;1524;1233	39	26	1.1094e-185	1.3951	1.026	81.396	55	1.0794	1.026	69.061	55	0.77205	0.92525	49.962	55	1.3183	1.1813	21.337	36	1.0729	1.1142	19.831	36	0.82333	0.95023	17.23
Q9UIG0;Q9UIG0-2	Q9UIG0;Q9UIG0-2	50;50	50;50	50;50	Tyrosine-protein kinase BAZ1B	BAZ1B	>sp|Q9UIG0|BAZ1B_HUMAN Tyrosine-protein kinase BAZ1B OS=Homo sapiens GN=BAZ1B PE=1 SV=2;>sp|Q9UIG0-2|BAZ1B_HUMAN Isoform 2 of Tyrosine-protein kinase BAZ1B OS=Homo sapiens GN=BAZ1B	2	50	50	50	48	14	48	14	48	14	39.4	39.4	39.4	170.9	1483	1483;1479	63	17	0	1.0444	0.8888	54.464	67	0.905	0.8832	50.988	67	0.84667	0.95788	63.887	67	1.0321	0.9165	17.249	57	0.905	0.89737	22.416	57	0.87763	0.9776	24.828
Q9UIF9;F8VU39;Q9UIF9-3;Q9UIF9-2;H0YII3	Q9UIF9;F8VU39;Q9UIF9-3;Q9UIF9-2	12;12;12;12;4	12;12;12;12;4	12;12;12;12;4	Bromodomain adjacent to zinc finger domain protein 2A	BAZ2A	>sp|Q9UIF9|BAZ2A_HUMAN Bromodomain adjacent to zinc finger domain protein 2A OS=Homo sapiens GN=BAZ2A PE=1 SV=4;>tr|F8VU39|F8VU39_HUMAN Bromodomain adjacent to zinc finger domain protein 2A OS=Homo sapiens GN=BAZ2A PE=4 SV=1;>sp|Q9UIF9-3|BAZ2A_HUMAN Isofor	5	12	12	12	7	7	7	7	7	7	5.9	5.9	5.9	211.2	1905	1905;1903;1901;1878;205	9	8	3.0689e-28	1.5634	1.3231	45.989	12	1.0581	0.87538	37.665	12	0.66217	0.8147	73.65	12	1.3868	1.3028	30.756	7	1.0487	1.0922	20.008	7	0.72381	0.86384	12.544
Q9UIF8;Q9UIF8-2;Q9UIF8-4;Q9UIF8-3;Q9UIF8-5;F5H6H2;H7C092;H7BXK5	Q9UIF8;Q9UIF8-2;Q9UIF8-4;Q9UIF8-3;Q9UIF8-5	35;34;34;33;33;4;4;2	35;34;34;33;33;4;4;2	31;30;30;29;29;4;4;2	Bromodomain adjacent to zinc finger domain protein 2B	BAZ2B	>sp|Q9UIF8|BAZ2B_HUMAN Bromodomain adjacent to zinc finger domain protein 2B OS=Homo sapiens GN=BAZ2B PE=1 SV=3;>sp|Q9UIF8-2|BAZ2B_HUMAN Isoform 2 of Bromodomain adjacent to zinc finger domain protein 2B OS=Homo sapiens GN=BAZ2B;>sp|Q9UIF8-4|BAZ2B_HUMAN Is	8	35	35	31	1	34	1	34	1	30	21.6	21.6	19.1	240.46	2168	2168;2068;1972;2134;2132;520;194;211	1	45	3.8475e-124	1.3522	0.45826	89.097	24	6.9769	4.8302	81.899	24	4.1972	4.3066	74.721	24	NaN	NaN	NaN	1	NaN	NaN	NaN	1	NaN	NaN	NaN
H7C1I6	H7C1I6	6	2	2		BAZ2B	>tr|H7C1I6|H7C1I6_HUMAN Bromodomain adjacent to zinc finger domain protein 2B (Fragment) OS=Homo sapiens GN=BAZ2B PE=4 SV=1	1	6	2	2	0	6	0	2	0	2	53.6	23.5	23.5	20.006	179	179		2	4.7966e-14	NaN	NaN	NaN	1	NaN	NaN	NaN	1	NaN	NaN	NaN	1	NaN	NaN	NaN	0	NaN	NaN	NaN	0	NaN	NaN	NaN
Q8WY36;Q8WY36-2;C9JA69;C9J8D0;A2RRM7;F8W9C0;C9JZA0;C9JYU6;C9JSH4;C9K0D1	Q8WY36;Q8WY36-2;C9JA69;C9J8D0	5;5;5;3;2;2;1;1;1;1	5;5;5;3;2;2;1;1;1;1	5;5;5;3;2;2;1;1;1;1	HMG box transcription factor BBX	BBX	>sp|Q8WY36|BBX_HUMAN HMG box transcription factor BBX OS=Homo sapiens GN=BBX PE=1 SV=1;>sp|Q8WY36-2|BBX_HUMAN Isoform 2 of HMG box transcription factor BBX OS=Homo sapiens GN=BBX;>tr|C9JA69|C9JA69_HUMAN HMG box transcription factor BBX OS=Homo sapiens GN=B	10	5	5	5	0	5	0	5	0	5	7	7	7	105.13	941	941;911;891;448;628;302;205;193;166;159		5	4.9051e-07	15.242	20.391	225.48	4	4.2063	3.6851	168.15	4	0.32824	0.37455	23.936	4	NaN	NaN	NaN	0	NaN	NaN	NaN	0	NaN	NaN	NaN
P50895	P50895	5	5	5	Basal cell adhesion molecule	BCAM	>sp|P50895|BCAM_HUMAN Basal cell adhesion molecule OS=Homo sapiens GN=BCAM PE=1 SV=2	1	5	5	5	5	0	5	0	5	0	10.4	10.4	10.4	67.404	628	628	7		8.2374e-19	0.78408	0.73662	7.783	7	0.51525	0.54976	20.11	7	0.66243	0.78314	15.517	7	0.78408	0.73662	7.783	7	0.51525	0.54976	20.11	7	0.66243	0.78314	15.517
Q9UHQ4;G5E9L4;H7C5E2;C9JTE9;B7Z2L0;C9IYK6;H0Y7N8;A6NME1;F8WB99;C9JGJ9	Q9UHQ4;G5E9L4;H7C5E2;C9JTE9;B7Z2L0;C9IYK6;H0Y7N8;A6NME1	7;6;6;6;6;5;5;5;1;1	7;6;6;6;6;5;5;5;1;1	7;6;6;6;6;5;5;5;1;1	B-cell receptor-associated protein 29	BCAP29	>sp|Q9UHQ4|BAP29_HUMAN B-cell receptor-associated protein 29 OS=Homo sapiens GN=BCAP29 PE=1 SV=2;>tr|G5E9L4|G5E9L4_HUMAN B-cell receptor-associated protein 29 OS=Homo sapiens GN=BCAP29 PE=4 SV=1;>tr|H7C5E2|H7C5E2_HUMAN B-cell receptor-associated protein 29	10	7	7	7	7	0	7	0	7	0	24.1	24.1	24.1	28.32	241	241;348;294;230;147;196;163;155;171;133	13		1.5239e-51	0.80021	0.80389	75.568	11	0.69126	0.79533	82.528	11	1.0969	1.0201	28.21	11	0.80021	0.80389	75.568	11	0.69126	0.79533	82.528	11	1.0969	1.0201	28.21
P51572-2;P51572;C9J0M4;C9JQ75;C9JSP1;C9JMD7;C9JM14	P51572-2;P51572;C9J0M4;C9JQ75;C9JSP1;C9JMD7	17;17;11;11;11;9;5	17;17;11;11;11;9;5	17;17;11;11;11;9;5	B-cell receptor-associated protein 31	BCAP31	>sp|P51572-2|BAP31_HUMAN Isoform 2 of B-cell receptor-associated protein 31 OS=Homo sapiens GN=BCAP31;>sp|P51572|BAP31_HUMAN B-cell receptor-associated protein 31 OS=Homo sapiens GN=BCAP31 PE=1 SV=3;>tr|C9J0M4|C9J0M4_HUMAN B-cell receptor-associated protei	7	17	17	17	17	0	17	0	17	0	36.1	36.1	36.1	34.752	313	313;246;188;187;182;178;138	65		0	0.99164	1.0025	30.736	53	0.96171	0.97811	16.428	53	0.95901	0.9427	22.906	53	0.99164	1.0025	30.736	53	0.96171	0.97811	16.428	53	0.95901	0.9427	22.906
E9PCL5;E9PCV2;F8WA69;P56945-2;F5H7Z0;P56945;F5GXA2;F5H855;H3BN62	E9PCL5;E9PCV2;F8WA69;P56945-2;F5H7Z0;P56945;F5GXA2;F5H855	9;9;9;9;9;9;9;8;3	9;9;9;9;9;9;9;8;3	1;1;1;1;1;1;1;1;1	Breast cancer anti-estrogen resistance protein 1	BCAR1	>tr|E9PCL5|E9PCL5_HUMAN Breast cancer anti-estrogen resistance protein 1 OS=Homo sapiens GN=BCAR1 PE=4 SV=1;>tr|E9PCV2|E9PCV2_HUMAN Breast cancer anti-estrogen resistance protein 1 OS=Homo sapiens GN=BCAR1 PE=4 SV=1;>tr|F8WA69|F8WA69_HUMAN Breast cancer an	9	9	9	1	9	0	9	0	1	0	17.5	17.5	1.1	97.876	916	916;888;888;888;870;870;868;841;238	11		3.8545e-63	2.1816	2.0214	26.433	10	1.7179	1.8334	19.67	10	0.80327	0.93678	21.645	10	2.1816	2.0214	26.433	10	1.7179	1.8334	19.67	10	0.80327	0.93678	21.645
O75815;Q5TEW3;O75815-2	O75815;Q5TEW3;O75815-2	6;5;4	6;5;4	6;5;4	Breast cancer anti-estrogen resistance protein 3	BCAR3	>sp|O75815|BCAR3_HUMAN Breast cancer anti-estrogen resistance protein 3 OS=Homo sapiens GN=BCAR3 PE=1 SV=1;>tr|Q5TEW3|Q5TEW3_HUMAN Breast cancer anti-estrogen resistance 3 OS=Homo sapiens GN=BCAR3 PE=2 SV=1;>sp|O75815-2|BCAR3_HUMAN Isoform 2 of Breast canc	3	6	6	6	6	0	6	0	6	0	10.7	10.7	10.7	92.565	825	825;734;501	8		5.5718e-27	3.3175	3.0808	118.18	6	1.605	1.6308	126.93	6	0.49131	0.57806	26.218	6	3.3175	3.0808	118.18	6	1.605	1.6308	126.93	6	0.49131	0.57806	26.218
O75934	O75934	11	11	11	Pre-mRNA-splicing factor SPF27	BCAS2	>sp|O75934|SPF27_HUMAN Pre-mRNA-splicing factor SPF27 OS=Homo sapiens GN=BCAS2 PE=1 SV=1	1	11	11	11	11	0	11	0	11	0	70.2	70.2	70.2	26.131	225	225	15		1.9073e-200	1.136	1.1771	16.776	13	0.95507	1.0234	10.351	13	0.84074	0.89733	11.526	13	1.136	1.1771	16.776	13	0.95507	1.0234	10.351	13	0.84074	0.89733	11.526
O15382;B3KSI3;O15382-2	O15382;B3KSI3;O15382-2	13;12;10	13;12;10	13;12;10	Branched-chain-amino-acid aminotransferase, mitochondrial;Branched-chain-amino-acid aminotransferase	BCAT2	>sp|O15382|BCAT2_HUMAN Branched-chain-amino-acid aminotransferase, mitochondrial OS=Homo sapiens GN=BCAT2 PE=1 SV=2;>tr|B3KSI3|B3KSI3_HUMAN Branched-chain-amino-acid aminotransferase OS=Homo sapiens GN=BCAT2 PE=2 SV=1;>sp|O15382-2|BCAT2_HUMAN Isoform B of	3	13	13	13	13	0	13	0	13	0	48	48	48	44.287	392	392;352;300	28		3.7777e-231	0.67995	0.70918	20.781	23	0.63316	0.67521	20.902	23	0.8472	0.92804	20.043	23	0.67995	0.70918	20.781	23	0.63316	0.67521	20.902	23	0.8472	0.92804	20.043
Q9P287;Q9P287-2;Q9P287-3;Q9P287-4;B4E318	Q9P287;Q9P287-2;Q9P287-3;Q9P287-4;B4E318	10;9;9;9;9	10;9;9;9;9	10;9;9;9;9	BRCA2 and CDKN1A-interacting protein	BCCIP	>sp|Q9P287|BCCIP_HUMAN BRCA2 and CDKN1A-interacting protein OS=Homo sapiens GN=BCCIP PE=1 SV=1;>sp|Q9P287-2|BCCIP_HUMAN Isoform 2 of BRCA2 and CDKN1A-interacting protein OS=Homo sapiens GN=BCCIP;>sp|Q9P287-3|BCCIP_HUMAN Isoform 3 of BRCA2 and CDKN1A-intera	5	10	10	10	9	2	9	2	9	2	39.2	39.2	39.2	35.979	314	314;322;292;292;262	13	2	0	1.0448	0.97606	12.59	11	1.003	1.0226	14.089	11	0.94566	1.0294	11.335	11	1.0474	1.024	11.809	9	1.003	1.0226	10.962	9	0.94566	1.0294	11.832
F5H5P2;B4DP47;P12694;E7ESE6;F5GXU9;H0YH31	F5H5P2;B4DP47;P12694;E7ESE6	6;6;6;3;2;1	6;6;6;3;2;1	6;6;6;3;2;1	2-oxoisovalerate dehydrogenase subunit alpha, mitochondrial	BCKDHA	>tr|F5H5P2|F5H5P2_HUMAN Uncharacterized protein OS=Homo sapiens PE=4 SV=1;>tr|B4DP47|B4DP47_HUMAN 2-oxoisovalerate dehydrogenase subunit alpha, mitochondrial OS=Homo sapiens GN=BCKDHA PE=2 SV=1;>sp|P12694|ODBA_HUMAN 2-oxoisovalerate dehydrogenase subunit a	6	6	6	6	6	0	6	0	6	0	15.7	15.7	15.7	54.202	479	479;448;445;403;328;211	7		1.2861e-54	1.0363	0.98269	18.301	5	0.72666	0.79004	16.581	5	0.68873	0.77792	9.1054	5	1.0363	0.98269	18.301	5	0.72666	0.79004	16.581	5	0.68873	0.77792	9.1054
P21953;B7ZB80;Q5T2J3	P21953;B7ZB80	4;4;1	4;4;1	4;4;1	2-oxoisovalerate dehydrogenase subunit beta, mitochondrial	BCKDHB	>sp|P21953|ODBB_HUMAN 2-oxoisovalerate dehydrogenase subunit beta, mitochondrial OS=Homo sapiens GN=BCKDHB PE=1 SV=2;>tr|B7ZB80|B7ZB80_HUMAN 2-oxoisovalerate dehydrogenase subunit beta, mitochondrial OS=Homo sapiens GN=BCKDHB PE=2 SV=1	3	4	4	4	4	0	4	0	4	0	14.8	14.8	14.8	43.122	392	392;322;218	4		4.5588e-14	0.84153	0.85368	71.856	4	0.73171	0.78453	141.81	4	1.1277	1.2695	73.754	4	0.84153	0.85368	71.856	4	0.73171	0.78453	141.81	4	1.1277	1.2695	73.754
O95999	O95999	6	6	6	B-cell lymphoma/leukemia 10	BCL10	>sp|O95999|BCL10_HUMAN B-cell lymphoma/leukemia 10 OS=Homo sapiens GN=BCL10 PE=1 SV=1	1	6	6	6	6	0	6	0	6	0	31.8	31.8	31.8	26.251	233	233	6		8.111e-37	1.1083	1.1581	22.09	6	1.0075	1.0987	5.4383	6	0.89093	0.99494	21.047	6	1.1083	1.1581	22.09	6	1.0075	1.0987	5.4383	6	0.89093	0.99494	21.047
Q9C0K0;Q9C0K0-2;D3YTK1;Q9H165;Q9H165-6;F5H2Y4	Q9C0K0;Q9C0K0-2;D3YTK1	11;11;10;1;1;1	11;11;10;1;1;1	11;11;10;1;1;1	B-cell lymphoma/leukemia 11B	BCL11B	>sp|Q9C0K0|BC11B_HUMAN B-cell lymphoma/leukemia 11B OS=Homo sapiens GN=BCL11B PE=1 SV=1;>sp|Q9C0K0-2|BC11B_HUMAN Isoform 2 of B-cell lymphoma/leukemia 11B OS=Homo sapiens GN=BCL11B;>tr|D3YTK1|D3YTK1_HUMAN B-cell lymphoma/leukemia 11B OS=Homo sapiens GN=BCL	6	11	11	11	0	11	0	11	0	11	19.2	19.2	19.2	95.518	894	894;823;700;835;801;793		18	9.1627e-29	5.7684	2.9363	160.55	10	2.5704	1.0169	101.27	10	0.40588	0.80242	60.101	10	NaN	NaN	NaN	0	NaN	NaN	NaN	0	NaN	NaN	NaN
Q07817;Q07817-3;Q5TE64;Q9H1R6;Q5QP56;Q07817-2;Q5QP59;P10415;C9JHD5;P10415-2	Q07817;Q07817-3;Q5TE64;Q9H1R6;Q5QP56;Q07817-2	6;6;6;6;6;4;2;1;1;1	6;6;6;6;6;4;2;1;1;1	6;6;6;6;6;4;2;1;1;1	Bcl-2-like protein 1	BCL2L1	>sp|Q07817|B2CL1_HUMAN Bcl-2-like protein 1 OS=Homo sapiens GN=BCL2L1 PE=1 SV=1;>sp|Q07817-3|B2CL1_HUMAN Isoform Bcl-X(beta) of Bcl-2-like protein 1 OS=Homo sapiens GN=BCL2L1;>tr|Q5TE64|Q5TE64_HUMAN BCL2-like 1 (Fragment) OS=Homo sapiens GN=BCL2L1 PE=2 SV=	10	6	6	6	6	0	6	0	6	0	31.3	31.3	31.3	26.049	233	233;227;205;188;181;170;48;239;205;203	12		5.093e-31	1.2936	1.3154	27.675	11	1.2783	1.4131	21.342	11	1.1032	1.0937	11.43	11	1.2936	1.3154	27.675	11	1.2783	1.4131	21.342	11	1.1032	1.0937	11.43
Q9BXK5;B7Z238;B3KPE7;Q9BXK5-2;E9PDD6;F2Z2C3;H0Y3R5	Q9BXK5;B7Z238;B3KPE7;Q9BXK5-2;E9PDD6	4;2;2;2;2;1;1	4;2;2;2;2;1;1	4;2;2;2;2;1;1	Bcl-2-like protein 13	BCL2L13	>sp|Q9BXK5|B2L13_HUMAN Bcl-2-like protein 13 OS=Homo sapiens GN=BCL2L13 PE=1 SV=1;>tr|B7Z238|B7Z238_HUMAN Bcl-2-like protein 13 OS=Homo sapiens GN=BCL2L13 PE=2 SV=1;>tr|B3KPE7|B3KPE7_HUMAN Bcl-2-like protein 13 OS=Homo sapiens GN=BCL2L13 PE=2 SV=1;>sp|Q9BX	7	4	4	4	4	0	4	0	4	0	13.6	13.6	13.6	52.723	485	485;361;323;201;171;78;38	5		1.122e-24	1.0182	1.0245	10.65	4	0.95375	1.0347	7.4417	4	0.87073	0.89969	6.6466	4	1.0182	1.0245	10.65	4	0.95375	1.0347	7.4417	4	0.87073	0.89969	6.6466
O00512	O00512	1	1	1	B-cell CLL/lymphoma 9 protein	BCL9	>sp|O00512|BCL9_HUMAN B-cell CLL/lymphoma 9 protein OS=Homo sapiens GN=BCL9 PE=1 SV=4	1	1	1	1	1	0	1	0	1	0	0.9	0.9	0.9	149.29	1426	1426	1		0.00033621	NaN	NaN	NaN	1	NaN	NaN	NaN	0	NaN	NaN	NaN	0	NaN	NaN	NaN	1	NaN	NaN	NaN	0	NaN	NaN	NaN
Q86UU0;Q86UU0-2;E9PKJ9;C9K0G3;Q86UU0-4;B5ME99;Q86UU0-3;E9PIW0;E9PNR0;H0YCR3	Q86UU0;Q86UU0-2;E9PKJ9;C9K0G3;Q86UU0-4;B5ME99;Q86UU0-3	18;18;18;18;18;17;17;5;4;2	18;18;18;18;18;17;17;5;4;2	18;18;18;18;18;17;17;5;4;2	B-cell CLL/lymphoma 9-like protein	BCL9L	>sp|Q86UU0|BCL9L_HUMAN B-cell CLL/lymphoma 9-like protein OS=Homo sapiens GN=BCL9L PE=1 SV=1;>sp|Q86UU0-2|BCL9L_HUMAN Isoform 2 of B-cell CLL/lymphoma 9-like protein OS=Homo sapiens GN=BCL9L;>tr|E9PKJ9|E9PKJ9_HUMAN B-cell CLL/lymphoma 9-like protein OS=Hom	10	18	18	18	7	15	7	15	7	15	13.6	13.6	13.6	157.13	1499	1499;1494;1462;1454;1453;1395;1395;745;137;149	9	29	3.8143e-68	1.2435	0.19425	138.61	29	3.8131	2.9674	106.18	29	4.451	4.885	125.9	29	1.2027	1.1229	29.494	7	0.9873	0.9771	21.981	7	0.82731	0.93967	11.64
Q9NYF8;Q9NYF8-2;Q9NYF8-4;E9PKI6;E9PQN2;E9PK09;E9PJA7;H0YF14;H0YF00	Q9NYF8;Q9NYF8-2;Q9NYF8-4;E9PKI6;E9PQN2;E9PK09	48;48;39;37;37;37;19;11;5	48;48;39;37;37;37;19;11;5	3;3;3;0;0;0;0;3;0	Bcl-2-associated transcription factor 1	BCLAF1	>sp|Q9NYF8|BCLF1_HUMAN Bcl-2-associated transcription factor 1 OS=Homo sapiens GN=BCLAF1 PE=1 SV=2;>sp|Q9NYF8-2|BCLF1_HUMAN Isoform 2 of Bcl-2-associated transcription factor 1 OS=Homo sapiens GN=BCLAF1;>sp|Q9NYF8-4|BCLF1_HUMAN Isoform 4 of Bcl-2-associate	9	48	48	3	28	35	28	35	2	3	37	37	3.4	106.12	920	920;918;747;752;750;726;467;187;118	45	172	0	12.206	1.2374	145.96	174	3.3035	2.6814	125.84	174	0.28903	0.33614	67.068	174	1.0282	0.95019	15.733	44	1.0361	1.0503	24.087	44	0.97106	1.0875	23.262
E9PK91;Q9NYF8-3;H0YF63	E9PK91;Q9NYF8-3	45;45;8	1;1;1	1;1;1		BCLAF1	>tr|E9PK91|E9PK91_HUMAN Bcl-2-associated transcription factor 1 OS=Homo sapiens GN=BCLAF1 PE=4 SV=1;>sp|Q9NYF8-3|BCLF1_HUMAN Isoform 3 of Bcl-2-associated transcription factor 1 OS=Homo sapiens GN=BCLAF1	3	45	1	1	27	32	1	1	1	1	37.3	1.8	1.8	100.4	871	871;869;126	1	10	0	7.078	3.5707	96.684	6	1.9541	1.8184	76.839	6	0.27608	0.29876	59.198	6	NaN	NaN	NaN	1	NaN	NaN	NaN	1	NaN	NaN	NaN
Q6W2J9;Q6W2J9-2;Q6W2J9-4;H7BYY2;A6NE70;H7C2V9;Q6W2J9-3;H7BZ37;H7C231;A1A564	Q6W2J9;Q6W2J9-2;Q6W2J9-4;H7BYY2;A6NE70;H7C2V9	15;15;15;8;8;8;7;7;6;4	14;14;14;8;7;7;7;6;5;4	14;14;14;8;7;7;7;6;5;4	BCL-6 corepressor	BCOR	>sp|Q6W2J9|BCOR_HUMAN BCL-6 corepressor OS=Homo sapiens GN=BCOR PE=1 SV=1;>sp|Q6W2J9-2|BCOR_HUMAN Isoform 2 of BCL-6 corepressor OS=Homo sapiens GN=BCOR;>sp|Q6W2J9-4|BCOR_HUMAN Isoform 4 of BCL-6 corepressor OS=Homo sapiens GN=BCOR;>tr|H7BYY2|H7BYY2_HUMAN	10	15	14	14	2	13	2	12	2	12	12	11.5	11.5	192.19	1755	1755;1721;1703;1287;622;594;1004;332;289;411	2	15	2.3514e-32	3.3711	0.78536	167.05	11	1.5584	0.79077	52.752	11	0.45395	0.80425	52.878	11	0.86322	0.81769	3.4846	2	0.76541	0.80115	1.8447	2	0.91315	1.0413	1.0686
Q5H9F3-3;Q5H9F3;Q5H9F3-2;H7C4B2	Q5H9F3-3;Q5H9F3;Q5H9F3-2;H7C4B2	61;57;53;33	61;57;53;33	60;57;53;33	BCL-6 corepressor-like protein 1	BCORL1	>sp|Q5H9F3-3|BCORL_HUMAN Isoform 3 of BCL-6 corepressor-like protein 1 OS=Homo sapiens GN=BCORL1;>sp|Q5H9F3|BCORL_HUMAN BCL-6 corepressor-like protein 1 OS=Homo sapiens GN=BCORL1 PE=1 SV=1;>sp|Q5H9F3-2|BCORL_HUMAN Isoform 2 of BCL-6 corepressor-like protei	4	61	61	60	0	61	0	61	0	60	38.2	38.2	37.7	190.59	1785	1785;1711;1581;741		169	0	12.765	1.5713	159.23	125	1.6315	0.79625	131.04	120	0.11087	0.16925	86.588	120	NaN	NaN	NaN	0	NaN	NaN	NaN	0	NaN	NaN	NaN
P11274;P11274-2;H0Y2V4;H0Y554;A9UF05;A9UF01;E9PGJ4;A9UF04	P11274;P11274-2;H0Y2V4	7;7;6;3;1;1;1;1	4;4;3;2;1;1;1;1	4;4;3;2;1;1;1;1	Breakpoint cluster region protein	BCR	>sp|P11274|BCR_HUMAN Breakpoint cluster region protein OS=Homo sapiens GN=BCR PE=1 SV=2;>sp|P11274-2|BCR_HUMAN Isoform 2 of Breakpoint cluster region protein OS=Homo sapiens GN=BCR;>tr|H0Y2V4|H0Y2V4_HUMAN Breakpoint cluster region protein OS=Homo sapiens G	8	7	4	4	7	1	4	0	4	0	6.1	4	4	142.82	1271	1271;1227;936;257;467;465;458;454	5		9.4809e-18	1.0513	0.9908	16.722	5	0.8444	0.89451	25.488	5	0.80319	0.95973	17.03	5	1.0513	0.9908	16.722	5	0.8444	0.89451	25.488	5	0.80319	0.95973	17.03
Q9Y276;C9J8G3;C9JAS4;C9J1S9;H7C492;H7BZF6;C9J4Q9	Q9Y276;C9J8G3;C9JAS4	6;4;3;2;1;1;1	6;4;3;2;1;1;1	6;4;3;2;1;1;1	Mitochondrial chaperone BCS1	BCS1L	>sp|Q9Y276|BCS1_HUMAN Mitochondrial chaperone BCS1 OS=Homo sapiens GN=BCS1L PE=1 SV=1;>tr|C9J8G3|C9J8G3_HUMAN Mitochondrial chaperone BCS1 (Fragment) OS=Homo sapiens GN=BCS1L PE=4 SV=1;>tr|C9JAS4|C9JAS4_HUMAN Mitochondrial chaperone BCS1 (Fragment) OS=Homo	7	6	6	6	6	0	6	0	6	0	21	21	21	47.534	419	419;206;110;150;201;121;77	8		2.0359e-30	0.95882	0.9426	22.881	5	0.88968	0.98363	13.318	5	0.89329	1.012	7.4861	5	0.95882	0.9426	22.881	5	0.88968	0.98363	13.318	5	0.89329	1.012	7.4861
Q9BUT1;Q9BUT1-2;Q9BUT1-3;D6RIR6;D6R9U8;D6RFG2;D6R9P2;D6RBF6	Q9BUT1;Q9BUT1-2;Q9BUT1-3;D6RIR6;D6R9U8;D6RFG2	8;5;4;4;4;4;3;2	8;5;4;4;4;4;3;2	8;5;4;4;4;4;3;2	3-hydroxybutyrate dehydrogenase type 2	BDH2	>sp|Q9BUT1|BDH2_HUMAN 3-hydroxybutyrate dehydrogenase type 2 OS=Homo sapiens GN=BDH2 PE=1 SV=2;>sp|Q9BUT1-2|BDH2_HUMAN Isoform 2 of 3-hydroxybutyrate dehydrogenase type 2 OS=Homo sapiens GN=BDH2;>sp|Q9BUT1-3|BDH2_HUMAN Isoform 3 of 3-hydroxybutyrate dehydr	8	8	8	8	8	0	8	0	8	0	43.7	43.7	43.7	26.724	245	245;173;144;130;116;90;112;64	11		6.4212e-29	0.62615	0.62678	18.008	10	0.48951	0.55106	15.929	10	0.77993	0.85012	16.308	10	0.62615	0.62678	18.008	10	0.48951	0.55106	15.929	10	0.77993	0.85012	16.308
A6H8Y1;A6H8Y1-6;A6H8Y1-7;A6H8Y1-2;C9J1I8;A6H8Y1-3;A6H8Y1-4;C9JGV8;F5H0W8;A6H8Y1-5;H0YCV8;H7C5U4;A6H8Y1-8	A6H8Y1;A6H8Y1-6;A6H8Y1-7;A6H8Y1-2;C9J1I8;A6H8Y1-3;A6H8Y1-4	55;55;55;51;47;32;32;21;20;19;10;10;7	55;55;55;51;47;32;32;21;20;19;10;10;7	55;55;55;51;47;32;32;21;20;19;10;10;7	Transcription factor TFIIIB component B homolog	BDP1	>sp|A6H8Y1|BDP1_HUMAN Transcription factor TFIIIB component B homolog OS=Homo sapiens GN=BDP1 PE=1 SV=3;>sp|A6H8Y1-6|BDP1_HUMAN Isoform 6 of Transcription factor TFIIIB component B homolog OS=Homo sapiens GN=BDP1;>sp|A6H8Y1-7|BDP1_HUMAN Isoform 7 of Tr	13	55	55	55	1	54	1	54	1	54	26.2	26.2	26.2	293.88	2624	2624;2604;2552;2254;2132;1388;1372;846;814;778;606;583;463	1	77	1.5311e-231	10.239	1.9976	78.973	48	5.9869	3.6276	101.1	48	0.61678	0.66986	15.898	48	NaN	NaN	NaN	1	NaN	NaN	NaN	1	NaN	NaN	NaN
Q14457;B4DS82;E7EV84	Q14457;B4DS82;E7EV84	2;2;1	2;2;1	2;2;1	Beclin-1	BECN1	>sp|Q14457|BECN1_HUMAN Beclin-1 OS=Homo sapiens GN=BECN1 PE=1 SV=2;>tr|B4DS82|B4DS82_HUMAN Beclin-1 OS=Homo sapiens GN=BECN1 PE=2 SV=1;>tr|E7EV84|E7EV84_HUMAN Beclin-1 OS=Homo sapiens GN=BECN1 PE=4 SV=1	3	2	2	2	2	0	2	0	2	0	8.7	8.7	8.7	51.896	450	450;363;279	2		1.2059e-05	1.1276	1.1399	25.46	2	1.0586	1.155	16.011	2	0.93877	1.0173	9.33	2	1.1276	1.1399	25.46	2	1.0586	1.155	16.011	2	0.93877	1.0173	9.33
Q5T5X7	Q5T5X7	66	66	66	BEN domain-containing protein 3	BEND3	>sp|Q5T5X7|BEND3_HUMAN BEN domain-containing protein 3 OS=Homo sapiens GN=BEND3 PE=1 SV=1	1	66	66	66	0	66	0	66	0	66	82	82	82	94.474	828	828		276	0	16.576	2.0814	151.62	180	4.6967	2.6287	146.13	180	0.3197	0.48908	51.125	180	NaN	NaN	NaN	0	NaN	NaN	NaN	0	NaN	NaN	NaN
E5RFC0;Q8N7W2;Q8N7W2-2;Q8N7W2-3	E5RFC0;Q8N7W2;Q8N7W2-2;Q8N7W2-3	20;18;17;15	20;18;17;15	20;18;17;15	BEN domain-containing protein 7	BEND7	>tr|E5RFC0|E5RFC0_HUMAN BEN domain-containing protein 7 OS=Homo sapiens GN=BEND7 PE=4 SV=1;>sp|Q8N7W2|BEND7_HUMAN BEN domain-containing protein 7 OS=Homo sapiens GN=BEND7 PE=1 SV=2;>sp|Q8N7W2-2|BEND7_HUMAN Isoform 2 of BEN domain-containing protein 7 OS=Ho	4	20	20	20	0	20	0	20	0	20	66.2	66.2	66.2	47.524	426	426;519;374;468		35	0	16.462	10.063	93.035	16	3.133	1.1037	87.768	16	0.1941	0.23138	52.177	16	NaN	NaN	NaN	0	NaN	NaN	NaN	0	NaN	NaN	NaN
H7C1N3;O15155;Q68DU7;C9JTT8;Q96EA0	H7C1N3;O15155;Q68DU7;C9JTT8;Q96EA0	2;2;1;1;1	2;2;1;1;1	2;2;1;1;1	BET1 homolog	BET1;DKFZp781C0425	>tr|H7C1N3|H7C1N3_HUMAN BET1 homolog (Fragment) OS=Homo sapiens GN=BET1 PE=4 SV=1;>sp|O15155|BET1_HUMAN BET1 homolog OS=Homo sapiens GN=BET1 PE=1 SV=1;>tr|Q68DU7|Q68DU7_HUMAN BET1 homolog OS=Homo sapiens GN=DKFZp781C0425 PE=2 SV=1;>tr|C9JTT8|C9JTT8_HUMAN B	5	2	2	2	2	0	2	0	2	0	21.8	21.8	21.8	14.872	133	133;118;127;98;83	4		1.3498e-31	0.98381	0.99434	5.8169	4	0.89701	0.89103	6.1455	4	0.92061	0.91499	8.1763	4	0.98381	0.99434	5.8169	4	0.89701	0.89103	6.1455	4	0.92061	0.91499	8.1763
B8ZZS0;Q9NYM9;E9PHY4;H7BXT7	B8ZZS0;Q9NYM9;E9PHY4;H7BXT7	1;1;1;1	1;1;1;1	1;1;1;1	BET1-like protein	BET1L	>tr|B8ZZS0|B8ZZS0_HUMAN BET1-like protein OS=Homo sapiens GN=BET1L PE=4 SV=1;>sp|Q9NYM9|BET1L_HUMAN BET1-like protein OS=Homo sapiens GN=BET1L PE=1 SV=1;>tr|E9PHY4|E9PHY4_HUMAN BET1-like protein OS=Homo sapiens GN=BET1L PE=4 SV=1;>tr|H7BXT7|H7BXT7_HUMAN BE	4	1	1	1	1	0	1	0	1	0	11.2	11.2	11.2	17.107	152	152;111;92;58	2		3.1128e-14	1.2711	1.3045	30.109	2	1.1108	1.3312	34.233	2	0.84417	0.89253	1.3124	2	1.2711	1.3045	30.109	2	1.1108	1.3312	34.233	2	0.84417	0.89253	1.3124
O14503;Q9C0J9;B7Z8M6	O14503	11;4;4	11;4;4	11;4;4	Class E basic helix-loop-helix protein 40	BHLHE40	>sp|O14503|BHE40_HUMAN Class E basic helix-loop-helix protein 40 OS=Homo sapiens GN=BHLHE40 PE=1 SV=1	3	11	11	11	0	11	0	11	0	11	27.7	27.7	27.7	45.51	412	412;482;370		18	1.3374e-38	10.254	8.2977	141.81	16	4.3104	1.831	132.99	16	0.40109	0.47136	34.306	16	NaN	NaN	NaN	0	NaN	NaN	NaN	0	NaN	NaN	NaN
Q9H694;Q9H694-2;A6NGY7	Q9H694;Q9H694-2;A6NGY7	13;10;7	13;10;7	13;10;7	Protein bicaudal C homolog 1	BICC1	>sp|Q9H694|BICC1_HUMAN Protein bicaudal C homolog 1 OS=Homo sapiens GN=BICC1 PE=1 SV=2;>sp|Q9H694-2|BICC1_HUMAN Isoform 2 of Protein bicaudal C homolog 1 OS=Homo sapiens GN=BICC1;>tr|A6NGY7|A6NGY7_HUMAN Protein bicaudal C homolog 1 OS=Homo sapiens GN=BICC1	3	13	13	13	13	0	13	0	13	0	15.4	15.4	15.4	104.84	974	974;880;506	18		5.8259e-105	1.1219	1.0436	22.078	18	0.92806	0.90638	14.591	18	0.80071	0.89529	22.766	18	1.1219	1.0436	22.078	18	0.92806	0.90638	14.591	18	0.80071	0.89529	22.766
Q8TD16-2;Q8TD16	Q8TD16-2;Q8TD16	11;11	11;11	11;11	Protein bicaudal D homolog 2	BICD2	>sp|Q8TD16-2|BICD2_HUMAN Isoform 2 of Protein bicaudal D homolog 2 OS=Homo sapiens GN=BICD2;>sp|Q8TD16|BICD2_HUMAN Protein bicaudal D homolog 2 OS=Homo sapiens GN=BICD2 PE=1 SV=1	2	11	11	11	11	0	11	0	11	0	15.7	15.7	15.7	96.805	855	855;824	14		4.0495e-39	1.7658	1.5629	39.81	9	1.5448	1.6433	45.191	9	0.8301	0.98053	34.992	9	1.7658	1.5629	39.81	9	1.5448	1.6433	45.191	9	0.8301	0.98053	34.992
P55957-2;P55957;P55957-4;P55957-3	P55957-2;P55957;P55957-4	10;10;7;1	10;10;7;1	10;10;7;1	BH3-interacting domain death agonist;BH3-interacting domain death agonist p15;BH3-interacting domain death agonist p13;BH3-interacting domain death agonist p11	BID	>sp|P55957-2|BID_HUMAN Isoform 2 of BH3-interacting domain death agonist OS=Homo sapiens GN=BID;>sp|P55957|BID_HUMAN BH3-interacting domain death agonist OS=Homo sapiens GN=BID PE=1 SV=1;>sp|P55957-4|BID_HUMAN Isoform 4 of BH3-interacting domain death agon	4	10	10	10	10	0	10	0	10	0	51.9	51.9	51.9	26.836	241	241;195;99;137	18		3.6997e-193	1.1494	1.2007	12.174	15	0.96471	1.0893	19.246	15	0.82592	0.94291	16.203	15	1.1494	1.2007	12.174	15	0.96471	1.0893	19.246	15	0.82592	0.94291	16.203
O00499;O00499-5;O00499-2;O00499-3;O00499-11;O00499-6;O00499-4;O00499-8;O00499-7;O00499-10;O00499-9;P49418;F5H533;P49418-2;Q9UBW5;F5H0W4;Q9UBW5-2;F5H6E8	O00499;O00499-5;O00499-2;O00499-3;O00499-11;O00499-6;O00499-4;O00499-8;O00499-7;O00499-10;O00499-9	5;5;5;5;5;5;5;5;5;5;5;1;1;1;1;1;1;1	5;5;5;5;5;5;5;5;5;5;5;1;1;1;1;1;1;1	5;5;5;5;5;5;5;5;5;5;5;1;1;1;1;1;1;1	Myc box-dependent-interacting protein 1	BIN1	>sp|O00499|BIN1_HUMAN Myc box-dependent-interacting protein 1 OS=Homo sapiens GN=BIN1 PE=1 SV=1;>sp|O00499-5|BIN1_HUMAN Isoform IID of Myc box-dependent-interacting protein 1 OS=Homo sapiens GN=BIN1;>sp|O00499-2|BIN1_HUMAN Isoform IIB of Myc box-dependent-	18	5	5	5	5	0	5	0	5	0	12	12	12	64.699	593	593;550;518;506;497;482;475;454;439;424;409;695;653;653;565;539;533;385	8		4.5403e-71	0.99409	0.99628	17.311	6	0.95216	0.96419	28.715	6	0.98606	0.99191	15.118	6	0.99409	0.99628	17.311	6	0.95216	0.96419	28.715	6	0.98606	0.99191	15.118
Q9NQY0;H7BYV6;Q9NQY0-2;E5RHU4	Q9NQY0;H7BYV6;Q9NQY0-2	3;3;3;1	3;3;3;1	3;3;3;1	Bridging integrator 3	BIN3	>sp|Q9NQY0|BIN3_HUMAN Bridging integrator 3 OS=Homo sapiens GN=BIN3 PE=1 SV=1;>tr|H7BYV6|H7BYV6_HUMAN Bridging integrator 3 OS=Homo sapiens GN=BIN3 PE=4 SV=1;>sp|Q9NQY0-2|BIN3_HUMAN Isoform 2 of Bridging integrator 3 OS=Homo sapiens GN=BIN3	4	3	3	3	3	0	3	0	3	0	11.9	11.9	11.9	29.665	253	253;205;199;149	3		7.7276e-07	1.2421	1.2686	24.709	3	0.94916	1.0719	3.1723	3	0.75945	0.87701	23.225	3	1.2421	1.2686	24.709	3	0.94916	1.0719	3.1723	3	0.75945	0.87701	23.225
Q9NR09;H7C3P0;H7C094	Q9NR09	21;1;1	21;1;1	20;1;1	Baculoviral IAP repeat-containing protein 6	BIRC6	>sp|Q9NR09|BIRC6_HUMAN Baculoviral IAP repeat-containing protein 6 OS=Homo sapiens GN=BIRC6 PE=1 SV=2	3	21	21	20	21	0	21	0	20	0	6.9	6.9	6.7	530.25	4857	4857;191;110	24		2.2155e-81	1.0749	1.0153	45.09	23	0.94987	1.0202	46.243	23	0.9454	1.0502	21.214	23	1.0749	1.0153	45.09	23	0.94987	1.0202	46.243	23	0.9454	1.0502	21.214
P54132;H0YNU5;F5H7R6;F5H3V6;H0YLV8	P54132;H0YNU5;F5H7R6	59;51;42;26;13	59;51;42;26;13	59;51;42;26;13	Bloom syndrome protein	BLM	>sp|P54132|BLM_HUMAN Bloom syndrome protein OS=Homo sapiens GN=BLM PE=1 SV=1;>tr|H0YNU5|H0YNU5_HUMAN Bloom syndrome protein OS=Homo sapiens GN=BLM PE=4 SV=1;>tr|F5H7R6|F5H7R6_HUMAN Bloom syndrome protein OS=Homo sapiens GN=BLM PE=4 SV=1	5	59	59	59	8	57	8	57	8	57	52.4	52.4	52.4	159	1417	1417;1286;1047;519;413	8	112	8.5265e-214	1.0784	0.10537	134.26	67	8.5044	4.9396	125.53	67	7.535	10.407	132.7	67	1.7177	1.566	30.765	7	1.239	1.2249	32.158	7	0.86489	0.93363	18.553
Q13867;E7EMN3	Q13867;E7EMN3	13;11	13;11	13;11	Bleomycin hydrolase	BLMH	>sp|Q13867|BLMH_HUMAN Bleomycin hydrolase OS=Homo sapiens GN=BLMH PE=1 SV=1;>tr|E7EMN3|E7EMN3_HUMAN Bleomycin hydrolase OS=Homo sapiens GN=BLMH PE=4 SV=1	2	13	13	13	13	1	13	1	13	1	28.1	28.1	28.1	52.562	455	455;368	19	1	2.894e-127	1.4239	1.352	35.235	15	1.1691	1.2669	35.809	15	0.84482	0.87585	31.77	15	1.4256	1.3668	35.325	14	1.1892	1.2672	35.556	14	0.85637	0.88692	32.363
P78537;P78537-2;G8JLQ3;F8VP73;F8W036;F8W606;F8W099	P78537;P78537-2;G8JLQ3	3;3;3;1;1;1;1	3;3;3;1;1;1;1	3;3;3;1;1;1;1	Biogenesis of lysosome-related organelles complex 1 subunit 1	BLOC1S1	>sp|P78537|BL1S1_HUMAN Biogenesis of lysosome-related organelles complex 1 subunit 1 OS=Homo sapiens GN=BLOC1S1 PE=1 SV=2;>sp|P78537-2|BL1S1_HUMAN Isoform 2 of Biogenesis of lysosome-related organelles complex 1 subunit 1 OS=Homo sapiens GN=BLOC1S1;>tr|G8J	7	3	3	3	3	0	3	0	3	0	20.9	20.9	20.9	17.262	153	153;125;75;142;122;64;44	3		2.9499e-13	0.99571	0.98837	15.087	3	0.89442	0.89361	12.697	3	0.87161	0.86382	16.216	3	0.99571	0.98837	15.087	3	0.89442	0.89361	12.697	3	0.87161	0.86382	16.216
Q6QNY1	Q6QNY1	1	1	1	Biogenesis of lysosome-related organelles complex 1 subunit 2	BLOC1S2	>sp|Q6QNY1|BL1S2_HUMAN Biogenesis of lysosome-related organelles complex 1 subunit 2 OS=Homo sapiens GN=BLOC1S2 PE=1 SV=1	1	1	1	1	1	0	1	0	1	0	7.7	7.7	7.7	15.961	142	142	1		3.3322e-06	NaN	NaN	NaN	1	NaN	NaN	NaN	1	NaN	NaN	NaN	1	NaN	NaN	NaN	1	NaN	NaN	NaN	1	NaN	NaN	NaN
Q6QNY0	Q6QNY0	3	3	3	Biogenesis of lysosome-related organelles complex 1 subunit 3	BLOC1S3	>sp|Q6QNY0|BL1S3_HUMAN Biogenesis of lysosome-related organelles complex 1 subunit 3 OS=Homo sapiens GN=BLOC1S3 PE=1 SV=1	1	3	3	3	3	0	3	0	3	0	25.7	25.7	25.7	21.255	202	202	4		4.2308e-38	1.0084	1.0241	11.349	4	0.81078	0.93094	6.388	4	0.76721	0.87955	5.8318	4	1.0084	1.0241	11.349	4	0.81078	0.93094	6.388	4	0.76721	0.87955	5.8318
P53004;C9J1E1	P53004	23;4	23;4	23;4	Biliverdin reductase A	BLVRA	>sp|P53004|BIEA_HUMAN Biliverdin reductase A OS=Homo sapiens GN=BLVRA PE=1 SV=2	2	23	23	23	23	3	23	3	23	3	64.2	64.2	64.2	33.428	296	296;102	48	3	0	0.75395	0.78542	23.898	44	0.73059	0.74973	17.181	44	0.93379	0.96591	20.576	44	0.75734	0.78795	22.251	41	0.73314	0.75841	14.304	41	0.94855	0.96764	20.324
P30043	P30043	19	19	19	Flavin reductase (NADPH)	BLVRB	>sp|P30043|BLVRB_HUMAN Flavin reductase (NADPH) OS=Homo sapiens GN=BLVRB PE=1 SV=3	1	19	19	19	19	0	19	0	19	0	92.2	92.2	92.2	22.119	206	206	102		0	0.69763	0.71931	13.551	69	0.71563	0.79111	12.806	69	1.0374	1.1218	17.221	69	0.69763	0.71931	13.551	69	0.71563	0.79111	12.806	69	1.0374	1.1218	17.221
P35226;Q5T8Z1;Q5T8Z4;Q5T8Z6;P35227;Q5T8Z5;E9PC92;Q5T8Z2	P35226;Q5T8Z1;Q5T8Z4;Q5T8Z6;P35227;Q5T8Z5	5;5;4;4;3;3;2;2	5;5;4;4;3;3;2;2	5;5;4;4;3;3;2;2	Polycomb complex protein BMI-1;Polycomb group RING finger protein 2	BMI1;PCGF2	>sp|P35226|BMI1_HUMAN Polycomb complex protein BMI-1 OS=Homo sapiens GN=BMI1 PE=1 SV=2;>tr|Q5T8Z1|Q5T8Z1_HUMAN BMI1 polycomb ring finger oncogene (Fragment) OS=Homo sapiens GN=BMI1 PE=2 SV=1;>tr|Q5T8Z4|Q5T8Z4_HUMAN BMI1 polycomb ring finger oncogene (Fragm	8	5	5	5	5	0	5	0	5	0	11.3	11.3	11.3	36.949	326	326;207;150;105;344;92;238;184	6		1.5041e-11	0.82139	0.79128	122.4	3	0.93723	0.92192	86.494	3	1.2262	1.1855	39.247	3	0.82139	0.79128	122.4	3	0.93723	0.92192	86.494	3	1.2262	1.1855	39.247
Q14692;A8MV67;A8MXU9	Q14692	41;4;4	41;4;4	41;4;4	Ribosome biogenesis protein BMS1 homolog	BMS1	>sp|Q14692|BMS1_HUMAN Ribosome biogenesis protein BMS1 homolog OS=Homo sapiens GN=BMS1 PE=1 SV=1	3	41	41	41	28	31	28	31	28	31	33.8	33.8	33.8	145.81	1282	1282;101;101	32	75	1.7648e-263	6.2085	1.2466	163.1	80	1.6475	1.2503	88.012	80	0.30568	0.75588	73.594	80	1.3685	1.1978	26.063	31	1.1364	1.1433	19.476	31	0.83353	0.92168	14.919
Q6ZN30;B1APH0;F5H586;F5H8G9;Q6ZN30-2;H0Y6W5;B4E3J2;Q06HC4;Q06HC1;H0Y4J1;Q01954;F5GY04;C9J4X6	Q6ZN30;B1APH0;F5H586;F5H8G9;Q6ZN30-2;H0Y6W5;B4E3J2	19;19;19;14;14;14;11;6;6;4;2;2;1	19;19;19;14;14;14;11;6;6;4;2;2;1	19;19;19;14;14;14;11;6;6;4;2;2;1	Zinc finger protein basonuclin-2	BNC2	>sp|Q6ZN30|BNC2_HUMAN Zinc finger protein basonuclin-2 OS=Homo sapiens GN=BNC2 PE=2 SV=1;>tr|B1APH0|B1APH0_HUMAN Basonuclin 2 OS=Homo sapiens GN=BNC2 PE=4 SV=1;>tr|F5H586|F5H586_HUMAN Zinc finger protein basonuclin-2 OS=Homo sapiens GN=BNC2 PE=4 SV=1;>tr|F	13	19	19	19	0	19	0	19	0	19	24.9	24.9	24.9	122.33	1099	1099;1032;1004;903;903;860;649;410;401;327;994;987;101		32	3.728e-70	6.7875	0.56272	157.76	14	1.2195	0.47835	120.84	14	0.16317	0.32528	91.1	14	NaN	NaN	NaN	0	NaN	NaN	NaN	0	NaN	NaN	NaN
Q12981;Q12981-1;Q12981-2;Q12981-3	Q12981;Q12981-1;Q12981-2;Q12981-3	9;8;6;5	9;8;6;5	9;8;6;5	Vesicle transport protein SEC20	BNIP1	>sp|Q12981|SEC20_HUMAN Vesicle transport protein SEC20 OS=Homo sapiens GN=BNIP1 PE=1 SV=3;>sp|Q12981-1|SEC20_HUMAN Isoform 3 of Vesicle transport protein SEC20 OS=Homo sapiens GN=BNIP1;>sp|Q12981-2|SEC20_HUMAN Isoform 2 of Vesicle transport protein SEC20 O	4	9	9	9	9	1	9	1	9	1	37.3	37.3	37.3	26.132	228	228;271;194;237	12	1	7.0101e-28	1.0123	1.0216	25.835	12	0.97473	0.95893	22.304	12	0.95112	0.97098	14.982	12	1.0267	1.0372	26.777	11	0.94396	0.96472	23.309	11	0.94978	0.96815	15.091
Q12982-2;Q12982;H7C096;B4DS11;Q86WG3-3;C9J522;Q86WG3;F5GWF4;Q86WG3-2	Q12982-2;Q12982;H7C096	3;3;3;1;1;1;1;1;1	3;3;3;1;1;1;1;1;1	3;3;3;1;1;1;1;1;1	BCL2/adenovirus E1B 19 kDa protein-interacting protein 2	BNIP2	>sp|Q12982-2|BNIP2_HUMAN Isoform 2 of BCL2/adenovirus E1B 19 kDa protein-interacting protein 2 OS=Homo sapiens GN=BNIP2;>sp|Q12982|BNIP2_HUMAN BCL2/adenovirus E1B 19 kDa protein-interacting protein 2 OS=Homo sapiens GN=BNIP2 PE=1 SV=1;>tr|H7C096|H7C096_HUM	9	3	3	3	3	0	3	0	3	0	11.7	11.7	11.7	43.134	376	376;314;204;377;377;371;371;349;349	3		5.2384e-10	1.6776	1.6104	0.15147	2	1.514	1.5905	2.3198	2	0.87988	0.94963	5.2609	2	1.6776	1.6104	0.15147	2	1.514	1.5905	2.3198	2	0.87988	0.94963	5.2609
Q12983;B4DHJ7	Q12983;B4DHJ7	2;2	2;2	2;2	BCL2/adenovirus E1B 19 kDa protein-interacting protein 3	BNIP3	>sp|Q12983|BNIP3_HUMAN BCL2/adenovirus E1B 19 kDa protein-interacting protein 3 OS=Homo sapiens GN=BNIP3 PE=1 SV=2;>tr|B4DHJ7|B4DHJ7_HUMAN BCL2/adenovirus E1B 19 kDa protein-interacting protein 3 OS=Homo sapiens GN=BNIP3 PE=2 SV=1	2	2	2	2	2	0	2	0	2	0	11.9	11.9	11.9	21.541	194	194;180	2		1.1734e-06	0.89115	0.89928	1.7463	2	0.7658	0.83955	19.818	2	0.86989	0.96184	24.021	2	0.89115	0.89928	1.7463	2	0.7658	0.83955	19.818	2	0.86989	0.96184	24.021
H7BXD2;O60238;H0YBC7;B0AZS9	H7BXD2;O60238;H0YBC7;B0AZS9	1;1;1;1	1;1;1;1	1;1;1;1	BCL2/adenovirus E1B 19 kDa protein-interacting protein 3-like	BNIP3L	>tr|H7BXD2|H7BXD2_HUMAN BCL2/adenovirus E1B 19 kDa protein-interacting protein 3-like OS=Homo sapiens GN=BNIP3L PE=4 SV=1;>sp|O60238|BNI3L_HUMAN BCL2/adenovirus E1B 19 kDa protein-interacting protein 3-like OS=Homo sapiens GN=BNIP3L PE=1 SV=1;>tr|H0YBC7|H0	4	1	1	1	1	0	1	0	1	0	6.6	6.6	6.6	25.286	229	229;219;185;179	2		1.0406e-06	1.0224	1.0559	3.2641	2	0.61312	0.70617	8.2442	2	0.59967	0.67262	3.8607	2	1.0224	1.0559	3.2641	2	0.61312	0.70617	8.2442	2	0.59967	0.67262	3.8607
Q8NFC6;H0Y9Y2	Q8NFC6	31;1	31;1	31;1	Biorientation of chromosomes in cell division protein 1-like 1	BOD1L1	>sp|Q8NFC6|BD1L1_HUMAN Biorientation of chromosomes in cell division protein 1-like 1 OS=Homo sapiens GN=BOD1L1 PE=1 SV=2	2	31	31	31	17	20	17	20	17	20	14	14	14	330.46	3051	3051;207	20	20	1.1052e-216	1.2472	1.0446	61.601	31	0.99522	1.0562	70.551	31	0.78459	0.88884	53.375	31	1.1432	1.0738	28.136	20	0.98162	1.0469	26.891	20	0.8578	0.93922	15.54
Q9Y3E2	Q9Y3E2	4	4	4	BolA-like protein 1	BOLA1	>sp|Q9Y3E2|BOLA1_HUMAN BolA-like protein 1 OS=Homo sapiens GN=BOLA1 PE=1 SV=1	1	4	4	4	4	0	4	0	4	0	38.7	38.7	38.7	14.289	137	137	6		3.2326e-10	1.4292	1.4677	43.008	5	1.2978	1.4728	43.546	4	0.76126	0.76909	7.6271	4	1.4292	1.4677	43.008	5	1.2978	1.4728	43.546	4	0.76126	0.76909	7.6271
Q9H3K6;H3BVE0;H3BTW0;H3BV85;Q9H3K6-2	Q9H3K6;H3BVE0;H3BTW0;H3BV85;Q9H3K6-2	8;5;5;5;5	8;5;5;5;5	8;5;5;5;5	BolA-like protein 2	BOLA2;BOLA2B	>sp|Q9H3K6|BOLA2_HUMAN BolA-like protein 2 OS=Homo sapiens GN=BOLA2 PE=1 SV=1;>tr|H3BVE0|H3BVE0_HUMAN Uncharacterized protein (Fragment) OS=Homo sapiens PE=3 SV=1;>tr|H3BTW0|H3BTW0_HUMAN Uncharacterized protein (Fragment) OS=Homo sapiens PE=3 SV=1;>tr|H3BV	5	8	8	8	8	2	8	2	8	2	84.9	84.9	84.9	10.116	86	86;249;89;88;58	13	2	2.0706e-211	1.1773	1.1904	13.794	13	1.1272	1.316	8.402	13	0.96954	1.0549	6.5402	13	1.1572	1.1739	12.854	11	1.1936	1.2941	9.1207	11	1.0303	1.0584	6.4384
Q53S33	Q53S33	3	3	3	BolA-like protein 3	BOLA3	>sp|Q53S33|BOLA3_HUMAN BolA-like protein 3 OS=Homo sapiens GN=BOLA3 PE=2 SV=1	1	3	3	3	3	0	3	0	3	0	21.5	21.5	21.5	12.114	107	107	3		2.7067e-08	0.88677	0.92016	4.8323	3	1.0069	0.99814	11.578	3	1.154	1.144	2.3189	3	0.88677	0.92016	4.8323	3	1.0069	0.99814	11.578	3	1.154	1.144	2.3189
Q14137;Q96Q25;E9PIF8;E9PRN9	Q14137;Q96Q25	25;24;11;4	25;24;11;4	25;24;11;4	Ribosome biogenesis protein BOP1	BOP1;KM-PA-2	>sp|Q14137|BOP1_HUMAN Ribosome biogenesis protein BOP1 OS=Homo sapiens GN=BOP1 PE=1 SV=2;>tr|Q96Q25|Q96Q25_HUMAN KM-PA-2 protein OS=Homo sapiens GN=KM-PA-2 PE=2 SV=1	4	25	25	25	25	4	25	4	25	4	56.4	56.4	56.4	83.629	746	746;634;312;92	31	4	0	1.2097	1.1367	18.138	31	1.0695	1.0961	25.774	31	0.88137	1.0012	19.692	31	1.2066	1.1285	17.552	28	1.0493	1.1179	19.844	28	0.87568	0.9911	12.718
P07738	P07738	4	4	4	Bisphosphoglycerate mutase	BPGM	>sp|P07738|PMGE_HUMAN Bisphosphoglycerate mutase OS=Homo sapiens GN=BPGM PE=1 SV=2	1	4	4	4	4	0	4	0	4	0	12	12	12	30.005	259	259	5		1.4297e-07	0.74445	0.74828	110.58	2	0.72114	0.77496	94.829	2	1.0653	1.1409	0.45979	2	0.74445	0.74828	110.58	2	0.72114	0.77496	94.829	2	1.0653	1.1409	0.45979
Q86WA6;Q86WA6-2;B4DML3;Q49AI2;H7C0M3	Q86WA6;Q86WA6-2	11;11;3;3;1	11;11;3;3;1	11;11;3;3;1	Valacyclovir hydrolase	BPHL	>sp|Q86WA6|BPHL_HUMAN Valacyclovir hydrolase OS=Homo sapiens GN=BPHL PE=1 SV=1;>sp|Q86WA6-2|BPHL_HUMAN Isoform 2 of Valacyclovir hydrolase OS=Homo sapiens GN=BPHL	5	11	11	11	11	0	11	0	11	0	36.8	36.8	36.8	32.542	291	291;274;211;194;29	16		3.8492e-114	0.74019	0.74892	30.331	11	0.78191	0.79668	31.371	11	0.97925	0.96881	24.307	11	0.74019	0.74892	30.331	11	0.78191	0.79668	31.371	11	0.97925	0.96881	24.307
O95861;B4DUS9;O95861-2;C9JI50;A6NF51;B4DPS5;F8W1J0;F8VZG4;F8VVW8;F8VRY7	O95861;B4DUS9;O95861-2;C9JI50;A6NF51;B4DPS5	13;13;12;12;11;10;5;4;3;1	13;13;12;12;11;10;5;4;3;1	13;13;12;12;11;10;5;4;3;1	3(2),5-bisphosphate nucleotidase 1	BPNT1	>sp|O95861|BPNT1_HUMAN 3(2),5-bisphosphate nucleotidase 1 OS=Homo sapiens GN=BPNT1 PE=1 SV=1;>tr|B4DUS9|B4DUS9_HUMAN 3(2),5-bisphosphate nucleotidase 1 OS=Homo sapiens GN=BPNT1 PE=2 SV=1;>sp|O95861-2|BPNT1_HUMAN Isoform 2 of 3(2),5-bisphosphate nu	10	13	13	13	13	4	13	4	13	4	47.1	47.1	47.1	33.392	308	308;272;325;324;291;253;170;136;128;116	22	4	1.5348e-150	1.0677	1.0867	15.122	22	0.98775	1.0024	16.064	22	0.90494	0.93702	11.622	22	1.0677	1.0867	15.832	18	0.98406	0.99176	17.508	18	0.89347	0.93509	10.844
Q12830;Q12830-4;Q12830-2;F5GXF5;F5H176;E7ETD6	Q12830;Q12830-4;Q12830-2	68;68;66;23;22;6	68;68;66;23;22;6	66;66;64;23;22;6	Nucleosome-remodeling factor subunit BPTF	BPTF	>sp|Q12830|BPTF_HUMAN Nucleosome-remodeling factor subunit BPTF OS=Homo sapiens GN=BPTF PE=1 SV=3;>sp|Q12830-4|BPTF_HUMAN Isoform 4 of Nucleosome-remodeling factor subunit BPTF OS=Homo sapiens GN=BPTF;>sp|Q12830-2|BPTF_HUMAN Isoform 2 of Nucleosome-remodel	6	68	68	66	10	63	10	63	10	61	24.2	24.2	23.6	338.26	3046	3046;2903;2920;811;822;407	10	88	0	5.6999	1.4356	135.18	71	1.1201	1.0719	146.51	68	0.18401	0.2083	91.518	68	1.2345	1.1623	55.312	10	1.0248	1.0719	14.855	10	0.77714	0.84075	50.06
E9PE19	E9PE19	4	2	2		BPTF	>tr|E9PE19|E9PE19_HUMAN Nucleosome-remodeling factor subunit BPTF OS=Homo sapiens GN=BPTF PE=4 SV=1	1	4	2	2	0	4	0	2	0	2	18.3	11.2	11.2	29.233	251	251		2	1.987e-09	NaN	NaN	NaN	0	NaN	NaN	NaN	0	NaN	NaN	NaN	0	NaN	NaN	NaN	0	NaN	NaN	NaN	0	NaN	NaN	NaN
Q6PJG6;Q6PJG6-2;F8WDN5;Q6PJG6-3	Q6PJG6	20;7;6;4	20;7;6;4	20;7;6;4	BRCA1-associated ATM activator 1	BRAT1	>sp|Q6PJG6|BRAT1_HUMAN BRCA1-associated ATM activator 1 OS=Homo sapiens GN=BRAT1 PE=1 SV=2	4	20	20	20	20	0	20	0	20	0	40.8	40.8	40.8	88.118	821	821;286;143;291	22		5.8629e-248	1.8475	1.7216	45.529	21	1.2712	1.3136	55.649	21	0.67592	0.76496	18.562	21	1.8475	1.7216	45.529	21	1.2712	1.3136	55.649	21	0.67592	0.76496	18.562
E9PFC7;P38398;P38398-2;P38398-4;E9PFZ0;E7EMP0;E7EP70;F8W8H7;H0Y850;P38398-3;E7ETR2;P38398-5;P38398-6;G3XAC3;E7EWN5;E7EUM2;E9PH68;B7ZA85;H0Y8B8;Q3B891;H0Y8D8;C9IZW4	E9PFC7;P38398;P38398-2;P38398-4;E9PFZ0;E7EMP0;E7EP70;F8W8H7	9;9;9;9;9;9;9;8;3;1;1;1;1;1;1;1;1;1;1;1;1;1	9;9;9;9;9;9;9;8;3;1;1;1;1;1;1;1;1;1;1;1;1;1	9;9;9;9;9;9;9;8;3;1;1;1;1;1;1;1;1;1;1;1;1;1	Breast cancer type 1 susceptibility protein	BRCA1	>tr|E9PFC7|E9PFC7_HUMAN Breast cancer type 1 susceptibility protein OS=Homo sapiens GN=BRCA1 PE=4 SV=1;>sp|P38398|BRCA1_HUMAN Breast cancer type 1 susceptibility protein OS=Homo sapiens GN=BRCA1 PE=1 SV=2;>sp|P38398-2|BRCA1_HUMAN Isoform 2 of Breast cancer	22	9	9	9	0	9	0	9	0	9	4.8	4.8	4.8	210.33	1885	1885;1863;1863;1846;1816;1624;1567;1598;242;760;759;721;699;680;649;623;622;572;498;473;319;177		11	2.1739e-19	8.4978	0.98477	144.02	6	4.9303	2.1916	134.85	6	0.68428	0.75888	60.379	6	NaN	NaN	NaN	0	NaN	NaN	NaN	0	NaN	NaN	NaN
P51587;E9PIQ1;H0YD86	P51587	3;1;1	3;1;1	3;1;1	Breast cancer type 2 susceptibility protein	BRCA2	>sp|P51587|BRCA2_HUMAN Breast cancer type 2 susceptibility protein OS=Homo sapiens GN=BRCA2 PE=1 SV=2	3	3	3	3	3	0	3	0	3	0	1	1	1	384.22	3418	3418;602;64	3		2.0968e-05	0.23468	0.23086	1.7203	2	0.071066	0.078215	254.36	2	0.30282	0.32975	252.36	2	0.23468	0.23086	1.7203	2	0.071066	0.078215	254.36	2	0.30282	0.32975	252.36
P46736;P46736-3;P46736-2;H9KVA9;P46736-5;P46736-4;C9J8X9	P46736;P46736-3;P46736-2;H9KVA9;P46736-5;P46736-4	10;10;10;9;5;5;4	10;10;10;9;5;5;4	10;10;10;9;5;5;4	Lys-63-specific deubiquitinase BRCC36	BRCC3	>sp|P46736|BRCC3_HUMAN Lys-63-specific deubiquitinase BRCC36 OS=Homo sapiens GN=BRCC3 PE=1 SV=2;>sp|P46736-3|BRCC3_HUMAN Isoform 3 of Lys-63-specific deubiquitinase BRCC36 OS=Homo sapiens GN=BRCC3;>sp|P46736-2|BRCC3_HUMAN Isoform 1 of Lys-63-specific deubi	7	10	10	10	10	2	10	2	10	2	34.5	34.5	34.5	36.072	316	316;292;291;317;247;202;248	15	2	3.3073e-79	0.96785	1.0112	21.526	15	0.8477	0.8762	58.85	15	0.91558	0.90949	57.524	15	0.96785	1.0112	22.266	13	0.8477	0.8762	63.263	13	0.8638	0.90949	61.813
O95696-2;O95696;F5H6M9;C9IYC8	O95696-2;O95696;F5H6M9;C9IYC8	3;3;3;2	3;3;3;2	3;3;3;2	Bromodomain-containing protein 1	BRD1	>sp|O95696-2|BRD1_HUMAN Isoform 2 of Bromodomain-containing protein 1 OS=Homo sapiens GN=BRD1;>sp|O95696|BRD1_HUMAN Bromodomain-containing protein 1 OS=Homo sapiens GN=BRD1 PE=1 SV=1;>tr|F5H6M9|F5H6M9_HUMAN Bromodomain-containing protein 1 OS=Homo sapiens	4	3	3	3	1	2	1	2	1	2	2.4	2.4	2.4	133.24	1189	1189;1058;746;649	1	2	4.8062e-06	2.3514	0.47294	130.12	2	0.50683	0.521	87.954	2	0.22009	0.25719	176.51	2	NaN	NaN	NaN	1	NaN	NaN	NaN	1	NaN	NaN	NaN
B0S7P1;P25440-2;H0Y5T9;H0Y6K2;P25440;F8VXF8;Q658Y7;B0V073;H0Y602;B0V072;H0Y665;H0YAU3;E9PIQ3;H0Y799;H0Y801;E9PKQ9;H0YDJ7	B0S7P1;P25440-2;H0Y5T9;H0Y6K2;P25440;F8VXF8;Q658Y7;B0V073;H0Y602;B0V072;H0Y665;H0YAU3	24;24;24;24;24;21;21;16;15;15;12;12;6;4;4;2;2	22;22;22;22;22;19;19;15;14;14;11;11;6;4;4;2;2	22;22;22;22;22;19;19;15;14;14;11;11;6;4;4;2;2	Bromodomain-containing protein 2	BRD2;DKFZp313H139	>tr|B0S7P1|B0S7P1_HUMAN Bromodomain containing 2 OS=Homo sapiens GN=BRD2 PE=4 SV=1;>sp|P25440-2|BRD2_HUMAN Isoform 2 of Bromodomain-containing protein 2 OS=Homo sapiens GN=BRD2;>tr|H0Y5T9|H0Y5T9_HUMAN Bromodomain-containing protein 2 (Fragment) OS=Homo sap	17	24	22	22	2	24	2	22	2	22	33.7	31.2	31.2	92.065	836	836;836;807;807;801;681;681;648;619;613;363;328;401;296;296;147;137	2	63	1.4416e-130	1.1332	0.29483	200.97	39	9.2614	4.6455	114.43	39	7.9623	12.431	129.18	39	NaN	NaN	NaN	1	NaN	NaN	NaN	1	NaN	NaN	NaN
Q15059;Q15059-2;B4DS09;A9J571	Q15059;Q15059-2;B4DS09	19;14;11;2	14;10;6;2	14;10;6;2	Bromodomain-containing protein 3	BRD3	>sp|Q15059|BRD3_HUMAN Bromodomain-containing protein 3 OS=Homo sapiens GN=BRD3 PE=1 SV=1;>sp|Q15059-2|BRD3_HUMAN Isoform 2 of Bromodomain-containing protein 3 OS=Homo sapiens GN=BRD3;>tr|B4DS09|B4DS09_HUMAN Bromodomain-containing protein 3 OS=Homo sapiens	4	19	14	14	6	17	4	12	4	12	29.5	23	23	79.541	726	726;556;405;74	5	32	5.9247e-81	2.0773	1.018	198.35	26	8.8192	7.6791	109.86	25	1.6962	3.1401	124.53	25	1.3547	1.2495	36.803	4	1.3914	1.3321	9.2386	3	0.85594	0.9032	29.288
O60885;Q4G0X8;O60885-2;Q58F21-2;Q58F21;A6NF68	O60885;Q4G0X8;O60885-2	36;23;23;1;1;1	36;23;23;1;1;1	30;17;17;0;0;0	Bromodomain-containing protein 4	BRD4	>sp|O60885|BRD4_HUMAN Bromodomain-containing protein 4 OS=Homo sapiens GN=BRD4 PE=1 SV=2;>tr|Q4G0X8|Q4G0X8_HUMAN BRD4 protein OS=Homo sapiens GN=BRD4 PE=2 SV=1;>sp|O60885-2|BRD4_HUMAN Isoform 2 of Bromodomain-containing protein 4 OS=Homo sapiens GN=BRD4	6	36	36	30	9	36	9	36	7	30	29	29	24.6	152.22	1362	1362;794;722;960;947;874	18	94	2.4614e-194	6.8213	0.85266	152.99	80	1.3996	0.74007	125.29	80	0.26379	0.47249	91.061	80	0.94503	0.83502	36.927	14	0.60477	0.6377	33.093	14	0.69148	0.782	32.94
Q9NPI1-2;Q9NPI1;I3L4V5;I3L0Y7	Q9NPI1-2;Q9NPI1	14;14;4;1	14;14;4;1	14;14;4;1	Bromodomain-containing protein 7	BRD7	>sp|Q9NPI1-2|BRD7_HUMAN Isoform 2 of Bromodomain-containing protein 7 OS=Homo sapiens GN=BRD7;>sp|Q9NPI1|BRD7_HUMAN Bromodomain-containing protein 7 OS=Homo sapiens GN=BRD7 PE=1 SV=1	4	14	14	14	0	14	0	14	0	14	30.8	30.8	30.8	74.266	652	652;651;109;32		18	2.4124e-66	8.7065	5.6446	76.752	13	1.5016	1.1328	104.33	13	0.13644	0.17308	67.584	13	NaN	NaN	NaN	0	NaN	NaN	NaN	0	NaN	NaN	NaN
Q9H0E9-2;H7C127;B5MCW3;Q9H0E9-4;H7C179;H7C128;Q9H0E9;F8W820;H0Y2L9;Q9H0E9-3;H0YAH7;H7C2P4;H0YA84;F8WBH2;C9JV05;F8WCS7;D6RID0;F8WDX5	Q9H0E9-2;H7C127;B5MCW3;Q9H0E9-4;H7C179;H7C128;Q9H0E9;F8W820;H0Y2L9;Q9H0E9-3	56;52;52;52;52;52;47;47;38;38;15;10;7;6;4;3;3;3	56;52;52;52;52;52;47;47;38;38;15;10;7;6;4;3;3;3	56;52;52;52;52;52;47;47;38;38;15;10;7;6;4;3;3;3	Bromodomain-containing protein 8	BRD8	>sp|Q9H0E9-2|BRD8_HUMAN Isoform 2 of Bromodomain-containing protein 8 OS=Homo sapiens GN=BRD8;>tr|H7C127|H7C127_HUMAN Bromodomain-containing protein 8 (Fragment) OS=Homo sapiens GN=BRD8 PE=4 SV=1;>tr|B5MCW3|B5MCW3_HUMAN Bromodomain-containing protein 8 OS=	18	56	56	56	3	55	3	55	3	55	56	56	56	102.84	951	951;892;878;866;861;857;1235;837;757;757;292;187;195;79;122;67;48;39	6	222	0	13.072	1.12	143.51	163	1.549	0.73927	144.91	158	0.099888	0.21254	87.678	158	1.2975	1.2118	92.894	4	1.1073	1.1618	32.694	4	0.84945	0.95513	62.164
Q9H8M2;Q9H8M2-1;Q9H8M2-3;Q9H8M2-6;Q9H8M2-2;H7BXS1;Q9H8M2-4;C9JBY0;B4DXI2;H0YBF1;H0YAW8;H0YBR9	Q9H8M2;Q9H8M2-1;Q9H8M2-3;Q9H8M2-6	11;8;8;7;4;4;2;2;2;2;2;2	11;8;8;7;4;4;2;2;2;2;2;2	11;8;8;7;4;4;2;2;2;2;2;2	Bromodomain-containing protein 9	BRD9	>sp|Q9H8M2|BRD9_HUMAN Bromodomain-containing protein 9 OS=Homo sapiens GN=BRD9 PE=1 SV=2;>sp|Q9H8M2-1|BRD9_HUMAN Isoform 5 of Bromodomain-containing protein 9 OS=Homo sapiens GN=BRD9;>sp|Q9H8M2-3|BRD9_HUMAN Isoform 3 of Bromodomain-containing protein 9 OS=	12	11	11	11	0	11	0	11	0	11	23.1	23.1	23.1	66.999	597	597;501;481;544;206;186;233;225;214;174;123;92		11	3.7446e-64	6.0349	4.0021	78.241	8	1.3191	0.91718	75.573	8	0.20267	0.3265	51.069	8	NaN	NaN	NaN	0	NaN	NaN	NaN	0	NaN	NaN	NaN
Q9NXR7-1;Q9NXR7;Q9NXR7-3;Q9NXR7-4;F8W733;H7BYD8;C9J2G0	Q9NXR7-1;Q9NXR7;Q9NXR7-3;Q9NXR7-4;F8W733;H7BYD8;C9J2G0	9;9;9;9;7;5;5	9;9;9;9;7;5;5	9;9;9;9;7;5;5	BRCA1-A complex subunit BRE	BRE	>sp|Q9NXR7-1|BRE_HUMAN Isoform 1 of BRCA1-A complex subunit BRE OS=Homo sapiens GN=BRE;>sp|Q9NXR7|BRE_HUMAN BRCA1-A complex subunit BRE OS=Homo sapiens GN=BRE PE=1 SV=2;>sp|Q9NXR7-3|BRE_HUMAN Isoform 3 of BRCA1-A complex subunit BRE OS=Homo sapiens GN=BRE;	7	9	9	9	9	0	9	0	9	0	25.1	25.1	25.1	46.974	415	415;383;379;376;284;285;153	9		1.8675e-67	0.82155	0.79526	22.37	9	0.79553	0.88265	50.506	9	0.94998	1.0828	39.272	9	0.82155	0.79526	22.37	9	0.79553	0.88265	50.506	9	0.94998	1.0828	39.272
O95415;F5GXW6	O95415;F5GXW6	1;1	1;1	1;1	Brain protein I3	BRI3	>sp|O95415|BRI3_HUMAN Brain protein I3 OS=Homo sapiens GN=BRI3 PE=2 SV=1;>tr|F5GXW6|F5GXW6_HUMAN Brain protein I3 OS=Homo sapiens GN=BRI3 PE=4 SV=1	2	1	1	1	1	0	1	0	1	0	16	16	16	13.645	125	125;98	1		9.1324e-08	NaN	NaN	NaN	1	NaN	NaN	NaN	1	NaN	NaN	NaN	1	NaN	NaN	NaN	1	NaN	NaN	NaN	1	NaN	NaN	NaN
Q8WY22;REV__Q96PE2	Q8WY22	10;1	10;1	10;1	BRI3-binding protein	BRI3BP	>sp|Q8WY22|BRI3B_HUMAN BRI3-binding protein OS=Homo sapiens GN=BRI3BP PE=1 SV=1	2	10	10	10	10	0	10	0	10	0	28.7	28.7	28.7	27.835	251	251;2063	15		7.8787e-83	1.0873	1.1414	14.179	14	1.0166	1.1	17.965	14	0.92414	1.0225	19.538	14	1.0873	1.1414	14.179	14	1.0166	1.1	17.965	14	0.92414	1.0225	19.538
Q8TDN6	Q8TDN6	14	14	14	Ribosome biogenesis protein BRX1 homolog	BRIX1	>sp|Q8TDN6|BRX1_HUMAN Ribosome biogenesis protein BRX1 homolog OS=Homo sapiens GN=BRIX1 PE=1 SV=2	1	14	14	14	12	8	12	8	12	8	47.9	47.9	47.9	41.401	353	353	16	18	3.2547e-273	1.1537	1.1458	105.44	27	1.1315	1.1491	80.672	27	0.9415	0.96673	47.212	27	1.1108	1.0415	15.585	13	1.0628	1.1197	22.158	13	0.94299	1.0426	27.715
Q8WUW1-2;F5H577;Q8WUW1	Q8WUW1-2;F5H577;Q8WUW1	5;5;5	5;5;5	5;5;5	Protein BRICK1	BRK1	>sp|Q8WUW1-2|BRK1_HUMAN Isoform 2 of Protein BRICK1 OS=Homo sapiens GN=BRK1;>tr|F5H577|F5H577_HUMAN Protein BRICK1 OS=Homo sapiens GN=BRK1 PE=4 SV=1;>sp|Q8WUW1|BRK1_HUMAN Protein BRICK1 OS=Homo sapiens GN=BRK1 PE=1 SV=1	3	5	5	5	5	0	5	0	5	0	48.1	48.1	48.1	12.046	106	106;105;75	7		7.4149e-21	1.2341	1.2424	19.038	5	0.93235	1.0212	12.416	5	0.79258	0.8702	10.813	5	1.2341	1.2424	19.038	5	0.93235	1.0212	12.416	5	0.79258	0.8702	10.813
Q5PSV4;B2RD65;H0YHD0	Q5PSV4;B2RD65;H0YHD0	23;23;17	23;23;17	23;23;17	Breast cancer metastasis-suppressor 1-like protein	BRMS1L	>sp|Q5PSV4|BRM1L_HUMAN Breast cancer metastasis-suppressor 1-like protein OS=Homo sapiens GN=BRMS1L PE=1 SV=2;>tr|B2RD65|B2RD65_HUMAN Breast cancer metastasis-suppressor 1-like protein OS=Homo sapiens GN=BRMS1L PE=2 SV=1;>tr|H0YHD0|H0YHD0_HUMAN Breast canc	3	23	23	23	0	23	0	23	0	23	60.4	60.4	60.4	37.629	323	323;275;215		40	5.2858e-140	10.92	10.784	115.64	24	2.5996	2.9282	125.62	23	0.14228	0.14855	69.875	23	NaN	NaN	NaN	0	NaN	NaN	NaN	0	NaN	NaN	NaN
Q5VW32;F5GXQ0;B7Z9G5;Q5VW33	Q5VW32;F5GXQ0;B7Z9G5;Q5VW33	12;10;9;7	12;10;9;7	12;10;9;7	BRO1 domain-containing protein BROX	BROX;C1orf58	>sp|Q5VW32|BROX_HUMAN BRO1 domain-containing protein BROX OS=Homo sapiens GN=BROX PE=1 SV=1;>tr|F5GXQ0|F5GXQ0_HUMAN BRO1 domain-containing protein BROX OS=Homo sapiens GN=BROX PE=4 SV=1;>tr|B7Z9G5|B7Z9G5_HUMAN BRO1 domain-containing protein BROX OS=Homo sa	4	12	12	12	12	0	12	0	12	0	37.5	37.5	37.5	46.476	411	411;338;379;215	14		1.6229e-193	0.78792	0.76567	19.985	14	0.7559	0.76679	14.793	14	0.96026	0.96858	9.7715	14	0.78792	0.76567	19.985	14	0.7559	0.76679	14.793	14	0.96026	0.96858	9.7715
O95563;Q5R3B4	O95563;Q5R3B4	6;6	6;6	6;6	Brain protein 44	BRP44	>sp|O95563|MPC2_HUMAN Mitochondrial pyruvate carrier 2 OS=Homo sapiens GN=BRP44 PE=1 SV=1;>tr|Q5R3B4|Q5R3B4_HUMAN Brain protein 44 (Fragment) OS=Homo sapiens GN=BRP44 PE=2 SV=1	2	6	6	6	6	0	6	0	6	0	60.6	60.6	60.6	14.279	127	127;105	11		2.1671e-43	1.0669	1.1007	18.767	9	0.7616	0.81302	12.924	9	0.80137	0.79296	23.235	9	1.0669	1.1007	18.767	9	0.7616	0.81302	12.924	9	0.80137	0.79296	23.235
H7BXW7;Q9Y5U8;Q5TI65	H7BXW7;Q9Y5U8;Q5TI65	2;2;2	2;2;2	2;2;2	Brain protein 44-like protein	BRP44L	>tr|H7BXW7|H7BXW7_HUMAN Brain protein 44-like protein OS=Homo sapiens GN=BRP44L PE=4 SV=1;>sp|Q9Y5U8|MPC1_HUMAN Mitochondrial pyruvate carrier 1 OS=Homo sapiens GN=BRP44L PE=1 SV=1;>tr|Q5TI65|Q5TI65_HUMAN Brain protein 44-like OS=Homo sapiens GN=BRP44L PE=	3	2	2	2	2	0	2	0	2	0	26.6	26.6	26.6	12.374	109	109;109;66	3		4.097e-81	0.80165	0.79743	8.2714	2	0.90524	1.0311	9.7716	2	1.0909	1.2185	6.282	2	0.80165	0.79743	8.2714	2	0.90524	1.0311	9.7716	2	1.0909	1.2185	6.282
Q9ULD4;E9PI60;Q17RB6;B7ZLN5;F5H264;E9PSF3;Q9NWM1;F6XDC4;H0Y7B4;H0Y7I6;A8WI61;A8WI62	Q9ULD4;E9PI60;Q17RB6;B7ZLN5;F5H264	6;4;4;4;3;2;2;1;1;1;1;1	6;4;4;4;3;2;2;1;1;1;1;1	5;4;3;3;3;2;2;1;1;1;1;1	Bromodomain and PHD finger-containing protein 3	BRPF3	>sp|Q9ULD4|BRPF3_HUMAN Bromodomain and PHD finger-containing protein 3 OS=Homo sapiens GN=BRPF3 PE=1 SV=2;>tr|E9PI60|E9PI60_HUMAN Bromodomain and PHD finger-containing protein 3 OS=Homo sapiens GN=BRPF3 PE=4 SV=1;>tr|Q17RB6|Q17RB6_HUMAN BRPF3 protein OS=Ho	12	6	6	5	1	5	1	5	1	4	5.6	5.6	5	135.74	1205	1205;1106;935;871;423;821;168;626;599;246;129;95	1	5	2.9406e-10	2.2675	0.45684	136.93	2	0.99723	0.52413	131.4	2	0.39423	1.0366	24.01	2	NaN	NaN	NaN	1	NaN	NaN	NaN	1	NaN	NaN	NaN
Q9NSI6;Q9NSI6-2;Q9NSI6-3;E9PEB7;H7BZR9;H7C409;Q6RI45;Q6RI45-2;Q6RI45-4;Q6RI45-3;Q6RI45-5	Q9NSI6;Q9NSI6-2;Q9NSI6-3;E9PEB7;H7BZR9;H7C409	3;3;3;3;2;2;1;1;1;1;1	2;2;2;2;1;1;1;1;1;1;1	2;2;2;2;1;1;1;1;1;1;1	Bromodomain and WD repeat-containing protein 1	BRWD1	>sp|Q9NSI6|BRWD1_HUMAN Bromodomain and WD repeat-containing protein 1 OS=Homo sapiens GN=BRWD1 PE=1 SV=4;>sp|Q9NSI6-2|BRWD1_HUMAN Isoform B of Bromodomain and WD repeat-containing protein 1 OS=Homo sapiens GN=BRWD1;>sp|Q9NSI6-3|BRWD1_HUMAN Isoform C of Bro	11	3	2	2	1	3	0	2	0	2	1.5	0.9	0.9	262.93	2320	2320;2269;2199;470;640;452;1802;1631;1472;1398;1386		2	1.2496e-17	NaN	NaN	NaN	1	NaN	NaN	NaN	1	NaN	NaN	NaN	1	NaN	NaN	NaN	0	NaN	NaN	NaN	0	NaN	NaN	NaN
I3NI00;P35613;P35613-2;P35613-4;P35613-3;I3L4S8;I3L1R4;I3L192;A8MZ77;I3L4L2;I3L4U1	I3NI00;P35613;P35613-2;P35613-4;P35613-3;I3L4S8;I3L1R4;I3L192	8;8;8;7;7;6;5;4;3;3;2	8;8;8;7;7;6;5;4;3;3;2	8;8;8;7;7;6;5;4;3;3;2	Basigin	BSG	>tr|I3NI00|I3NI00_HUMAN Basigin OS=Homo sapiens GN=BSG PE=4 SV=1;>sp|P35613|BASI_HUMAN Basigin OS=Homo sapiens GN=BSG PE=1 SV=2;>sp|P35613-2|BASI_HUMAN Isoform 2 of Basigin OS=Homo sapiens GN=BSG;>sp|P35613-4|BASI_HUMAN Isoform 4 of Basigin OS=Homo sapiens	11	8	8	8	8	0	8	0	8	0	22.9	22.9	22.9	46.4	432	432;385;269;205;176;300;124;161;154;84;52	24		1.5097e-112	1.0789	1.0241	53.572	15	0.7166	0.70635	52.583	14	0.7629	0.81403	67.166	14	1.0789	1.0241	53.572	15	0.7166	0.70635	52.583	14	0.7629	0.81403	67.166
A6NC48;Q10588;H0Y984;H0Y8G4;H0Y9Q9	A6NC48;Q10588;H0Y984	3;3;2;1;1	3;3;2;1;1	3;3;2;1;1	ADP-ribosyl cyclase 2	BST1	>tr|A6NC48|A6NC48_HUMAN ADP-ribosyl cyclase 2 OS=Homo sapiens GN=BST1 PE=4 SV=1;>sp|Q10588|BST1_HUMAN ADP-ribosyl cyclase 2 OS=Homo sapiens GN=BST1 PE=1 SV=2;>tr|H0Y984|H0Y984_HUMAN ADP-ribosyl cyclase 2 (Fragment) OS=Homo sapiens GN=BST1 PE=4 SV=1	5	3	3	3	3	0	3	0	3	0	9.6	9.6	9.6	37.482	333	333;318;186;155;97	3		1.0414e-10	0.73201	0.77237	5.0392	3	0.68689	0.76383	31.514	3	1.0167	1.0958	34.557	3	0.73201	0.77237	5.0392	3	0.68689	0.76383	31.514	3	1.0167	1.0958	34.557
O14981;Q59HB6;B4E0W6	O14981	31;9;9	31;9;9	31;9;9	TATA-binding protein-associated factor 172	BTAF1	>sp|O14981|BTAF1_HUMAN TATA-binding protein-associated factor 172 OS=Homo sapiens GN=BTAF1 PE=1 SV=2	3	31	31	31	31	0	31	0	31	0	20.7	20.7	20.7	206.89	1849	1849;699;677	37		2.9402e-138	1.0825	0.977	24.084	34	0.9107	0.92919	22.537	34	0.82133	0.93536	29.316	34	1.0825	0.977	24.084	34	0.9107	0.92919	22.537	34	0.82133	0.93536	29.316
A6QL63;A6QL63-2;A6QL63-3;C9JV03;E9PHS4;H0YHR1;A6QL63-4	A6QL63;A6QL63-2;A6QL63-3;C9JV03;E9PHS4;H0YHR1	12;12;10;8;7;6;2	12;12;10;8;7;6;2	12;12;10;8;7;6;2	Ankyrin repeat and BTB/POZ domain-containing protein BTBD11	BTBD11	>sp|A6QL63|BTBDB_HUMAN Ankyrin repeat and BTB/POZ domain-containing protein BTBD11 OS=Homo sapiens GN=BTBD11 PE=2 SV=3;>sp|A6QL63-2|BTBDB_HUMAN Isoform 2 of Ankyrin repeat and BTB/POZ domain-containing protein BTBD11 OS=Homo sapiens GN=BTBD11;>sp|A6QL63-3|	7	12	12	12	12	0	12	0	12	0	12.7	12.7	12.7	120.88	1104	1104;985;1007;237;641;222;183	14		1.5913e-33	1.8194	1.6885	36.457	13	1.3672	1.3949	37.817	13	0.70901	0.84798	49.051	13	1.8194	1.6885	36.457	13	1.3672	1.3949	37.817	13	0.70901	0.84798	49.051
P20290-2;D6RDG3;H0Y9Y1	P20290-2;D6RDG3	15;9;5	15;9;5	2;2;0		BTF3	>sp|P20290-2|BTF3_HUMAN Isoform 2 of Transcription factor BTF3 OS=Homo sapiens GN=BTF3;>tr|D6RDG3|D6RDG3_HUMAN Transcription factor BTF3 (Fragment) OS=Homo sapiens GN=BTF3 PE=4 SV=1	3	15	15	2	15	0	15	0	2	0	90.1	90.1	8	17.699	162	162;109;85	32		0	1.1798	1.2157	25.528	31	1.0645	1.0858	15.14	31	0.98266	0.965	26.831	31	1.1798	1.2157	25.528	31	1.0645	1.0858	15.14	31	0.98266	0.965	26.831
P20290	P20290	14	1	1	Transcription factor BTF3	BTF3	>sp|P20290|BTF3_HUMAN Transcription factor BTF3 OS=Homo sapiens GN=BTF3 PE=1 SV=1	1	14	1	1	14	0	1	0	1	0	73.8	7.8	7.8	22.168	206	206	3		0	0.95259	0.95111	31.329	3	1.4825	1.6146	25.103	3	1.4861	1.646	6.2728	3	0.95259	0.95111	31.329	3	1.4825	1.6146	25.103	3	1.4861	1.646	6.2728
Q96K17;E9PL10;B3KNJ1;G3V1C6;E9PPC3	Q96K17;E9PL10	5;4;2;2;2	4;3;2;1;1	4;3;2;1;1	Transcription factor BTF3 homolog 4	BTF3L4	>sp|Q96K17|BT3L4_HUMAN Transcription factor BTF3 homolog 4 OS=Homo sapiens GN=BTF3L4 PE=1 SV=1;>tr|E9PL10|E9PL10_HUMAN Transcription factor BTF3 homolog 4 OS=Homo sapiens GN=BTF3L4 PE=4 SV=1	5	5	4	4	5	0	4	0	4	0	50	50	50	17.27	158	158;145;100;78;54	4		5.8769e-47	0.91418	0.96436	23.893	4	0.81201	0.84467	13.376	4	0.79949	0.73016	17.227	4	0.91418	0.96436	23.893	4	0.81201	0.84467	13.376	4	0.79949	0.73016	17.227
A6NJ33;Q6UXG8;G8JLG5;Q6UXG8-3;Q6UXG8-2	A6NJ33;Q6UXG8;G8JLG5;Q6UXG8-3;Q6UXG8-2	1;1;1;1;1	1;1;1;1;1	1;1;1;1;1	Butyrophilin-like protein 9	BTNL9	>tr|A6NJ33|A6NJ33_HUMAN Butyrophilin-like protein 9 OS=Homo sapiens GN=BTNL9 PE=4 SV=2;>sp|Q6UXG8|BTNL9_HUMAN Butyrophilin-like protein 9 OS=Homo sapiens GN=BTNL9 PE=2 SV=1;>tr|G8JLG5|G8JLG5_HUMAN Butyrophilin-like protein 9 OS=Homo sapiens GN=BTNL9 PE=4 S	5	1	1	1	1	0	1	0	1	0	2.1	2.1	2.1	59.611	536	536;535;344;344;315	1		0.055574	NaN	NaN	NaN	0	NaN	NaN	NaN	0	NaN	NaN	NaN	0	NaN	NaN	NaN	0	NaN	NaN	NaN	0	NaN	NaN	NaN
O43684;O43684-2;B4DDM6	O43684;O43684-2;B4DDM6	17;17;12	17;17;12	17;17;12	Mitotic checkpoint protein BUB3	BUB3	>sp|O43684|BUB3_HUMAN Mitotic checkpoint protein BUB3 OS=Homo sapiens GN=BUB3 PE=1 SV=1;>sp|O43684-2|BUB3_HUMAN Isoform 2 of Mitotic checkpoint protein BUB3 OS=Homo sapiens GN=BUB3;>tr|B4DDM6|B4DDM6_HUMAN Mitotic checkpoint protein BUB3 OS=Homo sapiens GN=	3	17	17	17	15	14	15	14	15	14	59.1	59.1	59.1	37.154	328	328;326;248	41	15	0	1.3852	1.4136	14.498	54	1.1803	1.2675	19.124	54	0.83713	0.90782	14.613	54	1.384	1.3601	11.824	39	1.1646	1.2345	14.835	39	0.83345	0.9012	12.686
Q9BRD0;Q9BRD0-2;H7C462	Q9BRD0;Q9BRD0-2	7;6;1	7;6;1	7;6;1	BUD13 homolog	BUD13	>sp|Q9BRD0|BUD13_HUMAN BUD13 homolog OS=Homo sapiens GN=BUD13 PE=1 SV=1;>sp|Q9BRD0-2|BUD13_HUMAN Isoform 2 of BUD13 homolog OS=Homo sapiens GN=BUD13	3	7	7	7	1	6	1	6	1	6	13.2	13.2	13.2	70.52	619	619;485;118	1	7	2.7329e-12	1.2475	1.4202	79.584	2	1.5094	1.4448	151.18	2	1.2099	1.411	118.07	2	NaN	NaN	NaN	1	NaN	NaN	NaN	1	NaN	NaN	NaN
P41223;C9JNV2;C9JCD9	P41223;C9JNV2;C9JCD9	17;17;10	17;17;10	17;17;10	Protein BUD31 homolog	BUD31	>sp|P41223|BUD31_HUMAN Protein BUD31 homolog OS=Homo sapiens GN=BUD31 PE=1 SV=2;>tr|C9JNV2|C9JNV2_HUMAN Protein BUD31 homolog OS=Homo sapiens GN=BUD31 PE=4 SV=1;>tr|C9JCD9|C9JCD9_HUMAN Protein BUD31 homolog OS=Homo sapiens GN=BUD31 PE=4 SV=1	3	17	17	17	17	0	17	0	17	0	63.9	63.9	63.9	17	144	144;115;103	22		1.6384e-82	1.2948	1.3717	20.977	19	0.95058	1.0354	41.743	19	0.80811	0.82193	31.813	19	1.2948	1.3717	20.977	19	0.95058	1.0354	41.743	19	0.80811	0.82193	31.813
Q13895;H7BY94;F8WBL2	Q13895	18;7;4	18;7;4	18;7;4	Bystin	BYSL	>sp|Q13895|BYST_HUMAN Bystin OS=Homo sapiens GN=BYSL PE=1 SV=3	3	18	18	18	17	4	17	4	17	4	51	51	51	49.601	437	437;183;194	22	5	1.7558e-140	1.4105	1.3976	48.683	19	1.1608	1.2548	23.934	19	0.79056	0.86747	38.174	19	1.4099	1.3784	13.846	17	1.1608	1.2742	22.293	17	0.80981	0.8819	17.268
Q7L1Q6-3;Q7L1Q6-4;Q7L1Q6;Q7L1Q6-2;C9IZ80;C9JFN4;H0Y503;C9JWF5;C9J188;C9JV57	Q7L1Q6-3;Q7L1Q6-4;Q7L1Q6;Q7L1Q6-2;C9IZ80	19;19;19;16;11;7;6;4;4;2	19;19;19;16;11;7;6;4;4;2	18;18;18;15;11;7;6;4;4;2	Basic leucine zipper and W2 domain-containing protein 1	BZW1	>sp|Q7L1Q6-3|BZW1_HUMAN Isoform 3 of Basic leucine zipper and W2 domain-containing protein 1 OS=Homo sapiens GN=BZW1;>sp|Q7L1Q6-4|BZW1_HUMAN Isoform 4 of Basic leucine zipper and W2 domain-containing protein 1 OS=Homo sapiens GN=BZW1;>sp|Q7L1Q6|BZW1_HUMAN	10	19	19	18	19	0	19	0	18	0	40.6	40.6	39	51.281	451	451;423;419;353;294;216;135;162;155;116	31		2.8144e-217	0.90691	0.88403	20.862	30	0.90613	0.90865	14.658	30	1.0349	1.0106	18.867	30	0.90691	0.88403	20.862	30	0.90613	0.90865	14.658	30	1.0349	1.0106	18.867
Q9Y6E2;E7ETZ4;B5MCH7;Q75MG1;B5MCE7;E7EMS9;F8WDX8;C9JF98;E9PFD4	Q9Y6E2;E7ETZ4;B5MCH7;Q75MG1;B5MCE7	17;17;13;11;11;6;6;6;6	16;16;12;11;10;6;6;6;6	16;16;12;11;10;6;6;6;6	Basic leucine zipper and W2 domain-containing protein 2	BZW2	>sp|Q9Y6E2|BZW2_HUMAN Basic leucine zipper and W2 domain-containing protein 2 OS=Homo sapiens GN=BZW2 PE=1 SV=1;>tr|E7ETZ4|E7ETZ4_HUMAN Basic leucine zipper and W2 domain-containing protein 2 (Fragment) OS=Homo sapiens GN=BZW2 PE=4 SV=1;>tr|B5MCH7|B5MCH7_H	9	17	16	16	17	0	16	0	16	0	39.6	37.9	37.9	48.162	419	419;408;343;274;225;208;170;163;161	25		5.8136e-201	0.86955	0.85191	22.232	20	0.89915	0.93969	23.066	20	1.0394	1.0234	17.258	20	0.86955	0.85191	22.232	20	0.89915	0.93969	23.066	20	1.0394	1.0234	17.258
A6NG64;Q9H2I8	A6NG64;Q9H2I8	4;3	4;3	4;3	Leucine-rich repeat-containing protein C10orf11	C10orf11	>tr|A6NG64|A6NG64_HUMAN Leucine-rich repeat-containing protein C10orf11 OS=Homo sapiens GN=C10orf11 PE=4 SV=1;>sp|Q9H2I8|CJ011_HUMAN Leucine-rich repeat-containing protein C10orf11 OS=Homo sapiens GN=C10orf11 PE=1 SV=1	2	4	4	4	4	0	4	0	4	0	19	19	19	25.689	226	226;198	4		6.4691e-08	1.212	1.2199	42.339	2	1.0255	1.1185	30.875	2	0.84613	0.93228	73.712	2	1.212	1.2199	42.339	2	1.0255	1.1185	30.875	2	0.84613	0.93228	73.712
Q8N655;H0YG60	Q8N655;H0YG60	18;12	18;12	18;12	Uncharacterized protein C10orf12	C10orf12	>sp|Q8N655|CJ012_HUMAN Uncharacterized protein C10orf12 OS=Homo sapiens GN=C10orf12 PE=1 SV=1;>tr|H0YG60|H0YG60_HUMAN Uncharacterized protein C10orf12 OS=Homo sapiens GN=C10orf12 PE=4 SV=1	2	18	18	18	0	18	0	18	0	18	19.6	19.6	19.6	137.22	1247	1247;989		34	1.3463e-92	10.891	1.4305	190.5	26	1.5835	1.2038	145.12	23	0.13695	0.21916	64.121	23	NaN	NaN	NaN	0	NaN	NaN	NaN	0	NaN	NaN	NaN
Q96B45	Q96B45	4	4	4	UPF0693 protein C10orf32	C10orf32	>sp|Q96B45|CJ032_HUMAN UPF0693 protein C10orf32 OS=Homo sapiens GN=C10orf32 PE=1 SV=1	1	4	4	4	4	0	4	0	4	0	61.9	61.9	61.9	11.564	105	105	5		2.377e-23	1.3074	1.3147	15.579	5	1.0624	1.0964	5.8078	5	0.78595	0.78109	8.3172	5	1.3074	1.3147	15.579	5	1.0624	1.0964	5.8078	5	0.78595	0.78109	8.3172
Q96D05-2;Q96D05;Q5VVH9	Q96D05-2;Q96D05;Q5VVH9	2;2;1	2;2;1	2;2;1	Uncharacterized protein C10orf35	C10orf35	>sp|Q96D05-2|CJ035_HUMAN Isoform 2 of Uncharacterized protein C10orf35 OS=Homo sapiens GN=C10orf35;>sp|Q96D05|CJ035_HUMAN Uncharacterized protein C10orf35 OS=Homo sapiens GN=C10orf35 PE=1 SV=1;>tr|Q5VVH9|Q5VVH9_HUMAN Chromosome 10 open reading frame 35 (Fr	3	2	2	2	2	0	2	0	2	0	17.8	17.8	17.8	17.512	163	163;121;103	2		1.1532e-21	1.2854	1.288	19.486	2	0.96951	1.0697	0.44012	2	0.78249	0.88544	5.0006	2	1.2854	1.288	19.486	2	0.96951	1.0697	0.44012	2	0.78249	0.88544	5.0006
Q86Y37;Q86Y37-2;Q86Y37-4;B4DVQ4	Q86Y37;Q86Y37-2	3;2;1;1	3;2;1;1	3;2;1;1	Uncharacterized protein C10orf46	C10orf46	>sp|Q86Y37|CJ046_HUMAN Uncharacterized protein C10orf46 OS=Homo sapiens GN=C10orf46 PE=2 SV=1;>sp|Q86Y37-2|CJ046_HUMAN Isoform 2 of Uncharacterized protein C10orf46 OS=Homo sapiens GN=C10orf46	4	3	3	3	3	1	3	1	3	1	18.7	18.7	18.7	41.063	369	369;303;246;180	6	1	6.3825e-06	1.4342	1.4122	35.32	2	0.82762	0.8693	41.169	2	0.57705	0.61111	4.8553	2	1.4342	1.4122	35.32	2	0.82762	0.8693	41.169	2	0.57705	0.61111	4.8553
Q86WR7;D3DRR9	Q86WR7;D3DRR9	2;2	2;2	2;2	Uncharacterized protein C10orf47	C10orf47	>sp|Q86WR7|CJ047_HUMAN Uncharacterized protein C10orf47 OS=Homo sapiens GN=C10orf47 PE=1 SV=2;>tr|D3DRR9|D3DRR9_HUMAN Chromosome 10 open reading frame 47, isoform CRA_b OS=Homo sapiens GN=C10orf47 PE=4 SV=1	2	2	2	2	2	0	2	0	2	0	6.4	6.4	6.4	45.801	435	435;239	2		1.7221e-09	NaN	NaN	NaN	1	NaN	NaN	NaN	1	NaN	NaN	NaN	1	NaN	NaN	NaN	1	NaN	NaN	NaN	1	NaN	NaN	NaN
Q8TBM7;Q5JTC0;Q5JTC1	Q8TBM7;Q5JTC0;Q5JTC1	1;1;1	1;1;1	1;1;1	Transmembrane protein C10orf57	C10orf57;RP11-369J21.6	>sp|Q8TBM7|CJ057_HUMAN Transmembrane protein C10orf57 OS=Homo sapiens GN=C10orf57 PE=2 SV=1;>tr|Q5JTC0|Q5JTC0_HUMAN Novel protein OS=Homo sapiens GN=RP11-369J21.6 PE=2 SV=1;>tr|Q5JTC1|Q5JTC1_HUMAN Novel protein OS=Homo sapiens GN=RP11-369J21.6 PE=2 SV=1	3	1	1	1	1	0	1	0	1	0	8.9	8.9	8.9	14.242	123	123;103;84	2		3.4796e-05	NaN	NaN	NaN	1	NaN	NaN	NaN	1	NaN	NaN	NaN	1	NaN	NaN	NaN	1	NaN	NaN	NaN	1	NaN	NaN	NaN
Q5T2E6;Q5T2E6-2	Q5T2E6;Q5T2E6-2	1;1	1;1	1;1	UPF0668 protein C10orf76	C10orf76	>sp|Q5T2E6|CJ076_HUMAN UPF0668 protein C10orf76 OS=Homo sapiens GN=C10orf76 PE=2 SV=1;>sp|Q5T2E6-2|CJ076_HUMAN Isoform 2 of UPF0668 protein C10orf76 OS=Homo sapiens GN=C10orf76	2	1	1	1	1	0	1	0	1	0	1.3	1.3	1.3	78.71	689	689;265	2		0.0011656	NaN	NaN	NaN	1	NaN	NaN	NaN	1	NaN	NaN	NaN	1	NaN	NaN	NaN	1	NaN	NaN	NaN	1	NaN	NaN	NaN
P61165;F5GWH5	P61165;F5GWH5	1;1	1;1	1;1	UPF0197 transmembrane protein C11orf10	C11orf10	>sp|P61165|CK010_HUMAN UPF0197 transmembrane protein C11orf10 OS=Homo sapiens GN=C11orf10 PE=1 SV=1;>tr|F5GWH5|F5GWH5_HUMAN UPF0197 transmembrane protein C11orf10 OS=Homo sapiens GN=C11orf10 PE=4 SV=1	2	1	1	1	1	0	1	0	1	0	10.1	10.1	10.1	9.0788	79	79;49	6		0.00091694	0.8344	0.85	13.247	4	0.66165	0.7491	6.8655	4	0.81813	0.91571	15.348	4	0.8344	0.85	13.247	4	0.66165	0.7491	6.8655	4	0.81813	0.91571	15.348
Q17RM7;Q7Z589;B7ZKU0;B7ZKU2;E9PMC9;B7ZKT8;Q7Z589-2;F5H2F0;H0YET8;H0YCS3;E9PPE6;Q7Z589-3;H0YDI4;H0YEP9	Q17RM7;Q7Z589;B7ZKU0;B7ZKU2;E9PMC9;B7ZKT8;Q7Z589-2;F5H2F0	38;38;37;36;36;35;34;27;9;9;4;4;3;2	38;38;37;36;36;35;34;27;9;9;4;4;3;2	38;38;37;36;36;35;34;27;9;9;4;4;3;2	Protein EMSY	C11orf30;EMSY	>tr|Q17RM7|Q17RM7_HUMAN Chromosome 11 open reading frame 30 OS=Homo sapiens GN=C11orf30 PE=2 SV=1;>sp|Q7Z589|EMSY_HUMAN Protein EMSY OS=Homo sapiens GN=EMSY PE=1 SV=2;>tr|B7ZKU0|B7ZKU0_HUMAN C11orf30 protein OS=Homo sapiens GN=C11orf30 PE=2 SV=1;>tr|B7ZKU2	14	38	38	38	2	38	2	38	2	38	42.9	42.9	42.9	141.57	1323	1323;1322;1337;1323;1224;1231;1155;1004;295;218;109;82;107;160	2	67	3.9418e-241	12.667	0.68324	133.15	50	2.4729	1.2069	116.8	49	0.20818	0.40221	70.273	49	1.1041	0.99231	4.0069	2	0.76823	0.75571	6.1605	2	0.69916	0.75224	4.3738
Q8N8R7;E9PRK7	Q8N8R7;E9PRK7	2;2	2;2	2;2	ARF7 effector protein	C11orf46	>sp|Q8N8R7|AR7EP_HUMAN ARF7 effector protein OS=Homo sapiens GN=C11orf46 PE=1 SV=1;>tr|E9PRK7|E9PRK7_HUMAN ARF7 effector protein (Fragment) OS=Homo sapiens GN=C11orf46 PE=4 SV=1	2	2	2	2	2	0	2	0	2	0	7.7	7.7	7.7	29.337	260	260;168	3		3.3342e-05	1.2229	1.2343	17.254	2	1.0003	1.0996	5.974	2	0.81794	0.89252	10.985	2	1.2229	1.2343	17.254	2	1.0003	1.0996	5.974	2	0.81794	0.89252	10.985
E9PRG8;E9PLD3	E9PRG8;E9PLD3	4;4	4;4	4;4		C11orf48	>tr|E9PRG8|E9PRG8_HUMAN Uncharacterized protein C11orf48 OS=Homo sapiens GN=C11orf48 PE=4 SV=1;>tr|E9PLD3|E9PLD3_HUMAN Uncharacterized protein OS=Homo sapiens PE=4 SV=1	2	4	4	4	4	0	4	0	4	0	22.1	22.1	22.1	13.798	122	122;99	5		1.677e-29	1.1074	1.1438	7.7368	4	0.94519	1.0479	9.0686	4	0.81232	0.91332	5.5928	4	1.1074	1.1438	7.7368	4	0.94519	1.0479	9.0686	4	0.81232	0.91332	5.5928
Q9H0W9;Q9H0W9-2;Q9H0W9-3;Q9H0W9-4;E9PQS1;E9PJU8;E9PPB5;E9PIP1;E9PLB3;E9PLC5;E9PSC3;E9PR95	Q9H0W9;Q9H0W9-2;Q9H0W9-3;Q9H0W9-4;E9PQS1;E9PJU8;E9PPB5;E9PIP1	8;7;7;5;4;4;4;4;3;3;3;3	8;7;7;5;4;4;4;4;3;3;3;3	8;7;7;5;4;4;4;4;3;3;3;3	Ester hydrolase C11orf54	C11orf54	>sp|Q9H0W9|CK054_HUMAN Ester hydrolase C11orf54 OS=Homo sapiens GN=C11orf54 PE=1 SV=1;>sp|Q9H0W9-2|CK054_HUMAN Isoform 2 of Ester hydrolase C11orf54 OS=Homo sapiens GN=C11orf54;>sp|Q9H0W9-3|CK054_HUMAN Isoform 3 of Ester hydrolase C11orf54 OS=Homo sapiens	12	8	8	8	8	0	8	0	8	0	49.2	49.2	49.2	35.117	315	315;296;265;204;239;187;185;171;149;100;96;77	11		6.4766e-77	0.86924	0.89311	22.559	10	0.78728	0.85383	20.013	10	0.86209	0.88642	11.322	10	0.86924	0.89311	22.559	10	0.78728	0.85383	20.013	10	0.86209	0.88642	11.322
E9PR47;E9PNP3;Q9H7C9;E9PIQ4;E9PLK9;Q9H7C9-2;E9PJP1;Q9H7C9-3	E9PR47;E9PNP3;Q9H7C9;E9PIQ4	3;3;3;2;1;1;1;1	3;3;3;2;1;1;1;1	3;3;3;2;1;1;1;1	UPF0366 protein C11orf67	C11orf67	>tr|E9PR47|E9PR47_HUMAN UPF0366 protein C11orf67 OS=Homo sapiens GN=C11orf67 PE=4 SV=1;>tr|E9PNP3|E9PNP3_HUMAN UPF0366 protein C11orf67 OS=Homo sapiens GN=C11orf67 PE=4 SV=1;>sp|Q9H7C9|CK067_HUMAN UPF0366 protein C11orf67 OS=Homo sapiens GN=C11orf67 PE=1 S	8	3	3	3	3	0	3	0	3	0	17.3	17.3	17.3	17.937	168	168;141;122;90;137;118;93;88	3		1.6566e-10	0.82131	0.83362	0.84738	2	0.6977	0.79015	15.855	2	0.79585	0.88866	13.758	2	0.82131	0.83362	0.84738	2	0.6977	0.79015	15.855	2	0.79585	0.88866	13.758
Q9H3H3-3;Q9H3H3-2;Q9H3H3	Q9H3H3-3;Q9H3H3-2;Q9H3H3	9;9;9	9;9;9	9;9;9	UPF0696 protein C11orf68	C11orf68	>sp|Q9H3H3-3|CK068_HUMAN Isoform 3 of UPF0696 protein C11orf68 OS=Homo sapiens GN=C11orf68;>sp|Q9H3H3-2|CK068_HUMAN Isoform 2 of UPF0696 protein C11orf68 OS=Homo sapiens GN=C11orf68;>sp|Q9H3H3|CK068_HUMAN UPF0696 protein C11orf68 OS=Homo sapiens GN=C11orf6	3	9	9	9	9	0	9	0	9	0	35.2	35.2	35.2	31.517	293	293;292;251	15		1.2462e-33	1.5103	1.5527	10.805	10	1.5608	1.7316	18.801	10	0.94889	1.0663	21.694	10	1.5103	1.5527	10.805	10	1.5608	1.7316	18.801	10	0.94889	1.0663	21.694
Q53FT3;E9PPG8;E9PJB2	Q53FT3	5;2;1	5;2;1	5;2;1	Protein Hikeshi	C11orf73	>sp|Q53FT3|HIKES_HUMAN Protein Hikeshi OS=Homo sapiens GN=C11orf73 PE=1 SV=2	3	5	5	5	5	0	5	0	5	0	23.4	23.4	23.4	21.627	197	197;194;92	5		5.5874e-33	1.207	1.2447	17.483	4	1.0943	1.0666	22.366	4	0.885	0.88852	9.0128	4	1.207	1.2447	17.483	4	1.0943	1.0666	22.366	4	0.885	0.88852	9.0128
Q6UW78	Q6UW78	2	2	2	UPF0723 protein C11orf83	C11orf83	>sp|Q6UW78|CK083_HUMAN UPF0723 protein C11orf83 OS=Homo sapiens GN=C11orf83 PE=1 SV=2	1	2	2	2	2	0	2	0	2	0	33.3	33.3	33.3	10.081	93	93	2		1.968e-117	1.534	1.5702	13.009	2	1.0862	1.2269	5.2538	2	0.72001	0.76477	7.4492	2	1.534	1.5702	13.009	2	1.0862	1.2269	5.2538	2	0.72001	0.76477	7.4492
Q9BUA3;H0YGY5;H0YGK9	Q9BUA3	23;6;2	23;6;2	23;6;2	Uncharacterized protein C11orf84	C11orf84	>sp|Q9BUA3|CK084_HUMAN Uncharacterized protein C11orf84 OS=Homo sapiens GN=C11orf84 PE=1 SV=3	3	23	23	23	0	23	0	23	0	23	79.8	79.8	79.8	41.036	381	381;112;29		170	0	8.4285	2.4969	174.7	109	5.5246	3.059	121.38	109	0.49393	0.6236	78.631	109	NaN	NaN	NaN	0	NaN	NaN	NaN	0	NaN	NaN	NaN
Q9HB07;F8VR84;F5H641;H3BPH3	Q9HB07;F8VR84;F5H641	12;9;8;1	12;9;8;1	4;4;0;0	UPF0160 protein MYG1, mitochondrial	C12orf10	>sp|Q9HB07|MYG1_HUMAN UPF0160 protein MYG1, mitochondrial OS=Homo sapiens GN=C12orf10 PE=1 SV=2;>tr|F8VR84|F8VR84_HUMAN UPF0160 protein MYG1, mitochondrial OS=Homo sapiens GN=C12orf10 PE=4 SV=1;>tr|F5H641|F5H641_HUMAN UPF0160 protein MYG1, mitochondrial OS	4	12	12	4	12	4	12	4	4	1	42.8	42.8	14.1	42.449	376	376;213;325;130	24	10	1.7821e-129	0.96711	0.97137	22.179	28	0.84507	0.92428	18.813	28	0.88163	0.96214	27.141	28	0.95922	0.96008	18.012	21	0.86277	0.91103	20.468	21	0.90614	0.99774	24.796
F8VQQ3	F8VQQ3	9	1	1		C12orf10	>tr|F8VQQ3|F8VQQ3_HUMAN UPF0160 protein MYG1, mitochondrial OS=Homo sapiens GN=C12orf10 PE=4 SV=1	1	9	1	1	9	3	1	0	1	0	39.5	3.7	3.7	33.819	301	301	1		5.4266e-67	NaN	NaN	NaN	1	NaN	NaN	NaN	1	NaN	NaN	NaN	1	NaN	NaN	NaN	1	NaN	NaN	NaN	1	NaN	NaN	NaN
Q8WUH6	Q8WUH6	3	3	3	UPF0444 transmembrane protein C12orf23	C12orf23	>sp|Q8WUH6|CL023_HUMAN UPF0444 transmembrane protein C12orf23 OS=Homo sapiens GN=C12orf23 PE=1 SV=1	1	3	3	3	3	0	3	0	3	0	49.1	49.1	49.1	11.748	116	116	3		9.1618e-24	0.95889	0.95463	3.1802	3	0.82154	0.82977	4.6247	3	0.84903	0.84733	5.2082	3	0.95889	0.95463	3.1802	3	0.82154	0.82977	4.6247	3	0.84903	0.84733	5.2082
Q9HCM1	Q9HCM1	8	8	8	Uncharacterized protein C12orf35	C12orf35	>sp|Q9HCM1|CL035_HUMAN Uncharacterized protein C12orf35 OS=Homo sapiens GN=C12orf35 PE=1 SV=3	1	8	8	8	0	8	0	8	0	8	5.6	5.6	5.6	194.86	1747	1747		13	1.5049e-16	8.2005	1.5601	128.24	8	3.3913	2.9762	73.871	8	0.38667	0.40761	23.319	8	NaN	NaN	NaN	0	NaN	NaN	NaN	0	NaN	NaN	NaN
F5H7W8;Q96C57;E7ENF1;G5EA44;F6TFQ5;H0YGK4;F5H3K2;F5H8B7;H0YF83	F5H7W8;Q96C57;E7ENF1;G5EA44;F6TFQ5;H0YGK4;F5H3K2;F5H8B7	3;3;3;2;2;2;2;2;1	3;3;3;2;2;2;2;2;1	3;3;3;2;2;2;2;2;1	Uncharacterized protein C12orf43	C12orf43	>tr|F5H7W8|F5H7W8_HUMAN Uncharacterized protein C12orf43 OS=Homo sapiens GN=C12orf43 PE=4 SV=1;>sp|Q96C57|CL043_HUMAN Uncharacterized protein C12orf43 OS=Homo sapiens GN=C12orf43 PE=1 SV=2;>tr|E7ENF1|E7ENF1_HUMAN Uncharacterized protein C12orf43 OS=Homo sa	9	3	3	3	3	0	3	0	3	0	18.3	18.3	18.3	28.637	263	263;262;232;252;221;216;188;180;208	4		2.7892e-71	NaN	NaN	NaN	1	NaN	NaN	NaN	1	NaN	NaN	NaN	1	NaN	NaN	NaN	1	NaN	NaN	NaN	1	NaN	NaN	NaN
F8VWT9;Q9Y4D8;Q9Y4D8-4;Q9Y4D8-2	F8VWT9;Q9Y4D8;Q9Y4D8-4;Q9Y4D8-2	2;2;2;1	2;2;2;1	2;2;2;1	Probable E3 ubiquitin-protein ligase C12orf51	C12orf51	>tr|F8VWT9|F8VWT9_HUMAN Probable E3 ubiquitin-protein ligase C12orf51 OS=Homo sapiens GN=C12orf51 PE=4 SV=1;>sp|Q9Y4D8|K0614_HUMAN Probable E3 ubiquitin-protein ligase C12orf51 OS=Homo sapiens GN=C12orf51 PE=1 SV=5;>sp|Q9Y4D8-4|K0614_HUMAN Isoform 4 of Pro	4	2	2	2	2	0	2	0	2	0	0.7	0.7	0.7	468.65	4272	4272;3996;3984;2386	2		0.00022422	1.3376	1.2637	1.1082	2	1.0298	1.1051	34.198	2	0.75943	0.85683	23.704	2	1.3376	1.2637	1.1082	2	1.0298	1.1051	34.198	2	0.75943	0.85683	23.704
Q99622;F5GXW5	Q99622;F5GXW5	6;3	6;3	6;3	Protein C10	C12orf57	>sp|Q99622|C10_HUMAN Protein C10 OS=Homo sapiens GN=C12orf57 PE=1 SV=1;>tr|F5GXW5|F5GXW5_HUMAN Protein C10 OS=Homo sapiens GN=C12orf57 PE=4 SV=1	2	6	6	6	6	0	6	0	6	0	74.6	74.6	74.6	13.178	126	126;97	9		5.6355e-172	1.0311	1.0548	9.0562	9	0.83264	0.86755	5.9754	9	0.80821	0.82013	6.8757	9	1.0311	1.0548	9.0562	9	0.83264	0.86755	5.9754	9	0.80821	0.82013	6.8757
E9PJL5;Q96N23;I3L078;G3V4Y4	E9PJL5;Q96N23;I3L078;G3V4Y4	2;2;2;2	2;2;2;2	2;2;2;2	Uncharacterized protein C12orf55	C12orf63;C12orf55	>tr|E9PJL5|E9PJL5_HUMAN Putative uncharacterized protein C12orf63 OS=Homo sapiens GN=C12orf63 PE=4 SV=1;>sp|Q96N23|CL055_HUMAN Uncharacterized protein C12orf55 OS=Homo sapiens GN=C12orf55 PE=2 SV=2;>tr|I3L078|I3L078_HUMAN Putative uncharacterized protein C	4	2	2	2	1	1	1	1	1	1	0.7	0.7	0.7	351.97	3096	3096;812;805;600	1	1	9.3573e-05	0.94331	0.95753	60.063	2	0.55474	0.60261	4.7171	2	0.58808	0.64331	62.244	2	NaN	NaN	NaN	1	NaN	NaN	NaN	1	NaN	NaN	NaN
F8VQD4;Q8TAD7	F8VQD4;Q8TAD7	2;2	2;2	2;2	Overexpressed in colon carcinoma 1 protein	C12orf75;OCC1	>tr|F8VQD4|F8VQD4_HUMAN Protein C12orf75 (Fragment) OS=Homo sapiens GN=C12orf75 PE=4 SV=2;>sp|Q8TAD7|OCC1_HUMAN Overexpressed in colon carcinoma 1 protein OS=Homo sapiens GN=OCC1 PE=1 SV=2	2	2	2	2	2	0	2	0	2	0	40.4	40.4	40.4	9.3362	89	89;63	2		6.0847e-25	1.7541	1.773	10.333	2	1.8544	2.0275	18.475	2	1.0021	1.0358	2.2557	2	1.7541	1.773	10.333	2	1.8544	2.0275	18.475	2	1.0021	1.0358	2.2557
Q9UKR5	Q9UKR5	4	4	4	Probable ergosterol biosynthetic protein 28	C14orf1	>sp|Q9UKR5|ERG28_HUMAN Probable ergosterol biosynthetic protein 28 OS=Homo sapiens GN=C14orf1 PE=1 SV=1	1	4	4	4	4	0	4	0	4	0	32.9	32.9	32.9	15.864	140	140	4		2.3476e-32	0.89893	0.94346	12.191	4	0.77741	0.82076	44.221	4	0.94805	0.95675	30.539	4	0.89893	0.94346	12.191	4	0.77741	0.82076	44.221	4	0.94805	0.95675	30.539
Q9NWQ9	Q9NWQ9	1	1	1	Uncharacterized protein C14orf119	C14orf119	>sp|Q9NWQ9|CN119_HUMAN Uncharacterized protein C14orf119 OS=Homo sapiens GN=C14orf119 PE=2 SV=1	1	1	1	1	1	0	1	0	1	0	8.6	8.6	8.6	16.009	140	140	2		3.1798e-13	NaN	NaN	NaN	1	NaN	NaN	NaN	1	NaN	NaN	NaN	1	NaN	NaN	NaN	1	NaN	NaN	NaN	1	NaN	NaN	NaN
Q96FN9	Q96FN9	2	2	2	Probable D-tyrosyl-tRNA(Tyr) deacylase 2	C14orf126	>sp|Q96FN9|DTD2_HUMAN Probable D-tyrosyl-tRNA(Tyr) deacylase 2 OS=Homo sapiens GN=C14orf126 PE=2 SV=1	1	2	2	2	2	0	2	0	2	0	14.3	14.3	14.3	18.66	168	168	2		8.4275e-07	NaN	NaN	NaN	1	NaN	NaN	NaN	1	NaN	NaN	NaN	1	NaN	NaN	NaN	1	NaN	NaN	NaN	1	NaN	NaN	NaN
Q9BXV9	Q9BXV9	2	2	2	Uncharacterized protein C14orf142	C14orf142	>sp|Q9BXV9|CN142_HUMAN Uncharacterized protein C14orf142 OS=Homo sapiens GN=C14orf142 PE=2 SV=2	1	2	2	2	2	0	2	0	2	0	34	34	34	10.859	100	100	3		8.8592e-56	0.91894	0.93045	8.0584	3	0.84423	0.85642	15.267	3	0.88709	0.95055	12.12	3	0.91894	0.93045	8.0584	3	0.84423	0.85642	15.267	3	0.88709	0.95055	12.12
Q96EM0;E9PKK7;D6RC46	Q96EM0	7;3;3	7;3;3	7;3;3	Probable proline racemase	C14orf149	>sp|Q96EM0|PRCM_HUMAN Probable proline racemase OS=Homo sapiens GN=C14orf149 PE=1 SV=2	3	7	7	7	7	3	7	3	7	3	29.4	29.4	29.4	38.137	354	354;145;142	13	3	1.2651e-67	1.523	1.4629	37.545	12	1.3451	1.3365	21.749	12	0.87779	0.88451	19.987	12	1.5878	1.5086	39.163	11	1.3605	1.3658	20.956	11	0.85989	0.85889	20.762
Q9Y224;G3V4C6;H0YJB9;G3V4E7	Q9Y224;G3V4C6	22;17;10;6	22;17;10;6	22;17;10;6	UPF0568 protein C14orf166	C14orf166	>sp|Q9Y224|CN166_HUMAN UPF0568 protein C14orf166 OS=Homo sapiens GN=C14orf166 PE=1 SV=1;>tr|G3V4C6|G3V4C6_HUMAN UPF0568 protein C14orf166 OS=Homo sapiens GN=C14orf166 PE=4 SV=1	4	22	22	22	22	0	22	0	22	0	76.2	76.2	76.2	28.068	244	244;193;129;68	41		0	1.0188	1.0273	42.834	38	0.89968	0.96036	46.478	38	0.88759	0.92921	9.0449	38	1.0188	1.0273	42.834	38	0.89968	0.96036	46.478	38	0.88759	0.92921	9.0449
G3V556;G3V5Q3;P56378	G3V556;G3V5Q3;P56378	3;3;3	3;3;3	3;3;3	6.8 kDa mitochondrial proteolipid	C14orf2;MP68	>tr|G3V556|G3V556_HUMAN Protein C14orf2 OS=Homo sapiens GN=C14orf2 PE=4 SV=1;>tr|G3V5Q3|G3V5Q3_HUMAN Chromosome 14 open reading frame 2, isoform CRA_a OS=Homo sapiens GN=C14orf2 PE=4 SV=1;>sp|P56378|68MP_HUMAN 6.8 kDa mitochondrial proteolipid OS=Homo sapi	3	3	3	3	3	0	3	0	3	0	19.2	19.2	19.2	11.281	99	99;77;58	6		1.0385e-06	0.89173	0.89091	10.079	5	0.92664	0.9234	15.669	5	1.0347	1.0269	10.46	5	0.89173	0.89091	10.079	5	0.92664	0.9234	15.669	5	1.0347	1.0269	10.46
Q86U38;A8MY76;B3KVY3	Q86U38;A8MY76	6;5;2	6;5;2	6;5;2	Pumilio domain-containing protein C14orf21	C14orf21	>sp|Q86U38|CN021_HUMAN Pumilio domain-containing protein C14orf21 OS=Homo sapiens GN=C14orf21 PE=1 SV=1;>tr|A8MY76|A8MY76_HUMAN Pumilio domain-containing protein C14orf21 OS=Homo sapiens GN=C14orf21 PE=4 SV=1	3	6	6	6	6	0	6	0	6	0	17.9	17.9	17.9	69.437	636	636;535;187	8		3.9566e-191	1.2773	1.2785	47.33	6	1.2308	1.3489	38.303	6	0.88283	0.98055	12.915	6	1.2773	1.2785	47.33	6	1.2308	1.3489	38.303	6	0.88283	0.98055	12.915
Q6PJG2;F6RU81;H7C1L3;C9JYU7	Q6PJG2;F6RU81;H7C1L3	12;12;6;2	12;12;6;2	12;12;6;2	Uncharacterized protein C14orf43	C14orf43	>sp|Q6PJG2|CN043_HUMAN Uncharacterized protein C14orf43 OS=Homo sapiens GN=C14orf43 PE=1 SV=2;>tr|F6RU81|F6RU81_HUMAN Uncharacterized protein C14orf43 (Fragment) OS=Homo sapiens GN=C14orf43 PE=4 SV=1;>tr|H7C1L3|H7C1L3_HUMAN Uncharacterized protein C14orf43	4	12	12	12	1	12	1	12	1	12	18.8	18.8	18.8	114.99	1045	1045;1019;445;66	1	20	2.2949e-40	2.5987	0.93746	218.94	10	0.6419	0.51389	144.91	9	0.33512	0.45855	87.537	9	NaN	NaN	NaN	1	NaN	NaN	NaN	1	NaN	NaN	NaN
Q9H972;Q9H972-2;G3V2P0;G3V4W6;G3V396;G5E9D9;G3V3W0;G3V2U2;G3V4L9	Q9H972;Q9H972-2;G3V2P0	16;14;8;7;5;3;1;1;1	16;14;8;7;5;3;1;1;1	16;14;8;7;5;3;1;1;1	Uncharacterized protein C14orf93	C14orf93	>sp|Q9H972|CN093_HUMAN Uncharacterized protein C14orf93 OS=Homo sapiens GN=C14orf93 PE=2 SV=1;>sp|Q9H972-2|CN093_HUMAN Isoform 2 of Uncharacterized protein C14orf93 OS=Homo sapiens GN=C14orf93;>tr|G3V2P0|G3V2P0_HUMAN Uncharacterized protein C14orf93 (Fragm	9	16	16	16	0	16	0	16	0	16	31.2	31.2	31.2	58.696	538	538;498;199;136;106;126;83;79;50		35	6.8896e-59	6.0007	5.0022	153.31	24	1.4604	0.74139	96.757	24	0.2438	0.32835	59.541	24	NaN	NaN	NaN	0	NaN	NaN	NaN	0	NaN	NaN	NaN
Q9NPA0;H0YDT8;H0YDX2	Q9NPA0;H0YDT8;H0YDX2	5;4;4	5;4;4	5;4;4	UPF0480 protein C15orf24	C15orf24	>sp|Q9NPA0|EMC7_HUMAN ER membrane protein complex subunit 7 OS=Homo sapiens GN=EMC7 PE=1 SV=1;>tr|H0YDT8|H0YDT8_HUMAN UPF0480 protein C15orf24 (Fragment) OS=Homo sapiens GN=C15orf24 PE=4 SV=1;>tr|H0YDX2|H0YDX2_HUMAN UPF0480 protein C15orf24 (Fragment) OS=H	3	5	5	5	5	0	5	0	5	0	19	19	19	26.47	242	242;192;160	9		4.3303e-20	0.95375	0.9546	37.109	8	0.88344	0.9383	23.989	8	0.95148	0.96885	22.557	8	0.95375	0.9546	37.109	8	0.88344	0.9383	23.989	8	0.95148	0.96885	22.557
Q9H079;H0YL62;B4DEM0;H0YNW3;H0YMR8;H0YNH1	Q9H079;H0YL62;B4DEM0;H0YNW3;H0YMR8;H0YNH1	2;2;2;2;1;1	2;2;2;2;1;1	2;2;2;2;1;1	Uncharacterized protein C15orf29	C15orf29	>sp|Q9H079|CO029_HUMAN Uncharacterized protein C15orf29 OS=Homo sapiens GN=C15orf29 PE=2 SV=1;>tr|H0YL62|H0YL62_HUMAN Uncharacterized protein C15orf29 (Fragment) OS=Homo sapiens GN=C15orf29 PE=4 SV=1;>tr|B4DEM0|B4DEM0_HUMAN Uncharacterized protein OS=Homo	6	2	2	2	2	0	2	0	2	0	8.9	8.9	8.9	34.767	304	304;168;137;127;152;81	2		7.8542e-10	1.293	1.3145	14.192	2	1.0071	1.0633	11.717	2	0.77524	0.80807	28.155	2	1.293	1.3145	14.192	2	1.0071	1.0633	11.717	2	0.77524	0.80807	28.155
E2QRD5;H0YLI7;P59780;H0YL85;H0YL03;H0YMK0	E2QRD5	12;3;3;3;2;1	12;3;3;3;2;1	3;3;3;0;0;0		C15orf38-AP3S2	>tr|E2QRD5|E2QRD5_HUMAN Protein C15orf38-AP3S2 OS=Homo sapiens GN=C15orf38-AP3S2 PE=4 SV=1	6	12	12	3	12	0	12	0	3	0	36.5	36.5	9.6	43.881	394	394;205;193;185;136;184	20		1.0111e-55	0.86992	0.89758	26.585	15	0.74467	0.81607	20.688	15	0.90098	0.92768	17.042	15	0.86992	0.89758	26.585	15	0.74467	0.81607	20.688	15	0.90098	0.92768	17.042
B4DJL6;Q96SY0;B4DVT3;H3BRY6;Q96SY0-3;B4DVD5	B4DJL6;Q96SY0;B4DVT3;H3BRY6;Q96SY0-3;B4DVD5	3;3;3;3;3;3	3;3;3;3;3;3	3;3;3;3;3;3	UPF0464 protein C15orf44	C15orf44	>tr|B4DJL6|B4DJL6_HUMAN UPF0464 protein C15orf44 OS=Homo sapiens GN=C15orf44 PE=2 SV=1;>sp|Q96SY0|CO044_HUMAN UPF0464 protein C15orf44 OS=Homo sapiens GN=C15orf44 PE=1 SV=2;>tr|B4DVT3|B4DVT3_HUMAN UPF0464 protein C15orf44 OS=Homo sapiens GN=C15orf44 PE=2 S	6	3	3	3	3	0	3	0	3	0	4.9	4.9	4.9	61.345	554	554;518;482;468;461;439	3		8.6129e-13	2.0492	2.0417	47.373	2	1.3299	1.3582	36.978	2	0.81115	0.81064	3.4653	2	2.0492	2.0417	47.373	2	1.3299	1.3582	36.978	2	0.81115	0.81064	3.4653
Q6ZNW5;H0YN11	Q6ZNW5;H0YN11	6;4	6;4	6;4	GDP-D-glucose phosphorylase C15orf58	C15orf58	>sp|Q6ZNW5|GDPP1_HUMAN GDP-D-glucose phosphorylase 1 OS=Homo sapiens GN=GDPGP1 PE=1 SV=2;>tr|H0YN11|H0YN11_HUMAN Protein GDPGP1 (Fragment) OS=Homo sapiens GN=GDPGP1 PE=4 SV=1	2	6	6	6	6	0	6	0	6	0	17.7	17.7	17.7	42.362	385	385;214	6		3.4222e-40	1.122	1.1095	13.895	4	0.94902	1.0379	19.551	4	0.8525	0.94957	11.607	4	1.122	1.1095	13.895	4	0.94902	1.0379	19.551	4	0.8525	0.94957	11.607
A6NNL5	A6NNL5	2	2	2	Uncharacterized protein C15orf61	C15orf61	>sp|A6NNL5|CO061_HUMAN Uncharacterized protein C15orf61 OS=Homo sapiens GN=C15orf61 PE=2 SV=2	1	2	2	2	2	0	2	0	2	0	15.9	15.9	15.9	18.091	157	157	3		0.00013999	1.1119	1.2018	3.2628	3	1.5296	1.6113	44.156	3	1.3756	1.4381	46.615	3	1.1119	1.2018	3.2628	3	1.5296	1.6113	44.156	3	1.3756	1.4381	46.615
Q96S19;D6REA6;Q96S19-3;F6VM53;F6TF62;H3BMF3;H3BNB2;H3BNT3;H3BQ55;Q96S19-2;H3BRT2;H3BS73	Q96S19;D6REA6;Q96S19-3	5;3;3;2;2;2;2;2;2;1;1;1	5;3;3;2;2;2;2;2;2;1;1;1	5;3;3;2;2;2;2;2;2;1;1;1	UPF0585 protein C16orf13	C16orf13	>sp|Q96S19|CP013_HUMAN UPF0585 protein C16orf13 OS=Homo sapiens GN=C16orf13 PE=1 SV=2;>tr|D6REA6|D6REA6_HUMAN UPF0585 protein C16orf13 OS=Homo sapiens GN=C16orf13 PE=4 SV=1;>sp|Q96S19-3|CP013_HUMAN Isoform 3 of UPF0585 protein C16orf13 OS=Homo sapiens GN=C	12	5	5	5	5	0	5	0	5	0	32.8	32.8	32.8	22.578	204	204;127;107;205;185;176;174;162;162;147;133;103	6		5.4036e-41	0.49818	0.51227	33.263	6	0.5747	0.58316	50.677	6	1.1048	1.1418	16.798	6	0.49818	0.51227	33.263	6	0.5747	0.58316	50.677	6	1.1048	1.1418	16.798
Q9UJK0	Q9UJK0	4	4	4	Probable ribosome biogenesis protein C16orf42	C16orf42	>sp|Q9UJK0|TSR3_HUMAN Probable ribosome biogenesis protein C16orf42 OS=Homo sapiens GN=C16orf42 PE=1 SV=1	1	4	4	4	4	0	4	0	4	0	18.3	18.3	18.3	33.596	312	312	8		1.2697e-40	1.3349	1.2758	3.5497	4	1.1589	1.2112	16.297	4	0.85294	0.9225	16.522	4	1.3349	1.2758	3.5497	4	1.1589	1.2112	16.297	4	0.85294	0.9225	16.522
Q96GQ5;H3BSM7;H3BR29;E7EP97;B4DJP2;Q96GQ5-2;I3L2V0	Q96GQ5;H3BSM7;H3BR29;E7EP97;B4DJP2	6;6;6;6;3;2;1	6;6;6;6;3;2;1	6;6;6;6;3;2;1	UPF0420 protein C16orf58	C16orf58	>sp|Q96GQ5|CP058_HUMAN UPF0420 protein C16orf58 OS=Homo sapiens GN=C16orf58 PE=1 SV=2;>tr|H3BSM7|H3BSM7_HUMAN UPF0420 protein C16orf58 OS=Homo sapiens GN=C16orf58 PE=4 SV=1;>tr|H3BR29|H3BR29_HUMAN UPF0420 protein C16orf58 OS=Homo sapiens GN=C16orf58 PE=4 S	7	6	6	6	6	0	6	0	6	0	14.5	14.5	14.5	51.017	468	468;466;423;422;194;206;82	8		6.841e-13	0.73156	0.69219	37.106	6	0.78125	0.8645	28.629	6	1.1243	1.1916	13.251	6	0.73156	0.69219	37.106	6	0.78125	0.8645	28.629	6	1.1243	1.1916	13.251
E7EWW0;Q7Z3J2;F5H7K1;G5E9I3;C9J7I2;Q7Z3J2-2;H3BV68;H3BVG8;I3L1U5;F6S1J4;H3BNX2;H3BUS7;H3BRV8	E7EWW0;Q7Z3J2;F5H7K1;G5E9I3;C9J7I2;Q7Z3J2-2;H3BV68;H3BVG8	12;12;9;9;9;9;8;7;3;1;1;1;1	12;12;9;9;9;9;8;7;3;1;1;1;1	12;12;9;9;9;9;8;7;3;1;1;1;1	UPF0505 protein C16orf62	C16orf62	>tr|E7EWW0|E7EWW0_HUMAN UPF0505 protein C16orf62 OS=Homo sapiens GN=C16orf62 PE=4 SV=2;>sp|Q7Z3J2|CP062_HUMAN UPF0505 protein C16orf62 OS=Homo sapiens GN=C16orf62 PE=1 SV=2;>tr|F5H7K1|F5H7K1_HUMAN UPF0505 protein C16orf62 OS=Homo sapiens GN=C16orf62 PE=4 S	13	12	12	12	12	0	12	0	12	0	16.1	16.1	16.1	118.61	1052	1052;963;959;870;813;813;712;453;95;273;170;116;95	14		6.7615e-37	1.2704	1.1527	26.579	10	1.141	1.096	16.414	10	0.90172	0.9696	18.798	10	1.2704	1.1527	26.579	10	1.141	1.096	16.414	10	0.90172	0.9696	18.798
Q9BSU1;H3BSG0;H3BVG5;H3BRA5	Q9BSU1;H3BSG0	3;2;1;1	3;2;1;1	1;0;0;0	UPF0183 protein C16orf70	C16orf70	>sp|Q9BSU1|CP070_HUMAN UPF0183 protein C16orf70 OS=Homo sapiens GN=C16orf70 PE=1 SV=1;>tr|H3BSG0|H3BSG0_HUMAN UPF0183 protein C16orf70 (Fragment) OS=Homo sapiens GN=C16orf70 PE=4 SV=1	4	3	3	1	3	0	3	0	1	0	9.5	9.5	3.6	47.524	422	422;293;260;165	6		3.1857e-09	1.2736	1.2223	12.401	4	1.1353	1.1291	8.8027	4	0.9156	0.91938	6.0691	4	1.2736	1.2223	12.401	4	1.1353	1.1291	8.8027	4	0.9156	0.91938	6.0691
Q9Y6A4;H3BPA3	Q9Y6A4;H3BPA3	12;6	12;6	12;6	UPF0468 protein C16orf80	C16orf80	>sp|Q9Y6A4|CP080_HUMAN UPF0468 protein C16orf80 OS=Homo sapiens GN=C16orf80 PE=1 SV=1;>tr|H3BPA3|H3BPA3_HUMAN UPF0468 protein C16orf80 (Fragment) OS=Homo sapiens GN=C16orf80 PE=4 SV=1	2	12	12	12	12	4	12	4	12	4	61.7	61.7	61.7	22.774	193	193;109	14	4	1.7474e-90	1.1789	1.2092	19.157	17	1.1417	1.1818	13.511	18	0.94152	0.99391	19.073	17	1.219	1.2608	9.0841	13	1.1417	1.2045	11.994	14	0.91716	0.98137	13.119
Q1ED39;H3BPL4;H3BNU8;H3BMC9	Q1ED39	34;15;12;5	34;15;12;5	34;15;12;5	Protein C16orf88	C16orf88	>sp|Q1ED39|CP088_HUMAN Protein C16orf88 OS=Homo sapiens GN=C16orf88 PE=1 SV=1	4	34	34	34	8	34	8	34	8	34	60.5	60.5	60.5	51.588	458	458;199;137;79	13	88	0	3.6245	3.1121	184.62	62	3.7508	2.7591	126.25	62	0.67313	0.67287	100.22	62	1.3624	1.3591	33.843	10	1.0712	1.1308	16.925	10	0.79649	0.87191	26.923
Q96N21;Q96N21-2	Q96N21;Q96N21-2	1;1	1;1	1;1	AP-4 complex accessory subunit tepsin	C17orf56	>sp|Q96N21|AP4AT_HUMAN AP-4 complex accessory subunit tepsin OS=Homo sapiens GN=C17orf56 PE=1 SV=1;>sp|Q96N21-2|AP4AT_HUMAN Isoform 2 of AP-4 complex accessory subunit tepsin OS=Homo sapiens GN=C17orf56	2	1	1	1	1	0	1	0	1	0	3.2	3.2	3.2	55.136	525	525;441	2		4.1068e-44	NaN	NaN	NaN	1	NaN	NaN	NaN	1	NaN	NaN	NaN	1	NaN	NaN	NaN	1	NaN	NaN	NaN	1	NaN	NaN	NaN
Q96GS4	Q96GS4	5	5	5	Uncharacterized protein C17orf59	C17orf59	>sp|Q96GS4|CQ059_HUMAN Uncharacterized protein C17orf59 OS=Homo sapiens GN=C17orf59 PE=1 SV=2	1	5	5	5	4	1	4	1	4	1	17.4	17.4	17.4	37.226	357	357	4	1	3.3725e-43	1.0779	1.0279	333.12	4	0.66061	0.70124	115.86	4	0.73416	0.8505	69.765	4	1.423	1.366	34.915	3	0.92547	0.98238	43.83	3	0.69529	0.77621	14.859
Q8N2U0	Q8N2U0	6	6	6	UPF0451 protein C17orf61	C17orf61	>sp|Q8N2U0|CQ061_HUMAN UPF0451 protein C17orf61 OS=Homo sapiens GN=C17orf61 PE=2 SV=1	1	6	6	6	6	0	6	0	6	0	54	54	54	11.741	113	113	8		0	1.1915	1.2216	12.467	5	1.0245	1.1533	16.707	5	0.85639	0.95737	19.511	5	1.1915	1.2216	12.467	5	1.0245	1.1533	16.707	5	0.85639	0.95737	19.511
Q9HAS0	Q9HAS0	8	8	8	Protein Njmu-R1	C17orf75	>sp|Q9HAS0|NJMU_HUMAN Protein Njmu-R1 OS=Homo sapiens GN=C17orf75 PE=1 SV=2	1	8	8	8	8	0	8	0	8	0	23	23	23	44.621	396	396	9		2.7557e-31	0.9594	0.90572	49.438	8	0.92833	0.95996	41.605	8	0.98653	0.96994	34.154	8	0.9594	0.90572	49.438	8	0.92833	0.95996	41.605	8	0.98653	0.96994	34.154
Q53F19;Q53F19-2	Q53F19;Q53F19-2	13;8	13;8	13;8	Uncharacterized protein C17orf85	C17orf85	>sp|Q53F19|CQ085_HUMAN Uncharacterized protein C17orf85 OS=Homo sapiens GN=C17orf85 PE=1 SV=2;>sp|Q53F19-2|CQ085_HUMAN Isoform 2 of Uncharacterized protein C17orf85 OS=Homo sapiens GN=C17orf85	2	13	13	13	6	13	6	13	6	13	20.8	20.8	20.8	70.592	620	620;340	8	17	2.2535e-52	7.7405	2.8677	129.77	21	2.3515	1.6727	117.85	21	0.37457	0.43923	39.377	21	1.5601	1.468	14.144	6	1.2995	1.2602	12.759	6	0.77066	0.8635	13.902
A1L188	A1L188	1	1	1	Uncharacterized protein C17orf89	C17orf89	>sp|A1L188|CQ089_HUMAN Uncharacterized protein C17orf89 OS=Homo sapiens GN=C17orf89 PE=1 SV=1	1	1	1	1	1	0	1	0	1	0	17.6	17.6	17.6	7.7558	74	74	1		1.1596e-11	NaN	NaN	NaN	1	NaN	NaN	NaN	1	NaN	NaN	NaN	1	NaN	NaN	NaN	1	NaN	NaN	NaN	1	NaN	NaN	NaN
Q5BKU9	Q5BKU9	1	1	1	Uncharacterized protein C17orf90	C17orf90	>sp|Q5BKU9|CQ090_HUMAN Uncharacterized protein C17orf90 OS=Homo sapiens GN=C17orf90 PE=2 SV=1	1	1	1	1	1	0	1	0	1	0	10.2	10.2	10.2	15.855	147	147	1		0.0013303	NaN	NaN	NaN	1	NaN	NaN	NaN	1	NaN	NaN	NaN	1	NaN	NaN	NaN	1	NaN	NaN	NaN	1	NaN	NaN	NaN
Q32NC0;A6NFX5	Q32NC0;A6NFX5	3;2	3;2	3;2	UPF0711 protein C18orf21	C18orf21	>sp|Q32NC0|CR021_HUMAN UPF0711 protein C18orf21 OS=Homo sapiens GN=C18orf21 PE=1 SV=1;>tr|A6NFX5|A6NFX5_HUMAN Chromosome 18 open reading frame 21, isoform CRA_a OS=Homo sapiens GN=C18orf21 PE=4 SV=1	2	3	3	3	3	0	3	0	3	0	13.2	13.2	13.2	24.826	220	220;132	5		5.4954e-41	1.0404	1.0451	3.9454	4	1.0633	1.0804	32.686	4	1.0343	1.0254	31.01	4	1.0404	1.0451	3.9454	4	1.0633	1.0804	32.686	4	1.0343	1.0254	31.01
Q96B23	Q96B23	8	8	1	Uncharacterized protein C18orf25	C18orf25	>sp|Q96B23|CR025_HUMAN Uncharacterized protein C18orf25 OS=Homo sapiens GN=C18orf25 PE=1 SV=2	1	8	8	1	0	8	0	8	0	1	37	37	6	43.324	403	403		25	2.3116e-216	0.85308	0.27656	176.73	13	9.4983	4.588	126.72	13	9.1486	10.011	129.33	13	NaN	NaN	NaN	0	NaN	NaN	NaN	0	NaN	NaN	NaN
Q8TCD1	Q8TCD1	1	1	1	UPF0729 protein C18orf32	C18orf32	>sp|Q8TCD1|CR032_HUMAN UPF0729 protein C18orf32 OS=Homo sapiens GN=C18orf32 PE=2 SV=1	1	1	1	1	1	0	1	0	1	0	23.7	23.7	23.7	8.6693	76	76	1		1.9814e-09	NaN	NaN	NaN	1	NaN	NaN	NaN	1	NaN	NaN	NaN	1	NaN	NaN	NaN	1	NaN	NaN	NaN	1	NaN	NaN	NaN
Q969H8	Q969H8	7	7	7	UPF0556 protein C19orf10	C19orf10	>sp|Q969H8|CS010_HUMAN UPF0556 protein C19orf10 OS=Homo sapiens GN=C19orf10 PE=1 SV=1	1	7	7	7	7	1	7	1	7	1	38.7	38.7	38.7	18.795	173	173	19	1	1.4262e-94	0.69421	0.70207	13.637	19	0.71969	0.73543	15.318	19	1.0521	1.0174	18.173	19	0.6952	0.70638	13.991	18	0.71831	0.74076	15.619	18	1.0436	1.0195	18.618
Q9NSK7;Q9NSK7-4;Q9NSK7-3;F8W6J3;Q9NSK7-2	Q9NSK7;Q9NSK7-4;Q9NSK7-3;F8W6J3;Q9NSK7-2	2;2;2;1;1	2;2;2;1;1	2;2;2;1;1	Protein C19orf12	C19orf12	>sp|Q9NSK7|CS012_HUMAN Protein C19orf12 OS=Homo sapiens GN=C19orf12 PE=1 SV=3;>sp|Q9NSK7-4|CS012_HUMAN Isoform 1 of Protein C19orf12 OS=Homo sapiens GN=C19orf12;>sp|Q9NSK7-3|CS012_HUMAN Isoform 3 of Protein C19orf12 OS=Homo sapiens GN=C19orf12;>tr|F8W6J3|F	5	2	2	2	2	0	2	0	2	0	12.5	12.5	12.5	16.286	152	152;141;107;107;77	2		7.8385e-08	1.0851	1.0961	9.6217	2	0.80701	0.91249	6.2299	2	0.76139	0.85004	14.791	2	1.0851	1.0961	9.6217	2	0.80701	0.91249	6.2299	2	0.76139	0.85004	14.791
Q8IVT2	Q8IVT2	32	32	32	Uncharacterized protein C19orf21	C19orf21	>sp|Q8IVT2|CS021_HUMAN Uncharacterized protein C19orf21 OS=Homo sapiens GN=C19orf21 PE=1 SV=1	1	32	32	32	31	8	31	8	31	8	58.8	58.8	58.8	75.356	679	679	53	10	0	1.3797	1.32	36.726	57	1.2834	1.3785	59.085	57	0.89602	1.0083	17.024	57	1.4028	1.3312	27.972	48	1.2914	1.396	26.599	48	0.89489	1.0135	10.756
Q8WUQ7-2;Q8WUQ7	Q8WUQ7-2;Q8WUQ7	2;2	2;2	2;2	Uncharacterized protein C19orf29	C19orf29	>sp|Q8WUQ7-2|CS029_HUMAN Isoform 2 of Uncharacterized protein C19orf29 OS=Homo sapiens GN=C19orf29;>sp|Q8WUQ7|CS029_HUMAN Uncharacterized protein C19orf29 OS=Homo sapiens GN=C19orf29 PE=1 SV=3	2	2	2	2	2	1	2	1	2	1	2.9	2.9	2.9	107.94	935	935;758	3	2	4.7214e-15	1.1679	1.0568	28.511	3	0.97411	0.99406	31.466	3	0.97313	1.0378	7.9289	3	1.1679	1.0568	28.511	3	0.97411	0.99406	31.466	3	0.97313	1.0378	7.9289
Q9BQ61	Q9BQ61	4	4	4	Uncharacterized protein C19orf43	C19orf43	>sp|Q9BQ61|CS043_HUMAN Uncharacterized protein C19orf43 OS=Homo sapiens GN=C19orf43 PE=1 SV=1	1	4	4	4	4	0	4	0	4	0	36.9	36.9	36.9	18.419	176	176	5		4.5789e-09	1.0022	1.0471	16.112	4	1.046	1.0814	14.462	4	1.0437	1.0474	11.331	4	1.0022	1.0471	16.112	4	1.046	1.0814	14.462	4	1.0437	1.0474	11.331
Q9BSF4	Q9BSF4	10	10	10	Uncharacterized protein C19orf52	C19orf52	>sp|Q9BSF4|CS052_HUMAN Uncharacterized protein C19orf52 OS=Homo sapiens GN=C19orf52 PE=1 SV=2	1	10	10	10	10	2	10	2	10	2	40.8	40.8	40.8	29.233	260	260	10	2	4.2921e-103	1.0429	1.0768	23.68	12	0.89004	0.971	16.239	12	0.81059	0.882	29.569	12	1.1325	1.1603	24.578	10	0.9006	0.98816	17.289	10	0.80474	0.85388	31.61
Q9UNZ5	Q9UNZ5	2	2	2	Leydig cell tumor 10 kDa protein homolog	C19orf53	>sp|Q9UNZ5|L10K_HUMAN Leydig cell tumor 10 kDa protein homolog OS=Homo sapiens GN=C19orf53 PE=1 SV=1	1	2	2	2	2	0	2	0	2	0	8.1	8.1	8.1	10.576	99	99	5		0.00012501	1.0635	1.1368	6.0993	5	0.95176	1.0814	12.683	5	0.86643	0.92545	14.877	5	1.0635	1.1368	6.0993	5	0.95176	1.0814	12.683	5	0.86643	0.92545	14.877
Q5BKX5;Q5BKX5-3	Q5BKX5;Q5BKX5-3	2;2	2;2	2;2	UPF0692 protein C19orf54	C19orf54	>sp|Q5BKX5|CS054_HUMAN UPF0692 protein C19orf54 OS=Homo sapiens GN=C19orf54 PE=1 SV=2;>sp|Q5BKX5-3|CS054_HUMAN Isoform 3 of UPF0692 protein C19orf54 OS=Homo sapiens GN=C19orf54	2	2	2	2	2	0	2	0	2	0	8.5	8.5	8.5	37.778	351	351;179	4		5.6814e-19	NaN	NaN	NaN	0	NaN	NaN	NaN	0	NaN	NaN	NaN	0	NaN	NaN	NaN	0	NaN	NaN	NaN	0	NaN	NaN	NaN
Q4ZIN3;Q4ZIN3-2	Q4ZIN3;Q4ZIN3-2	1;1	1;1	1;1	Membralin	C19orf6	>sp|Q4ZIN3|MBRL_HUMAN Membralin OS=Homo sapiens GN=C19orf6 PE=1 SV=1;>sp|Q4ZIN3-2|MBRL_HUMAN Isoform 2 of Membralin OS=Homo sapiens GN=C19orf6	2	1	1	1	1	0	1	0	1	0	2.1	2.1	2.1	67.888	620	620;408	1		1.3265e-11	NaN	NaN	NaN	1	NaN	NaN	NaN	1	NaN	NaN	NaN	1	NaN	NaN	NaN	1	NaN	NaN	NaN	1	NaN	NaN	NaN
Q5UCC4-3;Q5UCC4;Q5UCC4-2	Q5UCC4-3;Q5UCC4;Q5UCC4-2	4;4;4	4;4;4	4;4;4	UPF0510 protein INM02	C19orf63	>sp|Q5UCC4-3|EMC10_HUMAN Isoform 3 of ER membrane protein complex subunit 10 OS=Homo sapiens GN=EMC10;>sp|Q5UCC4|EMC10_HUMAN ER membrane protein complex subunit 10 OS=Homo sapiens GN=EMC10 PE=1 SV=1;>sp|Q5UCC4-2|EMC10_HUMAN Isoform 2 of ER membrane protein	3	4	4	4	4	0	4	0	4	0	11.2	11.2	11.2	28.003	269	269;262;254	6		5.5052e-23	1.0646	1.0702	18.019	5	0.83467	0.93705	27.819	5	0.87099	0.98609	22.036	5	1.0646	1.0702	18.019	5	0.83467	0.93705	27.819	5	0.87099	0.98609	22.036
Q86XI8	Q86XI8	14	14	14	Uncharacterized protein C19orf68	C19orf68	>sp|Q86XI8|CS068_HUMAN Uncharacterized protein C19orf68 OS=Homo sapiens GN=C19orf68 PE=1 SV=2	1	14	14	14	0	14	0	14	0	14	29.2	29.2	29.2	70.072	627	627		16	5.776e-55	6.0587	4.2894	182.17	8	0.96877	0.78417	72.781	7	0.18802	0.30576	35.826	7	NaN	NaN	NaN	0	NaN	NaN	NaN	0	NaN	NaN	NaN
Q13901	Q13901	4	4	4	Nuclear nucleic acid-binding protein C1D	C1D	>sp|Q13901|C1D_HUMAN Nuclear nucleic acid-binding protein C1D OS=Homo sapiens GN=C1D PE=1 SV=1	1	4	4	4	2	3	2	3	2	3	39.7	39.7	39.7	16.019	141	141	3	5	1.0174e-09	1.1657	1.1617	141.07	4	1.1934	1.184	81.248	4	1.0021	0.97892	59.291	4	1.1033	1.095	7.4785	3	1.1167	1.1154	7.0237	3	1.0237	0.98581	1.8879
Q9NX04	Q9NX04	2	2	2	Uncharacterized protein C1orf109	C1orf109	>sp|Q9NX04|CA109_HUMAN Uncharacterized protein C1orf109 OS=Homo sapiens GN=C1orf109 PE=2 SV=1	1	2	2	2	2	0	2	0	2	0	10.8	10.8	10.8	23.373	203	203	2		3.1593e-06	0.90776	0.92039	0.88135	2	0.78775	0.82085	21.992	2	0.97849	1.0521	0.91597	2	0.90776	0.92039	0.88135	2	0.78775	0.82085	21.992	2	0.97849	1.0521	0.91597
Q9NWV4;B1ARP7	Q9NWV4;B1ARP7	6;4	6;4	6;4	UPF0587 protein C1orf123	C1orf123	>sp|Q9NWV4|CA123_HUMAN UPF0587 protein C1orf123 OS=Homo sapiens GN=C1orf123 PE=1 SV=1;>tr|B1ARP7|B1ARP7_HUMAN Chromosome 1 open reading frame 123 OS=Homo sapiens GN=C1orf123 PE=4 SV=1	2	6	6	6	6	0	6	0	6	0	47.5	47.5	47.5	18.048	160	160;137	7		8.1014e-79	0.7726	0.81377	18.621	7	0.77149	0.77181	10.85	7	0.97986	1.0452	18.242	7	0.7726	0.81377	18.621	7	0.77149	0.77181	10.85	7	0.97986	1.0452	18.242
F8WEE8;Q7Z422;C9K0U0;B4DNI1;Q7Z422-3;Q7Z422-4;Q7Z422-2	F8WEE8;Q7Z422;C9K0U0;B4DNI1;Q7Z422-3;Q7Z422-4;Q7Z422-2	1;1;1;1;1;1;1	1;1;1;1;1;1;1	1;1;1;1;1;1;1	UPF0485 protein C1orf144	C1orf144	>tr|F8WEE8|F8WEE8_HUMAN UPF0485 protein C1orf144 OS=Homo sapiens GN=C1orf144 PE=4 SV=1;>sp|Q7Z422|CA144_HUMAN UPF0485 protein C1orf144 OS=Homo sapiens GN=C1orf144 PE=1 SV=1;>tr|C9K0U0|C9K0U0_HUMAN UPF0485 protein C1orf144 OS=Homo sapiens GN=C1orf144 PE=4 S	7	1	1	1	1	0	1	0	1	0	13.3	13.3	13.3	17.659	158	158;152;151;140;134;133;132	1		1.1123e-16	NaN	NaN	NaN	1	NaN	NaN	NaN	1	NaN	NaN	NaN	1	NaN	NaN	NaN	1	NaN	NaN	NaN	1	NaN	NaN	NaN
Q9HAF1-3;B1AK64;Q9HAF1;Q9HAF1-2	Q9HAF1-3;B1AK64;Q9HAF1;Q9HAF1-2	4;4;4;4	4;4;4;4	4;4;4;4	Chromatin modification-related protein MEAF6	C1orf149;MEAF6	>sp|Q9HAF1-3|EAF6_HUMAN Isoform 3 of Chromatin modification-related protein MEAF6 OS=Homo sapiens GN=MEAF6;>tr|B1AK64|B1AK64_HUMAN Chromatin modification-related protein MEAF6 OS=Homo sapiens GN=C1orf149 PE=4 SV=1;>sp|Q9HAF1|EAF6_HUMAN Chromatin modificati	4	4	4	4	3	4	3	4	3	4	15.9	15.9	15.9	22.755	201	201;192;191;191	3	6	3.4356e-12	3.803	3.7678	139.63	9	1.5006	1.5642	102.55	9	0.36733	0.39094	68.918	9	1.218	1.2245	33.744	3	1.3304	1.3867	18.762	3	0.82074	0.9292	28.993
Q8IYL3	Q8IYL3	1	1	1	UPF0688 protein C1orf174	C1orf174	>sp|Q8IYL3|CA174_HUMAN UPF0688 protein C1orf174 OS=Homo sapiens GN=C1orf174 PE=1 SV=2	1	1	1	1	1	0	1	0	1	0	5.8	5.8	5.8	25.977	243	243	3		3.3436e-48	0.88363	0.88704	1.2411	2	0.87849	0.86738	12.727	2	0.99417	0.97756	11.365	2	0.88363	0.88704	1.2411	2	0.87849	0.86738	12.727	2	0.99417	0.97756	11.365
Q5JTJ3-2;Q5JTJ3;Q5JTJ3-3	Q5JTJ3-2;Q5JTJ3;Q5JTJ3-3	6;6;6	6;6;6	6;6;6	Uncharacterized protein C1orf31	C1orf31	>sp|Q5JTJ3-2|CA031_HUMAN Isoform 2 of Uncharacterized protein C1orf31 OS=Homo sapiens GN=C1orf31;>sp|Q5JTJ3|CA031_HUMAN Uncharacterized protein C1orf31 OS=Homo sapiens GN=C1orf31 PE=2 SV=1;>sp|Q5JTJ3-3|CA031_HUMAN Isoform 3 of Uncharacterized protein C1orf	3	6	6	6	6	0	6	0	6	0	24.4	24.4	24.4	18.094	156	156;125;79	6		1.1669e-31	1.4072	1.3982	6.6487	5	1.264	1.3225	12.012	5	0.95648	0.94829	4.2149	5	1.4072	1.3982	6.6487	5	1.264	1.3225	12.012	5	0.95648	0.94829	4.2149
Q9BV19	Q9BV19	1	1	1	Uncharacterized protein C1orf50	C1orf50	>sp|Q9BV19|CA050_HUMAN Uncharacterized protein C1orf50 OS=Homo sapiens GN=C1orf50 PE=2 SV=2	1	1	1	1	1	0	1	0	1	0	8	8	8	21.876	199	199	1		0.0013093	NaN	NaN	NaN	1	NaN	NaN	NaN	1	NaN	NaN	NaN	1	NaN	NaN	NaN	1	NaN	NaN	NaN	1	NaN	NaN	NaN
Q8N6N3;Q8N6N3-2;Q8N6N3-3	Q8N6N3;Q8N6N3-2;Q8N6N3-3	1;1;1	1;1;1	1;1;1	UPF0690 protein C1orf52	C1orf52	>sp|Q8N6N3|CA052_HUMAN UPF0690 protein C1orf52 OS=Homo sapiens GN=C1orf52 PE=1 SV=1;>sp|Q8N6N3-2|CA052_HUMAN Isoform 2 of UPF0690 protein C1orf52 OS=Homo sapiens GN=C1orf52;>sp|Q8N6N3-3|CA052_HUMAN Isoform 3 of UPF0690 protein C1orf52 OS=Homo sapiens GN=C1	3	1	1	1	1	0	1	0	1	0	7.7	7.7	7.7	20.599	182	182;167;100	1		7.9196e-11	NaN	NaN	NaN	1	NaN	NaN	NaN	1	NaN	NaN	NaN	1	NaN	NaN	NaN	1	NaN	NaN	NaN	1	NaN	NaN	NaN
Q6IQ49;C9JIQ2;Q6IQ49-2;Q6IQ49-3	Q6IQ49;C9JIQ2;Q6IQ49-2;Q6IQ49-3	2;2;2;2	2;2;2;2	2;2;2;2	UPF0667 protein C1orf55	C1orf55	>sp|Q6IQ49|CA055_HUMAN UPF0667 protein C1orf55 OS=Homo sapiens GN=C1orf55 PE=1 SV=1;>tr|C9JIQ2|C9JIQ2_HUMAN UPF0667 protein C1orf55 OS=Homo sapiens GN=C1orf55 PE=4 SV=1;>sp|Q6IQ49-2|CA055_HUMAN Isoform 2 of UPF0667 protein C1orf55 OS=Homo sapiens GN=C1orf5	4	2	2	2	2	0	2	0	2	0	7.5	7.5	7.5	49.741	451	451;439;439;356	2		6.478e-28	1.1014	1.0604	25.153	2	0.93608	0.97819	0.5939	2	0.79362	0.81896	4.4438	2	1.1014	1.0604	25.153	2	0.93608	0.97819	0.5939	2	0.79362	0.81896	4.4438
Q07021;I3L3B0;I3L3Q7	Q07021;I3L3B0;I3L3Q7	13;10;10	13;10;10	13;10;10	Complement component 1 Q subcomponent-binding protein, mitochondrial	C1QBP	>sp|Q07021|C1QBP_HUMAN Complement component 1 Q subcomponent-binding protein, mitochondrial OS=Homo sapiens GN=C1QBP PE=1 SV=1;>tr|I3L3B0|I3L3B0_HUMAN Complement component 1 Q subcomponent-binding protein, mitochondrial OS=Homo sapiens GN=C1QBP PE=4 SV=1;>	3	13	13	13	13	0	13	0	13	0	64.5	64.5	64.5	31.362	282	282;178;177	44		0	1.3203	1.3182	19.42	41	1.394	1.4982	6.9535	41	1.0083	1.0574	18.616	41	1.3203	1.3182	19.42	41	1.394	1.4982	6.9535	41	1.0083	1.0574	18.616
Q9NWU2;B4DS00	Q9NWU2	6;2	6;2	6;2	Protein C20orf11	C20orf11	>sp|Q9NWU2|CT011_HUMAN Protein C20orf11 OS=Homo sapiens GN=C20orf11 PE=1 SV=1	2	6	6	6	6	0	6	0	6	0	47.8	47.8	47.8	26.748	228	228;155	6		2.8782e-115	0.98292	0.98307	15.612	6	0.87921	0.94899	15.097	6	0.90883	0.96482	27.19	6	0.98292	0.98307	15.612	6	0.87921	0.94899	15.097	6	0.90883	0.96482	27.19
Q5QPG6;Q9BUV8;Q9BUV8-2;Q9BUV8-3;Q9BUV8-4	Q5QPG6;Q9BUV8;Q9BUV8-2;Q9BUV8-3;Q9BUV8-4	2;2;2;2;2	2;2;2;2;2	2;2;2;2;2	Uncharacterized protein C20orf24	C20orf24	>tr|Q5QPG6|Q5QPG6_HUMAN Chromosome 20 open reading frame 24 OS=Homo sapiens GN=C20orf24 PE=2 SV=2;>sp|Q9BUV8|CT024_HUMAN Uncharacterized protein C20orf24 OS=Homo sapiens GN=C20orf24 PE=2 SV=1;>sp|Q9BUV8-2|CT024_HUMAN Isoform 2 of Uncharacterized protein C2	5	2	2	2	2	0	2	0	2	0	11.2	11.2	11.2	15.893	143	143;137;129;128;87	3		5.4433e-15	0.90032	0.90113	3.5902	3	0.93344	0.97483	4.3069	3	0.95649	0.92577	6.9273	3	0.90032	0.90113	3.5902	3	0.93344	0.97483	4.3069	3	0.95649	0.92577	6.9273
Q9GZN8-2;Q9GZN8;E9PAL2;H7BYU9	Q9GZN8-2;Q9GZN8;E9PAL2;H7BYU9	4;4;2;2	4;4;2;2	4;4;2;2	UPF0687 protein C20orf27	C20orf27	>sp|Q9GZN8-2|CT027_HUMAN Isoform 2 of UPF0687 protein C20orf27 OS=Homo sapiens GN=C20orf27;>sp|Q9GZN8|CT027_HUMAN UPF0687 protein C20orf27 OS=Homo sapiens GN=C20orf27 PE=1 SV=3;>tr|E9PAL2|E9PAL2_HUMAN UPF0687 protein C20orf27 OS=Homo sapiens GN=C20orf27 PE	4	4	4	4	4	2	4	2	4	2	21.6	21.6	21.6	21.645	199	199;174;133;127	9	2	1.4501e-64	1.1324	1.17	12.677	10	1.0333	1.0316	11.475	10	0.94123	0.91683	15.444	10	1.1446	1.1813	13.537	8	1.0426	1.0408	8.3115	8	0.94123	0.91683	16.996
A2A2Q9;Q9Y312	A2A2Q9;Q9Y312	8;8	8;8	8;8	Uncharacterized protein C20orf4	C20orf4	>tr|A2A2Q9|A2A2Q9_HUMAN Chromosome 20 open reading frame 4 OS=Homo sapiens GN=C20orf4 PE=4 SV=1;>sp|Q9Y312|CT004_HUMAN Uncharacterized protein C20orf4 OS=Homo sapiens GN=C20orf4 PE=1 SV=2	2	8	8	8	7	1	7	1	7	1	26.9	26.9	26.9	45.034	398	398;384	10	1	1.1015e-32	1.0984	1.0581	51.342	7	0.78641	0.85975	50.835	7	0.86809	0.93863	12.214	7	1.0984	1.0581	51.342	7	0.78641	0.85975	50.835	7	0.86809	0.93863	12.214
A8MSH5;Q9BY42;A2A2L5;A2A2L6	A8MSH5;Q9BY42;A2A2L5;A2A2L6	6;6;5;3	6;6;5;3	6;6;5;3	UPF0549 protein C20orf43	C20orf43	>tr|A8MSH5|A8MSH5_HUMAN UPF0549 protein C20orf43 OS=Homo sapiens GN=C20orf43 PE=4 SV=2;>sp|Q9BY42|CT043_HUMAN UPF0549 protein C20orf43 OS=Homo sapiens GN=C20orf43 PE=1 SV=3;>tr|A2A2L5|A2A2L5_HUMAN Chromosome 20 open reading frame 43 (Fragment) OS=Homo sapi	4	6	6	6	5	1	5	1	5	1	22.3	22.3	22.3	37.531	336	336;306;277;230	11	1	8.9346e-70	1.1662	1.1492	23.078	7	0.86717	0.92293	10.791	7	0.75437	0.79776	20.892	7	1.1856	1.1626	22.705	6	0.85822	0.89646	11.695	6	0.73571	0.76666	15.817
Q5TEU4;Q5TEU4-2;B3KR61	Q5TEU4;Q5TEU4-2;B3KR61	5;5;5	5;5;5	5;5;5	Probable methyltransferase C20orf7, mitochondrial	C20orf7	>sp|Q5TEU4|NDUF5_HUMAN NADH dehydrogenase [ubiquinone] 1 alpha subcomplex assembly factor 5 OS=Homo sapiens GN=NDUFAF5 PE=1 SV=1;>sp|Q5TEU4-2|NDUF5_HUMAN Isoform 2 of NADH dehydrogenase [ubiquinone] 1 alpha subcomplex assembly factor 5 OS=Homo sapiens GN=N	3	5	5	5	5	0	5	0	5	0	19.7	19.7	19.7	38.918	345	345;317;267	6		3.5647e-14	1.1832	1.2308	7.1044	4	1.0888	1.2513	11.064	4	0.92018	1.0331	24.527	4	1.1832	1.2308	7.1044	4	1.0888	1.2513	11.064	4	0.92018	1.0331	24.527
[truncated: 5,780 more rows]
[truncated: 41 more columns]

## Sheet: Crude
Protein IDs	Majority protein IDs	Peptide counts (all)	Peptide counts (razor+unique)	Peptide counts (unique)	PROTEIN NAMES	GENE NAMES	Fasta headers	Proteins	Peptides	Razor + unique peptides	Unique peptides	Peptides CRU	Peptides PUR	Razor + unique peptides CRU	Razor + unique peptides PUR	Unique peptides CRU	Unique peptides PUR	Sequence coverage [%]	Unique + razor sequence cover [%]	Unique sequence coverage [%]	Mol. weight [kDa]	Sequence length	Sequence lengths	Experiment CRU	Experiment PUR	PEP	Ratio M/L	Ratio M/L normalized	Ratio M/L variability [%]	Ratio M/L count	Ratio H/L	Ratio H/L normalized	Ratio H/L variability [%]	Ratio H/L count	Ratio H/M	Ratio H/M normalized	Ratio H/M variability [%]	Ratio H/M count	Ratio M/L CRU	Ratio M/L CRU norm 1.05	Ratio M/L CRU log2	Ratio M/L normalized CRU	Ratio M/L variability [%] CRU	Ratio M/L count CRU	Ratio H/L CRU	Ratio H/L CRU norm 0.95	Ratio H/L CRU log2	Ratio H/L normalized CRU	Ratio H/L variability [%] CRU
[truncated: 5,097 more rows]
[truncated: 50 more columns]

[truncated: 2 more sheets: Purified, Substrates]
