# Supplementary material for: Global Reprogramming of Host SUMOylation during Influenza Virus Infection
Source: Cell Rep. 2015 Nov 5;13(7):1467–80. doi: 10.1016/j.celrep.2015.10.001 (PMC4660286; doi:10.1016/j.celrep.2015.10.001)
Supplement: Table S2. SUMO2 Proteomic Dataset in Uninfected and IAV-Infected A549s, Related to Figure 3 [file mmc3.xlsx]

## Sheet: Info
	Experiment: A549 cells overexpressing TAP only or TAP-SUMO2 were infected with IAV (MOI of 2 PFU/cell) for 10h
	SILAC experimental setup:
	L (light): A549/TAP infected with IAV
	M (medium): A549/TAP-SUMO2 not infected (mock)
	H (heavy): A549/TAP-SUMO2 infected with IAV
	Guide to tabs:
	Essential acronyms applicable to all the tabs:
	CRU - values or other data related to samples derived from total cell lysate (crude)
	PUR - values or other data related to TAP-purified samples (purified)
	Tab 'Input' (6566 hits + 10 viral): 100% complete original data generated (as combined data set) from crude protein
	lysate and TAP-purified protein material.
	Tab 'Crude' (5143 hits + 10 viral): this data set contains all data relevant to proteins identified from total cell lysate.
	Not relevant or poor quality hits were filtered out from 'input' data set by removing:
	- suspected contaminants as determined by MaxQuant (only ident. by site, reverse, contaminants)
	- other suspected contaminants such as keratins and immunoglobulins
	- all data with missing crude ratios
	- all data with 0 unique crude peptides
	- doublets
	and also filling in missing information such as protein and gene names
	Tab 'Purified' (1893 hits + 9 viral): this data set contains all data relevant to proteins identified in TAP-purified sample.
	Not relevant or poor quality hits were filtered out from 'input' data set by removing :
	- suspected contaminants as determined by MaxQuant (only ident. by site, reverse, contaminants)
	- other suspected contaminants such as keratins and immunoglobulins
	- all data with missing purified ratios
	- all data with 0 unique purified peptides
	- doublets
	and also filling in missing information such as protein and gene names
	Tab 'Substrates' (815 hits + 3 viral): hits qualified as putative SUMO2 substrates as determined by H/L and M/L ratios.
	This includes substrates with increased (red font), unchanged (black font) and decreased (blue font) SUMOylation.
	Change in substrate SUMOylation is determined (and sortable) by PUR H/M ratio (either fold or log2).
	Corresponding crude values that are missing are marked as '---'.
	Cut-off ratios defining changes in SUMOylation (PUR H/M log2 ratios):
	a) ≤-1.12 (decreased SUMOylation)
	b) -1.11 to 1.11 (unchanged SUMOylation)
	c) ≥1.12 (increased SUMOylation)
	NOTE: for more information see experimental procedures section of the manuscript

## Sheet: Input
Protein IDs	Majority protein IDs	Peptide counts (all)	Peptide counts (razor+unique)	Peptide counts (unique)	PROTEIN NAMES	GENE NAMES	Fasta headers	Proteins	Peptides	Razor + unique peptides	Unique peptides	Peptides CRU	Peptides PUR	Razor + unique peptides CRU	Razor + unique peptides PUR	Unique peptides CRU	Unique peptides PUR	Sequence coverage [%]	Unique + razor sequence cover [%]	Unique sequence coverage [%]	Mol. weight [kDa]	Sequence length	Sequence lengths	Experiment CRU	Experiment PUR	PEP	Ratio M/L	Ratio M/L normalized	Ratio M/L variability [%]	Ratio M/L count	Ratio H/L	Ratio H/L normalized	Ratio H/L variability [%]	Ratio H/L count	Ratio H/M	Ratio H/M normalized	Ratio H/M variability [%]	Ratio H/M count	Ratio M/L CRU	Ratio M/L normalized CRU	Ratio M/L variability [%] CRU	Ratio M/L count CRU	Ratio H/L CRU	Ratio H/L normalized CRU	Ratio H/L variability [%] CRU	Ratio H/L count CRU	Ratio H/M CRU	Ratio H/M normalized CRU	Ratio H/M variability [%] CRU
Q9BVM4	Q9BVM4	3	3	3	Gamma-glutamylaminecyclotransferase	A2LD1	>sp|Q9BVM4|A2LD1_HUMAN Gamma-glutamylaminecyclotransferase OS=Homo sapiens GN=A2LD1 PE=1 SV=2	1	3	3	3	3	0	3	0	3	0	32	32	32	17.328	153	153	4		2.5869e-09	0.77524	0.84611	17.27	4	0.51565	0.59356	22.102	4	0.64778	0.65845	34.42	4	0.77524	0.84611	17.27	4	0.51565	0.59356	22.102	4	0.64778	0.65845	34.42
Q9NRG9;Q9NRG9-2;F8VZ44;H3BU82;F8VUB6	Q9NRG9;Q9NRG9-2;F8VZ44;H3BU82	9;8;7;6;3	9;8;7;6;3	9;8;7;6;3	Aladin	AAAS	>sp|Q9NRG9|AAAS_HUMAN Aladin OS=Homo sapiens GN=AAAS PE=1 SV=1;>sp|Q9NRG9-2|AAAS_HUMAN Isoform 2 of Aladin OS=Homo sapiens GN=AAAS;>tr|F8VZ44|F8VZ44_HUMAN Aladin OS=Homo sapiens GN=AAAS PE=4 SV=1;>tr|H3BU82|H3BU82_HUMAN Aladin (Fragment) OS=Homo sapiens GN	5	9	9	9	9	0	9	0	9	0	21.4	21.4	21.4	59.573	546	546;513;422;358;277	11		7.9709e-48	1.1285	1.192	17.264	8	1.0274	1.1748	14.711	8	0.97134	1.0505	20.952	8	1.1285	1.192	17.264	8	1.0274	1.1748	14.711	8	0.97134	1.0505	20.952
Q86V21;Q86V21-2;Q86V21-3;F5GWW7;F5GYN1;E7EW25;F5H790;F5H3E3;F8W8B5;F6UZ17;F5GYW2;F5H8J5;F5H4V2;F5H6X9	Q86V21;Q86V21-2;Q86V21-3	8;6;5;3;3;2;2;2;1;1;1;1;1;1	8;6;5;3;3;2;2;2;1;1;1;1;1;1	8;6;5;3;3;2;2;2;1;1;1;1;1;1	Acetoacetyl-CoA synthetase	AACS	>sp|Q86V21|AACS_HUMAN Acetoacetyl-CoA synthetase OS=Homo sapiens GN=AACS PE=1 SV=1;>sp|Q86V21-2|AACS_HUMAN Isoform 2 of Acetoacetyl-CoA synthetase OS=Homo sapiens GN=AACS;>sp|Q86V21-3|AACS_HUMAN Isoform 3 of Acetoacetyl-CoA synthetase OS=Homo sapiens GN=AA	14	8	8	8	8	0	8	0	8	0	13.1	13.1	13.1	75.143	672	672;599;270;225;159;218;143;120;259;253;184;104;98;86	8		2.5857e-20	0.63262	0.60986	25.599	7	0.59418	0.65065	23.569	7	0.97869	1.0286	8.3654	7	0.63262	0.60986	25.599	7	0.59418	0.65065	23.569	7	0.97869	1.0286	8.3654
Q6PD74;B4DG44;H0YL49	Q6PD74	5;2;1	5;2;1	5;2;1	Alpha- and gamma-adaptin-binding protein p34	AAGAB	>sp|Q6PD74|AAGAB_HUMAN Alpha- and gamma-adaptin-binding protein p34 OS=Homo sapiens GN=AAGAB PE=1 SV=1	3	5	5	5	5	0	5	0	5	0	46.3	46.3	46.3	34.593	315	315;206;58	7		2.5266e-25	0.99025	1.0339	20.214	7	0.94495	1.0633	20.024	7	0.83954	0.94912	14.994	7	0.99025	1.0339	20.214	7	0.94495	1.0633	20.024	7	0.83954	0.94912	14.994
Q2M2I8;Q2M2I8-2;E9PG46	Q2M2I8;Q2M2I8-2;E9PG46	11;11;10	11;11;10	9;9;8	AP2-associated protein kinase 1	AAK1	>sp|Q2M2I8|AAK1_HUMAN AP2-associated protein kinase 1 OS=Homo sapiens GN=AAK1 PE=1 SV=3;>sp|Q2M2I8-2|AAK1_HUMAN Isoform 2 of AP2-associated protein kinase 1 OS=Homo sapiens GN=AAK1;>tr|E9PG46|E9PG46_HUMAN AP2-associated protein kinase 1 OS=Homo sapiens GN=	3	11	11	9	11	0	11	0	9	0	15.2	15.2	13.2	103.88	961	961;863;674	12		7.8997e-24	0.87471	0.86187	16.455	9	0.90939	0.95298	68.553	9	1.0296	1.067	57.538	9	0.87471	0.86187	16.455	9	0.90939	0.95298	68.553	9	1.0296	1.067	57.538
C9JEH3;Q13685;C9JG97;C9JTS3	C9JEH3;Q13685;C9JG97;C9JTS3	3;3;3;3	3;3;3;3	3;3;3;3	Angio-associated migratory cell protein	AAMP	>tr|C9JEH3|C9JEH3_HUMAN Angio-associated migratory cell protein OS=Homo sapiens GN=AAMP PE=4 SV=1;>sp|Q13685|AAMP_HUMAN Angio-associated migratory cell protein OS=Homo sapiens GN=AAMP PE=1 SV=2;>tr|C9JG97|C9JG97_HUMAN Angio-associated migratory cell protei	4	3	3	3	3	0	3	0	3	0	11	11	11	46.821	435	435;434;415;201	5		1.0519e-39	1.4784	1.5715	8.2667	2	1.3693	1.5347	0.77795	2	0.92621	0.9976	3.4898	2	1.4784	1.5715	8.2667	2	1.3693	1.5347	0.77795	2	0.92621	0.9976	3.4898
P49588;H3BPK7	P49588	53;17	53;17	53;17	Alanine--tRNA ligase, cytoplasmic	AARS	>sp|P49588|SYAC_HUMAN Alanine--tRNA ligase, cytoplasmic OS=Homo sapiens GN=AARS PE=1 SV=2	2	53	53	53	53	10	53	10	53	10	66	66	66	106.81	968	968;274	149	12	0	1.0649	1.0682	30.349	144	0.89892	0.93759	41.231	144	0.82356	0.88406	20.981	144	1.0641	1.0705	25.83	136	0.9038	0.94312	23.388	136	0.83045	0.88544	20.963
Q5JTZ9	Q5JTZ9	5	5	5	Alanine--tRNA ligase, mitochondrial	AARS2	>sp|Q5JTZ9|SYAM_HUMAN Alanine--tRNA ligase, mitochondrial OS=Homo sapiens GN=AARS2 PE=1 SV=1	1	5	5	5	5	0	5	0	5	0	5.6	5.6	5.6	107.34	985	985	6		2.8478e-15	1.0137	0.99826	19.313	5	0.72735	0.83129	16.411	5	0.72671	0.83994	11.502	5	1.0137	0.99826	19.313	5	0.72735	0.83129	16.411	5	0.72671	0.83994	11.502
Q9BTE6;H7C1W7;H7C2B6	Q9BTE6;H7C1W7	12;7;1	12;7;1	1;1;1	Alanyl-tRNA editing protein Aarsd1	AARSD1	>sp|Q9BTE6|AASD1_HUMAN Alanyl-tRNA editing protein Aarsd1 OS=Homo sapiens GN=AARSD1 PE=1 SV=2;>tr|H7C1W7|H7C1W7_HUMAN Alanyl-tRNA-editing protein Aarsd1 (Fragment) OS=Homo sapiens GN=AARSD1 PE=4 SV=1	3	12	12	1	11	1	11	1	1	0	43.7	43.7	5.6	45.479	412	412;265;98	15	2	2.8915e-169	1.0182	1.0713	34.604	14	1.0757	1.2435	21.716	14	1.0665	1.1899	47.769	14	0.99297	1.0293	35.582	12	1.0637	1.2198	22.539	12	1.0665	1.2	51.46
Q9NRN7;E9PLW6;E9PNF3;B4DDW7	Q9NRN7;E9PLW6;E9PNF3	12;10;10;4	12;10;10;4	12;10;10;4	L-aminoadipate-semialdehyde dehydrogenase-phosphopantetheinyl transferase	AASDHPPT	>sp|Q9NRN7|ADPPT_HUMAN L-aminoadipate-semialdehyde dehydrogenase-phosphopantetheinyl transferase OS=Homo sapiens GN=AASDHPPT PE=1 SV=2;>tr|E9PLW6|E9PLW6_HUMAN L-aminoadipate-semialdehyde dehydrogenase-phosphopantetheinyl transferase (Fragment) OS=Homo sapi	4	12	12	12	12	1	12	1	12	1	36.6	36.6	36.6	35.776	309	309;190;160;138	16	1	3.3886e-69	0.94415	0.984	14.122	14	1.007	1.1225	44.173	14	1.0821	1.0944	51.775	14	0.94116	0.99616	14.559	13	0.99974	1.1459	45.716	13	1.0774	1.0874	53.881
Q9NY61	Q9NY61	7	7	7	Protein AATF	AATF	>sp|Q9NY61|AATF_HUMAN Protein AATF OS=Homo sapiens GN=AATF PE=1 SV=1	1	7	7	7	7	1	7	1	7	1	21.1	21.1	21.1	63.132	560	560	8	1	6.5656e-67	1.464	1.4137	22.86	7	1.3819	1.3594	27.338	7	0.84566	0.88984	9.045	7	1.464	1.4137	22.86	7	1.3819	1.3594	27.338	7	0.84566	0.88984	9.045
Q9NP58;Q9NP58-4;H7BXK9	Q9NP58;Q9NP58-4;H7BXK9	5;5;5	5;5;5	5;5;5	ATP-binding cassette sub-family B member 6, mitochondrial	ABCB6	>sp|Q9NP58|ABCB6_HUMAN ATP-binding cassette sub-family B member 6, mitochondrial OS=Homo sapiens GN=ABCB6 PE=1 SV=1;>sp|Q9NP58-4|ABCB6_HUMAN Isoform 2 of ATP-binding cassette sub-family B member 6, mitochondrial OS=Homo sapiens GN=ABCB6;>tr|H7BXK9|H7BXK9_H	3	5	5	5	5	0	5	0	5	0	7.7	7.7	7.7	93.884	842	842;796;690	5		5.4061e-17	1.4572	1.4164	14.349	4	1.3683	1.5226	22.502	4	0.95199	1.0422	7.0746	4	1.4572	1.4164	14.349	4	1.3683	1.5226	22.502	4	0.95199	1.0422	7.0746
O75027-2;O75027;G3V1J3;B4DGL8;G3XAC4;E9PJR8;E9PNQ5	O75027-2;O75027;G3V1J3;B4DGL8;G3XAC4;E9PJR8;E9PNQ5	2;2;2;2;1;1;1	2;2;2;2;1;1;1	2;2;2;2;1;1;1	ATP-binding cassette sub-family B member 7, mitochondrial	ABCB7	>sp|O75027-2|ABCB7_HUMAN Isoform 2 of ATP-binding cassette sub-family B member 7, mitochondrial OS=Homo sapiens GN=ABCB7;>sp|O75027|ABCB7_HUMAN ATP-binding cassette sub-family B member 7, mitochondrial OS=Homo sapiens GN=ABCB7 PE=1 SV=2;>tr|G3V1J3|G3V1J3_H	7	2	2	2	2	0	2	0	2	0	2.9	2.9	2.9	82.768	753	753;752;726;702;712;188;171	2		8.6662e-06	NaN	NaN	NaN	1	NaN	NaN	NaN	1	NaN	NaN	NaN	1	NaN	NaN	NaN	1	NaN	NaN	NaN	1	NaN	NaN	NaN
P33527;P33527-9;P33527-3;I3L4X2;P33527-2;P33527-4;P33527-5;P33527-7;F5GXL7;P33527-6;P33527-8	P33527;P33527-9;P33527-3;I3L4X2;P33527-2;P33527-4;P33527-5;P33527-7;F5GXL7;P33527-6;P33527-8	58;57;56;56;54;52;52;50;50;48;46	58;57;56;56;54;52;52;50;50;48;46	56;55;54;54;52;52;50;50;48;48;46	Multidrug resistance-associated protein 1	ABCC1	>sp|P33527|MRP1_HUMAN Multidrug resistance-associated protein 1 OS=Homo sapiens GN=ABCC1 PE=1 SV=3;>sp|P33527-9|MRP1_HUMAN Isoform 9 of Multidrug resistance-associated protein 1 OS=Homo sapiens GN=ABCC1;>sp|P33527-3|MRP1_HUMAN Isoform 3 of Multidrug resist	11	58	58	56	58	0	58	0	56	0	48.1	48.1	47	171.59	1531	1531;1541;1475;1440;1472;1466;1416;1410;1215;1407;1351	95		0	1.3272	1.2206	21.906	91	0.98774	1.0147	18.023	91	0.74332	0.8017	18.376	91	1.3272	1.2206	21.906	91	0.98774	1.0147	18.023	91	0.74332	0.8017	18.376
Q96J65;Q96J65-2;Q96J65-3;Q96J65-5	Q96J65;Q96J65-2;Q96J65-3;Q96J65-5	1;1;1;1	1;1;1;1	1;1;1;1	Multidrug resistance-associated protein 9	ABCC12	>sp|Q96J65|MRP9_HUMAN Multidrug resistance-associated protein 9 OS=Homo sapiens GN=ABCC12 PE=1 SV=2;>sp|Q96J65-2|MRP9_HUMAN Isoform 2 of Multidrug resistance-associated protein 9 OS=Homo sapiens GN=ABCC12;>sp|Q96J65-3|MRP9_HUMAN Isoform 3 of Multidrug resi	4	1	1	1	1	0	1	0	1	0	0.7	0.7	0.7	152.3	1359	1359;1009;935;930	1		0.00019746	NaN	NaN	NaN	1	NaN	NaN	NaN	1	NaN	NaN	NaN	1	NaN	NaN	NaN	1	NaN	NaN	NaN	1	NaN	NaN	NaN
Q92887;O15440;Q86UX3	Q92887	29;1;1	29;1;1	29;1;1	Canalicular multispecific organic anion transporter 1	ABCC2	>sp|Q92887|MRP2_HUMAN Canalicular multispecific organic anion transporter 1 OS=Homo sapiens GN=ABCC2 PE=1 SV=3	3	29	29	29	29	0	29	0	29	0	24.7	24.7	24.7	174.21	1545	1545;1437;1394	40		2.4498e-147	0.92075	0.82832	28.589	37	0.76546	0.76656	29.753	37	0.77917	0.87347	29.516	37	0.92075	0.82832	28.589	37	0.76546	0.76656	29.753	37	0.77917	0.87347	29.516
O15438-4;O15438;O15438-2;O15438-5;H0Y8Q6;O15438-3;H0Y9T4	O15438-4;O15438;O15438-2	31;31;19;8;5;2;2	29;29;19;8;5;2;2	29;29;19;8;5;2;2	Canalicular multispecific organic anion transporter 2	ABCC3	>sp|O15438-4|MRP3_HUMAN Isoform 4 of Canalicular multispecific organic anion transporter 2 OS=Homo sapiens GN=ABCC3;>sp|O15438|MRP3_HUMAN Canalicular multispecific organic anion transporter 2 OS=Homo sapiens GN=ABCC3 PE=1 SV=3;>sp|O15438-2|MRP3_HUMAN Isofo	7	31	29	29	31	0	29	0	29	0	25.5	24.5	24.5	174.91	1578	1578;1527;1238;572;300;510;43	41		7.6506e-150	0.78086	0.72484	27.668	36	0.52656	0.56157	48.833	36	0.72495	0.80589	53.057	36	0.78086	0.72484	27.668	36	0.52656	0.56157	48.833	36	0.72495	0.80589	53.057
O15439;O15439-2;O15439-3;B7Z3Q7	O15439;O15439-2;O15439-3;B7Z3Q7	36;36;22;21	35;35;22;21	35;35;22;21	Multidrug resistance-associated protein 4	ABCC4	>sp|O15439|MRP4_HUMAN Multidrug resistance-associated protein 4 OS=Homo sapiens GN=ABCC4 PE=1 SV=3;>sp|O15439-2|MRP4_HUMAN Isoform 2 of Multidrug resistance-associated protein 4 OS=Homo sapiens GN=ABCC4;>sp|O15439-3|MRP4_HUMAN Isoform 3 of Multidrug resist	4	36	35	35	36	0	35	0	35	0	31.8	31.2	31.2	149.52	1325	1325;1278;859;784	40		2.1502e-148	1.3427	1.2416	31.819	36	1.0563	1.1155	42.082	36	0.77186	0.84415	14.733	36	1.3427	1.2416	31.819	36	1.0563	1.1155	42.082	36	0.77186	0.84415	14.733
E7EUE1;P28288;F5GYC1;P28288-2;P28288-3	E7EUE1;P28288;F5GYC1;P28288-2	21;21;18;17;6	21;21;18;17;6	21;21;18;17;6	ATP-binding cassette sub-family D member 3	ABCD3	>tr|E7EUE1|E7EUE1_HUMAN ATP-binding cassette sub-family D member 3 OS=Homo sapiens GN=ABCD3 PE=3 SV=1;>sp|P28288|ABCD3_HUMAN ATP-binding cassette sub-family D member 3 OS=Homo sapiens GN=ABCD3 PE=1 SV=1;>tr|F5GYC1|F5GYC1_HUMAN ATP-binding cassette sub-fami	5	21	21	21	21	1	21	1	21	1	35.1	35.1	35.1	78.401	683	683;659;586;549;236	32	1	1.0417e-295	0.88121	0.92694	19.037	24	0.68404	0.78099	24.622	24	0.79111	0.84948	17.773	24	0.87904	0.93061	19.442	23	0.68904	0.78227	23.986	23	0.80123	0.86226	17.783
P61221;D6R9I9;D6RGF4;H0Y990	P61221;D6R9I9	28;21;11;8	28;21;11;8	28;21;11;8	ATP-binding cassette sub-family E member 1	ABCE1	>sp|P61221|ABCE1_HUMAN ATP-binding cassette sub-family E member 1 OS=Homo sapiens GN=ABCE1 PE=1 SV=1;>tr|D6R9I9|D6R9I9_HUMAN ATP-binding cassette sub-family E member 1 OS=Homo sapiens GN=ABCE1 PE=4 SV=1	4	28	28	28	26	8	26	8	26	8	53.8	53.8	53.8	67.314	599	599;421;210;147	32	10	0	1.0174	1.0923	27.028	35	1.0888	1.1763	35.721	35	1.0286	1.0689	20.883	35	1.0021	1.0732	21.499	27	1.0318	1.1176	34.418	27	1.0186	1.0689	22.046
Q8NE71;Q8NE71-2;H0YGW7;E9PC67;F8VQZ0;Q5STZ8;Q5STZ7;F5GYK6	Q8NE71;Q8NE71-2;H0YGW7;E9PC67;F8VQZ0	30;28;22;15;15;9;9;1	30;28;22;15;15;9;9;1	30;28;22;15;15;9;9;1	ATP-binding cassette sub-family F member 1	ABCF1	>sp|Q8NE71|ABCF1_HUMAN ATP-binding cassette sub-family F member 1 OS=Homo sapiens GN=ABCF1 PE=1 SV=2;>sp|Q8NE71-2|ABCF1_HUMAN Isoform 2 of ATP-binding cassette sub-family F member 1 OS=Homo sapiens GN=ABCF1;>tr|H0YGW7|H0YGW7_HUMAN ATP-binding cassette sub-	8	30	30	30	30	6	30	6	30	6	43.6	43.6	43.6	95.925	845	845;807;596;533;532;340;238;105	43	6	2.8944e-228	1.1336	1.1169	34.152	42	1.072	1.0866	42.518	42	0.91204	0.99633	17.649	42	1.1353	1.1016	25.184	39	1.0777	1.1198	18.55	39	0.9273	0.9805	17.604
Q9UG63;C9JZV3;C9JHK9	Q9UG63;C9JZV3;C9JHK9	24;12;12	24;12;12	24;12;12	ATP-binding cassette sub-family F member 2	ABCF2	>sp|Q9UG63|ABCF2_HUMAN ATP-binding cassette sub-family F member 2 OS=Homo sapiens GN=ABCF2 PE=1 SV=2;>tr|C9JZV3|C9JZV3_HUMAN ATP-binding cassette sub-family F member 2 (Fragment) OS=Homo sapiens GN=ABCF2 PE=3 SV=1;>tr|C9JHK9|C9JHK9_HUMAN ATP-binding casset	3	24	24	24	24	3	24	3	24	3	37.2	37.2	37.2	71.289	623	623;288;240	34	3	6.6646e-137	0.82791	0.8177	27.409	31	0.91041	0.92576	22.79	31	1.0631	1.1209	23.406	31	0.81939	0.81754	26.911	30	0.90306	0.92254	21.417	30	1.0568	1.1083	23.613
Q9NUQ8;Q9NUQ8-2;F8WCU6	Q9NUQ8;Q9NUQ8-2	17;16;2	17;16;2	17;16;2	ATP-binding cassette sub-family F member 3	ABCF3	>sp|Q9NUQ8|ABCF3_HUMAN ATP-binding cassette sub-family F member 3 OS=Homo sapiens GN=ABCF3 PE=1 SV=2;>sp|Q9NUQ8-2|ABCF3_HUMAN Isoform 2 of ATP-binding cassette sub-family F member 3 OS=Homo sapiens GN=ABCF3	3	17	17	17	17	1	17	1	17	1	33.4	33.4	33.4	79.744	709	709;703;103	18	1	3.8777e-106	1.0889	1.1055	35.159	19	0.8703	0.93242	25.974	19	0.81505	0.90673	28.662	19	1.0887	1.0874	35.23	18	0.84506	0.91091	26.69	18	0.81835	0.90955	29.25
Q9UNQ0;Q9UNQ0-2;H0YAF1;H0YAF3	Q9UNQ0;Q9UNQ0-2	4;4;1;1	4;4;1;1	4;4;1;1	ATP-binding cassette sub-family G member 2	ABCG2	>sp|Q9UNQ0|ABCG2_HUMAN ATP-binding cassette sub-family G member 2 OS=Homo sapiens GN=ABCG2 PE=1 SV=3;>sp|Q9UNQ0-2|ABCG2_HUMAN Isoform 2 of ATP-binding cassette sub-family G member 2 OS=Homo sapiens GN=ABCG2	4	4	4	4	4	0	4	0	4	0	6.1	6.1	6.1	72.313	655	655;611;150;130	6		9.4689e-11	4.1322	4.036	16.823	5	3.271	3.2742	21.305	5	0.73604	0.80844	4.3659	5	4.1322	4.036	16.823	5	3.271	3.2742	21.305	5	0.73604	0.80844	4.3659
Q9NUJ1;B7Z6A8;C9IZX5	Q9NUJ1;B7Z6A8	15;10;6	15;10;6	15;10;6	Abhydrolase domain-containing protein 10, mitochondrial	ABHD10	>sp|Q9NUJ1|ABHDA_HUMAN Abhydrolase domain-containing protein 10, mitochondrial OS=Homo sapiens GN=ABHD10 PE=1 SV=1;>tr|B7Z6A8|B7Z6A8_HUMAN Abhydrolase domain-containing protein 10, mitochondrial OS=Homo sapiens GN=ABHD10 PE=2 SV=1	3	15	15	15	15	3	15	3	15	3	61.8	61.8	61.8	33.932	306	306;149;205	29	3	3.6139e-234	1.153	1.2352	18.846	32	0.99679	1.0605	15.83	32	0.88718	0.8916	17.818	32	1.1567	1.239	19.295	29	1.0155	1.0882	12.093	29	0.89355	0.89194	18.341
Q8NFV4;Q8NFV4-4;H7BYM8;H7BZ58;C9J7Q4;Q8NFV4-5;H7C396;Q8NFV4-2;Q8NFV4-3;H0YC52	Q8NFV4;Q8NFV4-4;H7BYM8	11;10;6;3;3;2;2;2;2;2	11;10;6;3;3;2;2;2;2;2	11;10;6;3;3;2;2;2;2;2	Abhydrolase domain-containing protein 11	ABHD11	>sp|Q8NFV4|ABHDB_HUMAN Abhydrolase domain-containing protein 11 OS=Homo sapiens GN=ABHD11 PE=1 SV=1;>sp|Q8NFV4-4|ABHDB_HUMAN Isoform 4 of Abhydrolase domain-containing protein 11 OS=Homo sapiens GN=ABHD11;>tr|H7BYM8|H7BYM8_HUMAN Abhydrolase domain-containi	10	11	11	11	11	0	11	0	11	0	51.4	51.4	51.4	34.69	315	315;308;258;184;159;145;123;101;97;87	11		5.2289e-127	0.56693	0.60109	32.363	10	0.56699	0.653	24.651	10	0.94709	1.0189	18.744	10	0.56693	0.60109	32.363	10	0.56699	0.653	24.651	10	0.94709	1.0189	18.744
Q8N2K0-2;Q8N2K0;Q8N2K0-3;I3L294;I3L1V0;Q5T712;I3L142;I3L440;I3L380	Q8N2K0-2;Q8N2K0;Q8N2K0-3	12;12;10;5;4;4;4;3;2	12;12;10;5;4;4;4;3;2	12;12;10;5;4;4;4;3;2	Monoacylglycerol lipase ABHD12	ABHD12	>sp|Q8N2K0-2|ABD12_HUMAN Isoform 2 of Monoacylglycerol lipase ABHD12 OS=Homo sapiens GN=ABHD12;>sp|Q8N2K0|ABD12_HUMAN Monoacylglycerol lipase ABHD12 OS=Homo sapiens GN=ABHD12 PE=2 SV=2;>sp|Q8N2K0-3|ABD12_HUMAN Isoform 3 of Monoacylglycerol lipase ABHD12 OS	9	12	12	12	12	0	12	0	12	0	42.6	42.6	42.6	45.558	404	404;398;360;159;194;187;140;105;118	14		1.8224e-78	0.78526	0.83267	24.51	13	0.69006	0.7893	62.638	13	0.99295	0.98292	60.256	13	0.78526	0.83267	24.51	13	0.69006	0.7893	62.638	13	0.99295	0.98292	60.256
Q96IU4;B4DNR3;F8W9U3;B4DQI4;Q96IU4-2	Q96IU4;B4DNR3;F8W9U3;B4DQI4	8;8;7;6;3	8;8;7;6;3	8;8;7;6;3	Abhydrolase domain-containing protein 14B	ABHD14B	>sp|Q96IU4|ABHEB_HUMAN Abhydrolase domain-containing protein 14B OS=Homo sapiens GN=ABHD14B PE=1 SV=1;>tr|B4DNR3|B4DNR3_HUMAN Abhydrolase domain-containing protein 14B OS=Homo sapiens GN=ABHD14B PE=2 SV=1;>tr|F8W9U3|F8W9U3_HUMAN Abhydrolase domain-containi	5	8	8	8	8	3	8	3	8	3	55.2	55.2	55.2	22.345	210	210;185;208;188;172	12	3	6.001e-125	0.73707	0.76896	15.982	14	0.55607	0.62167	11.989	14	0.71817	0.78313	9.8398	14	0.73186	0.76661	18.038	11	0.56147	0.63217	9.7068	11	0.75019	0.79779	9.3651
O95870;O95870-2;F6WSP1	O95870;O95870-2;F6WSP1	3;3;2	3;3;2	3;3;2	Abhydrolase domain-containing protein 16A	ABHD16A	>sp|O95870|ABHGA_HUMAN Abhydrolase domain-containing protein 16A OS=Homo sapiens GN=ABHD16A PE=1 SV=3;>sp|O95870-2|ABHGA_HUMAN Isoform 2 of Abhydrolase domain-containing protein 16A OS=Homo sapiens GN=ABHD16A;>tr|F6WSP1|F6WSP1_HUMAN Abhydrolase domain-cont	3	3	3	3	3	0	3	0	3	0	7.9	7.9	7.9	63.243	558	558;525;264	3		5.949e-09	0.71233	0.80847	11.045	3	0.60135	0.70203	27.288	3	0.80304	0.90546	3.8453	3	0.71233	0.80847	11.045	3	0.60135	0.70203	27.288	3	0.80304	0.90546	3.8453
Q8TB40;B4DDH7;F5H6T0	Q8TB40	4;1;1	4;1;1	4;1;1	Abhydrolase domain-containing protein 4	ABHD4	>sp|Q8TB40|ABHD4_HUMAN Abhydrolase domain-containing protein 4 OS=Homo sapiens GN=ABHD4 PE=2 SV=1	3	4	4	4	4	0	4	0	4	0	15.5	15.5	15.5	38.794	342	342;181;90	4		1.2984e-07	1.5689	1.6415	31.187	3	0.91163	1.0682	17.722	3	0.52039	0.55533	34.596	3	1.5689	1.6415	31.187	3	0.91163	1.0682	17.722	3	0.52039	0.55533	34.596
Q8WTS1;H7BZY9	Q8WTS1;H7BZY9	2;1	2;1	2;1	1-acylglycerol-3-phosphate O-acyltransferase ABHD5	ABHD5	>sp|Q8WTS1|ABHD5_HUMAN 1-acylglycerol-3-phosphate O-acyltransferase ABHD5 OS=Homo sapiens GN=ABHD5 PE=1 SV=1;>tr|H7BZY9|H7BZY9_HUMAN 1-acylglycerol-3-phosphate O-acyltransferase ABHD5 (Fragment) OS=Homo sapiens GN=ABHD5 PE=4 SV=1	2	2	2	2	2	0	2	0	2	0	7.4	7.4	7.4	39.095	349	349;155	2		2.6226e-06	2.1158	2.1911	111.83	2	0.93326	1.0781	22.081	2	0.4411	0.49512	90.117	2	2.1158	2.1911	111.83	2	0.93326	1.0781	22.081	2	0.4411	0.49512	90.117
Q9BV23;F5H7L1;C9JNE7;C9J010	Q9BV23;F5H7L1	3;3;1;1	3;3;1;1	3;3;1;1	Monoacylglycerol lipase ABHD6	ABHD6	>sp|Q9BV23|ABHD6_HUMAN Monoacylglycerol lipase ABHD6 OS=Homo sapiens GN=ABHD6 PE=2 SV=1;>tr|F5H7L1|F5H7L1_HUMAN Monoacylglycerol lipase ABHD6 OS=Homo sapiens GN=ABHD6 PE=4 SV=1	4	3	3	3	3	0	3	0	3	0	11	11	11	38.33	337	337;318;225;173	3		8.2129e-11	0.74232	0.78317	15.202	3	0.60171	0.6654	9.6284	3	0.74401	0.7719	3.1687	3	0.74232	0.78317	15.202	3	0.60171	0.6654	9.6284	3	0.74401	0.7719	3.1687
A6NFN2;Q8IZP0;F8WA56;Q8IZP0-9;Q8IZP0-6;Q8IZP0-5;Q8IZP0-3;Q8IZP0-4;Q8IZP0-2;F8WA55;Q8IZP0-7;F5H1G9;Q8IZP0-8;Q8IZP0-10;H7BXI6;Q8IZP0-11	A6NFN2;Q8IZP0;F8WA56;Q8IZP0-9;Q8IZP0-6;Q8IZP0-5;Q8IZP0-3;Q8IZP0-4;Q8IZP0-2;F8WA55;Q8IZP0-7;F5H1G9;Q8IZP0-8;Q8IZP0-10;H7BXI6;Q8IZP0-11	5;5;5;5;5;5;5;5;5;5;5;5;5;5;4;3	3;3;3;3;3;3;3;3;3;3;3;3;3;3;2;3	3;3;3;3;3;3;3;3;3;3;3;3;3;3;2;3	Abl interactor 1	ABI1	>tr|A6NFN2|A6NFN2_HUMAN Abl interactor 1 OS=Homo sapiens GN=ABI1 PE=4 SV=2;>sp|Q8IZP0|ABI1_HUMAN Abl interactor 1 OS=Homo sapiens GN=ABI1 PE=1 SV=4;>tr|F8WA56|F8WA56_HUMAN Abl interactor 1 OS=Homo sapiens GN=ABI1 PE=4 SV=1;>sp|Q8IZP0-9|ABI1_HUMAN Isoform 9	16	5	3	3	5	0	3	0	3	0	16.3	10	10	55.259	509	509;508;482;481;480;476;452;451;446;423;422;394;393;388;496;329	3		1.6799e-43	0.97422	1.0444	18.716	2	0.83867	0.95114	7.8878	2	0.86086	0.89268	13.574	2	0.97422	1.0444	18.716	2	0.83867	0.95114	7.8878	2	0.86086	0.89268	13.574
Q9NYB9;Q9NYB9-4;E7EP65;E7EW77;Q9NYB9-2;E9PEZ7;Q9NYB9-3;F8WEB9;F8WAQ3;F8WBL5;F8WAZ8;F8WCD7;F8WAU3;E7EUA1;H7C3Q7	Q9NYB9;Q9NYB9-4;E7EP65;E7EW77;Q9NYB9-2;E9PEZ7;Q9NYB9-3	6;6;6;6;6;6;3;2;2;2;2;2;2;2;1	6;6;6;6;6;6;3;2;2;2;2;2;2;2;1	4;4;4;4;4;4;2;2;2;2;2;2;2;2;1	Abl interactor 2	ABI2	>sp|Q9NYB9|ABI2_HUMAN Abl interactor 2 OS=Homo sapiens GN=ABI2 PE=1 SV=1;>sp|Q9NYB9-4|ABI2_HUMAN Isoform 4 of Abl interactor 2 OS=Homo sapiens GN=ABI2;>tr|E7EP65|E7EP65_HUMAN Abl interactor 2 (Fragment) OS=Homo sapiens GN=ABI2 PE=4 SV=1;>tr|E7EW77|E7EW77_H	15	6	6	4	6	0	6	0	4	0	17	17	10.7	55.663	513	513;507;486;480;475;458;401;108;97;87;75;59;53;44;201	8		1.7064e-91	0.81665	0.8753	44.509	7	0.84949	1.0337	55.104	7	0.92585	1.0548	21.546	7	0.81665	0.8753	44.509	7	0.84949	1.0337	55.104	7	0.92585	1.0548	21.546
P42684;P42684-6;P42684-5;P42684-7;P42684-3;D1MPS6;P42684-2;P42684-10;P42684-4;P42684-9;P42684-8	P42684;P42684-6;P42684-5;P42684-7;P42684-3;D1MPS6;P42684-2;P42684-10;P42684-4;P42684-9;P42684-8	4;4;4;4;3;3;3;3;3;3;3	4;4;4;4;3;3;3;3;3;3;3	3;3;3;3;2;2;2;2;2;2;2	Abelson tyrosine-protein kinase 2	ABL2	>sp|P42684|ABL2_HUMAN Abelson tyrosine-protein kinase 2 OS=Homo sapiens GN=ABL2 PE=1 SV=1;>sp|P42684-6|ABL2_HUMAN Isoform 6 of Abelson tyrosine-protein kinase 2 OS=Homo sapiens GN=ABL2;>sp|P42684-5|ABL2_HUMAN Isoform 5 of Abelson tyrosine-protein kinase 2	11	4	4	3	4	0	4	0	3	0	5.5	5.5	4.8	128.34	1182	1182;1161;1079;1058;1167;1146;1146;1064;1043;1043;542	5		1.8391e-06	0.9679	0.95709	7.6259	4	0.80612	0.92258	30.068	4	0.83179	0.94613	19.964	4	0.9679	0.95709	7.6259	4	0.80612	0.92258	30.068	4	0.83179	0.94613	19.964
Q12979;Q12979-2;F5H8B3;B7Z683;E9PFN9;F5H3S2;I3NI05;I3L2P5;I3L434;I3L0R7;I3L1U8;I3L3W0;I3L2C0;I3L4Y1;I3L379	Q12979;Q12979-2;F5H8B3;B7Z683;E9PFN9	25;25;25;19;14;11;7;7;5;3;3;3;2;2;2	25;25;25;19;14;11;7;7;5;3;3;3;2;2;2	22;22;22;16;13;9;7;6;5;3;2;3;0;2;1	Active breakpoint cluster region-related protein	ABR	>sp|Q12979|ABR_HUMAN Active breakpoint cluster region-related protein OS=Homo sapiens GN=ABR PE=2 SV=2;>sp|Q12979-2|ABR_HUMAN Isoform Short of Active breakpoint cluster region-related protein OS=Homo sapiens GN=ABR;>tr|F5H8B3|F5H8B3_HUMAN Active breakpoint	15	25	25	22	24	5	24	5	21	4	44.1	44.1	41.1	97.597	859	859;822;813;641;363;310;191;168;177;189;165;133;153;129;117	29	8	8.7314e-135	1.3194	1.3004	48.437	30	1.3608	1.3973	48.378	30	1.0364	1.0694	38.195	30	1.2952	1.2573	32.14	27	1.3149	1.3576	48.041	27	1.0476	1.072	39.177
Q9P1F3;Q5SZC9	Q9P1F3	7;1	7;1	7;1	Costars family protein ABRACL	ABRACL	>sp|Q9P1F3|ABRAL_HUMAN Costars family protein ABRACL OS=Homo sapiens GN=ABRACL PE=1 SV=1	2	7	7	7	7	0	7	0	7	0	77.8	77.8	77.8	9.0564	81	81;67	9		2.4638e-55	0.77478	0.82565	12.783	8	0.84872	0.91228	7.7264	8	1.067	1.046	7.1273	8	0.77478	0.82565	12.783	8	0.84872	0.91228	7.7264	8	1.067	1.046	7.1273
Q9ULW3	Q9ULW3	3	3	3	Activator of basal transcription 1	ABT1	>sp|Q9ULW3|ABT1_HUMAN Activator of basal transcription 1 OS=Homo sapiens GN=ABT1 PE=1 SV=1	1	3	3	3	3	0	3	0	3	0	12.5	12.5	12.5	31.079	272	272	3		8.7295e-07	1.3968	1.4674	19.497	3	1.255	1.4562	20.459	3	0.91112	1.0371	4.823	3	1.3968	1.4674	19.497	3	1.255	1.4562	20.459	3	0.91112	1.0371	4.823
P09110;F5GXL8;C9JDE9;H7C131;H0Y4D4;G5E935;B4E072;B4DVF4;F2Z3P7;F2Z2Q6	P09110;F5GXL8;C9JDE9;H7C131;H0Y4D4	13;12;11;9;7;6;5;2;1;1	13;12;11;9;7;6;5;2;1;1	13;12;11;9;7;6;5;2;1;1	3-ketoacyl-CoA thiolase, peroxisomal	ACAA1	>sp|P09110|THIK_HUMAN 3-ketoacyl-CoA thiolase, peroxisomal OS=Homo sapiens GN=ACAA1 PE=1 SV=2;>tr|F5GXL8|F5GXL8_HUMAN 3-ketoacyl-CoA thiolase, peroxisomal OS=Homo sapiens GN=ACAA1 PE=3 SV=1;>tr|C9JDE9|C9JDE9_HUMAN 3-ketoacyl-CoA thiolase, peroxisomal OS=Ho	10	13	13	13	13	0	13	0	13	0	53.5	53.5	53.5	44.292	424	424;356;383;290;237;331;126;153;121;113	22		7.3644e-238	0.80358	0.84034	13.587	19	0.65394	0.75773	18.055	19	0.85042	0.86853	17.161	19	0.80358	0.84034	13.587	19	0.65394	0.75773	18.055	19	0.85042	0.86853	17.161
P42765	P42765	26	26	26	3-ketoacyl-CoA thiolase, mitochondrial	ACAA2	>sp|P42765|THIM_HUMAN 3-ketoacyl-CoA thiolase, mitochondrial OS=Homo sapiens GN=ACAA2 PE=1 SV=2	1	26	26	26	22	13	22	13	22	13	63.7	63.7	63.7	41.924	397	397	41	14	0	0.68329	0.71426	29.035	47	0.65184	0.71875	17.369	47	0.97259	0.9973	24.922	47	0.67641	0.72242	24.443	34	0.65007	0.72314	18.615	34	0.9755	0.99265	18.477
Q13085-4;Q13085;Q13085-2;Q13085-3;F8W6G0;D3YTK0	Q13085-4;Q13085;Q13085-2;Q13085-3;F8W6G0	91;91;88;88;46;3	91;91;88;88;46;3	82;82;79;79;42;3	Acetyl-CoA carboxylase 1;Biotin carboxylase	ACACA	>sp|Q13085-4|ACACA_HUMAN Isoform 4 of Acetyl-CoA carboxylase 1 OS=Homo sapiens GN=ACACA;>sp|Q13085|ACACA_HUMAN Acetyl-CoA carboxylase 1 OS=Homo sapiens GN=ACACA PE=1 SV=2;>sp|Q13085-2|ACACA_HUMAN Isoform 2 of Acetyl-CoA carboxylase 1 OS=Homo sapiens GN=ACA	6	91	91	82	91	0	91	0	82	0	47	47	42.6	270	2383	2383;2346;2288;2268;1045;77	178		0	1.2532	1.1717	31.887	163	1.0734	1.1335	30.439	163	0.83109	0.91972	23.543	163	1.2532	1.1717	31.887	163	1.0734	1.1335	30.439	163	0.83109	0.91972	23.543
Q709F0;Q709F0-3;Q709F0-2;Q08AE9;D6RDI8;H0Y9C6	Q709F0;Q709F0-3;Q709F0-2;Q08AE9	3;3;2;2;1;1	3;3;2;2;1;1	3;3;2;2;1;1	Acyl-CoA dehydrogenase family member 11	ACAD11	>sp|Q709F0|ACD11_HUMAN Acyl-CoA dehydrogenase family member 11 OS=Homo sapiens GN=ACAD11 PE=1 SV=2;>sp|Q709F0-3|ACD11_HUMAN Isoform 3 of Acyl-CoA dehydrogenase family member 11 OS=Homo sapiens GN=ACAD11;>sp|Q709F0-2|ACD11_HUMAN Isoform 2 of Acyl-CoA dehydr	6	3	3	3	3	0	3	0	3	0	6.2	6.2	6.2	87.282	780	780;660;676;305;476;155	5		1.3127e-05	1.4318	1.3832	18.961	3	1.3436	1.2826	26.064	3	0.93503	0.94015	6.9261	3	1.4318	1.3832	18.961	3	1.3436	1.2826	26.064	3	0.93503	0.94015	6.9261
Q9H845;F8WAN8;H0Y8Z9;D6RCD8	Q9H845;F8WAN8	11;9;5;1	11;9;5;1	11;9;5;1	Acyl-CoA dehydrogenase family member 9, mitochondrial	ACAD9	>sp|Q9H845|ACAD9_HUMAN Acyl-CoA dehydrogenase family member 9, mitochondrial OS=Homo sapiens GN=ACAD9 PE=1 SV=1;>tr|F8WAN8|F8WAN8_HUMAN Acyl-CoA dehydrogenase family member 9, mitochondrial OS=Homo sapiens GN=ACAD9 PE=3 SV=1	4	11	11	11	11	0	11	0	11	0	25.8	25.8	25.8	68.76	621	621;488;384;173	13		3.2233e-118	0.8799	0.9407	26.427	10	0.89078	0.94316	20.059	10	0.92883	0.94686	18.095	10	0.8799	0.9407	26.427	10	0.89078	0.94316	20.059	10	0.92883	0.94686	18.095
B7Z9I1;Q5T4U5;P11310-2;P11310;B4DJE7;H0YDT5	B7Z9I1;Q5T4U5;P11310-2;P11310;B4DJE7	10;9;9;9;9;2	10;9;9;9;9;2	10;9;9;9;9;2	Medium-chain specific acyl-CoA dehydrogenase, mitochondrial	ACADM	>tr|B7Z9I1|B7Z9I1_HUMAN Medium-chain-specific acyl-CoA dehydrogenase, mitochondrial OS=Homo sapiens GN=ACADM PE=2 SV=1;>tr|Q5T4U5|Q5T4U5_HUMAN Acyl-Coenzyme A dehydrogenase, C-4 to C-12 straight chain OS=Homo sapiens GN=ACADM PE=2 SV=1;>sp|P11310-2|ACADM_H	6	10	10	10	8	3	8	3	8	3	35.8	35.8	35.8	42.426	385	385;454;425;421;232;67	13	5	4.6616e-214	0.84232	0.88303	23.7	14	0.74359	0.82074	20.431	14	0.86899	0.91504	15.206	14	0.84549	0.89646	26.914	11	0.6994	0.80663	22.589	11	0.85318	0.8703	16.691
P45954;B4DQ51;H0Y6T4	P45954;B4DQ51	12;11;1	12;11;1	12;11;1	Short/branched chain specific acyl-CoA dehydrogenase, mitochondrial	ACADSB	>sp|P45954|ACDSB_HUMAN Short/branched chain specific acyl-CoA dehydrogenase, mitochondrial OS=Homo sapiens GN=ACADSB PE=1 SV=1;>tr|B4DQ51|B4DQ51_HUMAN Short/branched chain-specific acyl-CoA dehydrogenase, mitochondrial OS=Homo sapiens GN=ACADSB PE=2 SV=1	3	12	12	12	12	1	12	1	12	1	35.2	35.2	35.2	47.485	432	432;330;171	15	1	2.7493e-108	0.72421	0.74822	12.456	14	0.77588	0.86667	15.944	14	0.96424	1.0821	19.176	14	0.71391	0.73726	11.828	13	0.76219	0.85058	15.796	13	0.96847	1.087	19.06
G3V1M7;F5H2A9;P49748;P49748-2	G3V1M7;F5H2A9;P49748;P49748-2	25;25;25;25	25;25;25;25	25;25;25;25	Very long-chain specific acyl-CoA dehydrogenase, mitochondrial	ACADVL	>tr|G3V1M7|G3V1M7_HUMAN Acyl-Coenzyme A dehydrogenase, very long chain, isoform CRA_b OS=Homo sapiens GN=ACADVL PE=3 SV=1;>tr|F5H2A9|F5H2A9_HUMAN Very long-chain-specific acyl-CoA dehydrogenase, mitochondrial OS=Homo sapiens GN=ACADVL PE=3 SV=1;>sp|P49748|	4	25	25	25	25	11	25	11	25	11	39.9	39.9	39.9	75.209	701	701;678;655;633	46	12	0	0.77048	0.80492	28.218	50	0.7853	0.8376	26.609	50	1.0176	1.1178	16.234	50	0.76251	0.80494	19.959	39	0.78189	0.83611	18.428	39	1.0382	1.1249	15.683
P24752;G3XAB4;H0YEL7;E9PRQ6;E9PKF3	P24752	22;9;9;7;2	22;9;9;7;2	22;9;9;7;2	Acetyl-CoA acetyltransferase, mitochondrial	ACAT1	>sp|P24752|THIL_HUMAN Acetyl-CoA acetyltransferase, mitochondrial OS=Homo sapiens GN=ACAT1 PE=1 SV=1	5	22	22	22	20	7	20	7	20	7	65.3	65.3	65.3	45.199	427	427;162;136;141;54	32	7	0	0.94534	1.0159	15.402	35	0.89451	0.99792	18.195	35	0.89888	0.90608	11.601	35	0.93324	0.98826	16.028	28	0.87463	0.9879	19.246	28	0.89894	0.9129	10.726
Q9BWD1;B7Z233	Q9BWD1;B7Z233	19;16	19;16	19;16	Acetyl-CoA acetyltransferase, cytosolic	ACAT2	>sp|Q9BWD1|THIC_HUMAN Acetyl-CoA acetyltransferase, cytosolic OS=Homo sapiens GN=ACAT2 PE=1 SV=2;>tr|B7Z233|B7Z233_HUMAN Acetyl-CoA acetyltransferase, cytosolic OS=Homo sapiens GN=ACAT2 PE=2 SV=1	2	19	19	19	18	6	18	6	18	6	65.7	65.7	65.7	41.35	397	397;426	38	8	0	0.76168	0.79265	13.504	37	0.81331	0.89291	19.321	37	1.0639	1.1353	17.573	37	0.75774	0.7902	13.685	33	0.80013	0.88347	20.31	33	1.0742	1.1374	18.451
Q9H3P7	Q9H3P7	10	10	10	Golgi resident protein GCP60	ACBD3	>sp|Q9H3P7|GCP60_HUMAN Golgi resident protein GCP60 OS=Homo sapiens GN=ACBD3 PE=1 SV=4	1	10	10	10	8	4	8	4	8	4	24.2	24.2	24.2	60.593	528	528	14	5	1.2621e-152	0.89277	0.94486	26.794	14	0.801	0.90736	26.045	14	0.84481	0.9206	13.419	14	0.88154	0.94486	31.57	10	0.7625	0.90736	30.488	10	0.83252	0.92889	13.749
Q5T8D3-3;Q5T8D3-2;Q5T8D3;H7BYB2;Q5T8D3-4;B7Z2A7;Q5T8E0	Q5T8D3-3;Q5T8D3-2;Q5T8D3;H7BYB2;Q5T8D3-4;B7Z2A7;Q5T8E0	9;9;8;8;6;5;5	9;9;8;8;6;5;5	8;8;7;7;6;5;4	Acyl-CoA-binding domain-containing protein 5	ACBD5	>sp|Q5T8D3-3|ACBD5_HUMAN Isoform 3 of Acyl-CoA-binding domain-containing protein 5 OS=Homo sapiens GN=ACBD5;>sp|Q5T8D3-2|ACBD5_HUMAN Isoform 2 of Acyl-CoA-binding domain-containing protein 5 OS=Homo sapiens GN=ACBD5;>sp|Q5T8D3|ACBD5_HUMAN Acyl-CoA-binding	7	9	9	8	9	0	9	0	8	0	16.4	16.4	16.4	58.977	525	525;490;534;531;416;348;294	14		5.9167e-115	0.74575	0.80164	55.883	8	0.61381	0.67082	49.564	8	0.88141	0.93023	10.37	8	0.74575	0.80164	55.883	8	0.61381	0.67082	49.564	8	0.88141	0.93023	10.37
Q9BR61	Q9BR61	10	10	10	Acyl-CoA-binding domain-containing protein 6	ACBD6	>sp|Q9BR61|ACBD6_HUMAN Acyl-CoA-binding domain-containing protein 6 OS=Homo sapiens GN=ACBD6 PE=1 SV=1	1	10	10	10	10	0	10	0	10	0	37.6	37.6	37.6	31.15	282	282	14		9.9482e-42	1.0473	1.1238	23.971	11	1.0883	1.1829	24.058	11	1.0104	1.108	7.9346	11	1.0473	1.1238	23.971	11	1.0883	1.1829	24.058	11	1.0104	1.108	7.9346
Q9NUN7;B7Z2Q2;F5GYA0;B7Z2V2;Q9NUN7-2	Q9NUN7;B7Z2Q2;F5GYA0;B7Z2V2;Q9NUN7-2	1;1;1;1;1	1;1;1;1;1	1;1;1;1;1	Alkaline ceramidase 3	ACER3	>sp|Q9NUN7|ACER3_HUMAN Alkaline ceramidase 3 OS=Homo sapiens GN=ACER3 PE=1 SV=3;>tr|B7Z2Q2|B7Z2Q2_HUMAN Alkaline ceramidase 3 OS=Homo sapiens GN=ACER3 PE=2 SV=1;>tr|F5GYA0|F5GYA0_HUMAN Alkaline ceramidase 3 OS=Homo sapiens GN=ACER3 PE=4 SV=1;>tr|B7Z2V2|B7Z	5	1	1	1	1	0	1	0	1	0	5.6	5.6	5.6	31.551	267	267;230;225;172;134	1		9.2916e-10	NaN	NaN	NaN	1	NaN	NaN	NaN	1	NaN	NaN	NaN	1	NaN	NaN	NaN	1	NaN	NaN	NaN	1	NaN	NaN	NaN
Q9UKV3;E7EQT4;Q9UKV3-5;Q9UKV3-2;Q9UKV3-3;G3V3B0;G3V3T3	Q9UKV3;E7EQT4;Q9UKV3-5	57;57;55;28;28;27;6	57;57;55;28;28;27;6	57;57;55;28;28;27;6	Apoptotic chromatin condensation inducer in the nucleus	ACIN1	>sp|Q9UKV3|ACINU_HUMAN Apoptotic chromatin condensation inducer in the nucleus OS=Homo sapiens GN=ACIN1 PE=1 SV=2;>tr|E7EQT4|E7EQT4_HUMAN Apoptotic chromatin condensation inducer in the nucleus OS=Homo sapiens GN=ACIN1 PE=4 SV=2;>sp|Q9UKV3-5|ACINU_HUMAN Is	7	57	57	57	34	56	34	56	34	56	43	43	43	151.86	1341	1341;1301;1328;614;583;582;194	62	317	0	7.5417	1.1632	114.06	283	10.261	1.9439	176.57	283	1.0838	1.298	38.128	283	0.94598	0.86537	31.326	57	0.87419	0.89083	20.176	57	0.96527	1.0139	35.778
E7ENH9;P53396;P53396-2;B4E3P0	E7ENH9;P53396;P53396-2;B4E3P0	68;68;66;51	68;68;66;51	68;68;66;51	ATP-citrate synthase	ACLY	>tr|E7ENH9|E7ENH9_HUMAN ATP-citrate synthase OS=Homo sapiens GN=ACLY PE=4 SV=2;>sp|P53396|ACLY_HUMAN ATP-citrate synthase OS=Homo sapiens GN=ACLY PE=1 SV=3;>sp|P53396-2|ACLY_HUMAN Isoform 2 of ATP-citrate synthase OS=Homo sapiens GN=ACLY;>tr|B4E3P0|B4E3P0_	4	68	68	68	66	37	66	37	66	37	59	59	59	126.22	1155	1155;1101;1091;830	328	56	0	0.95146	0.92957	45.155	299	0.94722	0.97567	43.036	299	0.97831	1.0723	22.467	299	0.9321	0.94125	26.057	256	0.92066	0.97306	23.959	256	0.98434	1.0669	21.895
Q9NRP4;F8W9V1	Q9NRP4;F8W9V1	1;1	1;1	1;1	Protein ACN9 homolog, mitochondrial	ACN9	>sp|Q9NRP4|ACN9_HUMAN Protein ACN9 homolog, mitochondrial OS=Homo sapiens GN=ACN9 PE=2 SV=1;>tr|F8W9V1|F8W9V1_HUMAN Protein ACN9 homolog, mitochondrial OS=Homo sapiens GN=ACN9 PE=4 SV=1	2	1	1	1	1	0	1	0	1	0	10.4	10.4	10.4	14.651	125	125;68	1		0.00027868	NaN	NaN	NaN	1	NaN	NaN	NaN	1	NaN	NaN	NaN	1	NaN	NaN	NaN	1	NaN	NaN	NaN	1	NaN	NaN	NaN
P21399;Q9HBB2;Q59FI0;Q5VZA6;E9PE88;O00408;F6W5Z0;O00408-4;E9PEF1;Q6ZMR1;F5H3Z7;F5H143;F5H2R8	P21399;Q9HBB2;Q59FI0;Q5VZA6	39;32;31;20;1;1;1;1;1;1;1;1;1	39;32;31;20;1;1;1;1;1;1;1;1;1	39;32;31;20;1;1;1;1;1;1;1;1;1	Cytoplasmic aconitate hydratase	ACO1;IRP1	>sp|P21399|ACOC_HUMAN Cytoplasmic aconitate hydratase OS=Homo sapiens GN=ACO1 PE=1 SV=3;>tr|Q9HBB2|Q9HBB2_HUMAN Cytoplasmic aconitate hydratase OS=Homo sapiens GN=IRP1 PE=2 SV=1;>tr|Q59FI0|Q59FI0_HUMAN Aconitase 1 variant (Fragment) OS=Homo sapiens GN=ACO1	13	39	39	39	39	8	39	8	39	8	51.9	51.9	51.9	98.398	889	889;790;781;434;950;941;934;932;826;685;106;92;65	55	10	0	0.52296	0.51243	51.475	58	0.42579	0.44112	32.594	58	0.84652	0.88791	53.779	58	0.50641	0.50672	50.305	52	0.41992	0.43673	20.032	52	0.8514	0.88791	49.93
A2A274;Q99798;F5H2A5;B4DEC3;B4DW08	A2A274;Q99798;F5H2A5;B4DEC3;B4DW08	30;30;29;20;20	30;30;29;20;20	30;30;29;20;20	Aconitate hydratase, mitochondrial	ACO2	>tr|A2A274|A2A274_HUMAN Aconitase 2, mitochondrial OS=Homo sapiens GN=ACO2 PE=4 SV=1;>sp|Q99798|ACON_HUMAN Aconitate hydratase, mitochondrial OS=Homo sapiens GN=ACO2 PE=1 SV=2;>tr|F5H2A5|F5H2A5_HUMAN Aconitate hydratase, mitochondrial OS=Homo sapiens GN=AC	5	30	30	30	30	6	30	6	30	6	50.6	50.6	50.6	87.819	805	805;780;761;501;491	47	6	0	0.9023	0.88299	31.947	51	0.77805	0.7701	30.29	51	0.85536	0.8966	22.112	51	0.8955	0.8879	31.99	46	0.77531	0.7736	29.516	46	0.85617	0.90155	23.014
Q9NPJ3;F5H2L4	Q9NPJ3;F5H2L4	6;4	6;4	6;4	Acyl-coenzyme A thioesterase 13	ACOT13	>sp|Q9NPJ3|ACO13_HUMAN Acyl-coenzyme A thioesterase 13 OS=Homo sapiens GN=ACOT13 PE=1 SV=1;>tr|F5H2L4|F5H2L4_HUMAN Acyl-coenzyme A thioesterase 13 OS=Homo sapiens GN=ACOT13 PE=4 SV=1	2	6	6	6	6	0	6	0	6	0	44.3	44.3	44.3	14.96	140	140;117	10		1.0221e-29	1.5142	1.6573	20.383	8	1.1345	1.1715	10.313	8	0.74305	0.72204	9.6507	8	1.5142	1.6573	20.383	8	1.1345	1.1715	10.313	8	0.74305	0.72204	9.6507
P49753;Q86TX2;G3V4F2;P49753-2;B3KSA0	P49753;Q86TX2;G3V4F2;P49753-2;B3KSA0	21;21;20;11;11	21;21;20;11;11	21;21;20;11;11	Acyl-coenzyme A thioesterase 2, mitochondrial;Acyl-coenzyme A thioesterase 1	ACOT2;ACOT1	>sp|P49753|ACOT2_HUMAN Acyl-coenzyme A thioesterase 2, mitochondrial OS=Homo sapiens GN=ACOT2 PE=1 SV=6;>sp|Q86TX2|ACOT1_HUMAN Acyl-coenzyme A thioesterase 1 OS=Homo sapiens GN=ACOT1 PE=1 SV=1;>tr|G3V4F2|G3V4F2_HUMAN Acyl-coenzyme A thioesterase 1 OS=Homo	5	21	21	21	19	11	19	11	19	11	58.6	58.6	58.6	53.218	483	483;421;395;301;286	26	12	2.011e-304	0.77964	0.82363	22.142	35	0.6718	0.75539	50.667	35	0.8495	0.92589	39.243	35	0.7757	0.82888	24.033	26	0.6685	0.75585	58.325	26	0.85919	0.92607	43.701
O00154-4;O00154;O00154-5;O00154-6;B4DUX0;O00154-3;O00154-2;F5GWE2;Q6ZUV0	O00154-4;O00154;O00154-5;O00154-6;B4DUX0;O00154-3;O00154-2	17;16;16;16;13;12;12;7;1	17;16;16;16;13;12;12;7;1	17;16;16;16;13;12;12;7;1	Cytosolic acyl coenzyme A thioester hydrolase	ACOT7	>sp|O00154-4|BACH_HUMAN Isoform 4 of Cytosolic acyl coenzyme A thioester hydrolase OS=Homo sapiens GN=ACOT7;>sp|O00154|BACH_HUMAN Cytosolic acyl coenzyme A thioester hydrolase OS=Homo sapiens GN=ACOT7 PE=1 SV=3;>sp|O00154-5|BACH_HUMAN Isoform 5 of Cytosoli	9	17	17	17	15	10	15	10	15	10	47.6	47.6	47.6	37.419	338	338;380;350;329;265;283;246;223;252	23	10	6.7642e-146	1.112	1.1656	16.345	28	1.0417	1.1575	21.733	28	0.95001	1.0109	16.828	28	1.112	1.1732	18.163	18	1.0261	1.1448	25.765	18	0.93436	1.0064	20.719
O14734;A6NDT2;H7C5A7;E9PJN0;E9PIS4;G5E995;E9PMC4;Q9BR14;H0Y698	O14734;A6NDT2;H7C5A7;E9PJN0;E9PIS4;G5E995;E9PMC4;Q9BR14;H0Y698	2;2;2;1;1;1;1;1;1	2;2;2;1;1;1;1;1;1	2;2;2;1;1;1;1;1;1	Acyl-coenzyme A thioesterase 8	ACOT8	>sp|O14734|ACOT8_HUMAN Acyl-coenzyme A thioesterase 8 OS=Homo sapiens GN=ACOT8 PE=1 SV=1;>tr|A6NDT2|A6NDT2_HUMAN Acyl-CoA thioesterase 8, isoform CRA_c OS=Homo sapiens GN=ACOT8 PE=4 SV=1;>tr|H7C5A7|H7C5A7_HUMAN Acyl-coenzyme A thioesterase 8 (Fragment) OS=	9	2	2	2	2	1	2	1	2	1	8.5	8.5	8.5	35.914	319	319;254;209;226;132;113;94;92;74	2	1	1.3188e-06	1.0035	0.97168	22.692	3	0.70138	0.79199	30.498	3	0.88239	0.87459	8.0192	3	0.91885	0.97262	32.091	2	0.82731	0.89328	41.996	2	0.88747	0.93707	9.7593
Q9Y305-4;Q9Y305;Q9Y305-2;Q9Y305-3;H7C5Q2;C9J7L8	Q9Y305-4;Q9Y305;Q9Y305-2;Q9Y305-3;H7C5Q2	24;23;23;21;13;9	24;23;23;21;13;9	24;23;23;21;13;9	Acyl-coenzyme A thioesterase 9, mitochondrial	ACOT9	>sp|Q9Y305-4|ACOT9_HUMAN Isoform 4 of Acyl-coenzyme A thioesterase 9, mitochondrial OS=Homo sapiens GN=ACOT9;>sp|Q9Y305|ACOT9_HUMAN Acyl-coenzyme A thioesterase 9, mitochondrial OS=Homo sapiens GN=ACOT9 PE=1 SV=2;>sp|Q9Y305-2|ACOT9_HUMAN Isoform 2 of Acyl-	6	24	24	24	24	9	24	9	24	9	59.2	59.2	59.2	50.85	448	448;439;406;379;264;136	33	10	7.5486e-284	0.90362	0.95188	20.569	39	0.92386	0.98982	66.589	39	1.0138	1.0252	72.94	39	0.89351	0.94982	20.698	31	0.91867	0.9979	74.511	31	0.99481	1.0095	81.714
Q15067;Q15067-2;F5GYQ8;F5H0M0	Q15067;Q15067-2;F5GYQ8;F5H0M0	14;14;14;14	14;14;14;14	14;14;14;14	Peroxisomal acyl-coenzyme A oxidase 1;Acyl-coenzyme A oxidase	ACOX1	>sp|Q15067|ACOX1_HUMAN Peroxisomal acyl-coenzyme A oxidase 1 OS=Homo sapiens GN=ACOX1 PE=1 SV=3;>sp|Q15067-2|ACOX1_HUMAN Isoform 2 of Peroxisomal acyl-coenzyme A oxidase 1 OS=Homo sapiens GN=ACOX1;>tr|F5GYQ8|F5GYQ8_HUMAN Acyl-coenzyme A oxidase OS=Homo sap	4	14	14	14	14	0	14	0	14	0	26.2	26.2	26.2	74.423	660	660;660;622;592	17		1.0279e-69	1.0515	1.1066	13.337	17	0.90614	0.98135	16.12	17	0.90879	0.94457	8.9148	17	1.0515	1.1066	13.337	17	0.90614	0.98135	16.12	17	0.90879	0.94457	8.9148
P24666;P24666-2;P24666-3;B5MCC7;G5E9R5;C9JNS5;F2Z2Q9;D3YTI2	P24666;P24666-2;P24666-3;B5MCC7;G5E9R5	12;8;8;7;7;5;5;3	12;8;8;7;7;5;5;3	12;8;8;7;7;5;5;3	Low molecular weight phosphotyrosine protein phosphatase	ACP1	>sp|P24666|PPAC_HUMAN Low molecular weight phosphotyrosine protein phosphatase OS=Homo sapiens GN=ACP1 PE=1 SV=3;>sp|P24666-2|PPAC_HUMAN Isoform 2 of Low molecular weight phosphotyrosine protein phosphatase OS=Homo sapiens GN=ACP1;>sp|P24666-3|PPAC_HUMAN I	8	12	12	12	11	5	11	5	11	5	76.6	76.6	76.6	18.042	158	158;158;124;112;80;72;70;85	15	5	1.2771e-225	1.2437	1.352	71.973	19	1.2634	1.3832	103.62	19	0.96087	1.0002	26.391	19	1.2492	1.3768	16.625	14	1.2721	1.4111	12.399	14	0.95294	0.98885	7.9714
B4DFQ6;Q96CM8;B4DHT5;E9PF16;B4DUF5;D6RF87	B4DFQ6;Q96CM8;B4DHT5;E9PF16;B4DUF5	5;5;5;5;4;1	5;5;5;5;4;1	5;5;5;5;4;1	Acyl-CoA synthetase family member 2, mitochondrial	ACSF2	>tr|B4DFQ6|B4DFQ6_HUMAN Acyl-CoA synthetase family member 2, mitochondrial OS=Homo sapiens GN=ACSF2 PE=2 SV=1;>sp|Q96CM8|ACSF2_HUMAN Acyl-CoA synthetase family member 2, mitochondrial OS=Homo sapiens GN=ACSF2 PE=1 SV=2;>tr|B4DHT5|B4DHT5_HUMAN Acyl-CoA synt	6	5	5	5	5	0	5	0	5	0	12	12	12	70.622	640	640;615;602;572;455;183	6		2.0667e-33	1.1008	1.1645	18.533	6	0.58677	0.59242	28.866	6	0.56939	0.64168	19.019	6	1.1008	1.1645	18.533	6	0.58677	0.59242	28.866	6	0.56939	0.64168	19.019
Q4G176;F5H2G6;F5GX20;F5H5A1;F5H755;F5H362	Q4G176;F5H2G6;F5GX20	5;4;4;1;1;1	5;4;4;1;1;1	5;4;4;1;1;1	Acyl-CoA synthetase family member 3, mitochondrial	ACSF3	>sp|Q4G176|ACSF3_HUMAN Acyl-CoA synthetase family member 3, mitochondrial OS=Homo sapiens GN=ACSF3 PE=1 SV=3;>tr|F5H2G6|F5H2G6_HUMAN Acyl-CoA synthetase family member 3, mitochondrial OS=Homo sapiens GN=ACSF3 PE=4 SV=1;>tr|F5GX20|F5GX20_HUMAN Acyl-CoA synt	6	5	5	5	5	2	5	2	5	2	7.8	7.8	7.8	64.129	576	576;368;237;311;235;190	5	6	6.0251e-15	1.0275	1.0903	29.123	8	0.92595	1.0661	41.1	8	0.79848	0.87726	26.911	8	0.91135	0.98414	38.164	4	0.92612	1.0995	53.938	4	0.79595	0.90189	17.449
P33121;P33121-2;E7EPM6;B7Z452;B7Z3Z9;D6RER0;H0Y9U7;H0Y9Z9;Q9ULC5-3;Q9ULC5;Q9ULC5-4;B4DX30	P33121;P33121-2;E7EPM6;B7Z452;B7Z3Z9;D6RER0	14;14;14;12;11;9;4;2;1;1;1;1	14;14;14;12;11;9;4;2;1;1;1;1	12;12;12;10;11;7;4;2;1;1;1;1	Long-chain-fatty-acid--CoA ligase 1	ACSL1	>sp|P33121|ACSL1_HUMAN Long-chain-fatty-acid--CoA ligase 1 OS=Homo sapiens GN=ACSL1 PE=1 SV=1;>sp|P33121-2|ACSL1_HUMAN Isoform 2 of Long-chain-fatty-acid--CoA ligase 1 OS=Homo sapiens GN=ACSL1;>tr|E7EPM6|E7EPM6_HUMAN Long-chain-fatty-acid--CoA ligase 1 OS=	12	14	14	12	14	0	14	0	12	0	25.6	25.6	23.4	77.942	698	698;688;664;698;527;388;294;94;739;683;659;465	15		1.3206e-37	0.66576	0.65743	38.048	15	0.62729	0.65485	38.573	15	0.8841	0.9833	45.012	15	0.66576	0.65743	38.048	15	0.62729	0.65485	38.573	15	0.8841	0.9833	45.012
O95573;H7C260;H7BYZ7;F5GWH2;F5H062;C9JC11	O95573	36;8;8;5;2;1	36;8;8;5;2;1	34;8;7;5;2;1	Long-chain-fatty-acid--CoA ligase 3	ACSL3	>sp|O95573|ACSL3_HUMAN Long-chain-fatty-acid--CoA ligase 3 OS=Homo sapiens GN=ACSL3 PE=1 SV=3	6	36	36	34	36	7	36	7	34	6	65.1	65.1	61.1	80.419	720	720;213;179;141;95;88	60	9	0	1.1267	1.1139	45.528	61	1.1072	1.1424	67.219	61	0.97516	0.9965	31.233	61	1.1271	1.1169	47.086	56	1.1034	1.1606	70.169	56	0.97079	0.9925	32.302
O60488;O60488-2;H0Y9A0;D6RF95	O60488;O60488-2	19;19;5;2	17;17;5;2	17;17;5;2	Long-chain-fatty-acid--CoA ligase 4	ACSL4	>sp|O60488|ACSL4_HUMAN Long-chain-fatty-acid--CoA ligase 4 OS=Homo sapiens GN=ACSL4 PE=1 SV=2;>sp|O60488-2|ACSL4_HUMAN Isoform Short of Long-chain-fatty-acid--CoA ligase 4 OS=Homo sapiens GN=ACSL4	4	19	17	17	19	3	17	2	17	2	38	33.9	33.9	79.187	711	711;670;156;154	21	2	3.1528e-179	0.49098	0.47477	23.087	19	0.51734	0.52404	22.465	19	1.035	1.0829	20.697	19	0.48892	0.48433	23.701	18	0.49922	0.50408	22.86	18	1.0254	1.0774	20.629
Q5QPH3;Q9NR19;F6WZD5;E7EWU3;C9JY31;C9J7L5;B4DEH9;C9IYL0;C9JXD9;F8WCJ4;F8WDJ9;B3KUV2	Q5QPH3;Q9NR19;F6WZD5;E7EWU3;C9JY31;C9J7L5;B4DEH9;C9IYL0;C9JXD9;F8WCJ4;F8WDJ9	5;5;5;5;4;4;3;3;3;3;3;1	5;5;5;5;4;4;3;3;3;3;3;1	5;5;5;5;4;4;3;3;3;3;3;1	Acetyl-coenzyme A synthetase, cytoplasmic	ACSS2	>tr|Q5QPH3|Q5QPH3_HUMAN Acetyl-coenzyme A synthetase, cytoplasmic OS=Homo sapiens GN=ACSS2 PE=2 SV=1;>sp|Q9NR19|ACSA_HUMAN Acetyl-coenzyme A synthetase, cytoplasmic OS=Homo sapiens GN=ACSS2 PE=1 SV=1;>tr|F6WZD5|F6WZD5_HUMAN Acetyl-coenzyme A synthetase, cy	12	5	5	5	5	0	5	0	5	0	9.4	9.4	9.4	80.087	714	714;701;699;651;203;163;187;182;148;124;74;409	6		1.0512e-10	0.71618	0.70044	13.907	6	0.69488	0.68196	8.9893	6	1.1151	1.156	21.372	6	0.71618	0.70044	13.907	6	0.69488	0.68196	8.9893	6	1.1151	1.156	21.372
CON__P60712;P60709;B4E335;B4DW52;Q5T8M7;E7EVS6;G5E9R0;C9JZR7;C9JUM1;C9JTX5;F8WCH0	CON__P60712;P60709;B4E335;B4DW52	51;51;50;44;22;16;15;12;12;10;3	1;1;1;1;0;1;1;1;1;1;0	1;1;1;1;0;1;1;1;1;1;0	Actin, cytoplasmic 1;Actin, cytoplasmic 1, N-terminally processed	ACTB	>P60712 SWISS-PROT:P60712 (Bos taurus) Actin, cytoplasmic 1;>sp|P60709|ACTB_HUMAN Actin, cytoplasmic 1 OS=Homo sapiens GN=ACTB PE=1 SV=1;>tr|B4E335|B4E335_HUMAN Actin, cytoplasmic 1, N-terminally processed OS=Homo sapiens GN=ACTB PE=2 SV=1;>tr|B4DW52|B4DW5	11	51	1	1	51	32	1	1	1	1	99.2	4.5	4.5	41.736	375	375;375;351;347;342;164;125;103;99;80;52	19	4	0	0.73142	0.78006	32.901	23	0.78227	0.81606	25.417	23	1.083	1.0551	19.95	23	0.72911	0.77525	36.025	19	0.76392	0.79939	28.061	19	1.1062	1.0702	21.898
F5GYT4	F5GYT4	41	1	1		ACTB	>tr|F5GYT4|F5GYT4_HUMAN Actin, cytoplasmic 1, N-terminally processed OS=Homo sapiens GN=ACTB PE=3 SV=1	1	41	1	1	41	24	1	0	1	0	99	4.4	4.4	33.106	294	294	2		0	NaN	NaN	NaN	1	NaN	NaN	NaN	1	NaN	NaN	NaN	1	NaN	NaN	NaN	1	NaN	NaN	NaN	1	NaN	NaN	NaN
Q562R1	Q562R1	12	1	1	Beta-actin-like protein 2	ACTBL2	>sp|Q562R1|ACTBL_HUMAN Beta-actin-like protein 2 OS=Homo sapiens GN=ACTBL2 PE=1 SV=2	1	12	1	1	12	9	1	0	1	0	23.4	8	8	42.003	376	376	1		1.506e-242	NaN	NaN	NaN	0	NaN	NaN	NaN	0	NaN	NaN	NaN	0	NaN	NaN	NaN	0	NaN	NaN	NaN	0	NaN	NaN	NaN
P68032;P68133;P62736;P63267;A6NL76;Q5T8M8;F5H1C1;E7EQV5;B4DUI8;E9PG30;F6QUT6;F6UVQ4;C9JFL5;B8ZZJ2;F8WB63	P68032;P68133;P62736;P63267;A6NL76;Q5T8M8;F5H1C1;E7EQV5;B4DUI8;E9PG30	31;29;28;27;25;25;24;23;22;18;13;13;13;12;12	8;6;6;5;6;6;2;6;6;2;4;4;4;3;3	8;6;6;5;6;6;2;6;6;2;4;4;4;3;3	Actin, alpha cardiac muscle 1;Actin, alpha skeletal muscle;Actin, aortic smooth muscle;Actin, gamma-enteric smooth muscle	ACTC1;ACTA1;ACTA2;ACTG2	>sp|P68032|ACTC_HUMAN Actin, alpha cardiac muscle 1 OS=Homo sapiens GN=ACTC1 PE=1 SV=1;>sp|P68133|ACTS_HUMAN Actin, alpha skeletal muscle OS=Homo sapiens GN=ACTA1 PE=1 SV=1;>sp|P62736|ACTA_HUMAN Actin, aortic smooth muscle OS=Homo sapiens GN=ACTA2 PE=1 SV=	15	31	8	8	31	19	8	2	8	2	58.4	30.8	30.8	42.019	377	377;377;377;376;289;287;342;254;332;333;151;151;145;119;105	58	13	0	0.84765	0.90553	30.642	67	0.83736	0.91435	35.718	67	0.97601	0.9867	20.927	67	0.83808	0.90095	15.72	56	0.8273	0.91122	23.189	56	0.97489	0.97155	22.638
P63261;F5H0N0;I3L3I4;I3L4N8;I3L1U9;I3L3I0;I3L3R2	P63261;F5H0N0;I3L3I4;I3L4N8;I3L1U9;I3L3I0	53;51;45;29;29;29;18	53;51;45;29;29;29;18	3;3;3;3;3;3;3	Actin, cytoplasmic 2;Actin, cytoplasmic 2, N-terminally processed	ACTG1	>sp|P63261|ACTG_HUMAN Actin, cytoplasmic 2 OS=Homo sapiens GN=ACTG1 PE=1 SV=1;>tr|F5H0N0|F5H0N0_HUMAN Actin, cytoplasmic 2, N-terminally processed OS=Homo sapiens GN=ACTG1 PE=3 SV=1;>tr|I3L3I4|I3L3I4_HUMAN Actin, cytoplasmic 2, N-terminally processed OS=Ho	7	53	53	3	53	32	53	32	3	1	99.5	99.5	7.5	41.792	375	375;333;383;242;214;214;164	1022	235	0	0.80525	0.85367	38.217	990	0.83803	0.91713	37.172	992	1.0249	1.0584	18.43	990	0.80856	0.86095	22.227	799	0.83254	0.91281	23.112	800	1.0216	1.0512	19.24
O96019;O96019-2;H7C5S0;O94805;C9JQT2	O96019;O96019-2	18;16;6;4;2	18;16;6;4;2	18;16;6;4;2	Actin-like protein 6A	ACTL6A	>sp|O96019|ACL6A_HUMAN Actin-like protein 6A OS=Homo sapiens GN=ACTL6A PE=1 SV=1;>sp|O96019-2|ACL6A_HUMAN Isoform 2 of Actin-like protein 6A OS=Homo sapiens GN=ACTL6A	5	18	18	18	15	8	15	8	15	8	54.8	54.8	54.8	47.46	429	429;387;161;426;50	21	9	1.2365e-159	0.84193	0.89353	14.809	24	0.83169	0.91833	22.822	24	1.0047	1.0676	30.516	24	0.87174	0.91221	16.351	16	0.93498	0.96582	25.53	16	1.0307	1.0993	35.835
P12814;P12814-3;P12814-2;B7TY16;H9KV75;G3V2N5;H7C5W8;H0YJW3;G3V2W4;Q08043;H0YJ11;G3V5M4;G3V2X9;G3V380;G3V2E8	P12814;P12814-3;P12814-2;B7TY16;H9KV75	82;81;79;77;68;23;21;20;19;17;13;11;8;6;4	54;53;51;49;46;13;16;16;12;3;10;5;4;4;1	49;48;46;44;43;10;15;15;10;0;9;2;3;2;0	Alpha-actinin-1	ACTN1	>sp|P12814|ACTN1_HUMAN Alpha-actinin-1 OS=Homo sapiens GN=ACTN1 PE=1 SV=2;>sp|P12814-3|ACTN1_HUMAN Isoform 3 of Alpha-actinin-1 OS=Homo sapiens GN=ACTN1;>sp|P12814-2|ACTN1_HUMAN Isoform 2 of Alpha-actinin-1 OS=Homo sapiens GN=ACTN1;>tr|B7TY16|B7TY16_HUMAN	15	82	54	49	82	28	54	10	49	9	84.1	66.3	64.6	103.06	892	892;914;887;930;822;261;297;251;238;901;207;126;144;72;85	202	21	0	0.7907	0.78342	32.082	194	0.79082	0.82741	22.938	194	1.0242	1.0713	18.002	194	0.78919	0.78539	21.617	181	0.78882	0.82755	17.742	181	1.0215	1.0686	18.018
B2RCS5;P35609;H0YGN3;B7Z4P8	B2RCS5;P35609	23;23;11;3	1;1;1;1	1;1;1;1	Alpha-actinin-2	ACTN2	>tr|B2RCS5|B2RCS5_HUMAN Actinin, alpha 2, isoform CRA_b OS=Homo sapiens GN=ACTN2 PE=2 SV=1;>sp|P35609|ACTN2_HUMAN Alpha-actinin-2 OS=Homo sapiens GN=ACTN2 PE=1 SV=1	4	23	1	1	23	12	1	0	1	0	20.6	1.2	1.2	103.92	894	894;894;663;388	1		0	NaN	NaN	NaN	0	NaN	NaN	NaN	0	NaN	NaN	NaN	0	NaN	NaN	NaN	0	NaN	NaN	NaN	0	NaN	NaN	NaN
O43707;D6PXK4;E7EV83;F5GXS2;H7C144;D6RH00	O43707;D6PXK4;E7EV83;F5GXS2	91;66;51;46;28;1	91;66;51;46;28;1	62;48;26;37;24;0	Alpha-actinin-4	ACTN4	>sp|O43707|ACTN4_HUMAN Alpha-actinin-4 OS=Homo sapiens GN=ACTN4 PE=1 SV=2;>tr|D6PXK4|D6PXK4_HUMAN Alpha actinin 4 short isoform OS=Homo sapiens GN=ACTN4 PE=2 SV=1;>tr|E7EV83|E7EV83_HUMAN Alpha-actinin-4 OS=Homo sapiens GN=ACTN4 PE=4 SV=1;>tr|F5GXS2|F5GXS2_	6	91	91	62	91	50	91	50	62	31	84.5	84.5	66.1	104.85	911	911;692;562;521;342;72	750	115	0	0.96928	0.96092	43.062	714	1.0066	1.0364	46.226	714	1.0302	1.097	21.955	713	0.95341	0.9582	29.483	621	0.98758	1.0311	29.504	621	1.0342	1.0976	20.634
Q9NZ32;F5H5L9;H0YJD9;F6S9Y6;G3V5Y4;H0YJR3;G3V2Q5;G3V524	Q9NZ32;F5H5L9	5;3;2;1;1;1;1;1	5;3;2;1;1;1;1;1	5;3;2;1;1;1;1;1	Actin-related protein 10	ACTR10	>sp|Q9NZ32|ARP10_HUMAN Actin-related protein 10 OS=Homo sapiens GN=ACTR10 PE=1 SV=1;>tr|F5H5L9|F5H5L9_HUMAN Actin-related protein 10 OS=Homo sapiens GN=ACTR10 PE=4 SV=1	8	5	5	5	5	0	5	0	5	0	22.3	22.3	22.3	46.306	417	417;302;149;185;179;154;126;90	6		1.4521e-25	0.95534	0.98402	32.422	6	1.0484	1.1139	41.932	6	0.97242	1.0462	72.364	6	0.95534	0.98402	32.422	6	1.0484	1.1139	41.932	6	0.97242	1.0462	72.364
P61163;B4DXP9;F5H3I4	P61163;B4DXP9;F5H3I4	16;13;12	16;13;12	12;11;10	Alpha-centractin	ACTR1A	>sp|P61163|ACTZ_HUMAN Alpha-centractin OS=Homo sapiens GN=ACTR1A PE=1 SV=1;>tr|B4DXP9|B4DXP9_HUMAN Alpha-centractin OS=Homo sapiens GN=ACTR1A PE=2 SV=1;>tr|F5H3I4|F5H3I4_HUMAN Alpha-centractin OS=Homo sapiens GN=ACTR1A PE=3 SV=1	3	16	16	12	16	7	16	7	12	4	68.1	68.1	49.5	42.613	376	376;329;302	22	8	0	0.89186	0.93157	24.54	30	0.82986	0.93232	32.962	30	0.95762	1.002	31.529	30	0.89186	0.94616	17.555	22	0.83505	0.93232	37.766	22	0.94508	0.99841	32.038
P42025;G5E9Q5	P42025	8;3	4;1	4;1	Beta-centractin	ACTR1B	>sp|P42025|ACTY_HUMAN Beta-centractin OS=Homo sapiens GN=ACTR1B PE=1 SV=1	2	8	4	4	8	3	4	0	4	0	34.6	16	16	42.293	376	376;147	5		1.0161e-82	0.67441	0.69029	20.514	4	0.81146	0.86563	16.962	4	1.2032	1.2646	37.448	4	0.67441	0.69029	20.514	4	0.81146	0.86563	16.962	4	1.2032	1.2646	37.448
P61160;E9PF41;G3V1L8;F5H6T1	P61160;E9PF41;G3V1L8;F5H6T1	24;23;19;13	24;23;19;13	24;23;19;13	Actin-related protein 2	ACTR2	>sp|P61160|ARP2_HUMAN Actin-related protein 2 OS=Homo sapiens GN=ACTR2 PE=1 SV=1;>tr|E9PF41|E9PF41_HUMAN Actin-related protein 2 OS=Homo sapiens GN=ACTR2 PE=3 SV=1;>tr|G3V1L8|G3V1L8_HUMAN ARP2 actin-related protein 2 homolog (Yeast), isoform CRA_d OS=Homo	4	24	24	24	23	4	23	4	23	4	65.5	65.5	65.5	44.76	394	394;399;339;305	44	4	0	1.0536	1.0821	17.962	42	1.0171	1.1151	22.586	42	0.93285	0.9882	19.65	42	1.063	1.1003	18.18	38	1.0171	1.1156	23.513	38	0.93285	0.98376	20.518
P61158;B4DXW1;F5H3P5;B4DTI0;Q9P1U1;Q9P1U1-2;Q9P1U1-3;C9IZN3;Q9C0K3;H7C4J1;F8WE84;F8WEW2	P61158;B4DXW1;F5H3P5;B4DTI0	33;29;28;23;4;4;3;3;3;3;2;2	33;29;28;23;4;4;3;3;3;3;2;2	33;29;28;23;4;4;3;3;3;3;2;2	Actin-related protein 3	ACTR3	>sp|P61158|ARP3_HUMAN Actin-related protein 3 OS=Homo sapiens GN=ACTR3 PE=1 SV=3;>tr|B4DXW1|B4DXW1_HUMAN Actin-related protein 3 OS=Homo sapiens GN=ACTR3 PE=2 SV=1;>tr|F5H3P5|F5H3P5_HUMAN Actin-related protein 3 OS=Homo sapiens GN=ACTR3 PE=3 SV=1;>tr|B4DTI	12	33	33	33	32	16	32	16	32	16	79.7	79.7	79.7	47.371	418	418;367;356;289;418;330;348;222;210;208;41;34	65	19	0	1.1033	1.1574	25.92	71	1.0713	1.1435	26.532	71	0.96204	1.025	19.066	71	1.1033	1.1574	29.109	53	1.0566	1.1372	29.983	53	0.95201	1.01	20.539
Q9H9F9	Q9H9F9	2	2	2	Actin-related protein 5	ACTR5	>sp|Q9H9F9|ARP5_HUMAN Actin-related protein 5 OS=Homo sapiens GN=ACTR5 PE=1 SV=2	1	2	2	2	2	0	2	0	2	0	5.3	5.3	5.3	68.297	607	607	2		1.5702e-13	NaN	NaN	NaN	1	NaN	NaN	NaN	1	NaN	NaN	NaN	1	NaN	NaN	NaN	1	NaN	NaN	NaN	1	NaN	NaN	NaN
Q9GZN1;F8W057;G3V1Y1;F8VSD1;F8VRL1;F8W0Q1;F8W043;F8VP72	Q9GZN1;F8W057;G3V1Y1;F8VSD1;F8VRL1;F8W0Q1;F8W043;F8VP72	2;2;1;1;1;1;1;1	2;2;1;1;1;1;1;1	2;2;1;1;1;1;1;1	Actin-related protein 6	ACTR6	>sp|Q9GZN1|ARP6_HUMAN Actin-related protein 6 OS=Homo sapiens GN=ACTR6 PE=1 SV=1;>tr|F8W057|F8W057_HUMAN Actin-related protein 6 OS=Homo sapiens GN=ACTR6 PE=3 SV=1;>tr|G3V1Y1|G3V1Y1_HUMAN ARP6 actin-related protein 6 homolog (Yeast), isoform CRA_d OS=Homo	8	2	2	2	1	1	1	1	1	1	5.8	5.8	5.8	45.81	396	396;376;314;294;192;144;127;88	1	1	5.5583e-05	1.8245	1.845	59.855	2	1.0469	1.1258	30.311	2	0.58632	0.61784	31.271	2	NaN	NaN	NaN	1	NaN	NaN	NaN	1	NaN	NaN	NaN
Q03154;C9J6I6;C9JMV9;C9JWD4;C9J9D8;C9JYZ0;F8WC59	Q03154;C9J6I6;C9JMV9;C9JWD4;C9J9D8	6;6;5;5;5;2;2	6;6;5;5;5;2;2	6;6;5;5;5;2;2	Aminoacylase-1	ACY1	>sp|Q03154|ACY1_HUMAN Aminoacylase-1 OS=Homo sapiens GN=ACY1 PE=1 SV=1;>tr|C9J6I6|C9J6I6_HUMAN Aminoacylase-1 OS=Homo sapiens GN=ACY1 PE=4 SV=1;>tr|C9JMV9|C9JMV9_HUMAN Uncharacterized protein OS=Homo sapiens PE=4 SV=1;>tr|C9JWD4|C9JWD4_HUMAN Aminoacylase-1	7	6	6	6	6	0	6	0	6	0	22.5	22.5	22.5	45.884	408	408;373;509;343;336;228;201	8		1.7874e-22	0.62184	0.63574	14.537	6	0.65582	0.738	17.789	6	1.0124	1.0766	28.99	6	0.62184	0.63574	14.537	6	0.65582	0.738	17.789	6	1.0124	1.0766	28.99
G3V2U7;P07311;G3V597;A6NDV8;G3V3F8	G3V2U7;P07311	6;6;2;2;2	6;6;2;2;2	6;6;2;2;2	Acylphosphatase;Acylphosphatase-1	ACYP1	>tr|G3V2U7|G3V2U7_HUMAN Acylphosphatase OS=Homo sapiens GN=ACYP1 PE=3 SV=1;>sp|P07311|ACYP1_HUMAN Acylphosphatase-1 OS=Homo sapiens GN=ACYP1 PE=1 SV=2	5	6	6	6	6	0	6	0	6	0	45	45	45	14.125	129	129;99;62;55;37	6		2.2425e-35	1.0801	1.1543	5.0942	6	0.83359	0.92039	8.3266	6	0.76216	0.82298	9.1317	6	1.0801	1.1543	5.0942	6	0.83359	0.92039	8.3266	6	0.76216	0.82298	9.1317
P14621;F8WA34;E9PF46	P14621;F8WA34;E9PF46	7;4;4	7;4;4	7;4;4	Acylphosphatase-2;Acylphosphatase	ACYP2	>sp|P14621|ACYP2_HUMAN Acylphosphatase-2 OS=Homo sapiens GN=ACYP2 PE=1 SV=2;>tr|F8WA34|F8WA34_HUMAN Acylphosphatase OS=Homo sapiens GN=ACYP2 PE=3 SV=1;>tr|E9PF46|E9PF46_HUMAN Acylphosphatase OS=Homo sapiens GN=ACYP2 PE=3 SV=1	3	7	7	7	7	0	7	0	7	0	49.5	49.5	49.5	11.139	99	99;98;97	10		2.425e-15	0.62302	0.69686	7.7317	6	0.5071	0.54909	18.682	6	0.81858	0.78175	21.267	6	0.62302	0.69686	7.7317	6	0.5071	0.54909	18.682	6	0.81858	0.78175	21.267
P00813;F5GWI4;F5GXW0;F5GYD4	P00813;F5GWI4;F5GXW0	9;9;7;2	9;9;7;2	9;9;7;2	Adenosine deaminase	ADA	>sp|P00813|ADA_HUMAN Adenosine deaminase OS=Homo sapiens GN=ADA PE=1 SV=3;>tr|F5GWI4|F5GWI4_HUMAN Adenosine deaminase OS=Homo sapiens GN=ADA PE=4 SV=1;>tr|F5GXW0|F5GXW0_HUMAN Adenosine deaminase OS=Homo sapiens GN=ADA PE=4 SV=1	4	9	9	9	9	0	9	0	9	0	38.8	38.8	38.8	40.764	363	363;339;263;75	10		4.715e-94	1.3524	1.3985	25.732	10	1.3866	1.4314	23.889	10	0.97065	0.97514	14.452	10	1.3524	1.3985	25.732	10	1.3866	1.4314	23.889	10	0.97065	0.97514	14.452
O14672;A8MY20;B4DU28;H0YNC5;C9J9B4;H0YK87;H3BS53	O14672;A8MY20;B4DU28	13;10;9;4;1;1;1	13;10;9;4;1;1;1	13;10;9;4;1;1;1	Disintegrin and metalloproteinase domain-containing protein 10	ADAM10	>sp|O14672|ADA10_HUMAN Disintegrin and metalloproteinase domain-containing protein 10 OS=Homo sapiens GN=ADAM10 PE=1 SV=1;>tr|A8MY20|A8MY20_HUMAN ADAM metallopeptidase domain 10, isoform CRA_a OS=Homo sapiens GN=ADAM10 PE=4 SV=1;>tr|B4DU28|B4DU28_HUMAN Dis	7	13	13	13	13	0	13	0	13	0	19.9	19.9	19.9	84.141	748	748;567;447;148;125;115;58	19		4.7368e-57	1.2919	1.2668	19.708	15	0.89745	1.0423	21.757	15	0.75254	0.79863	23.791	15	1.2919	1.2668	19.708	15	0.89745	1.0423	21.757	15	0.75254	0.79863	23.791
Q13443;A0AVL1;Q13443-2;F8WC54	Q13443;A0AVL1;Q13443-2;F8WC54	6;4;4;4	6;4;4;4	6;4;4;4	Disintegrin and metalloproteinase domain-containing protein 9	ADAM9	>sp|Q13443|ADAM9_HUMAN Disintegrin and metalloproteinase domain-containing protein 9 OS=Homo sapiens GN=ADAM9 PE=1 SV=1;>tr|A0AVL1|A0AVL1_HUMAN ADAM9 protein OS=Homo sapiens GN=ADAM9 PE=2 SV=1;>sp|Q13443-2|ADAM9_HUMAN Isoform 2 of Disintegrin and metallopr	4	6	6	6	6	0	6	0	6	0	8.8	8.8	8.8	90.555	819	819;712;655;628	7		5.0333e-21	1.0591	1.0332	49.586	5	0.81418	0.90689	17.541	5	0.76877	0.85636	43.077	5	1.0591	1.0332	49.586	5	0.81418	0.90689	17.541	5	0.76877	0.85636	43.077
P55265-2;H0YCK3;P55265-3	P55265-2;H0YCK3;P55265-3	42;42;42	1;1;1	1;1;1		ADAR	>sp|P55265-2|DSRAD_HUMAN Isoform 2 of Double-stranded RNA-specific adenosine deaminase OS=Homo sapiens GN=ADAR;>tr|H0YCK3|H0YCK3_HUMAN Double-stranded RNA-specific adenosine deaminase (Fragment) OS=Homo sapiens GN=ADAR PE=4 SV=1;>sp|P55265-3|DSRAD_HUMAN Is	3	42	1	1	34	40	1	1	1	1	44.4	1.9	1.9	133.27	1200	1200;1195;1181	2	1	0	1.3519	1.3163	33.047	3	1.2282	1.243	76.916	3	0.86016	0.99243	28.464	3	1.3002	1.2595	6.2408	2	1.1951	1.2773	3.8489	2	0.91912	1.0594	9.239
E7ENU4;P55265-4;P55265;P55265-5	E7ENU4;P55265-4;P55265;P55265-5	44;44;44;43	44;44;44;43	3;3;3;3	Double-stranded RNA-specific adenosine deaminase	ADAR	>tr|E7ENU4|E7ENU4_HUMAN Double-stranded RNA-specific adenosine deaminase OS=Homo sapiens GN=ADAR PE=4 SV=1;>sp|P55265-4|DSRAD_HUMAN Isoform 4 of Double-stranded RNA-specific adenosine deaminase OS=Homo sapiens GN=ADAR;>sp|P55265|DSRAD_HUMAN Double-stranded	4	44	44	3	36	42	36	42	3	3	43.4	43.4	3.2	140.83	1269	1269;1269;1226;931	54	87	0	1.3933	0.96439	90.65	113	1.1534	0.89085	98.32	113	0.59193	0.69196	39.376	113	0.89555	0.89575	15.289	51	0.85529	0.87875	16.452	51	0.95924	1.013	18.342
Q96D53;Q96D53-2	Q96D53;Q96D53-2	7;5	7;5	7;5	Uncharacterized aarF domain-containing protein kinase 4	ADCK4	>sp|Q96D53|ADCK4_HUMAN Uncharacterized aarF domain-containing protein kinase 4 OS=Homo sapiens GN=ADCK4 PE=1 SV=2;>sp|Q96D53-2|ADCK4_HUMAN Isoform 2 of Uncharacterized aarF domain-containing protein kinase 4 OS=Homo sapiens GN=ADCK4	2	7	7	7	7	0	7	0	7	0	21.1	21.1	21.1	60.069	544	544;503	8		1.2027e-90	1.6786	1.7714	24.43	5	1.1507	1.1798	43.615	5	0.74844	0.76073	33.973	5	1.6786	1.7714	24.43	5	1.1507	1.1798	43.615	5	0.74844	0.76073	33.973
P35611-3;P35611;E7ENY0;A2A3N8;E7EV99;P35611-2;Q86XM2;H0Y9H2;Q96D30;D6RF25;H0YFD8;H0YG19	P35611-3;P35611;E7ENY0;A2A3N8;E7EV99;P35611-2;Q86XM2;H0Y9H2;Q96D30	11;11;11;11;11;11;10;8;6;2;2;1	11;11;11;11;11;11;10;8;6;2;2;1	11;11;11;11;11;11;10;8;6;2;2;1	Alpha-adducin	ADD1	>sp|P35611-3|ADDA_HUMAN Isoform 3 of Alpha-adducin OS=Homo sapiens GN=ADD1;>sp|P35611|ADDA_HUMAN Alpha-adducin OS=Homo sapiens GN=ADD1 PE=1 SV=2;>tr|E7ENY0|E7ENY0_HUMAN Alpha-adducin OS=Homo sapiens GN=ADD1 PE=4 SV=1;>tr|A2A3N8|A2A3N8_HUMAN Adducin 1 (Alph	12	11	11	11	11	0	11	0	11	0	21.7	21.7	21.7	84.302	768	768;737;663;662;632;631;662;444;400;143;105;114	23		1.8238e-66	1.0978	1.0951	19.884	17	0.99323	1.0856	42.97	17	0.90416	0.94771	42.383	17	1.0978	1.0951	19.884	17	0.99323	1.0856	42.97	17	0.90416	0.94771	42.383
P35612;P35612-3;P35612-4;P35612-8;P35612-2;C9JTM0;P35612-6;P35612-5;C9J080;G8JLN8	P35612;P35612-3;P35612-4;P35612-8;P35612-2	6;6;6;6;6;2;2;2;2;1	6;6;6;6;6;2;2;2;2;1	6;6;6;6;6;2;2;2;2;1	Beta-adducin	ADD2	>sp|P35612|ADDB_HUMAN Beta-adducin OS=Homo sapiens GN=ADD2 PE=1 SV=3;>sp|P35612-3|ADDB_HUMAN Isoform 3 of Beta-adducin OS=Homo sapiens GN=ADD2;>sp|P35612-4|ADDB_HUMAN Isoform 4 of Beta-adducin OS=Homo sapiens GN=ADD2;>sp|P35612-8|ADDB_HUMAN Isoform 8 of Be	10	6	6	6	6	0	6	0	6	0	9.6	9.6	9.6	80.853	726	726;643;587;574;559;477;281;280;226;281	8		1.2057e-16	1.1757	1.1651	24.851	8	1.4916	1.5204	28.369	8	1.1695	1.1938	23.91	8	1.1757	1.1651	24.851	8	1.4916	1.5204	28.369	8	1.1695	1.1938	23.91
P11766;H0YAG8;D6RFE4;D6R9G2;D6RAY0	P11766;H0YAG8	20;11;5;3;3	20;11;5;3;3	20;11;5;3;3	Alcohol dehydrogenase class-3	ADH5	>sp|P11766|ADHX_HUMAN Alcohol dehydrogenase class-3 OS=Homo sapiens GN=ADH5 PE=1 SV=4;>tr|H0YAG8|H0YAG8_HUMAN Alcohol dehydrogenase class-3 (Fragment) OS=Homo sapiens GN=ADH5 PE=3 SV=1	5	20	20	20	19	9	19	9	19	9	56.1	56.1	56.1	39.724	374	374;262;115;95;56	31	16	2.0456e-283	0.83785	0.83945	16.105	40	0.86968	0.87484	11.776	41	0.96093	1.0226	15.123	41	0.81221	0.84624	16.041	25	0.86658	0.87523	12.858	26	0.95795	0.96714	16.923
Q9BV57;Q9BV57-2;H7C382	Q9BV57;Q9BV57-2	15;11;1	15;11;1	15;11;1	1,2-dihydroxy-3-keto-5-methylthiopentene dioxygenase	ADI1	>sp|Q9BV57|MTND_HUMAN 1,2-dihydroxy-3-keto-5-methylthiopentene dioxygenase OS=Homo sapiens GN=ADI1 PE=1 SV=1;>sp|Q9BV57-2|MTND_HUMAN Isoform 2 of 1,2-dihydroxy-3-keto-5-methylthiopentene dioxygenase OS=Homo sapiens GN=ADI1	3	15	15	15	15	0	15	0	15	0	88.8	88.8	88.8	21.498	179	179;173;117	30		2.8012e-114	1.2457	1.307	28.362	27	1.296	1.3883	36.507	27	0.97341	0.98388	15.258	27	1.2457	1.307	28.362	27	1.296	1.3883	36.507	27	0.97341	0.98388	15.258
P55263;P55263-2;B7Z800;P55263-3	P55263;P55263-2;B7Z800;P55263-3	15;14;14;12	15;14;14;12	15;14;14;12	Adenosine kinase	ADK	>sp|P55263|ADK_HUMAN Adenosine kinase OS=Homo sapiens GN=ADK PE=1 SV=2;>sp|P55263-2|ADK_HUMAN Isoform Short of Adenosine kinase OS=Homo sapiens GN=ADK;>tr|B7Z800|B7Z800_HUMAN Adenosine kinase OS=Homo sapiens GN=ADK PE=2 SV=1;>sp|P55263-3|ADK_HUMAN Isoform	4	15	15	15	15	2	15	2	15	2	47.5	47.5	47.5	40.545	362	362;345;327;305	21	2	2.6114e-286	0.85358	0.8951	24.74	20	0.84966	0.89345	22.153	20	1.0586	1.0398	28.052	20	0.84503	0.89226	25.099	19	0.85645	0.91521	22.698	19	1.06	1.0428	28.34
Q9H2P0;E9PQK8	Q9H2P0	53;10	53;10	53;10	Activity-dependent neuroprotector homeobox protein	ADNP	>sp|Q9H2P0|ADNP_HUMAN Activity-dependent neuroprotector homeobox protein OS=Homo sapiens GN=ADNP PE=1 SV=1	2	53	53	53	33	49	33	49	33	49	58.3	58.3	58.3	123.56	1102	1102;173	38	124	0	5.1579	1.105	81.641	115	2.2739	0.79435	127.86	115	0.42026	0.52004	38.399	115	0.93643	0.91124	19.305	35	0.88462	0.90972	15.458	35	0.90617	1.0045	18.98
Q6IQ32	Q6IQ32	5	5	5	ADNP homeobox protein 2	ADNP2	>sp|Q6IQ32|ADNP2_HUMAN ADNP homeobox protein 2 OS=Homo sapiens GN=ADNP2 PE=1 SV=1	1	5	5	5	0	5	0	5	0	5	5.1	5.1	5.1	122.83	1131	1131		8	2.6385e-13	7.1319	3.9011	66.631	3	6.0679	5.4278	67.681	3	0.3746	0.4732	74.697	3	NaN	NaN	NaN	0	NaN	NaN	NaN	0	NaN	NaN	NaN
Q96SZ5	Q96SZ5	6	6	6	2-aminoethanethiol dioxygenase	ADO	>sp|Q96SZ5|AEDO_HUMAN 2-aminoethanethiol dioxygenase OS=Homo sapiens GN=ADO PE=1 SV=2	1	6	6	6	6	0	6	0	6	0	22.2	22.2	22.2	29.751	270	270	9		4.1892e-17	0.76846	0.79196	80.726	9	0.71631	0.82765	81.088	9	1.0469	1.1092	27.368	9	0.76846	0.79196	80.726	9	0.71631	0.82765	81.088	9	1.0469	1.1092	27.368
Q9BRR6;Q9BRR6-2;E7EQY8;Q9BRR6-3;Q9BRR6-4;H3BRS6;H3BN66;Q9BRR6-6;H3BTH4;Q9BRR6-5;H7BXT5;H3BU35	Q9BRR6;Q9BRR6-2;E7EQY8;Q9BRR6-3;Q9BRR6-4	7;7;5;4;4;3;2;2;2;1;1;1	7;7;5;4;4;3;2;2;2;1;1;1	7;7;5;4;4;3;2;2;2;1;1;1	ADP-dependent glucokinase	ADPGK	>sp|Q9BRR6|ADPGK_HUMAN ADP-dependent glucokinase OS=Homo sapiens GN=ADPGK PE=1 SV=1;>sp|Q9BRR6-2|ADPGK_HUMAN Isoform 2 of ADP-dependent glucokinase OS=Homo sapiens GN=ADPGK;>tr|E7EQY8|E7EQY8_HUMAN ADP-dependent glucokinase OS=Homo sapiens GN=ADPGK PE=4 SV=	12	7	7	7	7	2	7	2	7	2	18.9	18.9	18.9	54.088	497	497;496;416;258;222;204;113;78;57;347;346;154	9	2	1.3891e-87	1.2263	1.2616	8.8617	8	1.057	1.2156	17.047	8	0.96817	1.0383	8.5629	8	1.2236	1.301	9.4152	7	1.0844	1.2215	16.07	7	0.96166	1.0091	9.1078
Q9NX46;B4DHV5;B7ZAN4	Q9NX46;B4DHV5;B7ZAN4	6;6;4	6;6;4	6;6;4	Poly(ADP-ribose) glycohydrolase ARH3	ADPRHL2	>sp|Q9NX46|ARHL2_HUMAN Poly(ADP-ribose) glycohydrolase ARH3 OS=Homo sapiens GN=ADPRHL2 PE=1 SV=1;>tr|B4DHV5|B4DHV5_HUMAN Poly(ADP-ribose) glycohydrolase ARH3 OS=Homo sapiens GN=ADPRHL2 PE=2 SV=1;>tr|B7ZAN4|B7ZAN4_HUMAN ADP-ribosylhydrolase like 2, isoform	3	6	6	6	6	1	6	1	6	1	23.1	23.1	23.1	38.946	363	363;283;209	8	1	1.4471e-21	0.75517	0.79074	26.361	7	0.73134	0.76306	21.867	7	1.0531	1.1174	14.501	7	0.75971	0.7948	23.144	6	0.74556	0.76648	22.424	6	1.0485	1.0851	12.664
P25098;E9PRV7;P35626;Q8N433	P25098;E9PRV7	4;4;1;1	4;4;1;1	4;4;1;1	Beta-adrenergic receptor kinase 1	ADRBK1	>sp|P25098|ARBK1_HUMAN Beta-adrenergic receptor kinase 1 OS=Homo sapiens GN=ADRBK1 PE=1 SV=2;>tr|E9PRV7|E9PRV7_HUMAN Beta-adrenergic receptor kinase 1 OS=Homo sapiens GN=ADRBK1 PE=4 SV=1	4	4	4	4	4	0	4	0	4	0	7.3	7.3	7.3	79.573	689	689;408;688;387	4		4.4911e-32	0.96336	0.93979	34.28	3	0.64132	0.66508	12.269	3	1.0296	1.0248	38.084	3	0.96336	0.93979	34.28	3	0.64132	0.66508	12.269	3	1.0296	1.0248	38.084
Q16186;E9PEC0	Q16186;E9PEC0	10;9	10;9	10;9	Proteasomal ubiquitin receptor ADRM1	ADRM1	>sp|Q16186|ADRM1_HUMAN Proteasomal ubiquitin receptor ADRM1 OS=Homo sapiens GN=ADRM1 PE=1 SV=2;>tr|E9PEC0|E9PEC0_HUMAN Proteasomal ubiquitin receptor ADRM1 OS=Homo sapiens GN=ADRM1 PE=4 SV=2	2	10	10	10	9	5	9	5	9	5	24.8	24.8	24.8	42.153	407	407;317	12	6	5.2644e-95	1.0599	1.1104	69.943	13	0.99578	1.0883	62.644	13	0.97734	1.06	15.418	13	0.96913	1.0386	77.226	10	0.99069	1.0881	70.348	10	1.0733	1.0932	15.875
P30566;E7ERF4;P30566-2;B4DUM2;B0QY75;B4DEP1	P30566;E7ERF4;P30566-2;B4DUM2	17;16;14;10;4;4	17;16;14;10;4;4	17;16;14;10;4;4	Adenylosuccinate lyase	ADSL	>sp|P30566|PUR8_HUMAN Adenylosuccinate lyase OS=Homo sapiens GN=ADSL PE=1 SV=2;>tr|E7ERF4|E7ERF4_HUMAN Adenylosuccinate lyase OS=Homo sapiens GN=ADSL PE=4 SV=1;>sp|P30566-2|PUR8_HUMAN Isoform 2 of Adenylosuccinate lyase OS=Homo sapiens GN=ADSL;>tr|B4DUM2|B	6	17	17	17	16	4	16	4	16	4	51.2	51.2	51.2	54.889	484	484;498;425;304;174;127	32	4	0	0.79274	0.83213	19.758	31	0.88516	1.0137	13.21	31	1.1206	1.1959	18.978	31	0.78255	0.82576	19.861	28	0.88335	1.0137	12.586	28	1.1416	1.2056	19.157
P30520;F8W9D6;Q8N142-2;Q8N142;Q5SY84;G3V232;G3V5D8	P30520;F8W9D6	18;17;1;1;1;1;1	18;17;1;1;1;1;1	18;17;1;1;1;1;1	Adenylosuccinate synthetase isozyme 2;Adenylosuccinate synthetase	ADSS	>sp|P30520|PURA2_HUMAN Adenylosuccinate synthetase isozyme 2 OS=Homo sapiens GN=ADSS PE=1 SV=3;>tr|F8W9D6|F8W9D6_HUMAN Adenylosuccinate synthetase OS=Homo sapiens GN=ADSS PE=3 SV=1	7	18	18	18	18	2	18	2	18	2	47.6	47.6	47.6	50.097	456	456;435;500;457;86;74;63	44	2	0	0.81764	0.86644	24.315	37	0.8246	0.95257	27.227	37	1.0291	1.0709	18.405	37	0.81764	0.86644	24.944	35	0.8246	0.95257	27.952	35	1.029	1.0663	18.681
Q08117;Q08117-2	Q08117;Q08117-2	4;3	4;3	4;3	Amino-terminal enhancer of split	AES	>sp|Q08117|AES_HUMAN Amino-terminal enhancer of split OS=Homo sapiens GN=AES PE=1 SV=4;>sp|Q08117-2|AES_HUMAN Isoform 2 of Amino-terminal enhancer of split OS=Homo sapiens GN=AES	2	4	4	4	4	0	4	0	4	0	29.9	29.9	29.9	21.97	197	197;264	5		2.0295e-11	0.78745	0.83819	14.204	5	0.63327	0.68726	13.812	5	0.74486	0.83679	7.3904	5	0.78745	0.83819	14.204	5	0.63327	0.68726	13.812	5	0.74486	0.83679	7.3904
E9PDT7;Q8N556;Q8TED9;Q8TED9-2;Q8TED9-3	E9PDT7;Q8N556	8;8;1;1;1	8;8;1;1;1	8;8;1;1;1	Actin filament-associated protein 1	AFAP1	>tr|E9PDT7|E9PDT7_HUMAN Actin filament-associated protein 1 OS=Homo sapiens GN=AFAP1 PE=4 SV=1;>sp|Q8N556|AFAP1_HUMAN Actin filament-associated protein 1 OS=Homo sapiens GN=AFAP1 PE=1 SV=2	5	8	8	8	8	0	8	0	8	0	9.6	9.6	9.6	89.794	814	814;730;768;725;377	8		1.9504e-20	0.92048	0.92831	16.82	7	1.1344	1.1991	17.138	7	1.284	1.3067	5.8964	7	0.92048	0.92831	16.82	7	1.1344	1.1991	17.138	7	1.284	1.3067	5.8964
F5GZE1;Q8N4X5;Q8N4X5-4;H0Y3K9;Q8N4X5-2;Q8N4X5-3;F6QUH3;F6X1H7	F5GZE1;Q8N4X5;Q8N4X5-4;H0Y3K9;Q8N4X5-2	13;13;12;12;12;4;3;3	13;13;12;12;12;4;3;3	13;13;12;12;12;4;3;3	Actin filament-associated protein 1-like 2	AFAP1L2	>tr|F5GZE1|F5GZE1_HUMAN Actin filament-associated protein 1-like 2 OS=Homo sapiens GN=AFAP1L2 PE=4 SV=1;>sp|Q8N4X5|AF1L2_HUMAN Actin filament-associated protein 1-like 2 OS=Homo sapiens GN=AFAP1L2 PE=1 SV=1;>sp|Q8N4X5-4|AF1L2_HUMAN Isoform 4 of Actin filam	8	13	13	13	13	0	13	0	13	0	22.5	22.5	22.5	97.037	871	871;818;842;841;814;349;312;312	16		3.5021e-36	1.2643	1.2434	30.051	12	1.4505	1.491	18.11	12	1.1272	1.1674	21.039	12	1.2643	1.2434	30.051	12	1.4505	1.491	18.11	12	1.1272	1.1674	21.039
E9PBM3;P51825;F5GXF9;F5H1V4;E7EMS5;E7EMC5;E7ETI4	E9PBM3;P51825;F5GXF9;F5H1V4	3;3;2;2;1;1;1	3;3;2;2;1;1;1	3;3;2;2;1;1;1	AF4/FMR2 family member 1	AFF1	>tr|E9PBM3|E9PBM3_HUMAN AF4/FMR2 family member 1 OS=Homo sapiens GN=AFF1 PE=4 SV=1;>sp|P51825|AFF1_HUMAN AF4/FMR2 family member 1 OS=Homo sapiens GN=AFF1 PE=1 SV=1;>tr|F5GXF9|F5GXF9_HUMAN AF4/FMR2 family member 1 OS=Homo sapiens GN=AFF1 PE=4 SV=1;>tr|F5H1V	7	3	3	3	3	0	3	0	3	0	2.8	2.8	2.8	132.38	1218	1218;1210;849;490;421;417;406	3		2.0241e-05	0.85882	0.79661	121.03	3	0.76351	0.87907	31.363	3	1.5757	1.8627	119.72	3	0.85882	0.79661	121.03	3	0.76351	0.87907	31.363	3	1.5757	1.8627	119.72
Q9UHB7;Q9UHB7-2;Q9UHB7-3;H7C319;C9JCE0	Q9UHB7;Q9UHB7-2	28;14;5;4;2	28;14;5;4;2	28;14;5;4;2	AF4/FMR2 family member 4	AFF4	>sp|Q9UHB7|AFF4_HUMAN AF4/FMR2 family member 4 OS=Homo sapiens GN=AFF4 PE=1 SV=1;>sp|Q9UHB7-2|AFF4_HUMAN Isoform 2 of AF4/FMR2 family member 4 OS=Homo sapiens GN=AFF4	5	28	28	28	2	28	2	28	2	28	33.1	33.1	33.1	127.46	1163	1163;900;353;171;148	3	56	2.0366e-235	1.1488	0.16151	144.52	20	7.2089	2.1332	174.87	20	5.9576	7.6981	101.19	20	1.2679	1.1829	34.134	3	1.2349	1.2397	28.784	3	1.0547	1.2501	14.888
Q8TA92;Q9Y4W6	Q8TA92;Q9Y4W6	18;18	18;18	17;17	AFG3-like protein 2	AFG3L2	>tr|Q8TA92|Q8TA92_HUMAN AFG3-like protein 2 (Fragment) OS=Homo sapiens GN=AFG3L2 PE=2 SV=1;>sp|Q9Y4W6|AFG32_HUMAN AFG3-like protein 2 OS=Homo sapiens GN=AFG3L2 PE=1 SV=2	2	18	18	17	18	0	18	0	17	0	24.5	24.5	23.5	90.193	812	812;797	28		2.7331e-105	1.0334	1.0366	29.713	24	0.91103	0.94809	29.227	24	0.89533	0.92606	17.316	24	1.0334	1.0366	29.713	24	0.91103	0.94809	29.227	24	0.89533	0.92606	17.316
Q6ULP2;Q6ULP2-4;Q6ULP2-2;Q6ULP2-5;B8ZZI9;Q6ULP2-3	Q6ULP2;Q6ULP2-4;Q6ULP2-2;Q6ULP2-5;B8ZZI9;Q6ULP2-3	7;7;7;7;6;4	7;7;7;7;6;4	7;7;7;7;6;4	Aftiphilin	AFTPH	>sp|Q6ULP2|AFTIN_HUMAN Aftiphilin OS=Homo sapiens GN=AFTPH PE=1 SV=2;>sp|Q6ULP2-4|AFTIN_HUMAN Isoform 4 of Aftiphilin OS=Homo sapiens GN=AFTPH;>sp|Q6ULP2-2|AFTIN_HUMAN Isoform 2 of Aftiphilin OS=Homo sapiens GN=AFTPH;>sp|Q6ULP2-5|AFTIN_HUMAN Isoform 5 of A	6	7	7	7	7	0	7	0	7	0	10	10	10	102.2	937	937;936;909;908;568;820	7		1.303e-23	0.9217	0.9036	43.311	6	0.77819	0.81537	35.541	6	1.0065	1.0492	17.953	6	0.9217	0.9036	43.311	6	0.77819	0.81537	35.541	6	1.0065	1.0492	17.953
P20933;H0Y9C7;H0Y8L9	P20933	3;1;1	3;1;1	3;1;1	N(4)-(beta-N-acetylglucosaminyl)-L-asparaginase;Glycosylasparaginase alpha chain;Glycosylasparaginase beta chain	AGA	>sp|P20933|ASPG_HUMAN N(4)-(beta-N-acetylglucosaminyl)-L-asparaginase OS=Homo sapiens GN=AGA PE=1 SV=2	3	3	3	3	3	0	3	0	3	0	12.4	12.4	12.4	37.208	346	346;155;138	3		2.5089e-10	0.66482	0.71743	4.5455	3	0.45969	0.55088	28.392	3	0.76166	0.7637	26.147	3	0.66482	0.71743	4.5455	3	0.45969	0.55088	28.392	3	0.76166	0.7637	26.147
E7EUN2;Q9UPQ3;Q9UPQ3-2;F5GXM9;Q96P47-4;Q96P47-2;Q96P47;E7ESL9;Q9UPQ3-3;E9PAL8;Q96P47-3;C9J975;H7C0A7;H7C3T5;H7C211;H7C4F1;C9J8Z2	E7EUN2;Q9UPQ3;Q9UPQ3-2;F5GXM9	3;3;3;2;1;1;1;1;1;1;1;1;1;1;1;1;1	3;3;3;2;1;1;1;1;1;1;1;1;1;1;1;1;1	3;3;3;2;1;1;1;1;1;1;1;1;1;1;1;1;1	Arf-GAP with GTPase, ANK repeat and PH domain-containing protein 1	AGAP1	>tr|E7EUN2|E7EUN2_HUMAN Arf-GAP with GTPase, ANK repeat and PH domain-containing protein 1 OS=Homo sapiens GN=AGAP1 PE=4 SV=1;>sp|Q9UPQ3|AGAP1_HUMAN Arf-GAP with GTPase, ANK repeat and PH domain-containing protein 1 OS=Homo sapiens GN=AGAP1 PE=1 SV=4;>sp|Q	17	3	3	3	3	1	3	1	3	1	4.8	4.8	4.8	116.62	1069	1069;857;804;696;911;876;875;576;405;396;360;343;276;259;253;194;117	6	2	5.0059e-06	1.0916	1.0856	29.988	8	0.93905	0.96987	11.862	8	0.82493	0.85668	17.885	8	0.94905	0.9192	33.749	6	0.89608	0.9262	13.253	6	0.82405	0.84661	20.978
E9PHX7;F5GYJ2;P52594;P52594-3;P52594-2;B8ZZY2;C9J2I0;O95081-2	E9PHX7;F5GYJ2;P52594;P52594-3;P52594-2;B8ZZY2;C9J2I0	9;9;9;9;9;7;7;2	9;9;9;9;9;7;7;2	7;7;7;7;7;5;5;0	Arf-GAP domain and FG repeat-containing protein 1	AGFG1	>tr|E9PHX7|E9PHX7_HUMAN Arf-GAP domain and FG repeat-containing protein 1 OS=Homo sapiens GN=AGFG1 PE=4 SV=1;>tr|F5GYJ2|F5GYJ2_HUMAN Arf-GAP domain and FG repeat-containing protein 1 OS=Homo sapiens GN=AGFG1 PE=4 SV=1;>sp|P52594|AGFG1_HUMAN Arf-GAP domain	8	9	9	7	7	5	7	5	6	4	23.3	23.3	21.4	60.766	584	584;569;562;560;522;541;238;156	9	5	0	1.064	1.1399	17.672	12	1.2984	1.3307	11.889	12	1.1785	1.187	21.14	12	1.0635	1.1358	17.841	7	1.3076	1.3318	12.717	7	1.2182	1.2463	24.951
Q53H12;E9PC15;E9PG39;Q53H12-2;F8WDD1	Q53H12;E9PC15;E9PG39	10;9;9;1;1	10;9;9;1;1	10;9;9;1;1	Acylglycerol kinase, mitochondrial	AGK	>sp|Q53H12|AGK_HUMAN Acylglycerol kinase, mitochondrial OS=Homo sapiens GN=AGK PE=1 SV=2;>tr|E9PC15|E9PC15_HUMAN Acylglycerol kinase, mitochondrial OS=Homo sapiens GN=AGK PE=4 SV=1;>tr|E9PG39|E9PG39_HUMAN Acylglycerol kinase, mitochondrial OS=Homo sapiens	5	10	10	10	10	0	10	0	10	0	30.1	30.1	30.1	47.137	422	422;394;244;65;46	15		5.9817e-117	0.86345	0.91968	63.799	15	0.84151	0.92501	24.224	15	0.9604	0.95851	49.769	15	0.86345	0.91968	63.799	15	0.84151	0.92501	24.224	15	0.9604	0.95851	49.769
P35573;P35573-3;P35573-2	P35573;P35573-3;P35573-2	29;28;28	29;28;28	29;28;28	Glycogen debranching enzyme;4-alpha-glucanotransferase;Amylo-alpha-1,6-glucosidase	AGL	>sp|P35573|GDE_HUMAN Glycogen debranching enzyme OS=Homo sapiens GN=AGL PE=1 SV=3;>sp|P35573-3|GDE_HUMAN Isoform 6 of Glycogen debranching enzyme OS=Homo sapiens GN=AGL;>sp|P35573-2|GDE_HUMAN Isoform 5 of Glycogen debranching enzyme OS=Homo sapiens GN=AGL	3	29	29	29	29	0	29	0	29	0	24.3	24.3	24.3	174.76	1532	1532;1516;1515	31		3.4359e-130	0.93927	0.87929	21.323	27	0.77454	0.7995	19.876	27	0.8128	0.92429	18.602	27	0.93927	0.87929	21.323	27	0.77454	0.7995	19.876	27	0.8128	0.92429	18.602
Q99943;Q9HBM8	Q99943;Q9HBM8	4;4	4;4	4;4	1-acyl-sn-glycerol-3-phosphate acyltransferase alpha	AGPAT1	>sp|Q99943|PLCA_HUMAN 1-acyl-sn-glycerol-3-phosphate acyltransferase alpha OS=Homo sapiens GN=AGPAT1 PE=2 SV=2;>tr|Q9HBM8|Q9HBM8_HUMAN 1-acyl-sn-glycerol-3-phosphate acyltransferase alpha OS=Homo sapiens GN=AGPAT1 PE=2 SV=1	2	4	4	4	4	0	4	0	4	0	20.8	20.8	20.8	31.716	283	283;171	4		1.6414e-07	0.7305	0.7976	3.3998	4	0.63141	0.7312	16.725	4	0.8683	0.95867	21.26	4	0.7305	0.7976	3.3998	4	0.63141	0.7312	16.725	4	0.8683	0.95867	21.26
O15120;O15120-2	O15120;O15120-2	3;2	3;2	3;2	1-acyl-sn-glycerol-3-phosphate acyltransferase beta	AGPAT2	>sp|O15120|PLCB_HUMAN 1-acyl-sn-glycerol-3-phosphate acyltransferase beta OS=Homo sapiens GN=AGPAT2 PE=1 SV=1;>sp|O15120-2|PLCB_HUMAN Isoform 2 of 1-acyl-sn-glycerol-3-phosphate acyltransferase beta OS=Homo sapiens GN=AGPAT2	2	3	3	3	3	0	3	0	3	0	16.5	16.5	16.5	30.914	278	278;246	3		6.7901e-11	0.96533	1.0258	9.6261	3	1.0038	1.1612	10.99	3	1.0091	1.0573	20.419	3	0.96533	1.0258	9.6261	3	1.0038	1.1612	10.99	3	1.0091	1.0573	20.419
Q9NUQ2;E5RH21	Q9NUQ2	10;1	10;1	6;1	1-acyl-sn-glycerol-3-phosphate acyltransferase epsilon	AGPAT5	>sp|Q9NUQ2|PLCE_HUMAN 1-acyl-sn-glycerol-3-phosphate acyltransferase epsilon OS=Homo sapiens GN=AGPAT5 PE=1 SV=3	2	10	10	6	10	0	10	0	6	0	40.9	40.9	28	42.072	364	364;88	10		1.9257e-42	1.0587	1.1154	19.079	10	0.94944	1.0478	16.799	10	0.91669	0.95188	11.165	10	1.0587	1.1154	19.079	10	0.94944	1.0478	16.799	10	0.91669	0.95188	11.165
Q86UL3	Q86UL3	2	1	1	Glycerol-3-phosphate acyltransferase 4	AGPAT6	>sp|Q86UL3|GPAT4_HUMAN Glycerol-3-phosphate acyltransferase 4 OS=Homo sapiens GN=AGPAT6 PE=1 SV=1	1	2	1	1	2	0	1	0	1	0	4.6	2.6	2.6	52.07	456	456	2		2.4869e-23	NaN	NaN	NaN	0	NaN	NaN	NaN	0	NaN	NaN	NaN	0	NaN	NaN	NaN	0	NaN	NaN	NaN	0	NaN	NaN	NaN
Q53EU6	Q53EU6	4	4	3	Glycerol-3-phosphate acyltransferase 3	AGPAT9	>sp|Q53EU6|GPAT3_HUMAN Glycerol-3-phosphate acyltransferase 3 OS=Homo sapiens GN=AGPAT9 PE=1 SV=2	1	4	4	3	4	0	4	0	3	0	13.4	13.4	11.3	48.705	434	434	5		5.7774e-15	0.93705	0.97329	14.433	4	0.8791	0.98403	33.09	4	1.1896	1.2824	39.974	4	0.93705	0.97329	14.433	4	0.8791	0.98403	33.09	4	1.1896	1.2824	39.974
O00116;F5H632;B8ZZ81	O00116	20;9;6	20;9;6	20;9;6	Alkyldihydroxyacetonephosphate synthase, peroxisomal	AGPS	>sp|O00116|ADAS_HUMAN Alkyldihydroxyacetonephosphate synthase, peroxisomal OS=Homo sapiens GN=AGPS PE=1 SV=1	3	20	20	20	20	5	20	5	20	5	42.7	42.7	42.7	72.911	658	658;321;189	31	7	0	1.1469	1.2056	20.707	31	1.0515	1.1707	16.013	31	0.919	1.0343	21.967	31	1.1397	1.2054	21.871	26	1.0532	1.1884	14.923	26	0.93559	1.0349	22.711
O95994;B5MC07;C9J3E2;H7C3Z9;Q8TD06;B5MC62;H7C040	O95994;B5MC07;C9J3E2;H7C3Z9	12;10;9;6;1;1;1	12;10;9;6;1;1;1	12;10;9;6;1;1;1	Anterior gradient protein 2 homolog	AGR2	>sp|O95994|AGR2_HUMAN Anterior gradient protein 2 homolog OS=Homo sapiens GN=AGR2 PE=1 SV=1;>tr|B5MC07|B5MC07_HUMAN Anterior gradient protein 2 homolog OS=Homo sapiens GN=AGR2 PE=4 SV=1;>tr|C9J3E2|C9J3E2_HUMAN Anterior gradient protein 2 homolog (Fragment)	7	12	12	12	12	0	12	0	12	0	65.7	65.7	65.7	19.979	175	175;188;131;119;166;163;129	45		0	0.50854	0.56242	28.155	38	0.3669	0.40717	34.115	38	0.72484	0.70546	37.402	38	0.50854	0.56242	28.155	38	0.3669	0.40717	34.115	38	0.72484	0.70546	37.402
O00468;E9PD05;H0Y5U1	O00468	18;4;2	18;4;2	18;4;2	Agrin	AGRN	>sp|O00468|AGRIN_HUMAN Agrin OS=Homo sapiens GN=AGRN PE=1 SV=4	3	18	18	18	18	0	18	0	18	0	13.9	13.9	13.9	214.84	2045	2045;311;271	22		9.0683e-36	0.9497	1.472	22.446	19	0.62769	0.6855	21.53	19	0.65406	0.68801	34.747	19	0.9497	1.472	22.446	19	0.62769	0.6855	21.53	19	0.65406	0.68801	34.747
Q6RW13	Q6RW13	5	5	2	Type-1 angiotensin II receptor-associated protein	AGTRAP	>sp|Q6RW13|ATRAP_HUMAN Type-1 angiotensin II receptor-associated protein OS=Homo sapiens GN=AGTRAP PE=1 SV=1	1	5	5	2	5	0	5	0	2	0	46.5	46.5	11.9	17.419	159	159	9		4.5088e-17	0.92575	1.007	55.388	7	0.74524	0.88883	56.815	7	0.87551	0.92787	8.003	7	0.92575	1.007	55.388	7	0.74524	0.88883	56.815	7	0.87551	0.92787	8.003
Q8WYP5-2;Q8WYP5-3;Q8WYP5;H7C4S1;C9J5C5	Q8WYP5-2;Q8WYP5-3;Q8WYP5	48;48;48;1;1	48;48;48;1;1	48;48;48;1;1	Protein ELYS	AHCTF1	>sp|Q8WYP5-2|ELYS_HUMAN Isoform 2 of Protein ELYS OS=Homo sapiens GN=AHCTF1;>sp|Q8WYP5-3|ELYS_HUMAN Isoform 3 of Protein ELYS OS=Homo sapiens GN=AHCTF1;>sp|Q8WYP5|ELYS_HUMAN Protein ELYS OS=Homo sapiens GN=AHCTF1 PE=1 SV=3	5	48	48	48	34	31	34	31	34	31	30.1	30.1	30.1	256	2301	2301;2275;2266;80;67	37	42	2.4656e-229	1.2305	1.0155	68.595	60	1.0552	0.85781	108.12	60	0.82162	0.87198	78.23	60	1.106	1.0583	43.947	36	1.0227	1.0843	42.953	36	0.91744	0.98407	24.219
P23526;F5H737	P23526;F5H737	37;31	37;31	37;31	Adenosylhomocysteinase	AHCY	>sp|P23526|SAHH_HUMAN Adenosylhomocysteinase OS=Homo sapiens GN=AHCY PE=1 SV=4;>tr|F5H737|F5H737_HUMAN Adenosylhomocysteinase OS=Homo sapiens GN=AHCY PE=3 SV=1	2	37	37	37	34	25	34	25	34	25	58.6	58.6	58.6	47.716	432	432;404	79	43	0	0.99826	1.0607	27.271	105	1.0142	1.0712	15.069	105	0.99848	1.0085	26.716	105	0.99897	1.0644	31.641	66	0.99575	1.0678	15.946	66	0.97811	0.99099	31.419
O43865;O43865-2;Q96HN2;Q96HN2-2;F8W7N8;H0Y8B3;D7UEQ7;D9N155;Q96HN2-3	O43865;O43865-2;Q96HN2;Q96HN2-2;F8W7N8;H0Y8B3;D7UEQ7;D9N155;Q96HN2-3	13;12;9;9;9;9;9;9;9	13;12;9;9;9;9;9;9;9	13;12;9;9;9;9;9;9;9	Putative adenosylhomocysteinase 2;Putative adenosylhomocysteinase 3;Adenosylhomocysteinase	AHCYL1;AHCYL2	>sp|O43865|SAHH2_HUMAN Putative adenosylhomocysteinase 2 OS=Homo sapiens GN=AHCYL1 PE=1 SV=2;>sp|O43865-2|SAHH2_HUMAN Isoform 2 of Putative adenosylhomocysteinase 2 OS=Homo sapiens GN=AHCYL1;>sp|Q96HN2|SAHH3_HUMAN Putative adenosylhomocysteinase 3 OS=Homo	9	13	13	13	10	7	10	7	10	7	27.4	27.4	27.4	58.951	530	530;483;611;610;530;518;509;508;508	16	8	6.1738e-53	1.2401	1.287	42.95	19	1.0037	1.1578	42.739	19	0.82844	0.92803	17.87	19	1.1837	1.2222	45.373	13	0.9764	1.1052	45.421	13	0.82844	0.92803	11.136
Q09666;Q8N274;A1A586;E9PLK4;E9PJC6;E9PKR9;E9PJZ0;E9PLZ1;E9PQE3	Q09666	328;51;6;6;6;6;6;5;5	328;51;6;6;6;6;6;5;5	327;51;6;6;6;6;6;5;5	Neuroblast differentiation-associated protein AHNAK	AHNAK	>sp|Q09666|AHNK_HUMAN Neuroblast differentiation-associated protein AHNAK OS=Homo sapiens GN=AHNAK PE=1 SV=2	9	328	328	327	318	70	318	70	318	69	75.2	75.2	75.1	629.09	5890	5890;791;149;144;131;123;121;93;86	934	111	0	0.63585	0.81287	58.256	961	0.72526	0.88599	65.177	962	1.1488	1.0705	22.831	960	0.62895	0.81268	31.803	896	0.72205	0.90328	23.278	897	1.1482	1.0685	20.657
Q8IVF2;Q8IVF2-3;Q8IVF2-2	Q8IVF2;Q8IVF2-3	220;217;25	219;216;25	219;216;25	Protein AHNAK2	AHNAK2	>sp|Q8IVF2|AHNK2_HUMAN Protein AHNAK2 OS=Homo sapiens GN=AHNAK2 PE=1 SV=2;>sp|Q8IVF2-3|AHNK2_HUMAN Isoform 3 of Protein AHNAK2 OS=Homo sapiens GN=AHNAK2	3	220	219	219	154	154	154	153	154	153	62.3	62.3	62.3	616.62	5795	5795;5695;793	298	836	0	5.9136	1.5738	123.73	845	6.9456	1.498	158.21	845	1.1401	1.0914	27.777	844	1.0525	1.5263	27.656	282	1.0877	1.4167	20.146	282	1.0364	0.97521	14.697
O95433;B4DUR9;G3V438;H0YJG7;H0YJU2;H0YJG6;G3V3W9;H0YJ63	O95433;B4DUR9;G3V438;H0YJG7	23;17;15;12;9;6;6;6	23;17;15;12;9;6;6;6	23;17;15;12;9;6;6;6	Activator of 90 kDa heat shock protein ATPase homolog 1	AHSA1	>sp|O95433|AHSA1_HUMAN Activator of 90 kDa heat shock protein ATPase homolog 1 OS=Homo sapiens GN=AHSA1 PE=1 SV=1;>tr|B4DUR9|B4DUR9_HUMAN Activator of 90 kDa heat shock protein ATPase homolog 1 OS=Homo sapiens GN=AHSA1 PE=2 SV=1;>tr|G3V438|G3V438_HUMAN Act	8	23	23	23	20	11	20	11	20	11	60.7	60.7	60.7	38.274	338	338;288;203;216;133;120;100;90	30	13	0	1.2209	1.3091	73.154	37	1.1607	1.284	39.636	37	0.96019	1.0021	43.635	37	1.2209	1.3091	81.951	25	1.1607	1.2856	47.941	25	0.95295	0.9982	38.777
Q96BJ3;F5H715;Q96BJ3-3;Q96BJ3-2	Q96BJ3;F5H715;Q96BJ3-3	11;10;8;3	11;10;8;3	11;10;8;3	Axin interactor, dorsalization-associated protein	AIDA	>sp|Q96BJ3|AIDA_HUMAN Axin interactor, dorsalization-associated protein OS=Homo sapiens GN=AIDA PE=1 SV=1;>tr|F5H715|F5H715_HUMAN Axin interactor, dorsalization-associated protein OS=Homo sapiens GN=AIDA PE=4 SV=1;>sp|Q96BJ3-3|AIDA_HUMAN Isoform 3 of Axin	4	11	11	11	11	0	11	0	11	0	48.7	48.7	48.7	35.023	306	306;282;224;141	13		1.3803e-53	0.89753	0.94894	21.541	12	0.92973	0.98166	109.89	12	0.97287	1.0377	122.52	12	0.89753	0.94894	21.541	12	0.92973	0.98166	109.89	12	0.97287	1.0377	122.52
O95831;O95831-3;O95831-4;O95831-2;Q1L6K4;E9PMA0;Q2QKE4	O95831;O95831-3;O95831-4	25;24;13;12;12;10;9	25;24;13;12;12;10;9	25;24;13;12;12;10;9	Apoptosis-inducing factor 1, mitochondrial	AIFM1	>sp|O95831|AIFM1_HUMAN Apoptosis-inducing factor 1, mitochondrial OS=Homo sapiens GN=AIFM1 PE=1 SV=1;>sp|O95831-3|AIFM1_HUMAN Isoform 3 of Apoptosis-inducing factor 1, mitochondrial OS=Homo sapiens GN=AIFM1;>sp|O95831-4|AIFM1_HUMAN Isoform 4 of Apoptosis-i	7	25	25	25	25	0	25	0	25	0	48.3	48.3	48.3	66.9	613	613;609;324;326;237;274;261	38		0	1.0542	1.119	24.798	31	0.99195	1.0594	27.268	31	0.89334	0.9091	24.567	31	1.0542	1.119	24.798	31	0.99195	1.0594	27.268	31	0.89334	0.9091	24.567
Q9BRQ8;C9JI05;Q9BRQ8-2	Q9BRQ8;C9JI05;Q9BRQ8-2	9;7;7	9;7;7	9;7;7	Apoptosis-inducing factor 2	AIFM2	>sp|Q9BRQ8|AIFM2_HUMAN Apoptosis-inducing factor 2 OS=Homo sapiens GN=AIFM2 PE=1 SV=1;>tr|C9JI05|C9JI05_HUMAN Apoptosis-inducing factor 2 OS=Homo sapiens GN=AIFM2 PE=4 SV=1;>sp|Q9BRQ8-2|AIFM2_HUMAN Isoform 2 of Apoptosis-inducing factor 2 OS=Homo sapiens G	3	9	9	9	9	2	9	2	9	2	31.1	31.1	31.1	40.526	373	373;336;336	13	3	3.0751e-44	0.98344	1.0162	15.401	14	0.94923	0.98034	23.932	14	0.93759	1.0255	27.615	14	0.97579	1.0192	14.899	11	0.93421	0.98131	26.088	11	0.96873	1.0327	30.479
Q12904-2;Q12904;B4DNK3;D6R937	Q12904-2;Q12904;B4DNK3	20;20;16;8	20;20;16;8	20;20;16;8	Aminoacyl tRNA synthase complex-interacting multifunctional protein 1;Endothelial monocyte-activating polypeptide 2	AIMP1	>sp|Q12904-2|AIMP1_HUMAN Isoform 2 of Aminoacyl tRNA synthase complex-interacting multifunctional protein 1 OS=Homo sapiens GN=AIMP1;>sp|Q12904|AIMP1_HUMAN Aminoacyl tRNA synthase complex-interacting multifunctional protein 1 OS=Homo sapiens GN=AIMP1 PE=1	4	20	20	20	20	1	20	1	20	1	64.6	64.6	64.6	37.039	336	336;312;269;150	31	1	0	0.95771	1.027	42.313	28	0.95176	1.0288	40.208	28	0.998	0.99801	7.3029	28	0.95177	1.015	35.409	27	0.95117	1.0151	34.48	27	1.0105	0.99831	7.0067
Q13155;F8W950;A8MU58;F8WCL2	Q13155;F8W950;A8MU58	16;13;11;3	16;13;11;3	16;13;11;3	Aminoacyl tRNA synthase complex-interacting multifunctional protein 2	AIMP2	>sp|Q13155|AIMP2_HUMAN Aminoacyl tRNA synthase complex-interacting multifunctional protein 2 OS=Homo sapiens GN=AIMP2 PE=1 SV=2;>tr|F8W950|F8W950_HUMAN Aminoacyl tRNA synthase complex-interacting multifunctional protein 2 OS=Homo sapiens GN=AIMP2 PE=4 SV=1	4	16	16	16	15	4	15	4	15	4	75.3	75.3	75.3	35.348	320	320;251;242;48	27	5	0	1.1213	1.1753	24.056	28	1.0089	1.1332	25.029	28	0.97517	0.97997	11.326	28	1.1315	1.225	24.566	23	1.0078	1.153	24.985	23	0.97744	0.9787	11.728
O00170;E9PPD7;E9PMH2	O00170;E9PPD7;E9PMH2	16;11;9	16;11;9	16;11;9	AH receptor-interacting protein;Peptidyl-prolyl cis-trans isomerase	AIP	>sp|O00170|AIP_HUMAN AH receptor-interacting protein OS=Homo sapiens GN=AIP PE=1 SV=2;>tr|E9PPD7|E9PPD7_HUMAN Peptidyl-prolyl cis-trans isomerase (Fragment) OS=Homo sapiens GN=AIP PE=4 SV=1;>tr|E9PMH2|E9PMH2_HUMAN Peptidyl-prolyl cis-trans isomerase (Fragm	3	16	16	16	16	0	16	0	16	0	56.1	56.1	56.1	37.636	330	330;230;200	22		1.0493e-154	1.0895	1.1389	36.931	20	1.0127	1.0919	59.777	20	0.83717	0.90507	33.111	20	1.0895	1.1389	36.931	20	1.0127	1.0919	59.777	20	0.83717	0.90507	33.111
Q5T9B7;P00568;H0Y4J6;H0YID2;Q9Y6K8;Q9Y6K8-3;Q9Y6K8-2	Q5T9B7;P00568;H0Y4J6	16;16;11;5;1;1;1	16;16;11;5;1;1;1	16;16;11;5;1;1;1	Adenylate kinase isoenzyme 1	AK1	>tr|Q5T9B7|Q5T9B7_HUMAN Adenylate kinase 1 OS=Homo sapiens GN=AK1 PE=2 SV=1;>sp|P00568|KAD1_HUMAN Adenylate kinase isoenzyme 1 OS=Homo sapiens GN=AK1 PE=1 SV=3;>tr|H0Y4J6|H0Y4J6_HUMAN Adenylate kinase isoenzyme 1 (Fragment) OS=Homo sapiens GN=AK1 PE=3 SV=1	7	16	16	16	16	0	16	0	16	0	71.4	71.4	71.4	23.411	210	210;194;135;51;562;536;197	30		9.8845e-110	1.2184	1.2824	13.24	29	1.1687	1.3456	12.384	29	0.93077	1.0196	12.091	29	1.2184	1.2824	13.24	29	1.1687	1.3456	12.384	29	0.93077	1.0196	12.091
P54819;F8W1A4;P54819-2;P54819-5;F8VY04;E7EWH4;P54819-3;P54819-6;F8VZG5;G3V213;P54819-4;F8VPP1	P54819;F8W1A4;P54819-2;P54819-5;F8VY04;E7EWH4;P54819-3;P54819-6;F8VZG5;G3V213;P54819-4	16;16;16;13;13;12;12;12;11;8;8;3	16;16;16;13;13;12;12;12;11;8;8;3	16;16;16;13;13;12;12;12;11;8;8;3	Adenylate kinase 2, mitochondrial	AK2	>sp|P54819|KAD2_HUMAN Adenylate kinase 2, mitochondrial OS=Homo sapiens GN=AK2 PE=1 SV=2;>tr|F8W1A4|F8W1A4_HUMAN Adenylate kinase 2, mitochondrial OS=Homo sapiens GN=AK2 PE=3 SV=1;>sp|P54819-2|KAD2_HUMAN Isoform 2 of Adenylate kinase 2, mitochondrial OS=Ho	12	16	16	16	15	4	15	4	15	4	71.5	71.5	71.5	26.477	239	239;232;232;224;190;202;202;192;162;133;131;42	47	5	0	0.94023	1.0227	50.568	42	0.87627	0.91413	45.418	42	0.90898	0.94351	36.472	42	0.92878	0.9998	31.466	37	0.85402	0.90489	30.018	37	0.91293	0.94922	37.873
Q9UIJ7;E7ET30;Q9UIJ7-2	Q9UIJ7;E7ET30;Q9UIJ7-2	20;16;15	20;16;15	20;16;15	GTP:AMP phosphotransferase, mitochondrial	AK3	>sp|Q9UIJ7|KAD3_HUMAN GTP:AMP phosphotransferase, mitochondrial OS=Homo sapiens GN=AK3 PE=1 SV=4;>tr|E7ET30|E7ET30_HUMAN GTP:AMP phosphotransferase, mitochondrial OS=Homo sapiens GN=AK3 PE=3 SV=1;>sp|Q9UIJ7-2|KAD3_HUMAN Isoform 2 of GTP:AMP phosphotransfer	3	20	20	20	20	1	20	1	20	1	76.7	76.7	76.7	25.565	227	227;187;157	28	1	1.5359e-158	0.73283	0.79057	11.825	25	0.74361	0.78614	10.126	25	1.0494	1.0181	12.059	25	0.73283	0.79057	11.825	25	0.74361	0.78614	10.126	25	1.0494	1.0181	12.059
P27144;D3DQ64	P27144;D3DQ64	10;8	10;8	10;8	Adenylate kinase isoenzyme 4, mitochondrial	AK4	>sp|P27144|KAD4_HUMAN Adenylate kinase isoenzyme 4, mitochondrial OS=Homo sapiens GN=AK4 PE=1 SV=1;>tr|D3DQ64|D3DQ64_HUMAN Adenylate kinase isoenzyme 4, mitochondrial OS=Homo sapiens GN=AK4 PE=3 SV=1	2	10	10	10	10	0	10	0	10	0	59.2	59.2	59.2	25.268	223	223;171	16		4.8267e-97	1.4395	1.5415	23.164	12	1.439	1.5116	18.86	12	0.98634	1.0038	17.396	12	1.4395	1.5415	23.164	12	1.439	1.5116	18.86	12	0.98634	1.0038	17.396
Q92667;Q92667-2;I3L0W0;I3NI36;I3L2N7;I3L2A2;I3L0K6;I3L364;I3L3K1	Q92667;Q92667-2;I3L0W0	12;10;6;3;3;3;2;2;1	12;10;6;3;3;3;2;2;1	12;10;6;3;3;3;2;2;1	A-kinase anchor protein 1, mitochondrial	AKAP1	>sp|Q92667|AKAP1_HUMAN A-kinase anchor protein 1, mitochondrial OS=Homo sapiens GN=AKAP1 PE=1 SV=1;>sp|Q92667-2|AKAP1_HUMAN Isoform 2 of A-kinase anchor protein 1, mitochondrial OS=Homo sapiens GN=AKAP1;>tr|I3L0W0|I3L0W0_HUMAN A-kinase anchor protein 1, mi	9	12	12	12	12	0	12	0	12	0	14.2	14.2	14.2	97.34	903	903;593;204;360;186;183;137;95;83	14		4.1143e-44	1.3623	1.3393	34.833	13	1.1939	1.2213	24.107	13	0.96883	0.9486	19.687	13	1.3623	1.3393	34.833	13	1.1939	1.2213	24.107	13	0.96883	0.9486	19.687
O43572;E7EMD6	O43572;E7EMD6	4;3	4;3	4;3	A-kinase anchor protein 10, mitochondrial	AKAP10	>sp|O43572|AKA10_HUMAN A-kinase anchor protein 10, mitochondrial OS=Homo sapiens GN=AKAP10 PE=1 SV=2;>tr|E7EMD6|E7EMD6_HUMAN A-kinase anchor protein 10, mitochondrial (Fragment) OS=Homo sapiens GN=AKAP10 PE=4 SV=2	2	4	4	4	4	0	4	0	4	0	7.3	7.3	7.3	73.817	662	662;604	5		4.4283e-11	0.96741	0.94479	8.5148	2	0.84478	0.87211	14.911	2	0.87325	0.93311	5.8729	2	0.96741	0.94479	8.5148	2	0.84478	0.87211	14.911	2	0.87325	0.93311	5.8729
Q02952;Q02952-2;Q02952-3	Q02952;Q02952-2;Q02952-3	54;54;54	54;54;54	54;54;54	A-kinase anchor protein 12	AKAP12	>sp|Q02952|AKA12_HUMAN A-kinase anchor protein 12 OS=Homo sapiens GN=AKAP12 PE=1 SV=4;>sp|Q02952-2|AKA12_HUMAN Isoform 2 of A-kinase anchor protein 12 OS=Homo sapiens GN=AKAP12;>sp|Q02952-3|AKA12_HUMAN Isoform 3 of A-kinase anchor protein 12 OS=Homo sapien	3	54	54	54	54	0	54	0	54	0	45.6	45.6	45.6	191.48	1782	1782;1684;1677	63		0	0.45217	0.42525	18.848	61	0.51691	0.55191	32.94	61	1.1427	1.1376	36.345	61	0.45217	0.42525	18.848	61	0.51691	0.55191	32.94	61	1.1427	1.1376	36.345
Q12802;Q12802-2;H7BYL5;Q12802-4;H0Y4V5;H0YMW2;A8MYJ1;F5H8M3;E7EWV9;H0YLH1;Q12802-5	Q12802;Q12802-2;H7BYL5;Q12802-4;H0Y4V5;H0YMW2	39;38;38;38;38;21;17;9;1;1;1	39;38;38;38;38;21;17;9;1;1;1	39;38;38;38;38;21;17;9;1;1;1	A-kinase anchor protein 13	AKAP13	>sp|Q12802|AKP13_HUMAN A-kinase anchor protein 13 OS=Homo sapiens GN=AKAP13 PE=1 SV=2;>sp|Q12802-2|AKP13_HUMAN Isoform 2 of A-kinase anchor protein 13 OS=Homo sapiens GN=AKAP13;>tr|H7BYL5|H7BYL5_HUMAN A-kinase anchor protein 13 OS=Homo sapiens GN=AKAP13 PE	11	39	39	39	39	0	39	0	39	0	21.5	21.5	21.5	307.55	2813	2813;2817;2816;2793;2792;1745;1058;414;385;275;179	44		5.0365e-176	1.0962	1.044	17.855	39	0.86237	0.94196	22.485	39	0.79293	0.83053	20.691	39	1.0962	1.044	17.855	39	0.86237	0.94196	22.485	39	0.79293	0.83053	20.691
Q02040;Q02040-3;Q02040-2	Q02040	7;3;3	7;3;3	7;3;3	A-kinase anchor protein 17A	AKAP17A	>sp|Q02040|AK17A_HUMAN A-kinase anchor protein 17A OS=Homo sapiens GN=AKAP17A PE=1 SV=2	3	7	7	7	4	4	4	4	4	4	12.5	12.5	12.5	80.735	695	695;445;385	5	5	1.619e-90	1.2675	1.3295	90.106	6	1.2706	0.97472	89.302	6	0.62728	0.7636	69.504	6	1.2265	1.2064	6.3454	3	1.042	1.1693	20.043	3	0.81658	0.85016	25.334
O43823;B7Z8L8	O43823	6;1	6;1	6;1	A-kinase anchor protein 8	AKAP8	>sp|O43823|AKAP8_HUMAN A-kinase anchor protein 8 OS=Homo sapiens GN=AKAP8 PE=1 SV=1	2	6	6	6	6	1	6	1	6	1	14.5	14.5	14.5	76.107	692	692;227	6	2	4.8922e-13	1.1197	1.1232	83.08	7	1.1421	1.1566	102.74	7	0.97651	1.0703	18.708	7	1.1072	1.1232	22.173	5	1.0907	1.1403	13.341	5	0.91711	1.0358	19.169
Q9ULX6	Q9ULX6	4	4	4	A-kinase anchor protein 8-like	AKAP8L	>sp|Q9ULX6|AKP8L_HUMAN A-kinase anchor protein 8-like OS=Homo sapiens GN=AKAP8L PE=1 SV=3	1	4	4	4	4	1	4	1	4	1	8.8	8.8	8.8	71.648	646	646	8	1	4.1684e-16	1.2265	1.1929	17.009	6	0.99608	1.0221	15.806	6	0.81136	0.8752	22.316	6	1.2539	1.2711	18.349	5	0.97338	0.95931	13.805	5	0.77629	0.85469	14.443
Q99996-6;Q99996;Q99996-2;Q99996-3;F5H3X5;Q99996-5;H7BYL6;F8WCY9;Q99996-4;H0Y6Q0;E7EQ96	Q99996-6;Q99996;Q99996-2;Q99996-3;F5H3X5;Q99996-5;H7BYL6	12;12;12;12;12;12;7;3;3;2;2	12;12;12;12;12;12;7;3;3;2;2	12;12;12;12;12;12;7;3;3;2;2	A-kinase anchor protein 9	AKAP9	>sp|Q99996-6|AKAP9_HUMAN Isoform 6 of A-kinase anchor protein 9 OS=Homo sapiens GN=AKAP9;>sp|Q99996|AKAP9_HUMAN A-kinase anchor protein 9 OS=Homo sapiens GN=AKAP9 PE=1 SV=3;>sp|Q99996-2|AKAP9_HUMAN Isoform 2 of A-kinase anchor protein 9 OS=Homo sapiens GN=	11	12	12	12	12	0	12	0	12	0	4.1	4.1	4.1	455.42	3929	3929;3911;3907;3899;3876;3857;1769;1643;1643;318;281	13		8.1454e-27	1.0583	1.0056	55.655	12	0.82485	0.87538	53.007	12	0.76436	0.80158	15.724	12	1.0583	1.0056	55.655	12	0.82485	0.87538	53.007	12	0.76436	0.80158	15.724
P14550;Q5T621	P14550;Q5T621	18;11	18;11	18;11	Alcohol dehydrogenase [NADP(+)]	AKR1A1	>sp|P14550|AK1A1_HUMAN Alcohol dehydrogenase [NADP(+)] OS=Homo sapiens GN=AKR1A1 PE=1 SV=3;>tr|Q5T621|Q5T621_HUMAN Alcohol dehydrogenase [NADP(+)] (Fragment) OS=Homo sapiens GN=AKR1A1 PE=2 SV=1	2	18	18	18	18	1	18	1	18	1	62.2	62.2	62.2	36.573	325	325;147	62	20	0	0.58949	0.58744	38.709	63	0.55004	0.5599	29.297	63	0.92218	0.94988	24.995	63	0.63365	0.6708	40.884	44	0.60328	0.61883	30.926	44	0.90898	0.91075	29.262
P15121;E9PCX2;E9PEF9	P15121;E9PCX2	39;26;9	39;26;9	38;26;9	Aldose reductase	AKR1B1	>sp|P15121|ALDR_HUMAN Aldose reductase OS=Homo sapiens GN=AKR1B1 PE=1 SV=3;>tr|E9PCX2|E9PCX2_HUMAN Aldose reductase OS=Homo sapiens GN=AKR1B1 PE=4 SV=1	3	39	39	38	39	26	39	26	38	25	92.4	92.4	92.4	35.853	316	316;263;102	283	173	0	0.57422	0.59915	24.627	400	0.5167	0.52029	29.96	399	0.89233	0.89336	22.83	396	0.57881	0.61142	24.077	255	0.51688	0.52845	19.521	254	0.88719	0.88403	23.584
O60218	O60218	49	49	31	Aldo-keto reductase family 1 member B10	AKR1B10	>sp|O60218|AK1BA_HUMAN Aldo-keto reductase family 1 member B10 OS=Homo sapiens GN=AKR1B10 PE=1 SV=2	1	49	49	31	47	30	47	30	31	18	94	94	67.1	36.019	316	316	410	105	0	1.3485	1.4058	47.6	393	1.2742	1.3167	42.596	392	0.93499	0.9581	17.168	392	1.3492	1.4232	27.24	303	1.2554	1.3182	24.049	303	0.93358	0.9559	16.667
C9JRZ8-2;C9JRZ8	C9JRZ8-2;C9JRZ8	20;18	1;1	1;1	Aldo-keto reductase family 1 member B15	AKR1B15	>sp|C9JRZ8-2|AK1BF_HUMAN Isoform 2 of Aldo-keto reductase family 1 member B15 OS=Homo sapiens GN=AKR1B15;>sp|C9JRZ8|AK1BF_HUMAN Aldo-keto reductase family 1 member B15 OS=Homo sapiens GN=AKR1B15 PE=2 SV=1	2	20	1	1	18	13	1	0	1	0	47.8	4.4	4.4	36.537	316	316;344	1		0	NaN	NaN	NaN	0	NaN	NaN	NaN	0	NaN	NaN	NaN	0	NaN	NaN	NaN	0	NaN	NaN	NaN	0	NaN	NaN	NaN
Q04828;H0Y804;A6NHU4	Q04828;H0Y804	42;30;16	8;5;8	4;3;4	Aldo-keto reductase family 1 member C1	AKR1C1	>sp|Q04828|AK1C1_HUMAN Aldo-keto reductase family 1 member C1 OS=Homo sapiens GN=AKR1C1 PE=1 SV=1;>tr|H0Y804|H0Y804_HUMAN Aldo-keto reductase family 1 member C1 (Fragment) OS=Homo sapiens GN=AKR1C1 PE=4 SV=1	3	42	8	4	39	28	8	6	4	2	92.9	24.8	14.9	36.788	323	323;248;205	109	44	0	1.2257	1.2589	41.969	114	0.97295	1.0115	39.794	113	0.78325	0.85375	20.733	114	1.2305	1.3137	40.807	74	0.93448	1.0418	39.657	73	0.79064	0.84219	22.404
P52895;B4DK69;P52895-2	P52895;B4DK69	42;36;9	42;36;9	8;6;3	Aldo-keto reductase family 1 member C2	AKR1C2	>sp|P52895|AK1C2_HUMAN Aldo-keto reductase family 1 member C2 OS=Homo sapiens GN=AKR1C2 PE=1 SV=3;>tr|B4DK69|B4DK69_HUMAN Aldo-keto reductase family 1 member C2 OS=Homo sapiens GN=AKR1C2 PE=2 SV=1	3	42	42	8	39	27	39	27	8	5	93.8	93.8	27.2	36.735	323	323;297;139	524	120	0	0.87615	0.91555	44.528	531	0.69802	0.7683	43.145	531	0.78971	0.84039	26.59	523	0.86138	0.91249	19.498	425	0.68672	0.76633	25.515	425	0.79581	0.84807	23.815
P42330;P17516;E9PBP5	P42330	40;14;5	27;4;1	9;1;1	Aldo-keto reductase family 1 member C3	AKR1C3	>sp|P42330|AK1C3_HUMAN Aldo-keto reductase family 1 member C3 OS=Homo sapiens GN=AKR1C3 PE=1 SV=4	3	40	27	9	39	27	26	15	8	7	90.7	67.5	27.9	36.853	323	323;323;126	157	56	0	1.2942	1.3489	40.727	176	1.1062	1.2171	37.542	176	0.85313	0.90995	25.67	176	1.2812	1.3584	33.609	125	1.0937	1.2365	32.483	125	0.85301	0.909	28.835
B4DL37	B4DL37	27	1	1		AKR1C3	>tr|B4DL37|B4DL37_HUMAN Aldo-keto reductase family 1 member C3 OS=Homo sapiens GN=AKR1C3 PE=2 SV=1	1	27	1	1	26	16	0	1	0	1	90.2	7.8	7.8	23.364	204	204		1	0	NaN	NaN	NaN	1	NaN	NaN	NaN	1	NaN	NaN	NaN	1	NaN	NaN	NaN	0	NaN	NaN	NaN	0	NaN	NaN	NaN
P51857;P51857-2;Q96LK9	P51857;P51857-2;Q96LK9	2;2;2	2;2;2	2;2;2	3-oxo-5-beta-steroid 4-dehydrogenase	AKR1D1	>sp|P51857|AK1D1_HUMAN 3-oxo-5-beta-steroid 4-dehydrogenase OS=Homo sapiens GN=AKR1D1 PE=1 SV=1;>sp|P51857-2|AK1D1_HUMAN Isoform 2 of 3-oxo-5-beta-steroid 4-dehydrogenase OS=Homo sapiens GN=AKR1D1;>tr|Q96LK9|Q96LK9_HUMAN 3-oxo-5-beta-steroid 4-dehydrogenas	3	2	2	2	2	2	2	2	2	2	3.1	3.1	3.1	37.376	326	326;290;146	10	3	3.4406e-13	1.3397	1.4043	101.63	10	0.92814	1.0677	12.568	10	0.71398	0.81417	96.431	10	1.3142	1.4139	15.64	7	0.89019	1.0337	12.691	7	0.70429	0.8093	11.554
O43488;H3BLU7;H7C5H7;Q8NHP1	O43488;H3BLU7	12;11;3;2	12;11;3;2	12;11;3;2	Aflatoxin B1 aldehyde reductase member 2	AKR7A2	>sp|O43488|ARK72_HUMAN Aflatoxin B1 aldehyde reductase member 2 OS=Homo sapiens GN=AKR7A2 PE=1 SV=3;>tr|H3BLU7|H3BLU7_HUMAN Aflatoxin B1 aldehyde reductase member 2 (Fragment) OS=Homo sapiens GN=AKR7A2 PE=4 SV=1	4	12	12	12	12	5	12	5	12	5	41.2	41.2	41.2	39.589	359	359;314;205;331	18	6	2.087e-73	0.77677	0.79889	12.258	21	0.69177	0.72718	24.532	21	0.90835	1.0012	20.539	21	0.77677	0.80997	13.415	15	0.70942	0.81331	26.199	15	0.90835	1.0012	20.746
P31749;B7Z5R1;G3V3K5;G3V4I6;G3V2I6;G3V3X1	P31749;B7Z5R1	7;7;2;2;1;1	5;5;1;1;1;1	5;5;1;1;1;1	RAC-alpha serine/threonine-protein kinase	AKT1	>sp|P31749|AKT1_HUMAN RAC-alpha serine/threonine-protein kinase OS=Homo sapiens GN=AKT1 PE=1 SV=2;>tr|B7Z5R1|B7Z5R1_HUMAN RAC-alpha serine/threonine-protein kinase OS=Homo sapiens GN=AKT1 PE=2 SV=1	6	7	5	5	6	3	4	2	4	2	16.7	12.9	12.9	55.686	480	480;418;105;92;167;162	5	2	2.536e-19	0.61581	0.65974	15.225	6	0.63863	0.66236	51.411	6	1.0716	1.0947	48.653	6	0.61559	0.65974	14.565	4	0.83557	0.88929	53.32	4	1.5369	1.5663	49.13
Q96B36;H9KV91;Q96B36-2	Q96B36;H9KV91	5;3;2	5;3;2	5;3;2	Proline-rich AKT1 substrate 1	AKT1S1	>sp|Q96B36|AKTS1_HUMAN Proline-rich AKT1 substrate 1 OS=Homo sapiens GN=AKT1S1 PE=1 SV=1;>tr|H9KV91|H9KV91_HUMAN Proline-rich AKT1 substrate 1 (Fragment) OS=Homo sapiens GN=AKT1S1 PE=4 SV=1	3	5	5	5	5	0	5	0	5	0	21.9	21.9	21.9	27.383	256	256;108;126	9		6.2089e-49	0.88659	0.92759	12.665	7	0.8074	0.88416	25.409	7	0.84222	0.95829	30.503	7	0.88659	0.92759	12.665	7	0.8074	0.88416	25.409	7	0.84222	0.95829	30.503
P31751;Q0VAN0;B3KP61;C9K000;B7Z8Z9;E7EVP8;A8MX96;C9JIJ1;Q6P4H3;C9JC83;C9J258;F8VS91;C9JIF6;C9JHS6	P31751;Q0VAN0;B3KP61;C9K000	9;9;6;5;4;4;4;4;3;3;3;1;1;1	9;9;6;5;4;4;4;4;3;3;3;1;1;1	7;7;5;4;3;3;3;3;2;2;2;0;1;1	RAC-beta serine/threonine-protein kinase	AKT2	>sp|P31751|AKT2_HUMAN RAC-beta serine/threonine-protein kinase OS=Homo sapiens GN=AKT2 PE=1 SV=2;>tr|Q0VAN0|Q0VAN0_HUMAN AKT2 protein OS=Homo sapiens GN=AKT2 PE=2 SV=1;>tr|B3KP61|B3KP61_HUMAN RAC-beta serine/threonine-protein kinase OS=Homo sapiens GN=AKT2	14	9	9	7	8	5	8	5	6	4	17	17	13.3	55.768	481	481;438;382;210;288;134;133;119;147;107;96;139;67;47	11	6	1.7146e-36	0.90147	0.94684	24.253	12	0.87443	0.98545	19.937	12	1.0394	1.0779	22.039	12	0.97191	1.0264	26.596	9	0.86441	0.99515	21.054	9	1.0636	1.0741	25.152
Q9Y243;Q9Y243-2	Q9Y243;Q9Y243-2	2;2	1;1	1;1	RAC-gamma serine/threonine-protein kinase	AKT3	>sp|Q9Y243|AKT3_HUMAN RAC-gamma serine/threonine-protein kinase OS=Homo sapiens GN=AKT3 PE=1 SV=1;>sp|Q9Y243-2|AKT3_HUMAN Isoform 2 of RAC-gamma serine/threonine-protein kinase OS=Homo sapiens GN=AKT3	2	2	1	1	2	0	1	0	1	0	5	2.9	2.9	55.774	479	479;465	1		1.2069e-08	NaN	NaN	NaN	1	NaN	NaN	NaN	1	NaN	NaN	NaN	1	NaN	NaN	NaN	1	NaN	NaN	NaN	1	NaN	NaN	NaN
Q9H8T0-2;Q9H8T0	Q9H8T0-2;Q9H8T0	1;1	1;1	1;1	AKT-interacting protein	AKTIP	>sp|Q9H8T0-2|AKTIP_HUMAN Isoform 2 of AKT-interacting protein OS=Homo sapiens GN=AKTIP;>sp|Q9H8T0|AKTIP_HUMAN AKT-interacting protein OS=Homo sapiens GN=AKTIP PE=1 SV=1	2	1	1	1	1	0	1	0	1	0	7.2	7.2	7.2	33.256	293	293;292	1		4.0108e-09	NaN	NaN	NaN	1	NaN	NaN	NaN	1	NaN	NaN	NaN	1	NaN	NaN	NaN	1	NaN	NaN	NaN	1	NaN	NaN	NaN
P13716;P13716-2;B7ZBK6	P13716;P13716-2;B7ZBK6	4;3;3	4;3;3	4;3;3	Delta-aminolevulinic acid dehydratase	ALAD	>sp|P13716|HEM2_HUMAN Delta-aminolevulinic acid dehydratase OS=Homo sapiens GN=ALAD PE=1 SV=1;>sp|P13716-2|HEM2_HUMAN Isoform 2 of Delta-aminolevulinic acid dehydratase OS=Homo sapiens GN=ALAD;>tr|B7ZBK6|B7ZBK6_HUMAN Aminolevulinate, delta-, dehydratase (F	3	4	4	4	4	0	4	0	4	0	23.9	23.9	23.9	36.294	330	330;359;120	7		1.0299e-17	0.92525	0.99731	20.078	3	3.709	4.2844	72.968	3	4.4905	5.1108	93.458	3	0.92525	0.99731	20.078	3	3.709	4.2844	72.968	3	4.4905	5.1108	93.458
E7ESU5;CON__P02768-1;P02768;D6RHD5;H0YA55;C9JKR2;P02768-2;Q8IUK7;H7C013	E7ESU5;CON__P02768-1;P02768;D6RHD5;H0YA55;C9JKR2;P02768-2;Q8IUK7	22;22;22;18;18;14;14;11;6	15;15;15;11;11;9;9;7;4	3;3;3;0;0;0;0;3;3	Serum albumin	ALB	>tr|E7ESU5|E7ESU5_HUMAN Serum albumin OS=Homo sapiens GN=ALB PE=4 SV=2;>P02768-1 SWISS-PROT:P02768-1 Tax_Id=9606 Gene_Symbol=ALB Isoform 1 of Serum albumin precursor;>sp|P02768|ALBU_HUMAN Serum albumin OS=Homo sapiens GN=ALB PE=1 SV=2;>tr|D6RHD5|D6RHD5_HUM	9	22	15	3	9	17	2	13	1	2	33	26.2	5.7	70.456	618	618;609;609;459;454;417;417;396;197	3	15	0	0.14586	0.14671	104.01	11	0.31761	0.33123	176.91	10	0.85666	0.87174	237.15	10	NaN	NaN	NaN	1	NaN	NaN	NaN	0	NaN	NaN	NaN
Q13740;B4DTU0;Q13740-2;F5GXJ9;H7C543;Q6ZS95	Q13740;B4DTU0;Q13740-2;F5GXJ9	22;22;22;22;8;5	22;22;22;22;8;5	22;22;22;22;8;5	CD166 antigen	ALCAM	>sp|Q13740|CD166_HUMAN CD166 antigen OS=Homo sapiens GN=ALCAM PE=1 SV=2;>tr|B4DTU0|B4DTU0_HUMAN CD166 antigen OS=Homo sapiens GN=ALCAM PE=2 SV=1;>sp|Q13740-2|CD166_HUMAN Isoform 2 of CD166 antigen OS=Homo sapiens GN=ALCAM;>tr|F5GXJ9|F5GXJ9_HUMAN CD166 anti	6	22	22	22	22	0	22	0	22	0	48.2	48.2	48.2	65.102	583	583;570;570;532;344;305	39		1.5421e-187	0.65097	0.64735	19.005	35	0.55169	0.54613	39.463	35	0.8264	0.82761	36.391	35	0.65097	0.64735	19.005	35	0.55169	0.54613	39.463	35	0.8264	0.82761	36.391
Q8IZ83;Q8IZ83-3;F5H4B6;F8WBH3;Q8IZ83-2	Q8IZ83;Q8IZ83-3;F5H4B6;F8WBH3	16;15;12;12;4	16;15;12;12;4	16;15;12;12;4	Aldehyde dehydrogenase family 16 member A1	ALDH16A1	>sp|Q8IZ83|A16A1_HUMAN Aldehyde dehydrogenase family 16 member A1 OS=Homo sapiens GN=ALDH16A1 PE=1 SV=2;>sp|Q8IZ83-3|A16A1_HUMAN Isoform 3 of Aldehyde dehydrogenase family 16 member A1 OS=Homo sapiens GN=ALDH16A1;>tr|F5H4B6|F5H4B6_HUMAN Aldehyde dehydrogen	5	16	16	16	16	0	16	0	16	0	29.8	29.8	29.8	85.126	802	802;751;639;637;308	24		3.7478e-90	0.61219	0.60968	35.198	22	0.63485	0.68721	35.075	22	1.0618	1.1928	51.499	22	0.61219	0.60968	35.198	22	0.63485	0.68721	35.075	22	1.0618	1.1928	51.499
P54886;P54886-2	P54886;P54886-2	32;31	32;31	32;31	Delta-1-pyrroline-5-carboxylate synthase;Glutamate 5-kinase;Gamma-glutamyl phosphate reductase	ALDH18A1	>sp|P54886|P5CS_HUMAN Delta-1-pyrroline-5-carboxylate synthase OS=Homo sapiens GN=ALDH18A1 PE=1 SV=2;>sp|P54886-2|P5CS_HUMAN Isoform Short of Delta-1-pyrroline-5-carboxylate synthase OS=Homo sapiens GN=ALDH18A1	2	32	32	32	30	10	30	10	30	10	53.6	53.6	53.6	87.301	795	795;793	51	14	0	1.0716	1.0547	36.71	53	0.89975	0.88761	38.632	53	0.82152	0.87167	42.137	53	1.0716	1.0722	33.729	43	0.89975	0.9158	38.626	43	0.83297	0.87774	46.179
P00352;H0Y4S2;Q5SYQ8;Q5SYQ9;Q5SYQ7;O94788;F5H2Y9;F5H3R1;H0YMG7;O94788-2;H0YM00	P00352;H0Y4S2	68;34;25;25;23;2;2;2;2;2;2	68;34;25;25;23;2;2;2;2;2;2	64;30;23;23;21;0;0;0;0;0;0	Retinal dehydrogenase 1	ALDH1A1	>sp|P00352|AL1A1_HUMAN Retinal dehydrogenase 1 OS=Homo sapiens GN=ALDH1A1 PE=1 SV=2;>tr|H0Y4S2|H0Y4S2_HUMAN Retinal dehydrogenase 1 OS=Homo sapiens GN=ALDH1A1 PE=3 SV=1	11	68	68	64	67	48	67	48	63	44	92.4	92.4	92.2	54.861	501	501;329;238;230;203;518;497;489;489;480;422	1209	526	0	0.70831	0.74995	30.878	1308	0.73187	0.78597	38.109	1313	1.0327	1.0632	32.351	1305	0.7028	0.75565	28.016	899	0.72588	0.78588	35.978	902	1.0387	1.078	35.749
P47895;H0Y2X5	P47895;H0Y2X5	6;5	4;3	4;3	Aldehyde dehydrogenase family 1 member A3	ALDH1A3	>sp|P47895|AL1A3_HUMAN Aldehyde dehydrogenase family 1 member A3 OS=Homo sapiens GN=ALDH1A3 PE=1 SV=2;>tr|H0Y2X5|H0Y2X5_HUMAN Aldehyde dehydrogenase 1 family, member A3, isoform CRA_b OS=Homo sapiens GN=ALDH1A3 PE=3 SV=1	2	6	4	4	6	2	4	0	4	0	12.9	11.1	11.1	56.108	512	512;405	5		1.115e-23	2.4724	2.7066	67.965	4	3.0518	3.4414	27.656	4	1.2346	1.1987	58.208	4	2.4724	2.7066	67.965	4	3.0518	3.4414	27.656	4	1.2346	1.1987	58.208
P30837;B4DLJ0	P30837	21;10	19;10	19;10	Aldehyde dehydrogenase X, mitochondrial	ALDH1B1	>sp|P30837|AL1B1_HUMAN Aldehyde dehydrogenase X, mitochondrial OS=Homo sapiens GN=ALDH1B1 PE=1 SV=3	2	21	19	19	21	4	19	2	19	2	49.1	47.4	47.4	57.206	517	517;218	39	2	2.2933e-219	1.0621	1.1256	24.061	34	0.9543	1.0537	17.675	34	0.94022	0.96812	17.117	34	1.0713	1.1327	24.433	33	0.95663	1.0586	17.141	33	0.95154	0.96955	16.939
O75891;E9PBX3	O75891;E9PBX3	1;1	1;1	1;1	Cytosolic 10-formyltetrahydrofolate dehydrogenase	ALDH1L1	>sp|O75891|AL1L1_HUMAN Cytosolic 10-formyltetrahydrofolate dehydrogenase OS=Homo sapiens GN=ALDH1L1 PE=1 SV=2;>tr|E9PBX3|E9PBX3_HUMAN Cytosolic 10-formyltetrahydrofolate dehydrogenase OS=Homo sapiens GN=ALDH1L1 PE=3 SV=1	2	1	1	1	1	0	1	0	1	0	1.3	1.3	1.3	98.828	902	902;801	3		0.00019254	0.75902	0.84241	32.587	2	0.71741	0.78633	29.139	2	0.83729	0.81115	43.365	2	0.75902	0.84241	32.587	2	0.71741	0.78633	29.139	2	0.83729	0.81115	43.365
P05091;F8VXI5;E7EUE5;F8W0A9;F8VP50	P05091;F8VXI5;E7EUE5;F8W0A9	29;27;22;22;11	25;23;20;20;9	25;23;20;20;9	Aldehyde dehydrogenase, mitochondrial	ALDH2	>sp|P05091|ALDH2_HUMAN Aldehyde dehydrogenase, mitochondrial OS=Homo sapiens GN=ALDH2 PE=1 SV=2;>tr|F8VXI5|F8VXI5_HUMAN Aldehyde dehydrogenase, mitochondrial OS=Homo sapiens GN=ALDH2 PE=3 SV=1;>tr|E7EUE5|E7EUE5_HUMAN Aldehyde dehydrogenase, mitochondrial O	5	29	25	25	28	12	24	8	24	8	55.3	52	52	56.381	517	517;441;470;377;245	56	8	0	0.56969	0.59877	21.387	53	0.5179	0.55885	28.809	53	0.90013	0.92914	29.83	53	0.5646	0.59124	21.959	47	0.51615	0.55935	28.415	47	0.90013	0.92914	29.582
H0Y3F3;P30838;E7ERM4;I3L3I9;A8MYB8;E9PNN6;C9JMC5;C9JKT2;I3L1H6;I3L4E5;I3L3W9;E9PJV0	H0Y3F3;P30838;E7ERM4;I3L3I9;A8MYB8;E9PNN6;C9JMC5	37;37;33;33;30;27;27;17;5;5;4;1	37;37;33;33;30;27;27;17;5;5;4;1	36;36;32;32;29;26;26;16;5;5;4;0	Aldehyde dehydrogenase;Aldehyde dehydrogenase, dimeric NADP-preferring	ALDH3A1	>tr|H0Y3F3|H0Y3F3_HUMAN Aldehyde dehydrogenase OS=Homo sapiens GN=ALDH3A1 PE=3 SV=1;>sp|P30838|AL3A1_HUMAN Aldehyde dehydrogenase, dimeric NADP-preferring OS=Homo sapiens GN=ALDH3A1 PE=1 SV=3;>tr|E7ERM4|E7ERM4_HUMAN Aldehyde dehydrogenase OS=Homo sapiens G	12	37	37	36	33	17	33	17	32	17	61.4	61.4	61.4	57.412	511	511;453;400;380;389;396;372;259;131;120;74;148	209	37	0	2.6032	2.7978	65.034	172	2.1106	2.3666	62.948	172	0.77776	0.8187	20.376	172	2.5662	2.754	35.867	148	2.0935	2.3229	37.36	148	0.79706	0.82735	19.899
P51648-2;P51648;I3L1M4;I3L0X1;C9JGJ2;I3L2W1;I3L4G6	P51648-2;P51648	27;27;9;7;7;2;2	26;26;8;7;7;2;2	26;26;8;7;7;2;2	Fatty aldehyde dehydrogenase	ALDH3A2	>sp|P51648-2|AL3A2_HUMAN Isoform 2 of Fatty aldehyde dehydrogenase OS=Homo sapiens GN=ALDH3A2;>sp|P51648|AL3A2_HUMAN Fatty aldehyde dehydrogenase OS=Homo sapiens GN=ALDH3A2 PE=1 SV=1	7	27	26	26	27	3	26	3	26	3	46.9	44.5	44.5	57.669	508	508;485;162;182;166;97;85	43	3	5.0184e-241	1.4229	1.5021	14.519	40	1.2868	1.3611	23.297	40	0.91783	0.91161	20.682	40	1.4229	1.5021	14.519	40	1.2868	1.3611	23.297	40	0.91783	0.91161	20.682
P43353;P43353-2;P48448	P43353;P43353-2	10;8;3	9;7;2	9;7;2	Aldehyde dehydrogenase family 3 member B1	ALDH3B1	>sp|P43353|AL3B1_HUMAN Aldehyde dehydrogenase family 3 member B1 OS=Homo sapiens GN=ALDH3B1 PE=1 SV=1;>sp|P43353-2|AL3B1_HUMAN Isoform 2 of Aldehyde dehydrogenase family 3 member B1 OS=Homo sapiens GN=ALDH3B1	3	10	9	9	10	1	9	1	9	1	22.2	22.2	22.2	51.839	468	468;431;385	12	1	4.4715e-125	1.0168	1.0778	13.008	12	0.66064	0.74454	22.568	12	0.6578	0.70362	29.358	12	0.97426	1.0304	12.964	11	0.67073	0.75511	22.479	11	0.65858	0.70572	28.638
P30038;D2D4A3;P30038-2;Q5TF55;C9JTC4;E9PF68	P30038;D2D4A3;P30038-2	10;10;9;4;4;3	10;10;9;4;4;3	10;10;9;4;4;3	Delta-1-pyrroline-5-carboxylate dehydrogenase, mitochondrial	ALDH4A1	>sp|P30038|AL4A1_HUMAN Delta-1-pyrroline-5-carboxylate dehydrogenase, mitochondrial OS=Homo sapiens GN=ALDH4A1 PE=1 SV=3;>tr|D2D4A3|D2D4A3_HUMAN Delta-1-pyrroline-5-carboxylate dehydrogenase, mitochondrial OS=Homo sapiens GN=ALDH4A1 PE=2 SV=1;>sp|P30038-2|	6	10	10	10	10	0	10	0	10	0	22.6	22.6	22.6	61.719	563	563;512;503;214;210;195	10		1.3189e-75	0.71845	0.76212	37.88	10	0.53164	0.57875	17.564	10	0.81507	0.87671	35.152	10	0.71845	0.76212	37.88	10	0.53164	0.57875	17.564	10	0.81507	0.87671	35.152
G5E949;P51649;C9J8Q5;F5H328	G5E949;P51649;C9J8Q5;F5H328	6;6;6;5	6;6;6;5	6;6;6;5	Succinate-semialdehyde dehydrogenase, mitochondrial	ALDH5A1	>tr|G5E949|G5E949_HUMAN Aldehyde dehydrogenase 5 family, member A1 (Succinate-semialdehyde dehydrogenase), isoform CRA_a OS=Homo sapiens GN=ALDH5A1 PE=3 SV=1;>sp|P51649|SSDH_HUMAN Succinate-semialdehyde dehydrogenase, mitochondrial OS=Homo sapiens GN=ALDH5	4	6	6	6	6	1	6	1	6	1	13.7	13.7	13.7	58.653	548	548;535;507;447	9	2	1.284e-22	0.98037	1.0633	13.307	8	0.73909	0.79885	11.092	8	0.73395	0.78132	22.592	8	1.0108	1.099	6.5422	7	0.73064	0.79804	6.8974	7	0.70918	0.78124	11.063
Q02252;G3V4Z4	Q02252	4;1	4;1	4;1	Methylmalonate-semialdehyde dehydrogenase [acylating], mitochondrial	ALDH6A1	>sp|Q02252|MMSA_HUMAN Methylmalonate-semialdehyde dehydrogenase [acylating], mitochondrial OS=Homo sapiens GN=ALDH6A1 PE=1 SV=2	2	4	4	4	4	0	4	0	4	0	8.4	8.4	8.4	57.839	535	535;252	5		3.2573e-09	0.77025	0.83142	20.67	4	0.61509	0.66179	8.9888	4	0.76709	0.81864	23.507	4	0.77025	0.83142	20.67	4	0.61509	0.66179	8.9888	4	0.76709	0.81864	23.507
P49419;P49419-2;E7EPT3;F8VS02;P49419-3;H0YHM6;F8VVF2;F8WD33;F8WDY6	P49419;P49419-2;E7EPT3;F8VS02;P49419-3	28;28;24;24;15;10;6;3;3	28;28;24;24;15;10;6;3;3	28;28;24;24;15;10;6;3;3	Alpha-aminoadipic semialdehyde dehydrogenase	ALDH7A1	>sp|P49419|AL7A1_HUMAN Alpha-aminoadipic semialdehyde dehydrogenase OS=Homo sapiens GN=ALDH7A1 PE=1 SV=5;>sp|P49419-2|AL7A1_HUMAN Isoform 2 of Alpha-aminoadipic semialdehyde dehydrogenase OS=Homo sapiens GN=ALDH7A1;>tr|E7EPT3|E7EPT3_HUMAN Alpha-aminoadipic	9	28	28	28	27	2	27	2	27	2	63.8	63.8	63.8	58.486	539	539;511;502;475;347;240;141;97;77	59	2	0	0.60555	0.64506	26.133	49	0.55381	0.57605	25.97	49	0.91923	0.9321	21.608	49	0.60357	0.63729	26.135	48	0.5528	0.57205	25.997	48	0.92655	0.92738	21.832
P49189;B4DXY7	P49189;B4DXY7	21;15	21;15	21;15	4-trimethylaminobutyraldehyde dehydrogenase	ALDH9A1	>sp|P49189|AL9A1_HUMAN 4-trimethylaminobutyraldehyde dehydrogenase OS=Homo sapiens GN=ALDH9A1 PE=1 SV=3;>tr|B4DXY7|B4DXY7_HUMAN 4-trimethylaminobutyraldehyde dehydrogenase OS=Homo sapiens GN=ALDH9A1 PE=2 SV=1	2	21	21	21	19	13	19	13	19	13	42.9	42.9	42.9	53.801	494	494;424	39	15	2.1904e-213	0.85111	0.88222	24.485	45	0.8099	0.8627	23.341	45	0.94408	0.9691	29.31	45	0.87006	0.91935	26.458	32	0.82609	0.85964	19.321	32	0.93797	0.96985	31.197
P04075;H3BQN4;H3BPS8;H3BUH7;H3BR04;H3BMQ8;H3BU78;H3BR68;P05062;C9J4K3;Q5T7D5	P04075;H3BQN4;H3BPS8;H3BUH7	41;38;28;23;20;19;15;12;2;2;2	41;38;28;23;20;19;15;12;2;2;2	36;33;23;22;19;18;13;12;0;0;0	Fructose-bisphosphate aldolase A;Fructose-bisphosphate aldolase	ALDOA	>sp|P04075|ALDOA_HUMAN Fructose-bisphosphate aldolase A OS=Homo sapiens GN=ALDOA PE=1 SV=2;>tr|H3BQN4|H3BQN4_HUMAN Fructose-bisphosphate aldolase OS=Homo sapiens GN=ALDOA PE=3 SV=1;>tr|H3BPS8|H3BPS8_HUMAN Fructose-bisphosphate aldolase A (Fragment) OS=Homo	11	41	41	36	40	19	40	19	35	17	96.2	96.2	82.1	39.42	364	364;361;278;155;162;140;204;130;364;316;223	218	36	0	0.92251	0.98336	55.245	186	0.84363	0.95394	51.48	187	0.90337	0.95268	31.879	187	0.90509	0.96507	27.258	153	0.8273	0.93027	28.906	154	0.90967	0.9568	24.337
P09972;B7Z1N6;A8MVZ9;B7Z3K7;C9J8F3	P09972;B7Z1N6;A8MVZ9;B7Z3K7;C9J8F3	8;8;5;5;4	3;3;3;1;3	3;3;3;1;3	Fructose-bisphosphate aldolase C;Fructose-bisphosphate aldolase	ALDOC	>sp|P09972|ALDOC_HUMAN Fructose-bisphosphate aldolase C OS=Homo sapiens GN=ALDOC PE=1 SV=2;>tr|B7Z1N6|B7Z1N6_HUMAN Fructose-bisphosphate aldolase OS=Homo sapiens GN=ALDOC PE=2 SV=1;>tr|A8MVZ9|A8MVZ9_HUMAN Fructose-bisphosphate aldolase OS=Homo sapiens GN=A	5	8	3	3	8	2	3	0	3	0	25	11	11	39.455	364	364;325;336;287;149	11		0	0.95063	0.98522	73.25	10	0.85549	1.0026	22.465	9	0.98621	1.0512	33.606	9	0.95063	0.98522	73.25	10	0.85549	1.0026	22.465	9	0.98621	1.0512	33.606
Q9BT22;B4DP08;C9J202	Q9BT22;B4DP08	7;6;2	7;6;2	7;6;2	Chitobiosyldiphosphodolichol beta-mannosyltransferase	ALG1	>sp|Q9BT22|ALG1_HUMAN Chitobiosyldiphosphodolichol beta-mannosyltransferase OS=Homo sapiens GN=ALG1 PE=1 SV=2;>tr|B4DP08|B4DP08_HUMAN Chitobiosyldiphosphodolichol beta-mannosyltransferase OS=Homo sapiens GN=ALG1 PE=2 SV=1	3	7	7	7	7	0	7	0	7	0	13.8	13.8	13.8	52.518	464	464;353;215	11		9.6842e-35	0.80186	0.829	16.439	7	0.65588	0.78542	12.973	7	0.86146	0.99944	19.609	7	0.80186	0.829	16.439	7	0.65588	0.78542	12.973	7	0.86146	0.99944	19.609
Q5BKT4;Q5I7T1;F5GZZ6;F8VXJ0;F5H5T2;F8VWA9	Q5BKT4;Q5I7T1;F5GZZ6;F8VXJ0;F5H5T2;F8VWA9	1;1;1;1;1;1	1;1;1;1;1;1	1;1;1;1;1;1	Dol-P-Glc:Glc(2)Man(9)GlcNAc(2)-PP-Dol alpha-1,2-glucosyltransferase;Putative Dol-P-Glc:Glc(2)Man(9)GlcNAc(2)-PP-Dol alpha-1,2-glucosyltransferase	ALG10;ALG10B	>sp|Q5BKT4|AG10A_HUMAN Dol-P-Glc:Glc(2)Man(9)GlcNAc(2)-PP-Dol alpha-1,2-glucosyltransferase OS=Homo sapiens GN=ALG10 PE=1 SV=1;>sp|Q5I7T1|AG10B_HUMAN Putative Dol-P-Glc:Glc(2)Man(9)GlcNAc(2)-PP-Dol alpha-1,2-glucosyltransferase OS=Homo sapiens GN=ALG10B PE	6	1	1	1	1	0	1	0	1	0	3.8	3.8	3.8	55.605	473	473;473;126;126;77;77	1		6.2964e-05	NaN	NaN	NaN	1	NaN	NaN	NaN	1	NaN	NaN	NaN	1	NaN	NaN	NaN	1	NaN	NaN	NaN	1	NaN	NaN	NaN
Q2TAA5	Q2TAA5	3	3	3	GDP-Man:Man(3)GlcNAc(2)-PP-Dol alpha-1,2-mannosyltransferase	ALG11	>sp|Q2TAA5|ALG11_HUMAN GDP-Man:Man(3)GlcNAc(2)-PP-Dol alpha-1,2-mannosyltransferase OS=Homo sapiens GN=ALG11 PE=1 SV=2	1	3	3	3	3	0	3	0	3	0	6.7	6.7	6.7	55.65	492	492	3		3.0882e-09	1.1751	1.2077	1.0073	2	0.92611	1.0665	14.173	2	0.79622	0.8931	13.098	2	1.1751	1.2077	1.0073	2	0.92611	1.0665	14.173	2	0.79622	0.8931	13.098
Q9BV10;H7C5R7;H7C4I6	Q9BV10;H7C5R7;H7C4I6	1;1;1	1;1;1	1;1;1	Dol-P-Man:Man(7)GlcNAc(2)-PP-Dol alpha-1,6-mannosyltransferase	ALG12	>sp|Q9BV10|ALG12_HUMAN Dol-P-Man:Man(7)GlcNAc(2)-PP-Dol alpha-1,6-mannosyltransferase OS=Homo sapiens GN=ALG12 PE=1 SV=1;>tr|H7C5R7|H7C5R7_HUMAN Dol-P-Man:Man(7)GlcNAc(2)-PP-Dol alpha-1,6-mannosyltransferase (Fragment) OS=Homo sapiens GN=ALG12 PE=4 SV=1;>t	3	1	1	1	1	0	1	0	1	0	3.5	3.5	3.5	54.654	488	488;205;196	1		9.9573e-20	NaN	NaN	NaN	1	NaN	NaN	NaN	1	NaN	NaN	NaN	1	NaN	NaN	NaN	1	NaN	NaN	NaN	1	NaN	NaN	NaN
Q9NP73-2;Q9NP73;D6RE84;Q9NP73-3	Q9NP73-2;Q9NP73;D6RE84	9;5;5;2	9;5;5;2	9;5;5;2	UDP-N-acetylglucosamine transferase subunit ALG13 homolog	ALG13	>sp|Q9NP73-2|ALG13_HUMAN Isoform 2 of UDP-N-acetylglucosamine transferase subunit ALG13 homolog OS=Homo sapiens GN=ALG13;>sp|Q9NP73|ALG13_HUMAN UDP-N-acetylglucosamine transferase subunit ALG13 homolog OS=Homo sapiens GN=ALG13 PE=1 SV=2;>tr|D6RE84|D6RE84_H	4	9	9	9	9	1	9	1	9	1	69.1	69.1	69.1	18.225	165	165;1137;222;1059	14	1	8.0597e-31	0.77978	0.83836	33.971	15	0.83873	0.87381	49.322	15	1.1973	1.0833	37.612	15	0.76567	0.83753	34.217	14	0.83484	0.87247	51.175	14	1.2073	1.119	38.286
Q9H553;Q9H553-2	Q9H553;Q9H553-2	6;4	6;4	6;4	Alpha-1,3/1,6-mannosyltransferase ALG2	ALG2	>sp|Q9H553|ALG2_HUMAN Alpha-1,3/1,6-mannosyltransferase ALG2 OS=Homo sapiens GN=ALG2 PE=2 SV=1;>sp|Q9H553-2|ALG2_HUMAN Isoform 2 of Alpha-1,3/1,6-mannosyltransferase ALG2 OS=Homo sapiens GN=ALG2	2	6	6	6	6	0	6	0	6	0	18.5	18.5	18.5	47.091	416	416;323	7		1.3018e-13	1.1067	1.1405	45.897	5	1.0779	1.2301	85.226	5	1.0878	1.2235	93.614	5	1.1067	1.1405	45.897	5	1.0779	1.2301	85.226	5	1.0878	1.2235	93.614
C9JQW2;Q92685;H7C0X4;F8WE30;H7BZZ2;F8WF93	C9JQW2;Q92685;H7C0X4;F8WE30;H7BZZ2;F8WF93	1;1;1;1;1;1	1;1;1;1;1;1	1;1;1;1;1;1	Dol-P-Man:Man(5)GlcNAc(2)-PP-Dol alpha-1,3-mannosyltransferase	ALG3	>tr|C9JQW2|C9JQW2_HUMAN Asparagine-linked glycosylation 3 homolog (Yeast, alpha-1,3-mannosyltransferase), isoform CRA_b OS=Homo sapiens GN=ALG3 PE=4 SV=1;>sp|Q92685|ALG3_HUMAN Dol-P-Man:Man(5)GlcNAc(2)-PP-Dol alpha-1,3-mannosyltransferase OS=Homo sapiens G	6	1	1	1	1	0	1	0	1	0	2.7	2.7	2.7	50.135	438	438;438;323;107;105;65	1		3.5692e-05	NaN	NaN	NaN	1	NaN	NaN	NaN	1	NaN	NaN	NaN	1	NaN	NaN	NaN	1	NaN	NaN	NaN	1	NaN	NaN	NaN
Q9Y673;Q9Y673-2;B4DR67	Q9Y673;Q9Y673-2;B4DR67	10;10;7	10;10;7	10;10;7	Dolichyl-phosphate beta-glucosyltransferase	ALG5	>sp|Q9Y673|ALG5_HUMAN Dolichyl-phosphate beta-glucosyltransferase OS=Homo sapiens GN=ALG5 PE=1 SV=1;>sp|Q9Y673-2|ALG5_HUMAN Isoform 2 of Dolichyl-phosphate beta-glucosyltransferase OS=Homo sapiens GN=ALG5;>tr|B4DR67|B4DR67_HUMAN Dolichyl-phosphate beta-glu	3	10	10	10	10	0	10	0	10	0	31.8	31.8	31.8	36.946	324	324;294;230	17		1.9251e-27	0.82442	0.88705	62.916	15	0.99977	1.0204	98.93	15	1.1473	1.138	52.817	15	0.82442	0.88705	62.916	15	0.99977	1.0204	98.93	15	1.1473	1.138	52.817
A2A2G4;Q9Y672;B4DHV8	A2A2G4;Q9Y672;B4DHV8	2;2;1	2;2;1	2;2;1	Dolichyl pyrophosphate Man9GlcNAc2 alpha-1,3-glucosyltransferase	ALG6	>tr|A2A2G4|A2A2G4_HUMAN Asparagine-linked glycosylation 6 homolog (S. cerevisiae, alpha-1,3-glucosyltransferase) OS=Homo sapiens GN=ALG6 PE=4 SV=1;>sp|Q9Y672|ALG6_HUMAN Dolichyl pyrophosphate Man9GlcNAc2 alpha-1,3-glucosyltransferase OS=Homo sapiens GN=ALG	3	2	2	2	2	0	2	0	2	0	4.1	4.1	4.1	58.347	509	509;507;254	3		6.6e-06	NaN	NaN	NaN	1	NaN	NaN	NaN	1	NaN	NaN	NaN	1	NaN	NaN	NaN	1	NaN	NaN	NaN	1	NaN	NaN	NaN
Q6NS38;F5H5S2;F5H5X2;F5GZZ0;Q6NS38-2	Q6NS38;F5H5S2;F5H5X2;F5GZZ0	5;3;3;3;2	5;3;3;3;2	5;3;3;3;2	Alpha-ketoglutarate-dependent dioxygenase alkB homolog 2	ALKBH2	>sp|Q6NS38|ALKB2_HUMAN Alpha-ketoglutarate-dependent dioxygenase alkB homolog 2 OS=Homo sapiens GN=ALKBH2 PE=1 SV=1;>tr|F5H5S2|F5H5S2_HUMAN Alpha-ketoglutarate-dependent dioxygenase alkB homolog 2 (Fragment) OS=Homo sapiens GN=ALKBH2 PE=4 SV=1;>tr|F5H5X2|F	5	5	5	5	5	0	5	0	5	0	35.6	35.6	35.6	29.322	261	261;160;150;121;157	5		8.6214e-17	1.2393	1.3805	91.503	5	1.118	1.2418	85.179	5	0.79009	0.84191	13.836	5	1.2393	1.3805	91.503	5	1.118	1.2418	85.179	5	0.79009	0.84191	13.836
Q6P6C2-2;Q6P6C2;F5H6G2	Q6P6C2-2;Q6P6C2;F5H6G2	8;7;6	8;7;6	8;7;6	Probable alpha-ketoglutarate-dependent dioxygenase ABH5	ALKBH5	>sp|Q6P6C2-2|ALKB5_HUMAN Isoform 2 of Probable alpha-ketoglutarate-dependent dioxygenase ABH5 OS=Homo sapiens GN=ALKBH5;>sp|Q6P6C2|ALKB5_HUMAN Probable alpha-ketoglutarate-dependent dioxygenase ABH5 OS=Homo sapiens GN=ALKBH5 PE=1 SV=1;>tr|F5H6G2|F5H6G2_HUM	3	8	8	8	8	0	8	0	8	0	33.5	33.5	33.5	44.255	394	394;458;383	14		8.1739e-169	1.1891	1.23	56.069	10	1.0543	1.1532	22.564	10	0.88705	0.94375	62.039	10	1.1891	1.23	56.069	10	1.0543	1.1532	22.564	10	0.88705	0.94375	62.039
Q3KRA9-2;Q3KRA9;E9PIA1	Q3KRA9-2;Q3KRA9;E9PIA1	2;2;2	2;2;2	2;2;2	Probable alpha-ketoglutarate-dependent dioxygenase ABH6	ALKBH6	>sp|Q3KRA9-2|ALKB6_HUMAN Isoform 2 of Probable alpha-ketoglutarate-dependent dioxygenase ABH6 OS=Homo sapiens GN=ALKBH6;>sp|Q3KRA9|ALKB6_HUMAN Probable alpha-ketoglutarate-dependent dioxygenase ABH6 OS=Homo sapiens GN=ALKBH6 PE=1 SV=2;>tr|E9PIA1|E9PIA1_HUM	3	2	2	2	2	0	2	0	2	0	6	6	6	29.284	266	266;238;130	4		0.00020859	NaN	NaN	NaN	1	NaN	NaN	NaN	1	NaN	NaN	NaN	1	NaN	NaN	NaN	1	NaN	NaN	NaN	1	NaN	NaN	NaN
E9PB61;Q86V81	E9PB61;Q86V81	10;10	10;10	10;10	THO complex subunit 4	ALYREF	>tr|E9PB61|E9PB61_HUMAN THO complex subunit 4 OS=Homo sapiens GN=ALYREF PE=4 SV=1;>sp|Q86V81|THOC4_HUMAN THO complex subunit 4 OS=Homo sapiens GN=ALYREF PE=1 SV=3	2	10	10	10	10	0	10	0	10	0	51.5	51.5	51.5	27.557	264	264;257	25		0	1.0823	1.2106	24.148	24	1.1043	1.192	50.115	24	1.0124	0.99457	56.132	24	1.0823	1.2106	24.148	24	1.1043	1.192	50.115	24	1.0124	0.99457	56.132
P17707;A6NNH3;Q5VXN5	P17707;A6NNH3;Q5VXN5	3;3;3	3;3;3	3;3;3	S-adenosylmethionine decarboxylase proenzyme;S-adenosylmethionine decarboxylase alpha chain;S-adenosylmethionine decarboxylase beta chain	AMD1	>sp|P17707|DCAM_HUMAN S-adenosylmethionine decarboxylase proenzyme OS=Homo sapiens GN=AMD1 PE=1 SV=2;>tr|A6NNH3|A6NNH3_HUMAN S-adenosylmethionine decarboxylase proenzyme OS=Homo sapiens GN=AMD1 PE=2 SV=2;>tr|Q5VXN5|Q5VXN5_HUMAN Adenosylmethionine decarboxy	3	3	3	3	3	0	3	0	3	0	9.3	9.3	9.3	38.339	334	334;305;265	3		5.9985e-17	1.6965	1.7624	17.134	3	0.80579	0.8156	8.8739	3	0.45017	0.50403	15.921	3	1.6965	1.7624	17.134	3	0.80579	0.8156	8.8739	3	0.45017	0.50403	15.921
Q86SJ2	Q86SJ2	1	1	1	Amphoterin-induced protein 2	AMIGO2	>sp|Q86SJ2|AMGO2_HUMAN Amphoterin-induced protein 2 OS=Homo sapiens GN=AMIGO2 PE=1 SV=1	1	1	1	1	1	0	1	0	1	0	2.9	2.9	2.9	57.933	522	522	3		7.1896e-05	3.3711	3.4508	48.986	2	1.5315	1.5369	16.198	2	0.45429	0.45463	36.502	2	3.3711	3.4508	48.986	2	1.5315	1.5369	16.198	2	0.45429	0.45463	36.502
Q01433;H0Y360;Q01433-2;E9PNG0;Q01433-4;Q01433-3;H0YCL9;E9PJF6;E9PIJ1;H0YF16	Q01433;H0Y360;Q01433-2;E9PNG0;Q01433-4;Q01433-3	11;11;11;10;9;9;5;4;3;1	11;11;11;10;9;9;5;4;3;1	11;11;11;10;9;9;5;4;3;1	AMP deaminase 2	AMPD2	>sp|Q01433|AMPD2_HUMAN AMP deaminase 2 OS=Homo sapiens GN=AMPD2 PE=1 SV=2;>tr|H0Y360|H0Y360_HUMAN AMP deaminase 2 (Fragment) OS=Homo sapiens GN=AMPD2 PE=4 SV=1;>sp|Q01433-2|AMPD2_HUMAN Isoform Ex1A-2-3 of AMP deaminase 2 OS=Homo sapiens GN=AMPD2;>tr|E9PNG0	10	11	11	11	11	0	11	0	11	0	15.9	15.9	15.9	100.69	879	879;861;798;761;804;760;195;103;87;231	13		2.9307e-31	0.86585	0.87211	32.277	12	0.835	0.89779	31.098	12	0.92887	0.98535	30.94	12	0.86585	0.87211	32.277	12	0.835	0.89779	31.098	12	0.92887	0.98535	30.94
Q9H1A4;H0Y564;F8WAS1	Q9H1A4;H0Y564	30;18;2	30;18;2	30;18;2	Anaphase-promoting complex subunit 1	ANAPC1	>sp|Q9H1A4|APC1_HUMAN Anaphase-promoting complex subunit 1 OS=Homo sapiens GN=ANAPC1 PE=1 SV=1;>tr|H0Y564|H0Y564_HUMAN Anaphase-promoting complex subunit 1 (Fragment) OS=Homo sapiens GN=ANAPC1 PE=4 SV=1	3	30	30	30	30	2	30	2	30	2	21.9	21.9	21.9	216.5	1944	1944;1452;149	39	2	2.956e-114	1.2543	1.1632	32.059	35	1.0534	1.113	35.449	35	0.86134	0.9423	15.772	35	1.2432	1.1718	30.043	34	1.0498	1.1151	29.003	34	0.8627	0.94148	15.547
Q9UM13;D6RA92;D6RD74;D6R9Q5	Q9UM13;D6RA92;D6RD74;D6R9Q5	2;1;1;1	2;1;1;1	2;1;1;1	Anaphase-promoting complex subunit 10	ANAPC10	>sp|Q9UM13|APC10_HUMAN Anaphase-promoting complex subunit 10 OS=Homo sapiens GN=ANAPC10 PE=1 SV=1;>tr|D6RA92|D6RA92_HUMAN Anaphase-promoting complex subunit 10 (Fragment) OS=Homo sapiens GN=ANAPC10 PE=4 SV=1;>tr|D6RD74|D6RD74_HUMAN Anaphase-promoting compl	4	2	2	2	2	1	2	1	2	1	13	13	13	21.252	185	185;158;126;109	2	1	6.5381e-11	1.1159	1.1803	2.9847	3	1.0499	1.1241	15.911	3	0.81865	0.92503	17.098	3	1.1426	1.2021	3.9464	2	0.99434	1.1028	22.447	2	0.77762	0.81624	17.696
Q9NYG5	Q9NYG5	1	1	1	Anaphase-promoting complex subunit 11	ANAPC11	>sp|Q9NYG5|APC11_HUMAN Anaphase-promoting complex subunit 11 OS=Homo sapiens GN=ANAPC11 PE=1 SV=1	1	1	1	1	1	0	1	0	1	0	13.1	13.1	13.1	9.8405	84	84	1		0.00057664	NaN	NaN	NaN	1	NaN	NaN	NaN	1	NaN	NaN	NaN	1	NaN	NaN	NaN	1	NaN	NaN	NaN	1	NaN	NaN	NaN
Q96DE5	Q96DE5	3	3	3	Anaphase-promoting complex subunit 16	ANAPC16	>sp|Q96DE5|APC16_HUMAN Anaphase-promoting complex subunit 16 OS=Homo sapiens GN=ANAPC16 PE=1 SV=1	1	3	3	3	3	0	3	0	3	0	31.8	31.8	31.8	11.667	110	110	4		2.6897e-08	1.5291	1.6725	5.7142	4	1.2514	1.3334	4.4808	4	0.82493	0.8125	5.6534	4	1.5291	1.6725	5.7142	4	1.2514	1.3334	4.4808	4	0.82493	0.8125	5.6534
Q9UJX6;Q9UJX6-2	Q9UJX6;Q9UJX6-2	21;21	21;21	21;21	Anaphase-promoting complex subunit 2	ANAPC2	>sp|Q9UJX6|ANC2_HUMAN Anaphase-promoting complex subunit 2 OS=Homo sapiens GN=ANAPC2 PE=1 SV=1;>sp|Q9UJX6-2|ANC2_HUMAN Isoform 2 of Anaphase-promoting complex subunit 2 OS=Homo sapiens GN=ANAPC2	2	21	21	21	7	20	7	20	7	20	31.9	31.9	31.9	93.827	822	822;819	8	24	1.6754e-184	6.3073	2.2661	84.399	21	1.1772	0.91365	112.17	21	0.21046	0.28329	64.766	21	1.3773	1.3541	11.39	6	1.1099	1.2357	23.713	6	0.74723	0.78753	15.398
E9PCR4;Q9UJX5;Q9UJX5-2;D6RAP6;D6RFM7	E9PCR4;Q9UJX5;Q9UJX5-2	37;37;22;8;5	37;37;22;8;5	37;37;22;8;5	Anaphase-promoting complex subunit 4	ANAPC4	>tr|E9PCR4|E9PCR4_HUMAN Anaphase-promoting complex subunit 4 OS=Homo sapiens GN=ANAPC4 PE=4 SV=1;>sp|Q9UJX5|APC4_HUMAN Anaphase-promoting complex subunit 4 OS=Homo sapiens GN=ANAPC4 PE=1 SV=2;>sp|Q9UJX5-2|APC4_HUMAN Isoform 2 of Anaphase-promoting complex	5	37	37	37	7	37	7	37	7	37	50.1	50.1	50.1	92.214	809	809;808;551;162;83	9	139	0	10.703	2.2437	132.36	105	3.0698	1.5864	175.59	105	0.31447	0.36351	57.284	105	1.0876	1.0493	19.675	7	1.3023	1.4447	49.618	7	1.2359	1.4449	68.697
Q9UJX4;F5H0F9;E9PFB2;F5H0N1;H0YFB5;B4DFK4;F5GY68;Q9UJX4-2;F5H3S5;F5GZ05	Q9UJX4;F5H0F9;E9PFB2	13;12;10;6;5;5;5;4;3;1	13;12;10;6;5;5;5;4;3;1	13;12;10;6;5;5;5;4;3;1	Anaphase-promoting complex subunit 5	ANAPC5	>sp|Q9UJX4|APC5_HUMAN Anaphase-promoting complex subunit 5 OS=Homo sapiens GN=ANAPC5 PE=1 SV=2;>tr|F5H0F9|F5H0F9_HUMAN Anaphase-promoting complex subunit 5 OS=Homo sapiens GN=ANAPC5 PE=4 SV=1;>tr|E9PFB2|E9PFB2_HUMAN Anaphase-promoting complex subunit 5 OS=	10	13	13	13	13	1	13	1	13	1	27.3	27.3	27.3	85.076	755	755;742;643;421;396;357;217;219;216;44	20	1	3.727e-57	1.2283	1.2454	17.639	13	0.98591	1.0451	25.89	13	0.84101	0.9043	15.822	13	1.2283	1.2454	17.639	13	0.98591	1.0451	25.89	13	0.84101	0.9043	15.822
Q9UJX3;Q9UJX3-2;F8VZ62;F8VYX8;F8VQY8;H0YIW2;F8VVU6;F8VVT8	Q9UJX3;Q9UJX3-2	11;11;4;4;3;2;1;1	11;11;4;4;3;2;1;1	11;11;4;4;3;2;1;1	Anaphase-promoting complex subunit 7	ANAPC7	>sp|Q9UJX3|APC7_HUMAN Anaphase-promoting complex subunit 7 OS=Homo sapiens GN=ANAPC7 PE=1 SV=4;>sp|Q9UJX3-2|APC7_HUMAN Isoform 2 of Anaphase-promoting complex subunit 7 OS=Homo sapiens GN=ANAPC7	8	11	11	11	11	0	11	0	11	0	25.4	25.4	25.4	66.855	599	599;537;208;158;122;149;173;164	15		4.5843e-92	1.1368	1.2242	50.711	13	1.0207	1.118	46.135	13	0.78495	0.85307	23.639	13	1.1368	1.2242	50.711	13	1.0207	1.118	46.135	13	0.78495	0.85307	23.639
O95841;E7EW04	O95841;E7EW04	1;1	1;1	1;1	Angiopoietin-related protein 1	ANGPTL1	>sp|O95841|ANGL1_HUMAN Angiopoietin-related protein 1 OS=Homo sapiens GN=ANGPTL1 PE=2 SV=1;>tr|E7EW04|E7EW04_HUMAN Angiopoietin-related protein 1 OS=Homo sapiens GN=ANGPTL1 PE=4 SV=1	2	1	1	1	1	0	1	0	1	0	2	2	2	56.719	491	491;280	1		0.0058247	NaN	NaN	NaN	1	NaN	NaN	NaN	1	NaN	NaN	NaN	1	NaN	NaN	NaN	1	NaN	NaN	NaN	1	NaN	NaN	NaN
P16157-14;P16157-12;P16157-21;P16157;P16157-3;P16157-16;P16157-5;P16157-8;P16157-15;P16157-10;P16157-13;P16157-4;P16157-7;P16157-6;P16157-9;P16157-11;E7EVX7;P16157-2;H0YBS0;H0YAY8	P16157-14;P16157-12;P16157-21;P16157;P16157-3;P16157-16;P16157-5;P16157-8;P16157-15;P16157-10;P16157-13;P16157-4;P16157-7;P16157-6;P16157-9;P16157-11;E7EVX7;P16157-2;H0YBS0	7;7;7;7;7;7;7;7;7;7;7;7;7;7;7;7;7;7;6;1	7;7;7;7;7;7;7;7;7;7;7;7;7;7;7;7;7;7;6;1	7;7;7;7;7;7;7;7;7;7;7;7;7;7;7;7;7;7;6;1	Ankyrin-1	ANK1	>sp|P16157-14|ANK1_HUMAN Isoform Er13 of Ankyrin-1 OS=Homo sapiens GN=ANK1;>sp|P16157-12|ANK1_HUMAN Isoform Er11 of Ankyrin-1 OS=Homo sapiens GN=ANK1;>sp|P16157-21|ANK1_HUMAN Isoform Br21 of Ankyrin-1 OS=Homo sapiens GN=ANK1;>sp|P16157|ANK1_HUMAN Ankyrin-1	20	7	7	7	7	0	7	0	7	0	5.5	5.5	5.5	217.48	1983	1983;1905;1897;1881;1880;1858;1856;1834;1821;1806;1743;1719;1718;1694;1672;1644;1519;1519;1040;177	7		1.9973e-09	0.56164	0.52092	9.6566	7	0.51165	0.5122	19.139	7	0.90656	0.92136	27.719	7	0.56164	0.52092	9.6566	7	0.51165	0.5122	19.139	7	0.90656	0.92136	27.719
Q01484;Q01484-2;F8WEF9;Q01484-5;E9PHW9;B7Z651;D6RHE1;H0Y8Y2;E9PCH6;F8W694;H0Y931;Q01484-7;H0YAG3;D6R9U4;D6RIY9	Q01484;Q01484-2;F8WEF9;Q01484-5;E9PHW9;B7Z651	6;4;4;4;3;3;2;2;1;1;1;1;1;1;1	5;3;3;3;2;2;2;2;1;1;1;1;1;1;1	5;3;3;3;2;2;2;2;1;1;1;1;1;1;1	Ankyrin-2	ANK2	>sp|Q01484|ANK2_HUMAN Ankyrin-2 OS=Homo sapiens GN=ANK2 PE=1 SV=4;>sp|Q01484-2|ANK2_HUMAN Isoform 2 of Ankyrin-2 OS=Homo sapiens GN=ANK2;>tr|F8WEF9|F8WEF9_HUMAN Ankyrin-2 OS=Homo sapiens GN=ANK2 PE=4 SV=1;>sp|Q01484-5|ANK2_HUMAN Isoform 4 of Ankyrin-2 OS=H	15	6	5	5	6	0	5	0	5	0	2.5	2.3	2.3	433.71	3957	3957;1872;1863;1863;1730;1114;1611;1028;1048;995;966;555;187;177;112	5		2.3837e-11	1.1873	1.1473	21.301	4	1.1876	1.2057	17.556	4	0.89065	1.0417	16.091	4	1.1873	1.1473	21.301	4	1.1876	1.2057	17.556	4	0.89065	1.0417	16.091
Q9P2R3-2;Q9P2R3;Q9P2R3-4;I3L2C5;F5H754;I3L3P8;I3L1Z9	Q9P2R3-2;Q9P2R3;Q9P2R3-4;I3L2C5;F5H754	33;33;32;32;29;2;2	33;33;32;32;29;2;2	33;33;32;32;29;2;2	Ankyrin repeat and FYVE domain-containing protein 1	ANKFY1	>sp|Q9P2R3-2|ANFY1_HUMAN Isoform 2 of Ankyrin repeat and FYVE domain-containing protein 1 OS=Homo sapiens GN=ANKFY1;>sp|Q9P2R3|ANFY1_HUMAN Ankyrin repeat and FYVE domain-containing protein 1 OS=Homo sapiens GN=ANKFY1 PE=1 SV=2;>sp|Q9P2R3-4|ANFY1_HUMAN Isof	7	33	33	33	33	5	33	5	33	5	38.8	38.8	38.8	128.48	1170	1170;1169;1211;1168;1111;69;60	45	6	0	1.1754	1.1677	23.26	44	1.056	1.1326	30.923	44	0.91289	1.0154	15.404	44	1.1681	1.1506	20.905	40	1.0432	1.1493	17.096	40	0.9213	1.0068	13.622
Q8IWZ2;Q8IWZ3-4;Q8IWZ3;E9PF56;E9PDP5;Q8TEF1;E7ETA2;H3BLS9;H7BXD7;H7C2F5;H0Y4P6;H0Y472;H0Y785;Q8IWZ3-2;Q8IWZ3-5;H0Y7Y3;F6WFL0;Q8IWZ3-3;F5GZ24;D6RHC4;H7C0V5	Q8IWZ2;Q8IWZ3-4;Q8IWZ3;E9PF56;E9PDP5;Q8TEF1	39;39;39;39;29;27;18;17;17;17;15;12;12;9;9;8;8;8;7;6;3	39;39;39;39;29;27;18;17;17;17;15;12;12;9;9;8;8;8;7;6;3	26;26;26;26;16;14;10;9;9;9;15;12;12;4;4;8;8;4;7;4;3	Ankyrin repeat and KH domain-containing protein 1	ANKHD1;FLJ00246	>tr|Q8IWZ2|Q8IWZ2_HUMAN Ankyrin repeat and KH domain-containing protein 1 OS=Homo sapiens GN=ANKHD1-EIF4EBP3 PE=2 SV=1;>sp|Q8IWZ3-4|ANKH1_HUMAN Isoform 4 of Ankyrin repeat and KH domain-containing protein 1 OS=Homo sapiens GN=ANKHD1;>sp|Q8IWZ3|ANKH1_HUMAN	21	39	39	26	39	1	39	1	26	0	19.3	19.3	13.4	277.17	2617	2617;2544;2542;2540;1565;1486;1007;687;686;608;1215;1072;1024;627;581;934;866;616;620;368;636	51	1	1.5934e-140	1.1555	1.0938	32.706	49	0.84473	0.91234	25.698	49	0.79462	0.85499	26.596	49	1.1511	1.0907	32.95	48	0.84363	0.8948	25.941	48	0.79613	0.85784	26.696
Q86XL3;F5H2H5;Q86XL3-2;A8KAG3;F5H417;F5H1D4;F5H1E7;F5H6J0	Q86XL3;F5H2H5;Q86XL3-2	19;19;12;6;5;4;3;2	19;19;12;6;5;4;3;2	19;19;12;6;5;4;3;2	Ankyrin repeat and LEM domain-containing protein 2	ANKLE2	>sp|Q86XL3|ANKL2_HUMAN Ankyrin repeat and LEM domain-containing protein 2 OS=Homo sapiens GN=ANKLE2 PE=1 SV=4;>tr|F5H2H5|F5H2H5_HUMAN Ankyrin repeat and LEM domain-containing protein 2 OS=Homo sapiens GN=ANKLE2 PE=4 SV=1;>sp|Q86XL3-2|ANKL2_HUMAN Isoform 2	8	19	19	19	19	0	19	0	19	0	25.7	25.7	25.7	104.11	938	938;876;648;293;251;258;69;129	23		1.2183e-56	0.87079	0.84591	24.709	20	1.0162	1.1017	26.514	20	1.096	1.2167	22.186	20	0.87079	0.84591	24.709	20	1.0162	1.1017	26.514	20	1.096	1.2167	22.186
Q6UB99;H3BVB8	Q6UB99	24;2	24;2	24;2	Ankyrin repeat domain-containing protein 11	ANKRD11	>sp|Q6UB99|ANR11_HUMAN Ankyrin repeat domain-containing protein 11 OS=Homo sapiens GN=ANKRD11 PE=1 SV=3	2	24	24	24	0	24	0	24	0	24	12	12	12	297.91	2663	2663;206		36	9.6518e-76	0.69957	0.39784	159.25	17	5.7125	0.50075	198.87	17	5.7299	6.3137	62.241	17	NaN	NaN	NaN	0	NaN	NaN	NaN	0	NaN	NaN	NaN
Q6P6B7;F8WEI4;F8WBM1	Q6P6B7;F8WEI4	3;2;1	3;2;1	3;2;1	Ankyrin repeat domain-containing protein 16	ANKRD16	>sp|Q6P6B7|ANR16_HUMAN Ankyrin repeat domain-containing protein 16 OS=Homo sapiens GN=ANKRD16 PE=2 SV=1;>tr|F8WEI4|F8WEI4_HUMAN Ankyrin repeat domain-containing protein 16 OS=Homo sapiens GN=ANKRD16 PE=4 SV=1	3	3	3	3	3	0	3	0	3	0	12.5	12.5	12.5	39.283	361	361;304;166	3		8.7865e-12	0.92799	0.98123	12.926	3	0.80044	0.89068	8.3457	3	0.77566	0.77654	16.632	3	0.92799	0.98123	12.926	3	0.80044	0.89068	8.3457	3	0.77566	0.77654	16.632
O75179;O75179-2;E7EUV3;H0YM23;G5E964;E7EWI7;O75179-4;H0YLQ3;O75179-3;C9JRC1;O75179-5;H0YMS3;B3KU50	O75179;O75179-2;E7EUV3;H0YM23;G5E964	25;25;25;25;25;12;12;12;10;10;8;6;4	12;12;12;12;12;7;7;4;4;4;3;2;4	12;12;12;12;12;7;7;4;4;4;3;2;4	Ankyrin repeat domain-containing protein 17	ANKRD17	>sp|O75179|ANR17_HUMAN Ankyrin repeat domain-containing protein 17 OS=Homo sapiens GN=ANKRD17 PE=1 SV=3;>sp|O75179-2|ANR17_HUMAN Isoform 2 of Ankyrin repeat domain-containing protein 17 OS=Homo sapiens GN=ANKRD17;>tr|E7EUV3|E7EUV3_HUMAN Ankyrin repeat doma	13	25	12	12	25	1	12	0	12	0	11.4	5.5	5.5	274.25	2603	2603;2602;2490;2487;2352;2010;2010;862;1187;1186;751;828;820	21		2.1198e-82	1.2616	1.196	30.466	17	0.99237	1.0194	27.828	17	0.78438	0.88168	35.764	17	1.2616	1.196	30.466	17	0.99237	1.0194	27.828	17	0.78438	0.88168	35.764
Q9GZV1;Q9GZV1-2;Q5T457	Q9GZV1;Q9GZV1-2;Q5T457	1;1;1	1;1;1	1;1;1	Ankyrin repeat domain-containing protein 2	ANKRD2	>sp|Q9GZV1|ANKR2_HUMAN Ankyrin repeat domain-containing protein 2 OS=Homo sapiens GN=ANKRD2 PE=1 SV=3;>sp|Q9GZV1-2|ANKR2_HUMAN Isoform 2 of Ankyrin repeat domain-containing protein 2 OS=Homo sapiens GN=ANKRD2;>tr|Q5T457|Q5T457_HUMAN Ankyrin repeat domain 2	3	1	1	1	1	0	1	0	1	0	3.3	3.3	3.3	39.859	360	360;327;300	1		0.00078504	NaN	NaN	NaN	1	NaN	NaN	NaN	1	NaN	NaN	NaN	1	NaN	NaN	NaN	1	NaN	NaN	NaN	1	NaN	NaN	NaN
Q5VYY1	Q5VYY1	1	1	1	Ankyrin repeat domain-containing protein 22	ANKRD22	>sp|Q5VYY1|ANR22_HUMAN Ankyrin repeat domain-containing protein 22 OS=Homo sapiens GN=ANKRD22 PE=2 SV=1	1	1	1	1	1	0	1	0	1	0	6.3	6.3	6.3	21.848	191	191	1		0.00078327	NaN	NaN	NaN	0	NaN	NaN	NaN	0	NaN	NaN	NaN	0	NaN	NaN	NaN	0	NaN	NaN	NaN	0	NaN	NaN	NaN
Q96NW4	Q96NW4	2	2	2	Ankyrin repeat domain-containing protein 27	ANKRD27	>sp|Q96NW4|ANR27_HUMAN Ankyrin repeat domain-containing protein 27 OS=Homo sapiens GN=ANKRD27 PE=1 SV=2	1	2	2	2	2	0	2	0	2	0	3.1	3.1	3.1	116.98	1050	1050	2		3.2762e-06	1.1039	1.0772	71.427	2	1.2759	1.3726	155.89	2	1.528	1.5862	52.486	2	1.1039	1.0772	71.427	2	1.2759	1.3726	155.89	2	1.528	1.5862	52.486
O15084;O15084-1;O15084-4;O15084-2;B4DIW9;Q8N8A2-2;Q8N8A2;H7BXV4;Q8N8A2-4;Q8N8A2-3;F5H682;Q8N8A2-5;H7C209;H7C4A0	O15084;O15084-1;O15084-4;O15084-2;B4DIW9	23;22;22;17;14;2;2;2;2;2;2;2;1;1	23;22;22;17;14;2;2;2;2;2;2;2;1;1	22;21;21;16;14;2;2;2;2;2;2;2;1;1	Serine/threonine-protein phosphatase 6 regulatory ankyrin repeat subunit A	ANKRD28	>sp|O15084|ANR28_HUMAN Serine/threonine-protein phosphatase 6 regulatory ankyrin repeat subunit A OS=Homo sapiens GN=ANKRD28 PE=1 SV=5;>sp|O15084-1|ANR28_HUMAN Isoform 3 of Serine/threonine-protein phosphatase 6 regulatory ankyrin repeat subunit A OS=Homo	14	23	23	22	22	4	22	4	21	4	34.2	34.2	33.2	112.96	1053	1053;1086;1083;899;722;994;993;919;919;579;507;367;791;316	22	6	6.9623e-94	0.97655	0.94703	32.863	21	1.0138	1.0273	43.354	21	0.98976	1.0545	21.907	21	0.96851	0.94982	34.272	19	1.0138	1.0299	26.452	19	0.98976	1.0281	21.526
Q9BQI6	Q9BQI6	6	6	6	Ankyrin repeat domain-containing protein 32	ANKRD32	>sp|Q9BQI6|ANR32_HUMAN Ankyrin repeat domain-containing protein 32 OS=Homo sapiens GN=ANKRD32 PE=1 SV=2	1	6	6	6	1	5	1	5	1	5	6.7	6.7	6.7	121.05	1058	1058	1	8	4.7224e-42	1.2367	0.7469	182.22	3	1.1253	0.41495	186.55	3	0.92349	1.0297	12.838	3	NaN	NaN	NaN	1	NaN	NaN	NaN	1	NaN	NaN	NaN
Q53RE8	Q53RE8	4	4	4	Ankyrin repeat domain-containing protein 39	ANKRD39	>sp|Q53RE8|ANR39_HUMAN Ankyrin repeat domain-containing protein 39 OS=Homo sapiens GN=ANKRD39 PE=1 SV=1	1	4	4	4	4	0	4	0	4	0	30.1	30.1	30.1	19.651	183	183	5		2.2175e-10	0.97507	1.0413	40.349	5	1.1508	1.2763	33.828	5	1.16	1.3008	7.0477	5	0.97507	1.0413	40.349	5	1.1508	1.2763	33.828	5	1.16	1.3008	7.0477
Q6AI12	Q6AI12	2	2	2	Ankyrin repeat domain-containing protein 40	ANKRD40	>sp|Q6AI12|ANR40_HUMAN Ankyrin repeat domain-containing protein 40 OS=Homo sapiens GN=ANKRD40 PE=1 SV=2	1	2	2	2	2	0	2	0	2	0	9	9	9	41.088	368	368	3		2.1287e-07	1.2753	1.2918	16.691	3	1.7086	1.8965	9.545	3	1.4262	1.6713	17.404	3	1.2753	1.2918	16.691	3	1.7086	1.8965	9.545	3	1.4262	1.6713	17.404
Q9ULJ7;E9PDW0	Q9ULJ7;E9PDW0	3;2	3;2	3;2	Ankyrin repeat domain-containing protein 50	ANKRD50	>sp|Q9ULJ7|ANR50_HUMAN Ankyrin repeat domain-containing protein 50 OS=Homo sapiens GN=ANKRD50 PE=1 SV=4;>tr|E9PDW0|E9PDW0_HUMAN Ankyrin repeat domain-containing protein 50 OS=Homo sapiens GN=ANKRD50 PE=4 SV=1	2	3	3	3	3	0	3	0	3	0	3.1	3.1	3.1	155.86	1429	1429;1250	3		9.2139e-06	0.99416	0.93164	22.853	3	0.87323	0.9457	194.37	3	0.90805	1.0629	193.31	3	0.99416	0.93164	22.853	3	0.87323	0.9457	194.37	3	0.90805	1.0629	193.31
Q8NB46	Q8NB46	3	2	2	Serine/threonine-protein phosphatase 6 regulatory ankyrin repeat subunit C	ANKRD52	>sp|Q8NB46|ANR52_HUMAN Serine/threonine-protein phosphatase 6 regulatory ankyrin repeat subunit C OS=Homo sapiens GN=ANKRD52 PE=1 SV=3	1	3	2	2	3	0	2	0	2	0	2.8	1.9	1.9	115.08	1076	1076	3		1.1898e-05	1.6417	1.6083	5.3916	3	1.2085	1.3756	2.9414	3	0.77011	0.8696	14.441	3	1.6417	1.6083	5.3916	3	1.2085	1.3756	2.9414	3	0.77011	0.8696	14.441
Q6ZW76;Q6ZW76-2	Q6ZW76;Q6ZW76-2	1;1	1;1	1;1	Ankyrin repeat and SAM domain-containing protein 3	ANKS3	>sp|Q6ZW76|ANKS3_HUMAN Ankyrin repeat and SAM domain-containing protein 3 OS=Homo sapiens GN=ANKS3 PE=1 SV=1;>sp|Q6ZW76-2|ANKS3_HUMAN Isoform 2 of Ankyrin repeat and SAM domain-containing protein 3 OS=Homo sapiens GN=ANKS3	2	1	1	1	1	0	1	0	1	0	1.5	1.5	1.5	72.037	656	656;583	3		1.159e-09	0.96173	0.94196	12.288	2	0.70982	0.7847	7.1137	2	0.73807	0.84004	19.805	2	0.96173	0.94196	12.288	2	0.70982	0.7847	7.1137	2	0.73807	0.84004	19.805
Q9NQW6;Q9NQW6-2;H7C1K5;H7C1C2;H7C3S1;C9JJT6;H7C167;H7C0Y6	Q9NQW6;Q9NQW6-2	13;13;4;2;2;1;1;1	13;13;4;2;2;1;1;1	13;13;4;2;2;1;1;1	Actin-binding protein anillin	ANLN	>sp|Q9NQW6|ANLN_HUMAN Actin-binding protein anillin OS=Homo sapiens GN=ANLN PE=1 SV=2;>sp|Q9NQW6-2|ANLN_HUMAN Isoform 2 of Actin-binding protein anillin OS=Homo sapiens GN=ANLN	8	13	13	13	12	1	12	1	12	1	12.9	12.9	12.9	124.2	1124	1124;1087;277;252;236;169;73;69	13	1	5.8891e-56	0.94154	0.94078	47.908	11	0.85476	0.93496	45.944	11	0.84465	0.98455	17.448	11	0.94154	0.94078	47.908	11	0.85476	0.93496	45.944	11	0.84465	0.98455	17.448
Q4KMQ2-2;E9PCT2;Q4KMQ2;E9PB30	Q4KMQ2-2;E9PCT2;Q4KMQ2;E9PB30	12;12;12;12	12;12;12;12	12;12;12;12	Anoctamin-6	ANO6	>sp|Q4KMQ2-2|ANO6_HUMAN Isoform 2 of Anoctamin-6 OS=Homo sapiens GN=ANO6;>tr|E9PCT2|E9PCT2_HUMAN Anoctamin-6 OS=Homo sapiens GN=ANO6 PE=4 SV=1;>sp|Q4KMQ2|ANO6_HUMAN Anoctamin-6 OS=Homo sapiens GN=ANO6 PE=1 SV=2;>tr|E9PB30|E9PB30_HUMAN Anoctamin-6 OS=Homo s	4	12	12	12	12	0	12	0	12	0	13.7	13.7	13.7	108.43	931	931;929;910;892	21		1.7562e-24	1.1806	1.1572	34.199	19	0.99961	1.0147	30.412	19	0.88241	0.8812	18.833	19	1.1806	1.1572	34.199	19	0.99961	1.0147	30.412	19	0.88241	0.8812	18.833
P39687;F2Z3H3;H0YN26;H7BZ09;O43423;O95626	P39687;F2Z3H3;H0YN26	17;17;17;6;2;2	17;17;17;6;2;2	14;14;14;5;2;2	Acidic leucine-rich nuclear phosphoprotein 32 family member A	ANP32A	>sp|P39687|AN32A_HUMAN Acidic leucine-rich nuclear phosphoprotein 32 family member A OS=Homo sapiens GN=ANP32A PE=1 SV=1;>tr|F2Z3H3|F2Z3H3_HUMAN Acidic leucine-rich nuclear phosphoprotein 32 family member A OS=Homo sapiens GN=ANP32A PE=4 SV=2;>tr|H0YN26|H0	6	17	17	14	17	8	17	8	14	5	54.6	54.6	51.8	28.585	249	249;210;177;79;234;131	63	20	0	1.0459	1.1062	90.878	67	0.92884	1.0755	121.4	67	0.94071	0.99042	59.747	67	0.95904	1.0457	22.717	52	0.86802	0.95572	22.536	52	0.91781	0.94428	18.412
Q92688;Q92688-2;Q5T6W8	Q92688;Q92688-2;Q5T6W8	12;12;6	9;9;4	9;9;4	Acidic leucine-rich nuclear phosphoprotein 32 family member B	ANP32B	>sp|Q92688|AN32B_HUMAN Acidic leucine-rich nuclear phosphoprotein 32 family member B OS=Homo sapiens GN=ANP32B PE=1 SV=1;>sp|Q92688-2|AN32B_HUMAN Isoform 2 of Acidic leucine-rich nuclear phosphoprotein 32 family member B OS=Homo sapiens GN=ANP32B;>tr|Q5T6W	3	12	9	9	12	9	9	6	9	6	50.2	42.2	42.2	28.787	251	251;195;156	34	10	0	1.1909	1.2845	40.364	33	1.3852	1.4713	74.127	33	1.1225	1.0572	48.103	33	1.1729	1.2634	20.331	30	1.349	1.4423	20.576	30	1.0949	1.0376	17.535
Q9BTT0;Q5TB20;E9PPH5;E9PEA6;Q5TB19;E9PLC4;Q5TB25;E9PI45;H0YCE2	Q9BTT0;Q5TB20;E9PPH5;E9PEA6;Q5TB19	10;9;6;5;5;4;4;1;1	10;9;6;5;5;4;4;1;1	10;9;6;5;5;4;4;1;1	Acidic leucine-rich nuclear phosphoprotein 32 family member E	ANP32E	>sp|Q9BTT0|AN32E_HUMAN Acidic leucine-rich nuclear phosphoprotein 32 family member E OS=Homo sapiens GN=ANP32E PE=1 SV=1;>tr|Q5TB20|Q5TB20_HUMAN Acidic (Leucine-rich) nuclear phosphoprotein 32 family, member E OS=Homo sapiens GN=ANP32E PE=2 SV=1;>tr|E9PPH5	9	10	10	10	10	3	10	3	10	3	41.4	41.4	41.4	30.692	268	268;220;114;227;149;165;136;105;100	21	6	0	0.60895	0.66115	131.01	22	0.6771	0.72041	126.41	22	1.0993	1.0448	15.961	22	0.59543	0.63702	13.315	18	0.65951	0.70523	11.121	18	1.1157	1.0622	13.402
P15144;B4DP96;H0YMC1;H0YLZ8	P15144;B4DP96	19;12;2;1	19;12;2;1	19;12;2;1	Aminopeptidase N	ANPEP	>sp|P15144|AMPN_HUMAN Aminopeptidase N OS=Homo sapiens GN=ANPEP PE=1 SV=4;>tr|B4DP96|B4DP96_HUMAN Uncharacterized protein OS=Homo sapiens GN=ANPEP PE=2 SV=1	4	19	19	19	19	0	19	0	19	0	25.1	25.1	25.1	109.54	967	967;482;122;65	27		2.616e-43	2.3189	2.2867	26.846	25	2.4815	2.6217	46.288	25	1.0074	1.1322	51.049	25	2.3189	2.2867	26.846	25	2.4815	2.6217	46.288	25	1.0074	1.1322	51.049
Q9H6X2;Q9H6X2-2;Q9H6X2-4;Q9H6X2-3	Q9H6X2;Q9H6X2-2;Q9H6X2-4;Q9H6X2-3	2;1;1;1	2;1;1;1	2;1;1;1	Anthrax toxin receptor 1	ANTXR1	>sp|Q9H6X2|ANTR1_HUMAN Anthrax toxin receptor 1 OS=Homo sapiens GN=ANTXR1 PE=1 SV=2;>sp|Q9H6X2-2|ANTR1_HUMAN Isoform 2 of Anthrax toxin receptor 1 OS=Homo sapiens GN=ANTXR1;>sp|Q9H6X2-4|ANTR1_HUMAN Isoform 4 of Anthrax toxin receptor 1 OS=Homo sapiens GN=A	4	2	2	2	2	0	2	0	2	0	5	5	5	62.788	564	564;368;333;297	3		1.9475e-08	NaN	NaN	NaN	1	NaN	NaN	NaN	1	NaN	NaN	NaN	1	NaN	NaN	NaN	1	NaN	NaN	NaN	1	NaN	NaN	NaN
P04083;Q5T3N1;Q5T3N0	P04083;Q5T3N1	48;25;13	48;25;13	48;25;13	Annexin A1;Annexin	ANXA1	>sp|P04083|ANXA1_HUMAN Annexin A1 OS=Homo sapiens GN=ANXA1 PE=1 SV=2;>tr|Q5T3N1|Q5T3N1_HUMAN Annexin (Fragment) OS=Homo sapiens GN=ANXA1 PE=2 SV=1	3	48	48	48	47	24	47	24	47	24	86.7	86.7	86.7	38.714	346	346;204;115	286	60	0	0.60765	0.64325	115.98	247	0.63677	0.68589	105	248	1.0074	1.0508	33.487	248	0.57982	0.62139	22.71	201	0.61435	0.66174	29.449	202	1.0412	1.0863	32.383
E7EP43;Q9UJ72	E7EP43;Q9UJ72	2;2	2;2	2;2	Annexin A10	ANXA10	>tr|E7EP43|E7EP43_HUMAN Annexin A10 OS=Homo sapiens GN=ANXA10 PE=4 SV=1;>sp|Q9UJ72|ANX10_HUMAN Annexin A10 OS=Homo sapiens GN=ANXA10 PE=1 SV=3	2	2	2	2	2	0	2	0	2	0	6.2	6.2	6.2	37.256	324	324;324	2		0.00010687	0.28464	0.31285	192.53	2	0.14638	0.1786	17.217	2	0.51426	0.57078	208.29	2	0.28464	0.31285	192.53	2	0.14638	0.1786	17.217	2	0.51426	0.57078	208.29
P50995;B4DVE7;E9PDK5;E9PDS7;H0Y6E1	P50995;B4DVE7;E9PDK5	23;23;23;7;6	23;23;23;7;6	21;21;21;7;6	Annexin A11;Annexin	ANXA11	>sp|P50995|ANX11_HUMAN Annexin A11 OS=Homo sapiens GN=ANXA11 PE=1 SV=1;>tr|B4DVE7|B4DVE7_HUMAN Annexin OS=Homo sapiens GN=ANXA11 PE=2 SV=1;>tr|E9PDK5|E9PDK5_HUMAN Annexin OS=Homo sapiens GN=ANXA11 PE=3 SV=1	5	23	23	21	23	0	23	0	21	0	39.4	39.4	39.4	54.389	505	505;472;412;162;148	51		0	0.78678	0.84857	83.814	42	0.8347	0.9517	82.57	42	1.0463	1.1183	20.661	42	0.78678	0.84857	83.814	42	0.8347	0.9517	82.57	42	1.0463	1.1183	20.661
P27216-2;P27216;E5RIN3	P27216-2;P27216	8;8;3	7;7;2	7;7;2	Annexin A13	ANXA13	>sp|P27216-2|ANX13_HUMAN Isoform B of Annexin A13 OS=Homo sapiens GN=ANXA13;>sp|P27216|ANX13_HUMAN Annexin A13 OS=Homo sapiens GN=ANXA13 PE=1 SV=3	3	8	7	7	8	0	7	0	7	0	26.1	23.5	23.5	39.743	357	357;316;113	9		8.9487e-32	0.65023	0.69754	18.518	6	0.44059	0.48996	47.382	6	0.61447	0.63569	59.031	6	0.65023	0.69754	18.518	6	0.44059	0.48996	47.382	6	0.61447	0.63569	59.031
B3KRQ1;H0YL33;H0YN28;H0YNA0;H0YN52	B3KRQ1;H0YL33;H0YN28;H0YNA0	34;30;30;18;14	1;1;1;1;1	0;0;0;0;0	Annexin	ANXA2	>tr|B3KRQ1|B3KRQ1_HUMAN Annexin OS=Homo sapiens GN=ANXA2 PE=2 SV=1;>tr|H0YL33|H0YL33_HUMAN Annexin (Fragment) OS=Homo sapiens GN=ANXA2 PE=3 SV=1;>tr|H0YN28|H0YN28_HUMAN Annexin (Fragment) OS=Homo sapiens GN=ANXA2 PE=3 SV=1;>tr|H0YNA0|H0YNA0_HUMAN Annexin (	5	34	1	0	34	17	1	0	0	0	88.4	9.4	0	20.933	181	181;142;139;79;59	2		0	1.1673	1.2202	6.9748	2	0.82457	0.91813	2.5667	2	0.70641	0.73403	9.9475	2	1.1673	1.2202	6.9748	2	0.82457	0.91813	2.5667	2	0.70641	0.73403	9.9475
H0YLE2	H0YLE2	8	1	1		ANXA2	>tr|H0YLE2|H0YLE2_HUMAN Annexin A2 (Fragment) OS=Homo sapiens GN=ANXA2 PE=4 SV=1	1	8	1	1	8	2	1	0	1	0	97.8	22.2	22.2	5.2789	45	45	1		0	NaN	NaN	NaN	1	NaN	NaN	NaN	1	NaN	NaN	NaN	1	NaN	NaN	NaN	1	NaN	NaN	NaN	1	NaN	NaN	NaN
P07355-2;P07355;H0YN42;H0YMU9;H0YMD0;A6NMY6;H0YM50;H0YKS4;H0YNP5;H0YMM1;H0YKX9;H0YMT9;H0YLV6;H0YKZ7;H0YMW4;H0YKL9;H0YKV8;H0YMD9;H0YKN4;H0YNB8	P07355-2;P07355;H0YN42;H0YMU9;H0YMD0;A6NMY6;H0YM50;H0YKS4;H0YNP5	60;60;50;46;46;45;43;34;33;24;20;20;20;20;19;16;14;10;8;6	60;60;50;46;46;45;43;34;33;24;20;20;20;20;19;16;14;10;8;6	27;27;21;21;21;21;11;21;8;21;20;20;20;20;19;16;14;10;8;6	Annexin A2;Annexin;Putative annexin A2-like protein	ANXA2;ANXA2P2	>sp|P07355-2|ANXA2_HUMAN Isoform 2 of Annexin A2 OS=Homo sapiens GN=ANXA2;>sp|P07355|ANXA2_HUMAN Annexin A2 OS=Homo sapiens GN=ANXA2 PE=1 SV=2;>tr|H0YN42|H0YN42_HUMAN Annexin (Fragment) OS=Homo sapiens GN=ANXA2 PE=3 SV=1;>tr|H0YMU9|H0YMU9_HUMAN Annexin OS=	20	60	60	27	60	29	60	29	27	12	85.2	85.2	45.1	40.411	357	357;339;256;230;227;339;248;176;175;149;134;133;132;119;146;110;81;65;69;47	593	88	0	0.95445	1.0192	75.5	511	0.888	0.95897	69.382	511	0.88529	0.93258	22.97	511	0.93109	0.99194	24.966	439	0.87135	0.94352	22.02	439	0.91538	0.95116	23.266
P12429;D6RA82;D6RFG5;D6RCA8;D6RAZ8;D6RFJ9	P12429;D6RA82	32;28;13;8;7;5	32;28;13;8;7;5	32;28;13;8;7;5	Annexin A3;Annexin	ANXA3	>sp|P12429|ANXA3_HUMAN Annexin A3 OS=Homo sapiens GN=ANXA3 PE=1 SV=3;>tr|D6RA82|D6RA82_HUMAN Annexin OS=Homo sapiens GN=ANXA3 PE=3 SV=1	6	32	32	32	32	3	32	3	32	3	87	87	87	36.375	323	323;284;154;134;104;55	54	4	0	0.46035	0.48372	21.182	51	0.62934	0.6838	29.011	51	1.3854	1.4337	35.736	50	0.45912	0.48613	21.692	48	0.62153	0.68072	29.836	48	1.383	1.4301	36.677
P09525;Q6P452;B4DDF9	P09525;Q6P452;B4DDF9	40;35;32	40;35;32	40;35;32	Annexin A4;Annexin	ANXA4	>sp|P09525|ANXA4_HUMAN Annexin A4 OS=Homo sapiens GN=ANXA4 PE=1 SV=4;>tr|Q6P452|Q6P452_HUMAN Annexin OS=Homo sapiens GN=ANXA4 PE=2 SV=1;>tr|B4DDF9|B4DDF9_HUMAN Annexin OS=Homo sapiens GN=ANXA4 PE=2 SV=1	3	40	40	40	40	1	40	1	40	1	80.3	80.3	80.3	35.882	319	319;299;237	186	1	0	0.3085	0.3423	27.165	134	0.25038	0.27651	34.733	133	0.79302	0.83567	42.389	133	0.3085	0.3423	27.165	134	0.25038	0.27651	34.733	133	0.79302	0.83567	42.389
P08758;D6RBL5;E7ENQ5;D6RBE9;E9PHT9;D6RCN3	P08758;D6RBL5;E7ENQ5;D6RBE9	32;27;26;21;14;3	32;27;26;21;14;3	32;27;26;21;14;3	Annexin A5;Annexin	ANXA5	>sp|P08758|ANXA5_HUMAN Annexin A5 OS=Homo sapiens GN=ANXA5 PE=1 SV=2;>tr|D6RBL5|D6RBL5_HUMAN Annexin OS=Homo sapiens GN=ANXA5 PE=3 SV=1;>tr|E7ENQ5|E7ENQ5_HUMAN Annexin OS=Homo sapiens GN=ANXA5 PE=3 SV=1;>tr|D6RBE9|D6RBE9_HUMAN Annexin OS=Homo sapiens GN=AN	6	32	32	32	32	13	32	13	32	13	79.7	79.7	79.7	35.936	320	320;260;276;220;163;35	182	26	0	0.6341	0.69675	81.469	142	0.59233	0.64428	78.688	142	0.91963	0.93991	27.141	142	0.62786	0.6815	25.906	128	0.57953	0.63939	24.433	128	0.93002	0.94757	24.343
P08133;E9PGK1;B7Z582;E7EMC6;E5RFF0;E5RK63;E5RJF5;E5RI05;E5RJR0;E5RIU8;H0YC77	P08133;E9PGK1;B7Z582;E7EMC6	42;41;33;23;10;9;9;9;6;6;4	42;41;33;23;10;9;9;9;6;6;4	1;1;1;1;0;0;0;0;0;0;0	Annexin A6;Annexin	ANXA6	>sp|P08133|ANXA6_HUMAN Annexin A6 OS=Homo sapiens GN=ANXA6 PE=1 SV=3;>tr|E9PGK1|E9PGK1_HUMAN Annexin OS=Homo sapiens GN=ANXA6 PE=3 SV=1;>tr|B7Z582|B7Z582_HUMAN Annexin OS=Homo sapiens GN=ANXA6 PE=2 SV=1;>tr|E7EMC6|E7EMC6_HUMAN Annexin OS=Homo sapiens GN=AN	11	42	42	1	42	1	42	1	1	0	63.9	63.9	3.9	75.872	673	673;641;547;330;156;150;130;129;110;94;91	70	1	9.4211e-275	0.95472	0.9598	18.909	63	0.87715	0.92996	27.577	63	0.85438	0.9432	27.003	63	0.95472	0.9598	18.909	63	0.87715	0.92996	27.577	63	0.85438	0.9432	27.003
A6NN80;E5RK69	A6NN80;E5RK69	42;27	1;1	1;1	Annexin	ANXA6	>tr|A6NN80|A6NN80_HUMAN Annexin OS=Homo sapiens GN=ANXA6 PE=3 SV=3;>tr|E5RK69|E5RK69_HUMAN Annexin OS=Homo sapiens GN=ANXA6 PE=3 SV=1	2	42	1	1	42	1	1	0	1	0	63.6	3	3	75.276	667	667;460	1		4.061e-270	NaN	NaN	NaN	1	NaN	NaN	NaN	1	NaN	NaN	NaN	1	NaN	NaN	NaN	1	NaN	NaN	NaN	1	NaN	NaN	NaN
P20073;P20073-2;B4DHY4;B4DT77	P20073;P20073-2;B4DHY4;B4DT77	20;20;20;20	19;19;19;19	19;19;19;19	Annexin A7;Annexin	ANXA7	>sp|P20073|ANXA7_HUMAN Annexin A7 OS=Homo sapiens GN=ANXA7 PE=1 SV=3;>sp|P20073-2|ANXA7_HUMAN Isoform 2 of Annexin A7 OS=Homo sapiens GN=ANXA7;>tr|B4DHY4|B4DHY4_HUMAN Annexin OS=Homo sapiens GN=ANXA7 PE=2 SV=1;>tr|B4DT77|B4DT77_HUMAN Annexin OS=Homo sapien	4	20	19	19	20	3	19	3	19	3	43.2	42.6	42.6	52.739	488	488;466;434;336	42	3	3.9305e-270	0.97563	1.0239	27.878	37	0.85654	0.99362	18.368	37	0.87168	0.98067	26.294	37	0.95231	1.0131	28.107	35	0.85627	0.9889	16.945	35	0.87168	0.98067	26.763
P13928;Q5T2P8;Q5VT79;F5GX16;Q5VTM3;Q5VT79-2;Q5T2P7;B4DTC9;E7EVD9;F5H7X5	P13928;Q5T2P8;Q5VT79;F5GX16;Q5VTM3;Q5VT79-2;Q5T2P7;B4DTC9	16;15;15;12;9;8;8;8;7;7	16;15;15;12;9;8;8;8;7;7	16;15;15;12;9;8;8;8;7;7	Annexin A8;Annexin A8-like protein 1;Annexin A8-like protein 2;Annexin	ANXA8;ANXA8L1;ANXA8L2	>sp|P13928|ANXA8_HUMAN Annexin A8 OS=Homo sapiens GN=ANXA8 PE=1 SV=3;>sp|Q5T2P8|AXA81_HUMAN Annexin A8-like protein 1 OS=Homo sapiens GN=ANXA8L1 PE=2 SV=1;>sp|Q5VT79|AXA82_HUMAN Annexin A8-like protein 2 OS=Homo sapiens GN=ANXA8L2 PE=2 SV=1;>tr|F5GX16|F5GX	10	16	16	16	16	0	16	0	16	0	42.8	42.8	42.8	36.881	327	327;327;327;265;276;276;276;141;141;141	19		1.0387e-91	0.32624	0.35031	35.451	16	0.55039	0.56746	17.856	16	1.6963	1.7572	30.12	16	0.32624	0.35031	35.451	16	0.55039	0.56746	17.856	16	1.6963	1.7572	30.12
Q10567-3;Q10567;Q10567-2;F8WDL0;C9J1E7;H7C034	Q10567-3;Q10567;Q10567-2;F8WDL0;C9J1E7	40;39;39;39;30;5	14;13;13;13;7;1	14;13;13;13;7;1	AP-1 complex subunit beta-1	AP1B1	>sp|Q10567-3|AP1B1_HUMAN Isoform C of AP-1 complex subunit beta-1 OS=Homo sapiens GN=AP1B1;>sp|Q10567|AP1B1_HUMAN AP-1 complex subunit beta-1 OS=Homo sapiens GN=AP1B1 PE=1 SV=2;>sp|Q10567-2|AP1B1_HUMAN Isoform B of AP-1 complex subunit beta-1 OS=Homo sapie	6	40	14	14	40	2	14	0	14	0	41.1	21	21	103.56	939	939;949;942;919;578;173	20		0	0.80368	0.79291	15.47	18	0.78595	0.79258	40.909	18	0.86828	0.96383	45.398	18	0.80368	0.79291	15.47	18	0.78595	0.79258	40.909	18	0.86828	0.96383	45.398
B3KXW5;O43747-2;O43747;E7EUH1;F5GZV5;H3BNR4;H3BUN9;H3BR36;B4DGE1;H3BN71;H3BRM7;H3BNN2;H3BV30;H3BS13;B3KNW1;H3BN75	B3KXW5;O43747-2;O43747;E7EUH1;F5GZV5	32;32;32;28;22;9;8;8;5;5;4;4;2;2;1;1	32;32;32;28;22;9;8;8;5;5;4;4;2;2;1;1	32;32;32;28;22;9;8;8;5;5;4;4;2;2;1;1	AP-1 complex subunit gamma-1	AP1G1	>tr|B3KXW5|B3KXW5_HUMAN AP-1 complex subunit gamma-1 OS=Homo sapiens GN=AP1G1 PE=2 SV=1;>sp|O43747-2|AP1G1_HUMAN Isoform 2 of AP-1 complex subunit gamma-1 OS=Homo sapiens GN=AP1G1;>sp|O43747|AP1G1_HUMAN AP-1 complex subunit gamma-1 OS=Homo sapiens GN=AP1G1	16	32	32	32	31	5	31	5	31	5	40.1	40.1	40.1	94.139	845	845;825;822;565;348;236;208;187;176;145;140;104;92;85;247;53	40	5	0	0.84398	0.8473	21.674	41	0.86211	0.87764	37.852	41	0.99073	1.0556	38.553	41	0.84944	0.85422	22.509	36	0.8668	0.88558	39.25	36	0.99517	1.0552	40.452
O75843;Q86V28;B4E3E1;H0YJ08;G3V532;H0YJ47;G3V3Z2;G3V2V9	O75843;Q86V28;B4E3E1;H0YJ08	7;5;5;4;2;1;1;1	7;5;5;4;2;1;1;1	7;5;5;4;2;1;1;1	AP-1 complex subunit gamma-like 2	AP1G2	>sp|O75843|AP1G2_HUMAN AP-1 complex subunit gamma-like 2 OS=Homo sapiens GN=AP1G2 PE=1 SV=1;>tr|Q86V28|Q86V28_HUMAN AP-1 complex subunit gamma-like 2 OS=Homo sapiens GN=AP1G2 PE=2 SV=1;>tr|B4E3E1|B4E3E1_HUMAN AP-1 complex subunit gamma-like 2 OS=Homo sapie	8	7	7	7	7	0	7	0	7	0	8.5	8.5	8.5	87.116	785	785;640;554;143;200;197;137;68	12		8.4716e-15	0.79495	0.77801	44.019	8	0.56373	0.62283	43.156	8	0.78027	0.89265	13.414	8	0.79495	0.77801	44.019	8	0.56373	0.62283	43.156	8	0.78027	0.89265	13.414
Q9BXS5-2;Q9BXS5;E7ENJ6;B4DDG7;Q9Y6Q5-2;Q9Y6Q5	Q9BXS5-2;Q9BXS5;E7ENJ6;B4DDG7	17;17;15;15;4;4	17;17;15;15;4;4	17;17;15;15;4;4	AP-1 complex subunit mu-1	AP1M1	>sp|Q9BXS5-2|AP1M1_HUMAN Isoform 2 of AP-1 complex subunit mu-1 OS=Homo sapiens GN=AP1M1;>sp|Q9BXS5|AP1M1_HUMAN AP-1 complex subunit mu-1 OS=Homo sapiens GN=AP1M1 PE=1 SV=3;>tr|E7ENJ6|E7ENJ6_HUMAN AP-1 complex subunit mu-1 OS=Homo sapiens GN=AP1M1 PE=4 SV=	6	17	17	17	15	4	15	4	15	4	45.3	45.3	45.3	49.84	435	435;423;370;351;425;423	24	5	4.2391e-101	0.84786	0.89194	40.964	24	0.82928	0.85814	18.217	24	0.91895	0.95422	34.953	24	0.8555	0.90086	43.603	21	0.8189	0.86707	19.462	21	0.91778	0.95331	37.173
H7C1E4;P61966;P61966-2	H7C1E4;P61966;P61966-2	7;7;4	7;7;4	6;6;3	AP-1 complex subunit sigma-1A	AP1S1	>tr|H7C1E4|H7C1E4_HUMAN AP-1 complex subunit sigma-1A (Fragment) OS=Homo sapiens GN=AP1S1 PE=4 SV=1;>sp|P61966|AP1S1_HUMAN AP-1 complex subunit sigma-1A OS=Homo sapiens GN=AP1S1 PE=1 SV=1;>sp|P61966-2|AP1S1_HUMAN Isoform 2 of AP-1 complex subunit sigma-1A	3	7	7	6	7	0	7	0	6	0	36.6	36.6	32.5	22.065	191	191;158;133	14		3.3377e-46	1.0027	1.0898	23.302	11	0.84795	0.99929	23.937	11	0.81335	0.86354	31.109	11	1.0027	1.0898	23.302	11	0.84795	0.99929	23.937	11	0.81335	0.86354	31.109
P56377;B4DSU4;B7Z3M9;A6NH01;E9PE78;H0Y673;H7BZG6	P56377;B4DSU4;B7Z3M9;A6NH01;E9PE78;H0Y673;H7BZG6	4;3;3;3;3;3;3	3;2;2;2;2;2;2	3;2;2;2;2;2;2	AP-1 complex subunit sigma-2	AP1S2	>sp|P56377|AP1S2_HUMAN AP-1 complex subunit sigma-2 OS=Homo sapiens GN=AP1S2 PE=1 SV=1;>tr|B4DSU4|B4DSU4_HUMAN AP-1 complex subunit sigma-2 OS=Homo sapiens GN=AP1S2 PE=2 SV=1;>tr|B7Z3M9|B7Z3M9_HUMAN AP-1 complex subunit sigma-2 OS=Homo sapiens GN=AP1S2 PE=	7	4	3	3	4	0	3	0	3	0	27.4	22.3	22.3	18.615	157	157;202;195;160;153;153;146	5		5.7859e-32	0.76532	0.84065	67.069	4	0.65032	0.77517	17.568	4	0.74007	0.80534	65.302	4	0.76532	0.84065	67.069	4	0.65032	0.77517	17.568	4	0.74007	0.80534	65.302
Q96PC3-2;Q96PC3;Q96PC3-4;B8ZZZ1;Q96PC3-3;G5E966;F8W8K9	Q96PC3-2;Q96PC3;Q96PC3-4;B8ZZZ1;Q96PC3-3;G5E966;F8W8K9	3;3;3;3;3;3;3	3;3;3;3;3;3;3	3;3;3;3;3;3;3	AP-1 complex subunit sigma-3	AP1S3	>sp|Q96PC3-2|AP1S3_HUMAN Isoform 2 of AP-1 complex subunit sigma-3 OS=Homo sapiens GN=AP1S3;>sp|Q96PC3|AP1S3_HUMAN AP-1 complex subunit sigma-3 OS=Homo sapiens GN=AP1S3 PE=2 SV=1;>sp|Q96PC3-4|AP1S3_HUMAN Isoform 4 of AP-1 complex subunit sigma-3 OS=Homo sa	7	3	3	3	3	0	3	0	3	0	16.5	16.5	16.5	19.444	164	164;154;154;137;104;81;63	4		2.2569e-08	0.75624	0.84104	8.0717	4	0.74709	0.8151	25.87	4	1.1034	1.0698	11.207	4	0.75624	0.84104	8.0717	4	0.74709	0.8151	25.87	4	1.1034	1.0698	11.207
O95782;O95782-2	O95782;O95782-2	39;39	39;39	28;28	AP-2 complex subunit alpha-1	AP2A1	>sp|O95782|AP2A1_HUMAN AP-2 complex subunit alpha-1 OS=Homo sapiens GN=AP2A1 PE=1 SV=3;>sp|O95782-2|AP2A1_HUMAN Isoform B of AP-2 complex subunit alpha-1 OS=Homo sapiens GN=AP2A1	2	39	39	28	39	3	39	3	28	0	50.6	50.6	38.6	107.54	977	977;955	82	5	0	0.88292	0.87863	38.866	79	0.77285	0.78597	18.51	79	0.90097	0.95726	38.341	79	0.88906	0.88069	39.891	74	0.76461	0.79464	18.543	74	0.89655	0.95174	39.119
O94973;O94973-2;C9J1S3;O94973-3;E7ESQ4;E9PJJ7;E7EVC3;E9PBJ2;E9PR62;E9PNC4;H0YDE9;H0YEG0;E9PPY8;E9PQP4	O94973;O94973-2;C9J1S3;O94973-3;E7ESQ4;E9PJJ7	35;34;27;27;25;25;10;9;9;5;3;3;2;1	24;23;16;16;17;17;7;6;6;4;1;1;1;1	24;23;16;16;17;17;7;6;6;4;1;1;1;1	AP-2 complex subunit alpha-2	AP2A2	>sp|O94973|AP2A2_HUMAN AP-2 complex subunit alpha-2 OS=Homo sapiens GN=AP2A2 PE=1 SV=2;>sp|O94973-2|AP2A2_HUMAN Isoform 2 of AP-2 complex subunit alpha-2 OS=Homo sapiens GN=AP2A2;>tr|C9J1S3|C9J1S3_HUMAN AP-2 complex subunit alpha-2 OS=Homo sapiens GN=AP2A2	14	35	24	24	35	3	24	0	24	0	48.6	36.1	36.1	103.96	939	939;940;656;656;679;676;353;467;378;125;185;185;138;90	48		0	0.92163	0.90809	28.453	38	0.81946	0.84676	35.923	38	0.84828	0.8779	36.511	38	0.92163	0.90809	28.453	38	0.81946	0.84676	35.923	38	0.84828	0.8779	36.511
P63010-2;P63010;Q7Z451;F5GYG9	P63010-2;P63010;Q7Z451;F5GYG9	58;58;55;41	58;58;55;41	32;32;30;26	AP-2 complex subunit beta	AP2B1	>sp|P63010-2|AP2B1_HUMAN Isoform 2 of AP-2 complex subunit beta OS=Homo sapiens GN=AP2B1;>sp|P63010|AP2B1_HUMAN AP-2 complex subunit beta OS=Homo sapiens GN=AP2B1 PE=1 SV=1;>tr|Q7Z451|Q7Z451_HUMAN AP-2 complex subunit beta OS=Homo sapiens GN=AP2B1 PE=2 SV=	4	58	58	32	58	5	58	5	32	3	66.1	66.1	46.5	105.69	951	951;937;880;688	158	6	0	0.89631	0.89275	31.622	154	0.82986	0.83563	37.679	154	0.90452	0.93792	31.116	154	0.89484	0.89275	25.91	150	0.82572	0.83527	35.501	150	0.90804	0.93861	31.474
Q96CW1;Q96CW1-2;E9PFW3;F5H0H0;B4DJB1;C9JJ47;C9JGT8;C9JTK4;C9JJD3;C9JPV8;H7C4C3	Q96CW1;Q96CW1-2;E9PFW3;F5H0H0;B4DJB1;C9JJ47	24;24;23;21;18;13;9;8;8;7;5	24;24;23;21;18;13;9;8;8;7;5	24;24;23;21;18;13;9;8;8;7;5	AP-2 complex subunit mu	AP2M1	>sp|Q96CW1|AP2M1_HUMAN AP-2 complex subunit mu OS=Homo sapiens GN=AP2M1 PE=1 SV=2;>sp|Q96CW1-2|AP2M1_HUMAN Isoform 2 of AP-2 complex subunit mu OS=Homo sapiens GN=AP2M1;>tr|E9PFW3|E9PFW3_HUMAN AP-2 complex subunit mu OS=Homo sapiens GN=AP2M1 PE=4 SV=1;>tr|	11	24	24	24	18	13	18	13	18	13	60.5	60.5	60.5	49.654	435	435;433;460;420;375;252;195;160;113;136;122	29	19	8.6711e-267	0.84602	0.88487	31.764	37	0.77305	0.82811	16.126	36	0.91952	0.94888	30.433	36	0.78324	0.83902	29.997	21	0.76706	0.82299	14.808	21	0.95285	0.96178	31.102
P53680;P53680-2	P53680;P53680-2	5;4	5;4	5;4	AP-2 complex subunit sigma	AP2S1	>sp|P53680|AP2S1_HUMAN AP-2 complex subunit sigma OS=Homo sapiens GN=AP2S1 PE=1 SV=2;>sp|P53680-2|AP2S1_HUMAN Isoform 2 of AP-2 complex subunit sigma OS=Homo sapiens GN=AP2S1	2	5	5	5	5	0	5	0	5	0	38	38	38	17.018	142	142;104	13		7.3358e-36	0.96069	1.0543	7.9122	11	0.72276	0.86224	10.051	11	0.74743	0.83436	13.743	11	0.96069	1.0543	7.9122	11	0.72276	0.86224	10.051	11	0.74743	0.83436	13.743
O00203;E5RJ68;F5GXG9;F5H093;B7ZKS0;Q13367;B7ZKR7;H0YBD0;F5GWU4;F5GYB0	O00203;E5RJ68;F5GXG9;F5H093	32;32;25;18;7;7;5;4;3;2	32;32;25;18;7;7;5;4;3;2	32;32;25;18;7;7;5;4;3;2	AP-3 complex subunit beta-1	AP3B1	>sp|O00203|AP3B1_HUMAN AP-3 complex subunit beta-1 OS=Homo sapiens GN=AP3B1 PE=1 SV=3;>tr|E5RJ68|E5RJ68_HUMAN AP-3 complex subunit beta-1 OS=Homo sapiens GN=AP3B1 PE=4 SV=1;>tr|F5GXG9|F5GXG9_HUMAN AP-3 complex subunit beta-1 OS=Homo sapiens GN=AP3B1 PE=4 S	10	32	32	32	31	2	31	2	31	2	31.3	31.3	31.3	121.32	1094	1094;1045;800;565;1101;1082;1050;154;193;141	40	2	1.5468e-168	0.95668	0.94795	74.132	40	0.85639	0.89111	100.38	40	0.88731	0.94911	15.942	40	0.9619	0.95361	20.068	39	0.86526	0.90043	18.663	39	0.88817	0.95158	15.436
O14617-5;O14617;O14617-4;G5E988;O14617-2;E7EMM2;O14617-3	O14617-5;O14617;O14617-4;G5E988;O14617-2;E7EMM2;O14617-3	31;30;28;26;26;23;23	31;30;28;26;26;23;23	31;30;28;26;26;23;23	AP-3 complex subunit delta-1	AP3D1	>sp|O14617-5|AP3D1_HUMAN Isoform 5 of AP-3 complex subunit delta-1 OS=Homo sapiens GN=AP3D1;>sp|O14617|AP3D1_HUMAN AP-3 complex subunit delta-1 OS=Homo sapiens GN=AP3D1 PE=1 SV=1;>sp|O14617-4|AP3D1_HUMAN Isoform 4 of AP-3 complex subunit delta-1 OS=Homo sa	7	31	31	31	31	6	31	6	31	6	34.2	34.2	34.2	136.65	1215	1215;1153;1021;1112;1112;984;984	55	8	6.013e-278	0.91193	0.8538	30.099	58	0.82745	0.83239	34.228	58	0.95632	1.0191	31.954	58	0.91193	0.86215	28.242	54	0.82029	0.83239	28.404	54	0.95632	1.0191	19.86
Q9Y2T2	Q9Y2T2	11	11	7	AP-3 complex subunit mu-1	AP3M1	>sp|Q9Y2T2|AP3M1_HUMAN AP-3 complex subunit mu-1 OS=Homo sapiens GN=AP3M1 PE=1 SV=1	1	11	11	7	11	1	11	1	7	0	34.2	34.2	27	46.939	418	418	12	1	1.2268e-199	1.0008	1.0632	13.799	11	0.82422	0.89653	11.583	11	0.87808	0.8792	10.277	11	0.99734	1.05	14.228	10	0.81223	0.8818	11.719	10	0.87287	0.88218	10.831
Q92572;F5H459	Q92572;F5H459	11;6	11;6	11;6	AP-3 complex subunit sigma-1	AP3S1	>sp|Q92572|AP3S1_HUMAN AP-3 complex subunit sigma-1 OS=Homo sapiens GN=AP3S1 PE=1 SV=1;>tr|F5H459|F5H459_HUMAN AP-3 complex subunit sigma-1 OS=Homo sapiens GN=AP3S1 PE=4 SV=1	2	11	11	11	11	0	11	0	11	0	50.8	50.8	50.8	21.732	193	193;162	19		3.1285e-46	0.82355	0.91616	39.618	17	0.77639	0.84239	22.804	17	1.0309	0.9574	52.033	17	0.82355	0.91616	39.618	17	0.77639	0.84239	22.804	17	1.0309	0.9574	52.033
H0YLI7;P59780;H0YN38;H0YLX6;B4DGQ3	H0YLI7;P59780	4;4;1;1;1	1;1;1;1;1	1;1;1;1;1	AP-3 complex subunit sigma-2	AP3S2	>tr|H0YLI7|H0YLI7_HUMAN AP-3 complex subunit sigma-2 OS=Homo sapiens GN=AP3S2 PE=4 SV=1;>sp|P59780|AP3S2_HUMAN AP-3 complex subunit sigma-2 OS=Homo sapiens GN=AP3S2 PE=2 SV=1	5	4	1	1	4	0	1	0	1	0	20	5.4	5.4	23.398	205	205;193;156;136;124	2		1.8918e-11	1.1826	1.3154	0.96806	2	0.8103	0.9615	5.101	2	0.68521	0.73221	4.3626	2	1.1826	1.3154	0.96806	2	0.8103	0.9615	5.101	2	0.68521	0.73221	4.3626
Q9Y6B7;B1ALD0;B1ALD1;B1ALD2;B7Z4X3;B1ALD3	Q9Y6B7;B1ALD0;B1ALD1;B1ALD2;B7Z4X3;B1ALD3	4;3;3;3;2;2	4;3;3;3;2;2	4;3;3;3;2;2	AP-4 complex subunit beta-1	AP4B1	>sp|Q9Y6B7|AP4B1_HUMAN AP-4 complex subunit beta-1 OS=Homo sapiens GN=AP4B1 PE=1 SV=2;>tr|B1ALD0|B1ALD0_HUMAN AP-4 complex subunit beta-1 OS=Homo sapiens GN=AP4B1 PE=4 SV=1;>tr|B1ALD1|B1ALD1_HUMAN AP-4 complex subunit beta-1 (Fragment) OS=Homo sapiens GN=A	6	4	4	4	4	0	4	0	4	0	6	6	6	83.259	739	739;571;296;262;302;175	4		1.8185e-08	1.0574	1.0268	18.631	4	0.85971	0.9099	27.694	4	0.95621	1.0141	31.056	4	1.0574	1.0268	18.631	4	0.85971	0.9099	27.694	4	0.95621	1.0141	31.056
Q9UPM8;H0YKX4;H0YL95;H0YK95;H0YK94	Q9UPM8;H0YKX4;H0YL95;H0YK95	7;5;4;4;2	7;5;4;4;2	7;5;4;4;2	AP-4 complex subunit epsilon-1	AP4E1	>sp|Q9UPM8|AP4E1_HUMAN AP-4 complex subunit epsilon-1 OS=Homo sapiens GN=AP4E1 PE=1 SV=2;>tr|H0YKX4|H0YKX4_HUMAN AP-4 complex subunit epsilon-1 OS=Homo sapiens GN=AP4E1 PE=4 SV=1;>tr|H0YL95|H0YL95_HUMAN AP-4 complex subunit epsilon-1 OS=Homo sapiens GN=AP4	5	7	7	7	7	0	7	0	7	0	6.6	6.6	6.6	127.29	1137	1137;1062;368;321;218	9		7.1509e-13	0.77778	0.76818	72.559	8	0.97153	0.93643	96.612	8	1.3087	1.3376	49.665	7	0.77778	0.76818	72.559	8	0.97153	0.93643	96.612	8	1.3087	1.3376	49.665
Q9Y587;Q9Y587-2;Q86U36;G3V2N8;G3V3X7;G3V5J6;G3V4P7	Q9Y587;Q9Y587-2;Q86U36;G3V2N8;G3V3X7;G3V5J6;G3V4P7	3;2;2;2;2;2;2	3;2;2;2;2;2;2	3;2;2;2;2;2;2	AP-4 complex subunit sigma-1	AP4S1	>sp|Q9Y587|AP4S1_HUMAN AP-4 complex subunit sigma-1 OS=Homo sapiens GN=AP4S1 PE=2 SV=1;>sp|Q9Y587-2|AP4S1_HUMAN Isoform 2 of AP-4 complex subunit sigma-1 OS=Homo sapiens GN=AP4S1;>tr|Q86U36|Q86U36_HUMAN AP-4 complex subunit sigma-1 OS=Homo sapiens GN=AP4S1	7	3	3	3	3	0	3	0	3	0	20.1	20.1	20.1	17.005	144	144;159;149;135;133;102;98	5		1.6891e-10	0.8876	0.99918	9.0825	5	0.95023	0.99736	21.424	5	1.0234	1.0314	17.135	5	0.8876	0.99918	9.0825	5	0.95023	0.99736	21.424	5	1.0234	1.0314	17.135
Q2VPB7	Q2VPB7	2	2	2	AP-5 complex subunit beta-1	AP5B1	>sp|Q2VPB7|AP5B1_HUMAN AP-5 complex subunit beta-1 OS=Homo sapiens GN=AP5B1 PE=1 SV=4	1	2	2	2	2	0	2	0	2	0	3.8	3.8	3.8	93.948	878	878	2		2.3712e-05	NaN	NaN	NaN	1	NaN	NaN	NaN	1	NaN	NaN	NaN	1	NaN	NaN	NaN	1	NaN	NaN	NaN	1	NaN	NaN	NaN
O14727;O14727-2;O14727-4;O14727-3;O14727-5;C9JLV4;O14727-6	O14727;O14727-2;O14727-4;O14727-3;O14727-5;C9JLV4	3;3;3;3;2;2;1	3;3;3;3;2;2;1	3;3;3;3;2;2;1	Apoptotic protease-activating factor 1	APAF1	>sp|O14727|APAF_HUMAN Apoptotic protease-activating factor 1 OS=Homo sapiens GN=APAF1 PE=1 SV=2;>sp|O14727-2|APAF_HUMAN Isoform 2 of Apoptotic protease-activating factor 1 OS=Homo sapiens GN=APAF1;>sp|O14727-4|APAF_HUMAN Isoform 4 of Apoptotic protease-act	7	3	3	3	3	0	3	0	3	0	3.1	3.1	3.1	141.84	1248	1248;1237;1205;1194;1171;1163;338	3		6.8051e-07	1.5731	1.5709	21.914	3	1.1961	1.143	17.022	3	0.79602	0.91337	19.219	3	1.5731	1.5709	21.914	3	1.1961	1.143	17.022	3	0.79602	0.91337	19.219
P25054;P25054-2;E9PFT7;B7Z2B6;H3BNH8	P25054;P25054-2;E9PFT7;B7Z2B6	5;4;3;3;1	5;4;3;3;1	5;4;3;3;1	Adenomatous polyposis coli protein	APC	>sp|P25054|APC_HUMAN Adenomatous polyposis coli protein OS=Homo sapiens GN=APC PE=1 SV=2;>sp|P25054-2|APC_HUMAN Isoform Short of Adenomatous polyposis coli protein OS=Homo sapiens GN=APC;>tr|E9PFT7|E9PFT7_HUMAN Adenomatous polyposis coli protein (Fragment)	5	5	5	5	5	0	5	0	5	0	2.5	2.5	2.5	311.64	2843	2843;2742;1305;1135;77	6		4.4063e-14	1.4473	1.3492	44.008	3	0.77497	0.84044	29.036	3	0.56971	0.61505	23.611	3	1.4473	1.3492	44.008	3	0.77497	0.84044	29.036	3	0.56971	0.61505	23.611
C9JIF9;P13798;H7C1U0;H7C393;C9JLK2;F8WEH5;H0YFE5	C9JIF9;P13798	13;13;6;5;3;1;1	13;13;6;5;3;1;1	13;13;6;5;3;1;1	Acylamino-acid-releasing enzyme	APEH	>tr|C9JIF9|C9JIF9_HUMAN Acylamino-acid-releasing enzyme OS=Homo sapiens GN=APEH PE=4 SV=1;>sp|P13798|ACPH_HUMAN Acylamino-acid-releasing enzyme OS=Homo sapiens GN=APEH PE=1 SV=4	7	13	13	13	13	1	13	1	13	1	22.9	22.9	22.9	81.673	737	737;732;308;284;232;50;47	19	1	8.8086e-96	0.7514	0.75172	23.347	18	0.66193	0.71245	38.767	18	1.0254	1.1599	38.062	18	0.70884	0.71075	21.674	17	0.65481	0.69906	38.259	17	1.0205	1.1584	39.212
P27695;G3V3M6;G3V5Q1;G3V3C7;H7C4A8;G3V359;G3V5D9;G3V5M0;G3V574;G3V3Y6;G3V2D9	P27695;G3V3M6;G3V5Q1	25;20;19;12;10;9;9;8;5;2;1	25;20;19;12;10;9;9;8;5;2;1	25;20;19;12;10;9;9;8;5;2;1	DNA-(apurinic or apyrimidinic site) lyase;DNA-(apurinic or apyrimidinic site) lyase, mitochondrial	APEX1	>sp|P27695|APEX1_HUMAN DNA-(apurinic or apyrimidinic site) lyase OS=Homo sapiens GN=APEX1 PE=1 SV=2;>tr|G3V3M6|G3V3M6_HUMAN DNA-(apurinic or apyrimidinic site) lyase (Fragment) OS=Homo sapiens GN=APEX1 PE=4 SV=1;>tr|G3V5Q1|G3V5Q1_HUMAN DNA-(apurinic or apy	11	25	25	25	25	13	25	13	25	13	72.3	72.3	72.3	35.554	318	318;263;242;174;150;172;108;162;49;42;49	50	16	0	1.0094	1.0364	22.029	56	0.88988	0.99169	12.032	56	0.88735	0.96385	22.195	56	0.98563	1.0537	14.35	41	0.88809	1.0041	11.621	41	0.91143	0.94611	17.493
Q9BZZ5-2;Q9BZZ5;G3V1C3;Q9BZZ5-5;Q9BZZ5-1;Q9BZZ5-3;B4DDR3;H0YER7;E9PQK6	Q9BZZ5-2;Q9BZZ5;G3V1C3;Q9BZZ5-5;Q9BZZ5-1;Q9BZZ5-3;B4DDR3	17;16;16;16;14;13;13;7;2	17;16;16;16;14;13;13;7;2	17;16;16;16;14;13;13;7;2	Apoptosis inhibitor 5	API5	>sp|Q9BZZ5-2|API5_HUMAN Isoform 2 of Apoptosis inhibitor 5 OS=Homo sapiens GN=API5;>sp|Q9BZZ5|API5_HUMAN Apoptosis inhibitor 5 OS=Homo sapiens GN=API5 PE=1 SV=3;>tr|G3V1C3|G3V1C3_HUMAN Apoptosis inhibitor 5 OS=Homo sapiens GN=API5 PE=4 SV=1;>sp|Q9BZZ5-5|AP	9	17	17	17	17	0	17	0	17	0	45.4	45.4	45.4	56.769	504	504;524;510;450;438;445;331;294;123	27		0	1.0452	1.1044	33.435	26	0.9999	1.1181	28.99	26	0.96287	1.0448	13.135	26	1.0452	1.1044	33.435	26	0.9999	1.1181	28.99	26	0.96287	1.0448	13.135
Q96GX9	Q96GX9	7	7	7	Probable methylthioribulose-1-phosphate dehydratase	APIP	>sp|Q96GX9|MTNB_HUMAN Probable methylthioribulose-1-phosphate dehydratase OS=Homo sapiens GN=APIP PE=1 SV=1	1	7	7	7	7	0	7	0	7	0	40.5	40.5	40.5	27.125	242	242	13		2.6671e-32	0.89249	0.9637	18.621	8	0.80702	0.90767	12.915	8	0.94203	0.98502	8.8388	8	0.89249	0.9637	18.621	8	0.80702	0.90767	12.915	8	0.94203	0.98502	8.8388
Q8N2Z9;Q8N2Z9-2	Q8N2Z9;Q8N2Z9-2	2;1	2;1	2;1	Centromere protein S	APITD1	>sp|Q8N2Z9|CENPS_HUMAN Centromere protein S OS=Homo sapiens GN=APITD1 PE=1 SV=1;>sp|Q8N2Z9-2|CENPS_HUMAN Isoform 2 of Centromere protein S OS=Homo sapiens GN=APITD1	2	2	2	2	2	1	2	1	2	1	18.1	18.1	18.1	15.893	138	138;164	2	1	1.3558e-12	0.83992	0.91097	3.7016	2	0.87421	0.95127	35.904	2	1.0394	1.0082	25.53	2	0.83992	0.91097	3.7016	2	0.87421	0.95127	35.904	2	1.0394	1.0082	25.53
Q06481;H7BXI4;Q06481-3;Q06481-2;Q06481-4;F5GZY0;F5H845;Q06481-5;B4DKY3	Q06481;H7BXI4;Q06481-3;Q06481-2;Q06481-4;F5GZY0;F5H845;Q06481-5;B4DKY3	1;1;1;1;1;1;1;1;1	1;1;1;1;1;1;1;1;1	1;1;1;1;1;1;1;1;1	Amyloid-like protein 2	APLP2	>sp|Q06481|APLP2_HUMAN Amyloid-like protein 2 OS=Homo sapiens GN=APLP2 PE=1 SV=2;>tr|H7BXI4|H7BXI4_HUMAN Amyloid-like protein 2 OS=Homo sapiens GN=APLP2 PE=4 SV=1;>sp|Q06481-3|APLP2_HUMAN Isoform 3 of Amyloid-like protein 2 OS=Homo sapiens GN=APLP2;>sp|Q06	9	1	1	1	1	0	1	0	1	0	2.6	2.6	2.6	86.955	763	763;761;751;707;695;658;551;522;396	1		5.0429e-06	NaN	NaN	NaN	1	NaN	NaN	NaN	1	NaN	NaN	NaN	1	NaN	NaN	NaN	1	NaN	NaN	NaN	1	NaN	NaN	NaN
Q9HDC9;Q9HDC9-2;H0Y512	Q9HDC9;Q9HDC9-2;H0Y512	19;17;16	19;17;16	19;17;16	Adipocyte plasma membrane-associated protein	APMAP;C20orf3	>sp|Q9HDC9|APMAP_HUMAN Adipocyte plasma membrane-associated protein OS=Homo sapiens GN=APMAP PE=1 SV=2;>sp|Q9HDC9-2|APMAP_HUMAN Isoform 2 of Adipocyte plasma membrane-associated protein OS=Homo sapiens GN=APMAP;>tr|H0Y512|H0Y512_HUMAN Protein C20orf3 (Frag	3	19	19	19	19	4	19	4	19	4	50.5	50.5	50.5	46.48	416	416;289;409	35	4	0	0.9542	1.0083	74.601	32	0.82111	0.90975	86.565	32	0.8533	0.91535	16.97	32	0.93674	0.99271	78.621	28	0.77777	0.90315	91.92	28	0.83627	0.91535	17.938
Q8NCW5;Q8NCW5-2;Q5T3I4;Q5T3I3	Q8NCW5;Q8NCW5-2	14;13;6;4	14;13;6;4	14;13;6;4	NAD(P)H-hydrate epimerase	APOA1BP	>sp|Q8NCW5|NNRE_HUMAN NAD(P)H-hydrate epimerase OS=Homo sapiens GN=APOA1BP PE=1 SV=2;>sp|Q8NCW5-2|NNRE_HUMAN Isoform 2 of NAD(P)H-hydrate epimerase OS=Homo sapiens GN=APOA1BP	4	14	14	14	14	4	14	4	14	4	47.9	47.9	47.9	31.674	288	288;185;245;260	29	4	2.123e-173	0.81269	0.86966	11.595	28	0.75721	0.80886	9.5488	28	0.96556	0.97469	10.361	28	0.81977	0.87613	10.044	24	0.75988	0.81435	9.0475	24	0.95676	0.97469	10.862
P04114;F5H109	P04114;F5H109	8;8	5;5	5;5	Apolipoprotein B-100;Apolipoprotein B-48	APOB	>sp|P04114|APOB_HUMAN Apolipoprotein B-100 OS=Homo sapiens GN=APOB PE=1 SV=2;>tr|F5H109|F5H109_HUMAN Apolipoprotein B-48 OS=Homo sapiens GN=APOB PE=4 SV=1	2	8	5	5	8	0	5	0	5	0	2	1.1	1.1	515.6	4563	4563;4344	6		3.129e-20	0.13335	0.1275	67.876	4	0.15567	0.16447	31.989	4	1.1674	1.1585	42.477	4	0.13335	0.1275	67.876	4	0.15567	0.16447	31.989	4	1.1674	1.1585	42.477
B0QYD3;Q9UH17;B0QYD2;P31941;P31941-2	B0QYD3;Q9UH17;B0QYD2;P31941;P31941-2	3;3;2;2;2	3;3;2;2;2	2;2;1;2;2	Probable DNA dC->dU-editing enzyme APOBEC-3B;Probable DNA dC->dU-editing enzyme APOBEC-3A	APOBEC3B;APOBEC3A	>tr|B0QYD3|B0QYD3_HUMAN Apolipoprotein B mRNA editing enzyme, catalytic polypeptide-like 3B OS=Homo sapiens GN=APOBEC3B PE=4 SV=1;>sp|Q9UH17|ABC3B_HUMAN Probable DNA dC->dU-editing enzyme APOBEC-3B OS=Homo sapiens GN=APOBEC3B PE=1 SV=1;>tr|B0QYD2|B0QYD2_HU	5	3	3	2	2	1	2	1	1	1	6.1	6.1	3.9	57.208	490	490;382;357;199;187	2	1	1.6564e-08	0.66158	0.66448	35.708	3	0.55294	0.62515	87.839	3	0.80095	0.94003	54.053	3	0.84787	0.89717	42.461	2	0.94544	1.1026	115.26	2	1.1261	1.2813	72.138
Q9NRW3;Q8IUX4	Q9NRW3	7;1	7;1	6;0	Probable DNA dC->dU-editing enzyme APOBEC-3C	APOBEC3C	>sp|Q9NRW3|ABC3C_HUMAN Probable DNA dC->dU-editing enzyme APOBEC-3C OS=Homo sapiens GN=APOBEC3C PE=1 SV=2	2	7	7	6	6	5	6	5	5	4	53.7	53.7	47.4	22.826	190	190;373	11	7	2.5476e-44	0.88244	0.93395	13.494	16	0.67325	0.73808	31.194	16	0.75427	0.82286	32.052	16	0.87839	0.93161	16.988	10	0.67958	0.78828	37.216	10	0.74743	0.82303	40.753
P02656	P02656	1	1	1	Apolipoprotein C-III	APOC3	>sp|P02656|APOC3_HUMAN Apolipoprotein C-III OS=Homo sapiens GN=APOC3 PE=1 SV=1	1	1	1	1	1	0	1	0	1	0	16.2	16.2	16.2	10.852	99	99	2		1.8576e-05	NaN	NaN	NaN	1	NaN	NaN	NaN	1	NaN	NaN	NaN	1	NaN	NaN	NaN	1	NaN	NaN	NaN	1	NaN	NaN	NaN
Q9BQE5;E9PM95;B0QYK8	Q9BQE5	7;2;1	7;2;1	7;2;1	Apolipoprotein L2	APOL2	>sp|Q9BQE5|APOL2_HUMAN Apolipoprotein L2 OS=Homo sapiens GN=APOL2 PE=1 SV=1	3	7	7	7	7	0	7	0	7	0	31.2	31.2	31.2	37.092	337	337;128;74	7		1.238e-58	0.45575	0.47052	29.82	7	0.47971	0.50667	20.671	7	0.87836	0.99732	23.103	7	0.45575	0.47052	29.82	7	0.47971	0.50667	20.671	7	0.87836	0.99732	23.103
Q9BUR5;H7C1U8;Q9BUR5-2;C9J574;G3V1B6	Q9BUR5;H7C1U8;Q9BUR5-2;C9J574	8;8;6;6;2	8;8;6;6;2	8;8;6;6;2	Apolipoprotein O	APOO	>sp|Q9BUR5|APOO_HUMAN Apolipoprotein O OS=Homo sapiens GN=APOO PE=1 SV=1;>tr|H7C1U8|H7C1U8_HUMAN Apolipoprotein O (Fragment) OS=Homo sapiens GN=APOO PE=4 SV=1;>sp|Q9BUR5-2|APOO_HUMAN Isoform 2 of Apolipoprotein O OS=Homo sapiens GN=APOO;>tr|C9J574|C9J574_H	5	8	8	8	8	0	8	0	8	0	69.2	69.2	69.2	22.284	198	198;178;180;179;114	12		7.6452e-79	0.9774	1.0575	9.5656	12	0.84116	0.91031	18.994	12	0.85912	0.8604	6.9869	12	0.9774	1.0575	9.5656	12	0.84116	0.91031	18.994	12	0.85912	0.8604	6.9869
Q6UXV4;C9J5N9	Q6UXV4;C9J5N9	7;7	7;7	7;7	Apolipoprotein O-like	APOOL	>sp|Q6UXV4|APOOL_HUMAN Apolipoprotein O-like OS=Homo sapiens GN=APOOL PE=1 SV=1;>tr|C9J5N9|C9J5N9_HUMAN Apolipoprotein O-like OS=Homo sapiens GN=APOOL PE=4 SV=2	2	7	7	7	7	0	7	0	7	0	41	41	41	29.159	268	268;267	13		1.1818e-51	0.83068	0.88839	19.416	10	0.76654	0.80479	19.966	10	0.98539	0.96822	24.933	10	0.83068	0.88839	19.416	10	0.76654	0.80479	19.966	10	0.98539	0.96822	24.933
P05067;P05067-9;P05067-8;B4DII8;P05067-7;E9PG40;H7C0V9;P05067-6;P05067-5;P05067-4;P05067-3;E9PEV0;P05067-10;H7C2L2;H7C104	P05067;P05067-9;P05067-8;B4DII8;P05067-7;E9PG40;H7C0V9;P05067-6;P05067-5;P05067-4;P05067-3;E9PEV0;P05067-10;H7C2L2	5;5;5;5;5;5;5;4;4;4;4;4;4;3;2	5;5;5;5;5;5;5;4;4;4;4;4;4;3;2	5;5;5;5;5;5;5;4;4;4;4;4;4;3;2	Amyloid beta A4 protein;N-APP;Soluble APP-alpha;Soluble APP-beta;C99;Beta-amyloid protein 42;Beta-amyloid protein 40;C83;P3(42);P3(40);C80;Gamma-secretase C-terminal fragment 59;Gamma-secretase C-terminal fragment 57;Gamma-secretase C-terminal fragment 50;C31	APP	>sp|P05067|A4_HUMAN Amyloid beta A4 protein OS=Homo sapiens GN=APP PE=1 SV=3;>sp|P05067-9|A4_HUMAN Isoform L-APP752 of Amyloid beta A4 protein OS=Homo sapiens GN=APP;>sp|P05067-8|A4_HUMAN Isoform APP751 of Amyloid beta A4 protein OS=Homo sapiens GN=APP;>tr	15	5	5	5	5	0	5	0	5	0	8.2	8.2	8.2	86.942	770	770;752;751;746;733;714;485;714;696;695;677;660;639;181;308	7		3.6048e-10	3.8296	3.7338	75.288	6	1.3555	1.4838	57.91	5	0.34028	0.38672	33.92	5	3.8296	3.7338	75.288	6	1.3555	1.4838	57.91	5	0.34028	0.38672	33.92
Q9UKG1;C9JAB0;C9K0C4	Q9UKG1	14;4;3	14;4;3	14;4;3	DCC-interacting protein 13-alpha	APPL1	>sp|Q9UKG1|DP13A_HUMAN DCC-interacting protein 13-alpha OS=Homo sapiens GN=APPL1 PE=1 SV=1	3	14	14	14	14	0	14	0	14	0	30	30	30	79.663	709	709;134;114	18		4.6434e-55	0.95575	0.96672	12.871	15	0.92493	0.99401	15.007	15	0.92931	1.0132	14.003	15	0.95575	0.96672	12.871	15	0.92493	0.99401	15.007	15	0.92931	1.0132	14.003
F8W1P5;Q8NEU8;F5GZG0;H0YH86;F8VXB0;F8VS86	F8W1P5;Q8NEU8;F5GZG0	7;7;6;2;1;1	7;7;6;2;1;1	7;7;6;2;1;1	DCC-interacting protein 13-beta	APPL2	>tr|F8W1P5|F8W1P5_HUMAN DCC-interacting protein 13-beta OS=Homo sapiens GN=APPL2 PE=4 SV=1;>sp|Q8NEU8|DP13B_HUMAN DCC-interacting protein 13-beta OS=Homo sapiens GN=APPL2 PE=1 SV=3;>tr|F5GZG0|F5GZG0_HUMAN DCC-interacting protein 13-beta OS=Homo sapiens GN=	6	7	7	7	7	1	7	1	7	1	14.5	14.5	14.5	75.183	670	670;664;621;188;235;107	10	1	6.0055e-18	0.89738	0.8674	26.391	9	0.70755	0.7481	38.287	9	0.91573	0.92136	22.889	9	0.90062	0.87729	27.756	8	0.73332	0.7554	39.566	8	0.89641	0.9366	23.937
P07741;H3BQB1;G5E9J2;H3BQZ9;H3BQF1;H3BSW3	P07741;H3BQB1;G5E9J2;H3BQZ9;H3BQF1	15;12;12;9;9;4	15;12;12;9;9;4	15;12;12;9;9;4	Adenine phosphoribosyltransferase	APRT	>sp|P07741|APT_HUMAN Adenine phosphoribosyltransferase OS=Homo sapiens GN=APRT PE=1 SV=2;>tr|H3BQB1|H3BQB1_HUMAN Adenine phosphoribosyltransferase (Fragment) OS=Homo sapiens GN=APRT PE=4 SV=1;>tr|G5E9J2|G5E9J2_HUMAN Adenine phosphoribosyltransferase OS=Hom	6	15	15	15	15	6	15	6	15	6	93.9	93.9	93.9	19.608	180	180;162;134;153;149;63	37	8	8.0217e-263	0.74766	0.81291	24.57	43	0.73316	0.8493	20.571	43	0.98618	1.0497	15.901	43	0.74243	0.80331	25.002	36	0.73264	0.85068	21.973	36	0.98974	1.0508	13.482
Q7Z2E3;Q7Z2E3-7;Q7Z2E3-11;Q7Z2E3-10;Q7Z2E3-9;Q7Z2E3-5;Q7Z2E3-4;C9JZ40;H7BXV7;Q7Z2E3-8;Q7Z2E3-3;F8W6G5;Q6JV81;C9J8U3;Q7Z2E3-2;Q7Z2E3-6	Q7Z2E3;Q7Z2E3-7;Q7Z2E3-11;Q7Z2E3-10;Q7Z2E3-9;Q7Z2E3-5;Q7Z2E3-4;C9JZ40;H7BXV7;Q7Z2E3-8;Q7Z2E3-3;F8W6G5;Q6JV81;C9J8U3	3;3;3;3;3;3;3;3;2;2;2;2;2;2;1;1	3;3;3;3;3;3;3;3;2;2;2;2;2;2;1;1	3;3;3;3;3;3;3;3;2;2;2;2;2;2;1;1	Aprataxin	APTX	>sp|Q7Z2E3|APTX_HUMAN Aprataxin OS=Homo sapiens GN=APTX PE=1 SV=2;>sp|Q7Z2E3-7|APTX_HUMAN Isoform 7 of Aprataxin OS=Homo sapiens GN=APTX;>sp|Q7Z2E3-11|APTX_HUMAN Isoform 11 of Aprataxin OS=Homo sapiens GN=APTX;>sp|Q7Z2E3-10|APTX_HUMAN Isoform 10 of Apratax	16	3	3	3	3	0	3	0	3	0	14.9	14.9	14.9	40.74	356	356;342;306;302;292;288;254;216;337;337;284;198;192;155;168;113	5		7.6655e-09	1.0148	1.0812	23.098	4	0.78713	0.80719	27.879	4	0.78956	0.77165	13.277	4	1.0148	1.0812	23.098	4	0.78713	0.80719	27.879	4	0.78956	0.77165	13.277
O60306;H0YH15;H0YLN9	O60306	33;12;2	33;12;2	33;12;2	Intron-binding protein aquarius	AQR	>sp|O60306|AQR_HUMAN Intron-binding protein aquarius OS=Homo sapiens GN=AQR PE=1 SV=4	3	33	33	33	33	0	33	0	33	0	32	32	32	171.29	1485	1485;646;180	38		3.6695e-213	1.4559	1.3444	15.139	34	1.2673	1.2856	14.934	34	0.84518	0.90709	13.467	34	1.4559	1.3444	15.139	34	1.2673	1.2856	14.934	34	0.84518	0.90709	13.467
P10398;B4DMG5;Q5H9B2	P10398	5;1;1	5;1;1	3;1;1	Serine/threonine-protein kinase A-Raf	ARAF	>sp|P10398|ARAF_HUMAN Serine/threonine-protein kinase A-Raf OS=Homo sapiens GN=ARAF PE=1 SV=2	3	5	5	3	4	2	4	2	3	0	10.9	10.9	7.8	67.585	606	606;188;186	5	2	7.6493e-17	0.66496	0.66304	34.013	7	0.85486	0.88351	40.21	7	1.4812	1.4892	49.809	7	0.67602	0.72293	18.42	5	0.85486	0.88351	28.11	5	1.3158	1.4797	42.649
Q96P48;Q96P48-3;Q96P48-1;Q96P48-4;Q96P48-2;E7EU13;Q96P48-7;Q96P48-5;F8WBT0;F5GWN4;H3BLV2;F5GWQ2;H0YGD1	Q96P48;Q96P48-3;Q96P48-1;Q96P48-4;Q96P48-2;E7EU13;Q96P48-7;Q96P48-5	9;9;7;7;7;7;7;6;3;3;2;2;1	9;9;7;7;7;7;7;6;3;3;2;2;1	9;9;7;7;7;7;7;6;3;3;2;2;1	Arf-GAP with Rho-GAP domain, ANK repeat and PH domain-containing protein 1	ARAP1	>sp|Q96P48|ARAP1_HUMAN Arf-GAP with Rho-GAP domain, ANK repeat and PH domain-containing protein 1 OS=Homo sapiens GN=ARAP1 PE=1 SV=3;>sp|Q96P48-3|ARAP1_HUMAN Isoform 3 of Arf-GAP with Rho-GAP domain, ANK repeat and PH domain-containing protein 1 OS=Homo sa	13	9	9	9	9	0	9	0	9	0	6.8	6.8	6.8	162.19	1450	1450;1439;1210;1205;1199;1194;1133;679;307;254;627;233;178	12		2.786e-36	0.95406	0.89908	27.483	10	0.7176	0.78459	22.797	10	0.78851	0.93576	14.629	10	0.95406	0.89908	27.483	10	0.7176	0.78459	22.797	10	0.78851	0.93576	14.629
B0YIW6;P48444;E9PEU4;Q6P1Q5;E9PK34	B0YIW6;P48444;E9PEU4	24;24;17;9;3	24;24;17;9;3	24;24;17;9;3	Coatomer subunit delta	ARCN1	>tr|B0YIW6|B0YIW6_HUMAN Archain 1, isoform CRA_a OS=Homo sapiens GN=ARCN1 PE=4 SV=1;>sp|P48444|COPD_HUMAN Coatomer subunit delta OS=Homo sapiens GN=ARCN1 PE=1 SV=1;>tr|E9PEU4|E9PEU4_HUMAN Coatomer subunit delta OS=Homo sapiens GN=ARCN1 PE=4 SV=1	5	24	24	24	24	12	24	12	24	12	43.3	43.3	43.3	61.626	552	552;511;423;189;83	39	16	4.6019e-119	0.88845	0.94534	31.145	45	0.84681	0.90284	27.825	45	0.95502	0.98024	17.037	45	0.88615	0.94608	33.734	33	0.82189	0.90284	31.059	33	0.96484	0.98222	18.921
P84077;F5H3A6	P84077;F5H3A6	22;18	22;18	4;4	ADP-ribosylation factor 1	ARF1	>sp|P84077|ARF1_HUMAN ADP-ribosylation factor 1 OS=Homo sapiens GN=ARF1 PE=1 SV=2;>tr|F5H3A6|F5H3A6_HUMAN ADP-ribosylation factor 1 OS=Homo sapiens GN=ARF1 PE=3 SV=1	2	22	22	4	22	3	22	3	4	0	90.1	90.1	21.5	20.697	181	181;172	114	3	0	0.84759	0.92742	39.074	93	0.78032	0.88736	22.077	92	0.92015	0.94872	31.829	93	0.84759	0.92897	33.575	91	0.77923	0.88736	22.232	90	0.91467	0.9491	32.153
P61204;B7ZB63;F5H423;F5H0C7;H0YGG7;F5H6T5;F5H1V1	P61204;B7ZB63;F5H423	22;15;14;10;5;3;3	4;4;2;2;2;2;2	4;4;2;2;2;2;2	ADP-ribosylation factor 3	ARF3	>sp|P61204|ARF3_HUMAN ADP-ribosylation factor 3 OS=Homo sapiens GN=ARF3 PE=1 SV=2;>tr|B7ZB63|B7ZB63_HUMAN ADP-ribosylation factor 3 OS=Homo sapiens GN=ARF3 PE=2 SV=1;>tr|F5H423|F5H423_HUMAN ADP-ribosylation factor 3 OS=Homo sapiens GN=ARF3 PE=3 SV=1	7	22	4	4	22	3	4	0	4	0	90.1	21.5	21.5	20.601	181	181;144;210;102;62;50;40	4		0	1.3439	1.4957	49.35	4	1.1865	1.2827	68.865	4	0.92906	0.90058	34.068	4	1.3439	1.4957	49.35	4	1.1865	1.2827	68.865	4	0.92906	0.90058	34.068
P18085;C9JAK5;C9JPM4	P18085;C9JAK5;C9JPM4	16;13;11	11;11;6	11;11;6	ADP-ribosylation factor 4	ARF4	>sp|P18085|ARF4_HUMAN ADP-ribosylation factor 4 OS=Homo sapiens GN=ARF4 PE=1 SV=3;>tr|C9JAK5|C9JAK5_HUMAN ADP-ribosylation factor 4 OS=Homo sapiens GN=ARF4 PE=3 SV=1;>tr|C9JPM4|C9JPM4_HUMAN ADP-ribosylation factor 4 (Fragment) OS=Homo sapiens GN=ARF4 PE=3	3	16	11	11	16	2	11	1	11	1	85	55	55	20.511	180	180;153;127	22	1	0	0.8551	0.94288	12.724	17	0.76242	0.86845	7.5766	17	0.90177	0.89163	13.014	17	0.8551	0.94288	12.724	17	0.76242	0.86845	7.5766	17	0.90177	0.89163	13.014
P84085;C9J1Z8;F8WDB3;F8WCJ5	P84085;C9J1Z8	13;10;1;1	7;4;0;0	7;4;0;0	ADP-ribosylation factor 5	ARF5	>sp|P84085|ARF5_HUMAN ADP-ribosylation factor 5 OS=Homo sapiens GN=ARF5 PE=1 SV=2;>tr|C9J1Z8|C9J1Z8_HUMAN ADP-ribosylation factor 5 (Fragment) OS=Homo sapiens GN=ARF5 PE=3 SV=1	4	13	7	7	13	2	7	0	7	0	81.7	51.7	51.7	20.529	180	180;150;59;56	16		0	0.85676	0.93043	10.764	15	0.83224	0.92715	15.134	15	0.97335	0.95217	19.866	15	0.85676	0.93043	10.764	15	0.83224	0.92715	15.134	15	0.97335	0.95217	19.866
P62330	P62330	11	11	11	ADP-ribosylation factor 6	ARF6	>sp|P62330|ARF6_HUMAN ADP-ribosylation factor 6 OS=Homo sapiens GN=ARF6 PE=1 SV=2	1	11	11	11	11	0	11	0	11	0	70.9	70.9	70.9	20.082	175	175	30		8.0678e-107	0.92109	1.0228	15.136	24	0.90581	1.0333	11.729	24	0.98107	1.0019	15.894	24	0.92109	1.0228	15.136	24	0.90581	1.0333	11.729	24	0.98107	1.0019	15.894
Q8N6T3-2;Q8N6T3;E7EV62;F8VWH9;B7Z8H8;F8W1U7;Q8N6T3-3;E5RHC5;E5RHH7;E5RHT6;F8VWB3;H0YIQ0;E5RGL6;E5RIU2	Q8N6T3-2;Q8N6T3;E7EV62;F8VWH9;B7Z8H8;F8W1U7;Q8N6T3-3;E5RHC5;E5RHH7	14;14;13;12;10;9;8;7;7;6;3;3;2;2	14;14;13;12;10;9;8;7;7;6;3;3;2;2	14;14;13;12;10;9;8;7;7;6;3;3;2;2	ADP-ribosylation factor GTPase-activating protein 1	ARFGAP1	>sp|Q8N6T3-2|ARFG1_HUMAN Isoform 2 of ADP-ribosylation factor GTPase-activating protein 1 OS=Homo sapiens GN=ARFGAP1;>sp|Q8N6T3|ARFG1_HUMAN ADP-ribosylation factor GTPase-activating protein 1 OS=Homo sapiens GN=ARFGAP1 PE=1 SV=2;>tr|E7EV62|E7EV62_HUMAN ADP	14	14	14	14	13	5	13	5	13	5	42.3	42.3	42.3	45.675	414	414;406;361;340;293;271;403;261;153;244;122;104;130;79	19	6	2.4286e-172	0.96113	0.98833	22.211	20	0.94146	0.99282	18.88	20	1.0408	1.0724	14.11	20	0.94592	0.99068	25.732	15	0.93416	1.0131	20.413	15	0.98165	1.0775	14.596
Q8N6H7;G5E9L0;E9PQP3;E9PIY6;B4DX29;B4E327;E9PN48;E9PK28;H0YDN9;E9PJT7;E9PMU9;H0YDX1;E9PNY8;E9PM63;E9PMR9;B0QYV9;E9PM18	Q8N6H7;G5E9L0;E9PQP3;E9PIY6;B4DX29;B4E327	5;5;5;4;3;3;2;2;2;2;2;2;2;2;2;1;1	4;4;4;3;3;3;1;1;2;1;1;1;1;1;1;0;1	4;4;4;3;3;3;1;1;2;1;1;1;1;1;1;0;1	ADP-ribosylation factor GTPase-activating protein 2	ARFGAP2	>sp|Q8N6H7|ARFG2_HUMAN ADP-ribosylation factor GTPase-activating protein 2 OS=Homo sapiens GN=ARFGAP2 PE=1 SV=1;>tr|G5E9L0|G5E9L0_HUMAN ADP-ribosylation factor GTPase-activating protein 2 OS=Homo sapiens GN=ARFGAP2 PE=4 SV=1;>tr|E9PQP3|E9PQP3_HUMAN ADP-rib	17	5	4	4	5	2	4	1	4	1	12.3	10.4	10.4	56.72	521	521;385;274;327;414;382;252;239;237;173;156;133;110;94;89;92;70	6	1	7.2195e-33	0.67242	0.72603	23.027	5	0.75989	0.87453	44.343	5	1.1168	1.2559	33.08	5	0.70385	0.75776	13.171	4	0.77328	0.88779	22.229	4	1.1432	1.2847	29.929
Q9NP61;E9PB03;C9JZR4;H0Y6A0;B0QYV8	Q9NP61;E9PB03;C9JZR4;H0Y6A0	6;6;6;4;2	6;6;6;4;2	5;5;5;4;1	ADP-ribosylation factor GTPase-activating protein 3	ARFGAP3	>sp|Q9NP61|ARFG3_HUMAN ADP-ribosylation factor GTPase-activating protein 3 OS=Homo sapiens GN=ARFGAP3 PE=1 SV=1;>tr|E9PB03|E9PB03_HUMAN ADP-ribosylation factor GTPase-activating protein 3 OS=Homo sapiens GN=ARFGAP3 PE=4 SV=1;>tr|C9JZR4|C9JZR4_HUMAN ADP-rib	5	6	6	5	5	3	5	3	4	2	15.5	15.5	13.6	56.928	516	516;472;444;273;152	5	3	2.4648e-18	0.79565	0.83681	0.61379	3	0.70702	0.76986	7.6528	3	0.96253	0.97778	11.478	3	0.79565	0.83681	0.61379	3	0.70702	0.76986	7.6528	3	0.96253	0.97778	11.478
Q9Y6D6;E5RIF2;E5RHL7;E5RHZ1;E5RJB2;E5RJN9	Q9Y6D6;E5RIF2;E5RHL7	38;29;19;6;5;2	25;18;13;6;1;2	25;18;13;6;1;2	Brefeldin A-inhibited guanine nucleotide-exchange protein 1	ARFGEF1	>sp|Q9Y6D6|BIG1_HUMAN Brefeldin A-inhibited guanine nucleotide-exchange protein 1 OS=Homo sapiens GN=ARFGEF1 PE=1 SV=2;>tr|E5RIF2|E5RIF2_HUMAN Brefeldin A-inhibited guanine nucleotide-exchange protein 1 OS=Homo sapiens GN=ARFGEF1 PE=4 SV=1;>tr|E5RHL7|E5RHL	6	38	25	25	38	1	25	0	25	0	26.5	20	20	208.76	1849	1849;1254;702;155;122;118	27		8.2591e-157	0.96828	0.90344	20.121	26	0.85811	0.89083	41.545	26	0.89695	0.97111	47.202	26	0.96828	0.90344	20.121	26	0.85811	0.89083	41.545	26	0.89695	0.97111	47.202
Q9Y6D5;F5H3H3	Q9Y6D5	40;19	40;19	27;15	Brefeldin A-inhibited guanine nucleotide-exchange protein 2	ARFGEF2	>sp|Q9Y6D5|BIG2_HUMAN Brefeldin A-inhibited guanine nucleotide-exchange protein 2 OS=Homo sapiens GN=ARFGEF2 PE=1 SV=3	2	40	40	27	40	1	40	1	27	0	30.3	30.3	22.6	202.04	1785	1785;832	48	1	2.0129e-157	1.0071	0.92633	21.509	46	0.88911	0.92449	21.798	46	0.89709	0.9975	10.02	46	1.0117	0.93176	21.694	45	0.89458	0.92995	21.912	45	0.89686	0.99705	10.117
P53367;P53367-2;B4DS69	P53367;P53367-2;B4DS69	14;13;10	14;13;10	14;13;10	Arfaptin-1	ARFIP1	>sp|P53367|ARFP1_HUMAN Arfaptin-1 OS=Homo sapiens GN=ARFIP1 PE=1 SV=2;>sp|P53367-2|ARFP1_HUMAN Isoform A of Arfaptin-1 OS=Homo sapiens GN=ARFIP1;>tr|B4DS69|B4DS69_HUMAN Arfaptin-1 OS=Homo sapiens GN=ARFIP1 PE=2 SV=1	3	14	14	14	14	0	14	0	14	0	52.3	52.3	52.3	41.738	373	373;341;193	19		3.5583e-156	0.87053	0.91507	32.68	15	0.72208	0.85421	14.654	15	1.0012	1.0365	23.065	15	0.87053	0.91507	32.68	15	0.72208	0.85421	14.654	15	1.0012	1.0365	23.065
P53365;P53365-2;E9PRV8;E9PPY7	P53365;P53365-2;E9PRV8	3;2;2;1	3;2;2;1	3;2;2;1	Arfaptin-2	ARFIP2	>sp|P53365|ARFP2_HUMAN Arfaptin-2 OS=Homo sapiens GN=ARFIP2 PE=1 SV=1;>sp|P53365-2|ARFP2_HUMAN Isoform 2 of Arfaptin-2 OS=Homo sapiens GN=ARFIP2;>tr|E9PRV8|E9PRV8_HUMAN Arfaptin-2 OS=Homo sapiens GN=ARFIP2 PE=4 SV=1	4	3	3	3	3	0	3	0	3	0	19.1	19.1	19.1	37.855	341	341;256;202;159	8		1.1504e-17	1.3369	1.3877	12.785	8	0.99071	1.0759	11.705	8	0.77725	0.78992	9.0415	8	1.3369	1.3877	12.785	8	0.99071	1.0759	11.705	8	0.77725	0.78992	9.0415
Q13795;Q13795-2;H0Y2L5;E9PBT6;Q9BQK5	Q13795;Q13795-2	6;4;2;2;1	6;4;2;2;1	6;4;2;2;1	ADP-ribosylation factor-related protein 1	ARFRP1	>sp|Q13795|ARFRP_HUMAN ADP-ribosylation factor-related protein 1 OS=Homo sapiens GN=ARFRP1 PE=1 SV=1;>sp|Q13795-2|ARFRP_HUMAN Isoform 2 of ADP-ribosylation factor-related protein 1 OS=Homo sapiens GN=ARFRP1	5	6	6	6	6	0	6	0	6	0	36.3	36.3	36.3	22.614	201	201;173;129;126;106	6		1.1033e-18	0.79718	0.85778	10.924	4	0.81767	0.85683	9.2374	4	1.0307	1.0147	8.786	4	0.79718	0.85778	10.924	4	0.81767	0.85683	9.2374	4	1.0307	1.0147	8.786
Q9NWB6;Q9NWB6-2;E7EUG0	Q9NWB6;Q9NWB6-2;E7EUG0	2;1;1	2;1;1	2;1;1	Arginine and glutamate-rich protein 1	ARGLU1	>sp|Q9NWB6|ARGL1_HUMAN Arginine and glutamate-rich protein 1 OS=Homo sapiens GN=ARGLU1 PE=1 SV=1;>sp|Q9NWB6-2|ARGL1_HUMAN Isoform 2 of Arginine and glutamate-rich protein 1 OS=Homo sapiens GN=ARGLU1;>tr|E7EUG0|E7EUG0_HUMAN Arginine and glutamate-rich prote	3	2	2	2	2	1	2	1	2	1	5.5	5.5	5.5	33.216	273	273;273;223	2	1	1.25e-05	0.78426	0.82205	15.926	3	0.97837	1.1203	14.472	3	1.0134	1.1491	22.598	3	0.84641	0.88187	9.9353	2	0.86683	0.99684	16.51	2	0.97898	1.1123	4.6132
Q07960;E9PCG8;H0YE29;E9PNR6	Q07960;E9PCG8;H0YE29	21;19;16;9	21;19;16;9	21;19;16;9	Rho GTPase-activating protein 1	ARHGAP1	>sp|Q07960|RHG01_HUMAN Rho GTPase-activating protein 1 OS=Homo sapiens GN=ARHGAP1 PE=1 SV=1;>tr|E9PCG8|E9PCG8_HUMAN Rho GTPase-activating protein 1 OS=Homo sapiens GN=ARHGAP1 PE=4 SV=2;>tr|H0YE29|H0YE29_HUMAN Rho GTPase-activating protein 1 (Fragment) OS=H	4	21	21	21	20	1	20	1	20	1	61.7	61.7	61.7	50.435	439	439;458;334;192	32	1	6.2494e-303	0.64129	0.65979	14.515	29	0.68472	0.77303	54.628	29	1.125	1.114	27.831	29	0.63338	0.66983	14.64	28	0.68327	0.76693	16.94	28	1.113	1.112	21.448
Q8IWW6;Q504X1;Q8IWW6-2;Q8IWW6-3;H0Y5D8	Q8IWW6;Q504X1;Q8IWW6-2;Q8IWW6-3	7;7;7;7;1	7;7;7;7;1	7;7;7;7;1	Rho GTPase-activating protein 12	ARHGAP12	>sp|Q8IWW6|RHG12_HUMAN Rho GTPase-activating protein 12 OS=Homo sapiens GN=ARHGAP12 PE=1 SV=1;>tr|Q504X1|Q504X1_HUMAN ARHGAP12 protein OS=Homo sapiens GN=ARHGAP12 PE=2 SV=1;>sp|Q8IWW6-2|RHG12_HUMAN Isoform 2 of Rho GTPase-activating protein 12 OS=Homo sapi	5	7	7	7	7	0	7	0	7	0	10.8	10.8	10.8	96.253	846	846;841;816;794;196	7		1.437e-18	0.78259	0.76199	24.347	5	0.78452	0.75903	21.534	5	1.0718	1.0712	21.438	5	0.78259	0.76199	24.347	5	0.78452	0.75903	21.534	5	1.0718	1.0712	21.438
Q68EM7;Q68EM7-5;Q68EM7-6;Q68EM7-2;Q68EM7-3;Q68EM7-7;Q68EM7-4;C9IZD3;I3L4P6;I3L460;I3L4Y5;I3L3P1	Q68EM7;Q68EM7-5;Q68EM7-6;Q68EM7-2;Q68EM7-3	8;8;8;7;5;3;3;3;2;1;1;1	8;8;8;7;5;3;3;3;2;1;1;1	8;8;8;7;5;3;3;3;2;1;1;1	Rho GTPase-activating protein 17	ARHGAP17	>sp|Q68EM7|RHG17_HUMAN Rho GTPase-activating protein 17 OS=Homo sapiens GN=ARHGAP17 PE=1 SV=1;>sp|Q68EM7-5|RHG17_HUMAN Isoform 5 of Rho GTPase-activating protein 17 OS=Homo sapiens GN=ARHGAP17;>sp|Q68EM7-6|RHG17_HUMAN Isoform 6 of Rho GTPase-activating pro	12	8	8	8	8	0	8	0	8	0	13.5	13.5	13.5	95.436	881	881;867;840;803;608;414;226;211;76;235;128;95	14		2.3249e-19	1.0002	0.99495	14.61	11	0.9061	1.0316	25.718	11	0.88245	0.99689	19.248	11	1.0002	0.99495	14.61	11	0.9061	1.0316	25.718	11	0.88245	0.99689	19.248
Q8N392;Q8N392-2	Q8N392;Q8N392-2	17;16	17;16	17;16	Rho GTPase-activating protein 18	ARHGAP18	>sp|Q8N392|RHG18_HUMAN Rho GTPase-activating protein 18 OS=Homo sapiens GN=ARHGAP18 PE=1 SV=3;>sp|Q8N392-2|RHG18_HUMAN Isoform 2 of Rho GTPase-activating protein 18 OS=Homo sapiens GN=ARHGAP18	2	17	17	17	17	0	17	0	17	0	30.6	30.6	30.6	74.976	663	663;618	22		3.2104e-103	0.71486	0.71564	28.804	21	0.52014	0.54338	32.217	21	0.71817	0.76967	14.808	21	0.71486	0.71564	28.804	21	0.52014	0.54338	32.217	21	0.71817	0.76967	14.808
Q5T5U3;E9PED6;F8W9U9;Q5T5U3-3;E7ESW5;F8W7V1;Q5JSD8;H0Y468;H0Y5T2;F8W040;F5H652	Q5T5U3;E9PED6;F8W9U9;Q5T5U3-3	9;7;6;6;4;3;2;1;1;1;1	9;7;6;6;4;3;2;1;1;1;1	8;6;5;5;3;3;2;1;0;0;0	Rho GTPase-activating protein 21	ARHGAP21	>sp|Q5T5U3|RHG21_HUMAN Rho GTPase-activating protein 21 OS=Homo sapiens GN=ARHGAP21 PE=1 SV=1;>tr|E9PED6|E9PED6_HUMAN Rho GTPase-activating protein 21 OS=Homo sapiens GN=ARHGAP21 PE=4 SV=1;>tr|F8W9U9|F8W9U9_HUMAN Rho GTPase-activating protein 21 (Fragment)	11	9	9	8	9	0	9	0	8	0	4.8	4.8	4.3	217.33	1957	1957;1407;1165;1164;1131;907;113;197;179;102;92	10		2.6521e-16	0.8358	0.79208	15.628	7	0.79906	0.81797	25.695	7	1.0101	1.128	17.818	7	0.8358	0.79208	15.628	7	0.79906	0.81797	25.695	7	1.0101	1.128	17.818
Q9UNA1;Q9UNA1-2	Q9UNA1;Q9UNA1-2	1;1	1;1	1;1	Rho GTPase-activating protein 26	ARHGAP26	>sp|Q9UNA1|RHG26_HUMAN Rho GTPase-activating protein 26 OS=Homo sapiens GN=ARHGAP26 PE=1 SV=1;>sp|Q9UNA1-2|RHG26_HUMAN Isoform 2 of Rho GTPase-activating protein 26 OS=Homo sapiens GN=ARHGAP26	2	1	1	1	1	0	1	0	1	0	2.2	2.2	2.2	92.234	814	814;759	2		2.8116e-06	NaN	NaN	NaN	1	NaN	NaN	NaN	1	NaN	NaN	NaN	1	NaN	NaN	NaN	1	NaN	NaN	NaN	1	NaN	NaN	NaN
Q9NRY4;Q9NRY4-2;A2RRE5	Q9NRY4;Q9NRY4-2;A2RRE5	46;46;30	46;46;30	46;46;30	Rho GTPase-activating protein 35	ARHGAP35;GRLF1	>sp|Q9NRY4|RHG35_HUMAN Rho GTPase-activating protein 35 OS=Homo sapiens GN=ARHGAP35 PE=1 SV=2;>sp|Q9NRY4-2|RHG35_HUMAN Isoform 2 of Rho GTPase-activating protein 35 OS=Homo sapiens GN=ARHGAP35;>tr|A2RRE5|A2RRE5_HUMAN GRLF1 protein OS=Homo sapiens GN=GRLF1	3	46	46	46	46	0	46	0	46	0	40.6	40.6	40.6	172.23	1513	1513;1499;749	54		1.6455e-168	1.0911	1.0239	19.02	52	0.98039	0.97253	18.805	52	0.89004	0.94338	18.901	52	1.0911	1.0239	19.02	52	0.98039	0.97253	18.805	52	0.89004	0.94338	18.901
Q13017;Q13017-2;Q13017-4;Q13017-3;G3V360	Q13017;Q13017-2	21;21;2;2;2	21;21;2;2;2	21;21;2;2;2	Rho GTPase-activating protein 5	ARHGAP5	>sp|Q13017|RHG05_HUMAN Rho GTPase-activating protein 5 OS=Homo sapiens GN=ARHGAP5 PE=1 SV=2;>sp|Q13017-2|RHG05_HUMAN Isoform 2 of Rho GTPase-activating protein 5 OS=Homo sapiens GN=ARHGAP5	5	21	21	21	21	0	21	0	21	0	18.6	18.6	18.6	172.46	1502	1502;1501;241;237;137	25		2.265e-71	0.82883	0.77579	23.4	24	0.96436	0.96926	21.499	24	1.0146	1.1318	23.991	24	0.82883	0.77579	23.4	24	0.96436	0.96926	21.499	24	1.0146	1.1318	23.991
P52565;A8MXW0	P52565;A8MXW0	14;10	14;10	14;10	Rho GDP-dissociation inhibitor 1	ARHGDIA	>sp|P52565|GDIR1_HUMAN Rho GDP-dissociation inhibitor 1 OS=Homo sapiens GN=ARHGDIA PE=1 SV=3;>tr|A8MXW0|A8MXW0_HUMAN Rho GDP-dissociation inhibitor 1 OS=Homo sapiens GN=ARHGDIA PE=2 SV=2	2	14	14	14	14	7	14	7	14	7	78.4	78.4	78.4	23.207	204	204;178	53	21	0	1.0856	1.1886	149	66	1.1655	1.2354	142.93	66	1.0659	1.0031	15.26	66	1.0293	1.1326	17.373	48	1.1223	1.183	14.828	48	1.0803	1.0348	15.036
Q92888-3;Q92888;Q92888-2;Q6NX52;H0Y2T4	Q92888-3;Q92888;Q92888-2;Q6NX52	42;42;40;36;14	42;42;40;36;14	42;42;40;36;14	Rho guanine nucleotide exchange factor 1	ARHGEF1	>sp|Q92888-3|ARHG1_HUMAN Isoform 3 of Rho guanine nucleotide exchange factor 1 OS=Homo sapiens GN=ARHGEF1;>sp|Q92888|ARHG1_HUMAN Rho guanine nucleotide exchange factor 1 OS=Homo sapiens GN=ARHGEF1 PE=1 SV=2;>sp|Q92888-2|ARHG1_HUMAN Isoform 2 of Rho guanine	5	42	42	42	42	3	42	3	42	3	48.3	48.3	48.3	104.06	927	927;912;879;948;675	61	3	2.2667e-239	1.3238	1.2982	39.775	57	1.1999	1.2868	40.348	57	0.90109	1.0051	21.959	57	1.3227	1.2943	34.456	55	1.1998	1.2908	39.822	55	0.90624	1.0051	17.762
O15013;O15013-6;O15013-5;O15013-4;O15013-7;H0YAN8;E9PB39	O15013;O15013-6;O15013-5;O15013-4;O15013-7;H0YAN8	20;20;20;20;20;20;6	20;20;20;20;20;20;6	19;19;19;19;19;19;5	Rho guanine nucleotide exchange factor 10	ARHGEF10	>sp|O15013|ARHGA_HUMAN Rho guanine nucleotide exchange factor 10 OS=Homo sapiens GN=ARHGEF10 PE=1 SV=4;>sp|O15013-6|ARHGA_HUMAN Isoform 2 of Rho guanine nucleotide exchange factor 10 OS=Homo sapiens GN=ARHGEF10;>sp|O15013-5|ARHGA_HUMAN Isoform 5 of Rho gua	7	20	20	19	20	0	20	0	19	0	19.8	19.8	18.8	151.61	1369	1369;1368;1344;1340;1306;988;610	22		1.2772e-91	1.1171	1.0109	74.578	21	1.1161	1.1022	16.696	21	1.0116	1.0758	75.549	21	1.1171	1.0109	74.578	21	1.1161	1.1022	16.696	21	1.0116	1.0758	75.549
O15085-2;O15085;F8W8P9	O15085-2;O15085;F8W8P9	17;17;10	17;17;10	17;17;10	Rho guanine nucleotide exchange factor 11	ARHGEF11	>sp|O15085-2|ARHGB_HUMAN Isoform 2 of Rho guanine nucleotide exchange factor 11 OS=Homo sapiens GN=ARHGEF11;>sp|O15085|ARHGB_HUMAN Rho guanine nucleotide exchange factor 11 OS=Homo sapiens GN=ARHGEF11 PE=1 SV=1;>tr|F8W8P9|F8W8P9_HUMAN Rho guanine nucleotid	3	17	17	17	16	1	16	1	16	1	15.6	15.6	15.6	172.24	1562	1562;1522;938	24	1	1.2175e-37	0.9628	0.90569	25.753	22	0.79803	0.80916	26.911	22	0.83283	0.97855	40.732	22	0.94652	0.88491	26.38	21	0.79797	0.81232	26.899	21	0.84305	0.9684	41.545
Q9NZN5;Q9NZN5-2;E9PMR6	Q9NZN5;Q9NZN5-2;E9PMR6	10;10;10	10;10;10	10;10;10	Rho guanine nucleotide exchange factor 12	ARHGEF12	>sp|Q9NZN5|ARHGC_HUMAN Rho guanine nucleotide exchange factor 12 OS=Homo sapiens GN=ARHGEF12 PE=1 SV=1;>sp|Q9NZN5-2|ARHGC_HUMAN Isoform 2 of Rho guanine nucleotide exchange factor 12 OS=Homo sapiens GN=ARHGEF12;>tr|E9PMR6|E9PMR6_HUMAN Rho guanine nucleotid	3	10	10	10	10	0	10	0	10	0	7.4	7.4	7.4	173.23	1544	1544;1525;1441	12		3.1647e-26	0.53347	0.52496	31.086	11	0.58184	0.58445	19.059	11	0.97503	1.106	16.925	11	0.53347	0.52496	31.086	11	0.58184	0.58445	19.059	11	0.97503	1.106	16.925
Q6ZSZ5;I3L3Q1;Q6ZSZ5-3;Q6ZSZ5-2;I3L2Q6	Q6ZSZ5;I3L3Q1;Q6ZSZ5-3;Q6ZSZ5-2;I3L2Q6	9;9;9;9;7	9;9;9;9;7	9;9;9;9;7	Rho guanine nucleotide exchange factor 18	ARHGEF18	>sp|Q6ZSZ5|ARHGI_HUMAN Rho guanine nucleotide exchange factor 18 OS=Homo sapiens GN=ARHGEF18 PE=1 SV=3;>tr|I3L3Q1|I3L3Q1_HUMAN Uncharacterized protein (Fragment) OS=Homo sapiens PE=4 SV=1;>sp|Q6ZSZ5-3|ARHGI_HUMAN Isoform 3 of Rho guanine nucleotide exchang	5	9	9	9	9	0	9	0	9	0	10.7	10.7	10.7	130.78	1173	1173;1114;1030;1015;812	9		6.2732e-25	0.94607	0.91396	31.826	8	0.8196	0.90951	21.277	8	0.86671	0.99419	15.826	8	0.94607	0.91396	31.826	8	0.8196	0.90951	21.277	8	0.86671	0.99419	15.826
Q5VY93;Q92974;Q92974-2;Q92974-3;B7Z977;F5H3H5	Q5VY93;Q92974;Q92974-2;Q92974-3	15;15;15;15;6;6	15;15;15;15;6;6	15;15;15;15;6;6	Rho guanine nucleotide exchange factor 2	ARHGEF2	>tr|Q5VY93|Q5VY93_HUMAN Rho guanine nucleotide exchange factor 2 OS=Homo sapiens GN=ARHGEF2 PE=2 SV=1;>sp|Q92974|ARHG2_HUMAN Rho guanine nucleotide exchange factor 2 OS=Homo sapiens GN=ARHGEF2 PE=1 SV=4;>sp|Q92974-2|ARHG2_HUMAN Isoform 2 of Rho guanine nuc	6	15	15	15	15	0	15	0	15	0	19.8	19.8	19.8	111.49	987	987;986;985;958;515;443	19		1.0305e-104	1.0368	1.0359	18.989	18	0.78671	0.8443	39.345	18	0.74891	0.82704	37.631	18	1.0368	1.0359	18.989	18	0.78671	0.8443	39.345	18	0.74891	0.82704	37.631
Q8TER5;Q8TER5-3;Q8TER5-4;Q8TER5-2;G3V5C1;G3V3N2;G3V485	Q8TER5;Q8TER5-3;Q8TER5-4;Q8TER5-2	12;12;12;10;2;2;2	12;12;12;10;2;2;2	12;12;12;10;2;2;2	Rho guanine nucleotide exchange factor 40	ARHGEF40	>sp|Q8TER5|ARH40_HUMAN Rho guanine nucleotide exchange factor 40 OS=Homo sapiens GN=ARHGEF40 PE=1 SV=3;>sp|Q8TER5-3|ARH40_HUMAN Isoform 3 of Rho guanine nucleotide exchange factor 40 OS=Homo sapiens GN=ARHGEF40;>sp|Q8TER5-4|ARH40_HUMAN Isoform 4 of Rho gua	7	12	12	12	12	1	12	1	12	1	10.5	10.5	10.5	164.66	1519	1519;1498;1471;805;620;557;502	13	1	1.4419e-23	0.58273	0.56348	37.05	14	0.56352	0.61283	29.871	14	0.92322	1.0254	32.324	14	0.57293	0.56167	35.753	13	0.52989	0.57373	29.728	13	0.93151	1.0931	33.537
Q14155-5;B7Z6G2;B1ALK7;Q14155-1;Q14155;Q14155-3;Q14155-2;Q14155-6;H0YFH7;E7EUY6;E9PDQ5;B7Z6D9;E7EU80	Q14155-5;B7Z6G2;B1ALK7;Q14155-1;Q14155;Q14155-3;Q14155-2;Q14155-6;H0YFH7;E7EUY6;E9PDQ5	13;12;12;12;11;11;11;10;9;9;7;2;2	13;12;12;12;11;11;11;10;9;9;7;2;2	12;11;11;11;10;10;10;9;8;8;7;2;1	Rho guanine nucleotide exchange factor 7	ARHGEF7	>sp|Q14155-5|ARHG7_HUMAN Isoform 5 of Rho guanine nucleotide exchange factor 7 OS=Homo sapiens GN=ARHGEF7;>tr|B7Z6G2|B7Z6G2_HUMAN Rho guanine nucleotide exchange factor 7 OS=Homo sapiens GN=ARHGEF7 PE=2 SV=1;>tr|B1ALK7|B1ALK7_HUMAN Rho guanine nucleotide e	13	13	13	12	13	0	13	0	12	0	27.9	27.9	26.5	82.57	731	731;721;705;646;803;782;753;625;689;447;547;181;151	19		6.4666e-61	0.97635	1.0117	58.08	18	0.90707	0.97143	48.622	18	0.83793	0.86332	66.442	17	0.97635	1.0117	58.08	18	0.90707	0.97143	48.622	18	0.83793	0.86332	66.442
O14497;O14497-2;O14497-3;H0Y488;Q96SM7;H0YCU6;H0YEW5	O14497;O14497-2;O14497-3;H0Y488	37;33;31;24;16;2;1	37;33;31;24;16;2;1	36;32;30;24;16;2;1	AT-rich interactive domain-containing protein 1A	ARID1A	>sp|O14497|ARI1A_HUMAN AT-rich interactive domain-containing protein 1A OS=Homo sapiens GN=ARID1A PE=1 SV=3;>sp|O14497-2|ARI1A_HUMAN Isoform 2 of AT-rich interactive domain-containing protein 1A OS=Homo sapiens GN=ARID1A;>sp|O14497-3|ARI1A_HUMAN Isoform 3	7	37	37	36	21	27	21	27	20	26	23.4	23.4	22.5	242.04	2285	2285;2068;1902;1182;613;144;188	26	41	2.8536e-201	1.2443	0.9418	64.41	51	1.061	0.86457	82.692	51	0.53568	0.59898	72.189	50	0.96595	0.93008	21.078	26	0.91066	0.98768	22.45	26	0.95426	1.0177	19.475
Q8NFD5-3;Q8NFD5-2;Q8NFD5;G3XAA0;H0Y7H8;Q8NFD5-4;H0Y2R3;C9JZD6;H0Y3S9	Q8NFD5-3;Q8NFD5-2;Q8NFD5;G3XAA0;H0Y7H8;Q8NFD5-4	16;16;16;16;15;15;4;4;4	15;15;15;15;14;14;3;3;3	15;15;15;15;14;14;3;3;3	AT-rich interactive domain-containing protein 1B	ARID1B	>sp|Q8NFD5-3|ARI1B_HUMAN Isoform 3 of AT-rich interactive domain-containing protein 1B OS=Homo sapiens GN=ARID1B;>sp|Q8NFD5-2|ARI1B_HUMAN Isoform 2 of AT-rich interactive domain-containing protein 1B OS=Homo sapiens GN=ARID1B;>sp|Q8NFD5|ARI1B_HUMAN AT-rich	9	16	15	15	3	15	2	14	2	14	8.2	7.3	7.3	241.46	2289	2289;2249;2236;2231;1758;1486;728;723;273	2	16	4.6657e-38	5.033	0.84918	144.39	8	1.0151	0.32125	113.4	8	0.24591	0.24426	78.224	8	NaN	NaN	NaN	1	NaN	NaN	NaN	1	NaN	NaN	NaN
Q68CP9;Q68CP9-3;F8WCU9;F8W108;E7ENG3;Q68CP9-2;F8VWP4	Q68CP9;Q68CP9-3;F8WCU9;F8W108	23;23;19;15;7;7;7	23;23;19;15;7;7;7	23;23;19;15;7;7;7	AT-rich interactive domain-containing protein 2	ARID2	>sp|Q68CP9|ARID2_HUMAN AT-rich interactive domain-containing protein 2 OS=Homo sapiens GN=ARID2 PE=1 SV=2;>sp|Q68CP9-3|ARID2_HUMAN Isoform 3 of AT-rich interactive domain-containing protein 2 OS=Homo sapiens GN=ARID2;>tr|F8WCU9|F8WCU9_HUMAN AT-rich interac	7	23	23	23	19	14	19	14	19	14	18.1	18.1	18.1	197.39	1835	1835;1783;1639;1445;952;952;401	21	17	2.8626e-55	1.2204	1.0405	63.785	28	1.0777	0.92828	131.26	28	0.74876	0.83525	65.432	28	1.1201	1.0442	22.134	18	1.0226	1.0348	14.331	18	0.88193	0.9678	21.528
Q99856;A6NKF2;Q8IVW6;Q8IVW6-4;G8JLH7;Q8IVW6-3;H3BQ92	Q99856	20;2;1;1;1;1;1	20;2;1;1;1;1;1	20;2;1;1;1;1;1	AT-rich interactive domain-containing protein 3A	ARID3A	>sp|Q99856|ARI3A_HUMAN AT-rich interactive domain-containing protein 3A OS=Homo sapiens GN=ARID3A PE=1 SV=2	7	20	20	20	0	20	0	20	0	20	46	46	46	62.888	593	593;412;561;560;444;435;138		57	1.6145e-303	13.088	5.9391	95.9	28	1.888	1.4112	97.932	26	0.17039	0.18627	38.296	26	NaN	NaN	NaN	0	NaN	NaN	NaN	0	NaN	NaN	NaN
P29374;P29374-2;P29374-3;H7C485;C9J1W3;C9JIF4;F8WAR5	P29374;P29374-2;P29374-3;H7C485	59;59;59;36;14;1;1	59;59;59;36;14;1;1	57;57;57;34;14;1;1	AT-rich interactive domain-containing protein 4A	ARID4A	>sp|P29374|ARI4A_HUMAN AT-rich interactive domain-containing protein 4A OS=Homo sapiens GN=ARID4A PE=1 SV=3;>sp|P29374-2|ARI4A_HUMAN Isoform II of AT-rich interactive domain-containing protein 4A OS=Homo sapiens GN=ARID4A;>sp|P29374-3|ARI4A_HUMAN Isoform I	7	59	59	57	2	59	2	59	1	57	51.6	51.6	50.8	142.75	1257	1257;1203;1188;748;265;54;40	2	176	0	15.116	1.676	110.54	121	3.3352	0.5279	182.6	121	0.22732	0.26531	54.535	121	1.2808	1.3065	0.0214	2	1.1797	1.2876	25.506	2	0.91798	1.0065	16.563
Q4LE39;Q4LE39-2;G8JLI1;Q4LE39-3;F8WB31;Q4LE39-4;H7C5R6;H0Y7Y8	Q4LE39;Q4LE39-2;G8JLI1;Q4LE39-3;F8WB31;Q4LE39-4	55;52;50;50;38;31;15;13	53;50;48;48;36;29;15;13	53;50;48;48;36;29;15;13	AT-rich interactive domain-containing protein 4B	ARID4B	>sp|Q4LE39|ARI4B_HUMAN AT-rich interactive domain-containing protein 4B OS=Homo sapiens GN=ARID4B PE=1 SV=2;>sp|Q4LE39-2|ARI4B_HUMAN Isoform 2 of AT-rich interactive domain-containing protein 4B OS=Homo sapiens GN=ARID4B;>tr|G8JLI1|G8JLI1_HUMAN AT-rich int	8	55	53	53	7	55	6	53	6	53	41.5	40.6	40.6	147.81	1312	1312;1226;1153;1153;655;803;696;549	7	172	0	13.085	1.5634	114.65	144	2.7734	0.62857	178.64	144	0.24787	0.30255	51.405	144	1.0951	1.0344	51.274	6	0.91184	0.87031	48.028	6	0.92993	0.91761	8.7964
Q9Y4X5;H0Y2Q2;H3BNB9;H3BSK4	Q9Y4X5;H0Y2Q2;H3BNB9	6;5;3;2	6;5;3;2	6;5;3;2	E3 ubiquitin-protein ligase ARIH1	ARIH1	>sp|Q9Y4X5|ARI1_HUMAN E3 ubiquitin-protein ligase ARIH1 OS=Homo sapiens GN=ARIH1 PE=1 SV=2;>tr|H0Y2Q2|H0Y2Q2_HUMAN E3 ubiquitin-protein ligase ARIH1 OS=Homo sapiens GN=ARIH1 PE=4 SV=1;>tr|H3BNB9|H3BNB9_HUMAN E3 ubiquitin-protein ligase ARIH1 (Fragment) OS=	4	6	6	6	6	1	6	1	6	1	12.6	12.6	12.6	64.117	557	557;527;204;167	8	2	3.0137e-26	0.84564	0.9041	13.157	8	0.80566	0.90804	15.635	8	0.9249	1.0317	13.083	8	0.84727	0.90422	11.634	7	0.78658	0.90312	16.416	7	0.91947	1.0301	9.5765
O95376;H7C0R0;H0Y3N1	O95376;H7C0R0;H0Y3N1	6;5;5	6;5;5	6;5;5	E3 ubiquitin-protein ligase ARIH2	ARIH2	>sp|O95376|ARI2_HUMAN E3 ubiquitin-protein ligase ARIH2 OS=Homo sapiens GN=ARIH2 PE=1 SV=1;>tr|H7C0R0|H7C0R0_HUMAN E3 ubiquitin-protein ligase ARIH2 OS=Homo sapiens GN=ARIH2 PE=4 SV=1;>tr|H0Y3N1|H0Y3N1_HUMAN E3 ubiquitin-protein ligase ARIH2 OS=Homo sapien	3	6	6	6	4	3	4	3	4	3	15.4	15.4	15.4	57.818	493	493;410;317	6	4	1.5429e-86	1.0342	1.1164	40.718	7	1.2093	1.2838	20.426	7	1.0977	1.2458	35.914	7	1.2926	1.3948	46.609	4	1.1291	1.2371	16.391	4	0.91656	0.9413	33.309
P40616;B4DWW1;F8VYN9;B4DZG7;F8VP63;F8W1Z8;F8VP99	P40616;B4DWW1;F8VYN9;B4DZG7	7;7;6;5;1;1;1	7;7;6;5;1;1;1	7;7;6;5;1;1;1	ADP-ribosylation factor-like protein 1	ARL1	>sp|P40616|ARL1_HUMAN ADP-ribosylation factor-like protein 1 OS=Homo sapiens GN=ARL1 PE=1 SV=1;>tr|B4DWW1|B4DWW1_HUMAN ADP-ribosylation factor-like protein 1 OS=Homo sapiens GN=ARL1 PE=2 SV=1;>tr|F8VYN9|F8VYN9_HUMAN ADP-ribosylation factor-like protein 1 O	7	7	7	7	7	3	7	3	7	3	60.8	60.8	60.8	20.417	181	181;164;194;135;64;52;17	24	3	9.6824e-111	1.1049	1.1886	44.866	22	0.9483	1.0289	24.326	22	0.85531	0.86876	39.497	22	1.1126	1.1886	46.709	20	0.94359	1.0421	25.56	20	0.85417	0.86876	41.195
Q9NXU5	Q9NXU5	4	4	4	ADP-ribosylation factor-like protein 15	ARL15	>sp|Q9NXU5|ARL15_HUMAN ADP-ribosylation factor-like protein 15 OS=Homo sapiens GN=ARL15 PE=1 SV=1	1	4	4	4	4	0	4	0	4	0	24	24	24	22.876	204	204	4		2.7805e-12	0.88573	0.94913	17.636	3	0.59991	0.71888	14.883	3	0.70878	0.71258	7.8282	3	0.88573	0.94913	17.636	3	0.59991	0.71888	14.883	3	0.70878	0.71258	7.8282
P36404;G3V184	P36404;G3V184	13;9	13;9	13;9	ADP-ribosylation factor-like protein 2	ARL2	>sp|P36404|ARL2_HUMAN ADP-ribosylation factor-like protein 2 OS=Homo sapiens GN=ARL2 PE=1 SV=4;>tr|G3V184|G3V184_HUMAN ADP-ribosylation factor-like protein 2 OS=Homo sapiens GN=ARL2 PE=3 SV=1	2	13	13	13	13	2	13	2	13	2	75	75	75	20.878	184	184;157	27	2	9.3474e-201	1.0664	1.1474	32.922	24	0.92978	1.0497	54.766	24	0.88042	0.89294	19.599	24	1.0664	1.1582	18.355	22	0.95514	1.0618	15.531	22	0.88334	0.89294	17.33
Q9Y2Y0;Q9Y2Y0-2;H3BU49;H3BM52	Q9Y2Y0;Q9Y2Y0-2;H3BU49	3;3;3;1	3;3;3;1	3;3;3;1	ADP-ribosylation factor-like protein 2-binding protein	ARL2BP	>sp|Q9Y2Y0|AR2BP_HUMAN ADP-ribosylation factor-like protein 2-binding protein OS=Homo sapiens GN=ARL2BP PE=1 SV=1;>sp|Q9Y2Y0-2|AR2BP_HUMAN Isoform 2 of ADP-ribosylation factor-like protein 2-binding protein OS=Homo sapiens GN=ARL2BP;>tr|H3BU49|H3BU49_HUMAN	4	3	3	3	3	0	3	0	3	0	22.1	22.1	22.1	18.822	163	163;152;123;171	3		1.3489e-16	0.95439	1.0359	3.1976	3	1.0714	1.2478	9.7531	3	1.0388	1.1039	5.9434	3	0.95439	1.0359	3.1976	3	1.0714	1.2478	9.7531	3	1.0388	1.1039	5.9434
P36405	P36405	14	14	14	ADP-ribosylation factor-like protein 3	ARL3	>sp|P36405|ARL3_HUMAN ADP-ribosylation factor-like protein 3 OS=Homo sapiens GN=ARL3 PE=1 SV=2	1	14	14	14	14	0	14	0	14	0	83.5	83.5	83.5	20.455	182	182	16		2.5954e-159	0.90043	0.95916	24.346	16	0.8355	0.94493	15.586	16	0.92372	0.91903	16.73	16	0.90043	0.95916	24.346	16	0.8355	0.94493	15.586	16	0.92372	0.91903	16.73
P56559	P56559	4	4	4	ADP-ribosylation factor-like protein 4C	ARL4C	>sp|P56559|ARL4C_HUMAN ADP-ribosylation factor-like protein 4C OS=Homo sapiens GN=ARL4C PE=1 SV=1	1	4	4	4	4	0	4	0	4	0	29.7	29.7	29.7	21.487	192	192	5		3.2918e-09	3.2694	3.4435	17.692	5	1.7365	1.8485	19.288	5	0.52686	0.51635	5.5974	5	3.2694	3.4435	17.692	5	1.7365	1.8485	19.288	5	0.52686	0.51635	5.5974
Q96KC2;Q9Y689	Q96KC2;Q9Y689	2;1	2;1	2;1	ADP-ribosylation factor-like protein 5B;ADP-ribosylation factor-like protein 5A	ARL5B;ARL5A	>sp|Q96KC2|ARL5B_HUMAN ADP-ribosylation factor-like protein 5B OS=Homo sapiens GN=ARL5B PE=1 SV=1;>sp|Q9Y689|ARL5A_HUMAN ADP-ribosylation factor-like protein 5A OS=Homo sapiens GN=ARL5A PE=1 SV=1	2	2	2	2	2	0	2	0	2	0	11.2	11.2	11.2	20.374	179	179;179	2		2.8515e-06	0.85736	0.93931	7.9603	2	0.99188	1.0447	0.64194	2	1.1821	1.1414	12.604	2	0.85736	0.93931	7.9603	2	0.99188	1.0447	0.64194	2	1.1821	1.1414	12.604
Q9H0F7-2;Q9H0F7;H7C5H6;C9IZ13	Q9H0F7-2;Q9H0F7;H7C5H6	3;3;2;1	3;3;2;1	3;3;2;1	ADP-ribosylation factor-like protein 6	ARL6	>sp|Q9H0F7-2|ARL6_HUMAN Isoform 2 of ADP-ribosylation factor-like protein 6 OS=Homo sapiens GN=ARL6;>sp|Q9H0F7|ARL6_HUMAN ADP-ribosylation factor-like protein 6 OS=Homo sapiens GN=ARL6 PE=1 SV=1;>tr|H7C5H6|H7C5H6_HUMAN ADP-ribosylation factor-like protein	4	3	3	3	3	0	3	0	3	0	14.5	14.5	14.5	21.96	193	193;186;54;121	4		5.0801e-08	0.94981	1.0767	4.7499	3	0.99497	1.0674	3.2956	3	1.1227	1.0787	16.74	3	0.94981	1.0767	4.7499	3	0.99497	1.0674	3.2956	3	1.1227	1.0787	16.74
H3BN98;Q15041;H3BPJ2;F5GXP4;F5GY14;H3BS91;H3BTX6	H3BN98;Q15041;H3BPJ2	14;7;7;6;6;1;1	7;7;7;6;6;1;1	7;7;7;6;6;1;1	ADP-ribosylation factor-like protein 6-interacting protein 1	ARL6IP1	>tr|H3BN98|H3BN98_HUMAN Uncharacterized protein (Fragment) OS=Homo sapiens PE=4 SV=2;>sp|Q15041|AR6P1_HUMAN ADP-ribosylation factor-like protein 6-interacting protein 1 OS=Homo sapiens GN=ARL6IP1 PE=1 SV=2;>tr|H3BPJ2|H3BPJ2_HUMAN ADP-ribosylation factor-li	7	14	7	7	14	3	7	0	7	0	50.6	29.5	29.5	27.168	237	237;203;101;174;155;99;88	14		6.2762e-170	0.68078	0.75826	19.876	13	0.7889	0.82744	32.423	13	1.3228	1.236	34.31	13	0.68078	0.75826	19.876	13	0.7889	0.82744	32.423	13	1.3228	1.236	34.31
Q66PJ3;Q66PJ3-2;Q66PJ3-3;F8WCT1;B3V0L1;Q66PJ3-4;H7BZV4;F5GYV5;F5H7X4;Q66PJ3-5;F8WEP2	Q66PJ3;Q66PJ3-2;Q66PJ3-3;F8WCT1;B3V0L1;Q66PJ3-4;H7BZV4;F5GYV5;F5H7X4;Q66PJ3-5;F8WEP2	6;6;6;6;6;5;5;5;3;3;3	6;6;6;6;6;5;5;5;3;3;3	6;6;6;6;6;5;5;5;3;3;3	ADP-ribosylation factor-like protein 6-interacting protein 4	ARL6IP4	>sp|Q66PJ3|AR6P4_HUMAN ADP-ribosylation factor-like protein 6-interacting protein 4 OS=Homo sapiens GN=ARL6IP4 PE=1 SV=1;>sp|Q66PJ3-2|AR6P4_HUMAN Isoform 2 of ADP-ribosylation factor-like protein 6-interacting protein 4 OS=Homo sapiens GN=ARL6IP4;>sp|Q66PJ	11	6	6	6	6	2	6	2	6	2	16.9	16.9	16.9	38.395	360	360;352;341;229;226;338;216;211;307;304;170	6	3	5.8753e-90	0.99418	1.0708	19.967	9	0.87336	0.92073	11.007	9	0.80545	0.79194	20.873	9	1.0759	1.1412	7.949	6	0.82393	0.87965	13.075	6	0.74599	0.72732	15.321
O75915;B4DWQ6;F8WF33;C9JQU6;F8WF90	O75915;B4DWQ6;F8WF33;C9JQU6;F8WF90	6;3;3;3;3	6;3;3;3;3	6;3;3;3;3	PRA1 family protein 3	ARL6IP5	>sp|O75915|PRAF3_HUMAN PRA1 family protein 3 OS=Homo sapiens GN=ARL6IP5 PE=1 SV=1;>tr|B4DWQ6|B4DWQ6_HUMAN PRA1 family protein 3 OS=Homo sapiens GN=ARL6IP5 PE=2 SV=1;>tr|F8WF33|F8WF33_HUMAN PRA1 family protein 3 OS=Homo sapiens GN=ARL6IP5 PE=4 SV=1;>tr|C9JQ	5	6	6	6	6	0	6	0	6	0	32.4	32.4	32.4	21.614	188	188;136;93;88;59	35		2.0095e-43	0.76644	0.78055	24.923	29	0.69316	0.79769	28.015	29	0.91187	1.0009	23.176	29	0.76644	0.78055	24.923	29	0.69316	0.79769	28.015	29	0.91187	1.0009	23.176
Q8N6S5	Q8N6S5	4	4	4	ADP-ribosylation factor-like protein 6-interacting protein 6	ARL6IP6	>sp|Q8N6S5|AR6P6_HUMAN ADP-ribosylation factor-like protein 6-interacting protein 6 OS=Homo sapiens GN=ARL6IP6 PE=1 SV=1	1	4	4	4	4	0	4	0	4	0	15	15	15	24.676	226	226	4		1.5002e-12	0.9201	0.99469	5.2571	4	0.692	0.81171	2.136	4	0.77911	0.87408	4.8663	4	0.9201	0.99469	5.2571	4	0.692	0.81171	2.136	4	0.77911	0.87408	4.8663
Q96BM9	Q96BM9	12	5	5	ADP-ribosylation factor-like protein 8A	ARL8A	>sp|Q96BM9|ARL8A_HUMAN ADP-ribosylation factor-like protein 8A OS=Homo sapiens GN=ARL8A PE=1 SV=1	1	12	5	5	12	3	5	1	5	1	51.1	31.2	31.2	21.416	186	186	10	1	9.5017e-105	0.996	1.0765	51.292	11	0.7884	0.91685	17.31	11	0.80029	0.82321	63.567	11	0.98743	1.0753	54.063	10	0.78417	0.90193	17.962	10	0.79852	0.81031	66.166
Q9NVJ2;B4DI85	Q9NVJ2	13;3	13;3	6;3	ADP-ribosylation factor-like protein 8B	ARL8B	>sp|Q9NVJ2|ARL8B_HUMAN ADP-ribosylation factor-like protein 8B OS=Homo sapiens GN=ARL8B PE=1 SV=1	2	13	13	6	13	4	13	4	6	2	54.8	54.8	34.9	21.539	186	186;163	37	7	5.8367e-135	1.015	1.0677	37.19	42	0.94518	1.0102	13.435	42	0.91069	0.8675	16.045	42	1.0138	1.0677	12.346	35	0.94523	1.0306	12.967	35	0.91646	0.86848	14.417
Q9NVT9;E5RJ86;B4E2W7;E5RHK3;E9PR92	Q9NVT9;E5RJ86	7;5;3;1;1	7;5;3;1;1	7;5;3;1;1	Armadillo repeat-containing protein 1	ARMC1	>sp|Q9NVT9|ARMC1_HUMAN Armadillo repeat-containing protein 1 OS=Homo sapiens GN=ARMC1 PE=1 SV=1;>tr|E5RJ86|E5RJ86_HUMAN Armadillo repeat-containing protein 1 (Fragment) OS=Homo sapiens GN=ARMC1 PE=4 SV=1	5	7	7	7	7	0	7	0	7	0	37.6	37.6	37.6	31.28	282	282;190;180;123;102	13		7.9947e-110	1.1688	1.223	21.177	11	0.948	1.0856	11.907	11	0.81751	0.89271	17.848	11	1.1688	1.223	21.177	11	0.948	1.0856	11.907	11	0.81751	0.89271	17.848
Q8N2F6-2;Q8N2F6-4;Q8N2F6;Q8N2F6-3;Q8N2F6-5;F5GX65;C9J5N7;H7C2M7;H7BXQ8	Q8N2F6-2;Q8N2F6-4;Q8N2F6;Q8N2F6-3;Q8N2F6-5;F5GX65	7;7;6;6;5;5;3;3;2	7;7;6;6;5;5;3;3;2	7;7;6;6;5;5;3;3;2	Armadillo repeat-containing protein 10	ARMC10	>sp|Q8N2F6-2|ARM10_HUMAN Isoform 2 of Armadillo repeat-containing protein 10 OS=Homo sapiens GN=ARMC10;>sp|Q8N2F6-4|ARM10_HUMAN Isoform 4 of Armadillo repeat-containing protein 10 OS=Homo sapiens GN=ARMC10;>sp|Q8N2F6|ARM10_HUMAN Armadillo repeat-containing	9	7	7	7	7	0	7	0	7	0	33.8	33.8	33.8	33.85	308	308;249;343;284;284;225;233;185;193	11		1.9308e-36	0.75808	0.82765	19.568	9	0.78385	0.81383	43.872	9	1.0276	1.0706	35.944	9	0.75808	0.82765	19.568	9	0.78385	0.81383	43.872	9	1.0276	1.0706	35.944
Q6NXE6;Q6NXE6-2;F5GYG2;B4E1N1;F5H4P3;F5GWV0;F5H6J3;F5GWK8;F5H2K4;F5H2X2;H0YH65;H0YGQ5	Q6NXE6;Q6NXE6-2;F5GYG2;B4E1N1;F5H4P3;F5GWV0;F5H6J3	3;3;3;3;2;2;2;1;1;1;1;1	3;3;3;3;2;2;2;1;1;1;1;1	3;3;3;3;2;2;2;1;1;1;1;1	Armadillo repeat-containing protein 6	ARMC6	>sp|Q6NXE6|ARMC6_HUMAN Armadillo repeat-containing protein 6 OS=Homo sapiens GN=ARMC6 PE=1 SV=2;>sp|Q6NXE6-2|ARMC6_HUMAN Isoform 2 of Armadillo repeat-containing protein 6 OS=Homo sapiens GN=ARMC6;>tr|F5GYG2|F5GYG2_HUMAN Armadillo repeat-containing protein	12	3	3	3	3	0	3	0	3	0	6.4	6.4	6.4	54.141	501	501;476;464;408;259;257;156;180;163;161;145;137	4		4.6418e-06	1.3278	1.3478	24.192	4	1.1524	1.258	6.3285	4	0.90765	0.93433	14.781	4	1.3278	1.3478	24.192	4	1.1524	1.258	6.3285	4	0.90765	0.93433	14.781
Q8IUR7;A8MTG8;Q8IUR7-2;F5GWK4;Q8IUR7-3;B7Z441;B7Z637;G5E9V6;Q8IUR7-6;G5E9V7;C9JBY2;C9JAA7;C9J8P8	Q8IUR7;A8MTG8;Q8IUR7-2;F5GWK4;Q8IUR7-3;B7Z441;B7Z637;G5E9V6;Q8IUR7-6;G5E9V7;C9JBY2;C9JAA7;C9J8P8	1;1;1;1;1;1;1;1;1;1;1;1;1	1;1;1;1;1;1;1;1;1;1;1;1;1	1;1;1;1;1;1;1;1;1;1;1;1;1	Armadillo repeat-containing protein 8	ARMC8	>sp|Q8IUR7|ARMC8_HUMAN Armadillo repeat-containing protein 8 OS=Homo sapiens GN=ARMC8 PE=1 SV=2;>tr|A8MTG8|A8MTG8_HUMAN Armadillo repeat-containing protein 8 OS=Homo sapiens GN=ARMC8 PE=4 SV=3;>sp|Q8IUR7-2|ARMC8_HUMAN Isoform 2 of Armadillo repeat-containi	13	1	1	1	1	0	1	0	1	0	3.1	3.1	3.1	75.509	673	673;663;659;642;631;606;600;399;385;357;227;198;130	1		2.2238e-05	NaN	NaN	NaN	1	NaN	NaN	NaN	1	NaN	NaN	NaN	1	NaN	NaN	NaN	1	NaN	NaN	NaN	1	NaN	NaN	NaN
Q7Z3E5;Q7Z3E5-2;H7BZY2;H7C3U7;H7BZA2;C9J535	Q7Z3E5;Q7Z3E5-2	3;3;1;1;1;1	3;3;1;1;1;1	3;3;1;1;1;1	LisH domain-containing protein ARMC9	ARMC9	>sp|Q7Z3E5|ARMC9_HUMAN LisH domain-containing protein ARMC9 OS=Homo sapiens GN=ARMC9 PE=2 SV=2;>sp|Q7Z3E5-2|ARMC9_HUMAN Isoform 2 of LisH domain-containing protein ARMC9 OS=Homo sapiens GN=ARMC9	6	3	3	3	3	0	3	0	3	0	5	5	5	91.761	817	817;665;209;194;172;158	4		2.0264e-07	1.11	1.1194	16.722	3	1.1416	1.1263	13.504	3	0.75153	0.83851	10.692	3	1.11	1.1194	16.722	3	1.1416	1.1263	13.504	3	0.75153	0.83851	10.692
Q9UH62;H3BV87;H3BM63	Q9UH62	3;1;1	3;1;1	3;1;1	Armadillo repeat-containing X-linked protein 3	ARMCX3	>sp|Q9UH62|ARMX3_HUMAN Armadillo repeat-containing X-linked protein 3 OS=Homo sapiens GN=ARMCX3 PE=1 SV=1	3	3	3	3	3	0	3	0	3	0	12.1	12.1	12.1	42.5	379	379;94;63	3		1.7532e-07	1.6148	1.6395	10.832	2	1.0305	1.1026	0.67034	2	0.65617	0.68981	14.276	2	1.6148	1.6395	10.832	2	1.0305	1.1026	0.67034	2	0.65617	0.68981	14.276
O00327;O00327-8;O00327-7;O00327-1;H7BXW2;O00327-9;F8W6J9;O00327-6;O00327-4;O00327-5;O00327-3;E9PPV4	O00327;O00327-8;O00327-7;O00327-1;H7BXW2;O00327-9;F8W6J9;O00327-6;O00327-4;O00327-5;O00327-3	8;8;8;8;8;8;7;7;6;5;4;2	8;8;8;8;8;8;7;7;6;5;4;2	8;8;8;8;8;8;7;7;6;5;4;2	Aryl hydrocarbon receptor nuclear translocator-like protein 1	ARNTL	>sp|O00327|BMAL1_HUMAN Aryl hydrocarbon receptor nuclear translocator-like protein 1 OS=Homo sapiens GN=ARNTL PE=1 SV=2;>sp|O00327-8|BMAL1_HUMAN Isoform 8 of Aryl hydrocarbon receptor nuclear translocator-like protein 1 OS=Homo sapiens GN=ARNTL;>sp|O00327-	12	8	8	8	0	8	0	8	0	8	16.8	16.8	16.8	68.761	626	626;625;624;583;582;582;526;526;508;301;224;141		9	3.3492e-46	3.0939	1.8498	163.55	7	2.0479	0.50557	136.44	7	0.47736	0.59444	24.351	7	NaN	NaN	NaN	0	NaN	NaN	NaN	0	NaN	NaN	NaN
Q92747;E9PF58;B4DLQ7;F8WFD3	Q92747;E9PF58;B4DLQ7	14;13;8;2	12;11;6;2	12;11;6;2	Actin-related protein 2/3 complex subunit 1A	ARPC1A	>sp|Q92747|ARC1A_HUMAN Actin-related protein 2/3 complex subunit 1A OS=Homo sapiens GN=ARPC1A PE=1 SV=2;>tr|E9PF58|E9PF58_HUMAN Actin-related protein 2/3 complex subunit 1A OS=Homo sapiens GN=ARPC1A PE=4 SV=1;>tr|B4DLQ7|B4DLQ7_HUMAN Actin-related protein 2	4	14	12	12	11	8	9	7	9	7	44.3	37.6	37.6	41.569	370	370;279;345;53	17	10	2.8289e-227	1.0529	1.064	32.437	21	1.123	1.2125	18.259	21	1.2307	1.301	34.484	21	1.0543	1.1171	34.156	12	1.1469	1.3043	20.296	12	1.1713	1.2094	43.309
O15143;F8WCG3;C9J6C8;C9JFG9;C9JQM8;C9JEY1;C9J4Z7;C9K057;C9JBJ7;C9JTT6;F8WEB3;C9JM51;F8VXW2	O15143;F8WCG3	22;14;9;9;9;9;9;8;8;6;2;2;2	22;14;9;9;9;9;9;8;8;6;2;2;2	20;12;9;9;9;9;9;8;8;6;2;2;2	Actin-related protein 2/3 complex subunit 1B	ARPC1B	>sp|O15143|ARC1B_HUMAN Actin-related protein 2/3 complex subunit 1B OS=Homo sapiens GN=ARPC1B PE=1 SV=3;>tr|F8WCG3|F8WCG3_HUMAN Actin-related protein 2/3 complex subunit 1B OS=Homo sapiens GN=ARPC1B PE=4 SV=1	13	22	22	20	20	14	20	14	18	13	58.6	58.6	51.9	40.949	372	372;213;133;133;133;130;128;108;102;83;32;21;21	42	28	0	1.0521	1.0774	21.083	67	1.0062	1.0717	13.949	67	0.98891	1.0027	17.258	67	1.0353	1.0978	24.314	41	0.99116	1.0717	13.998	41	0.98891	0.98426	19.17
O15144;H7C3F9;G5E9J0;C9JTV5;G5E9S7	O15144	30;11;7;7;2	30;11;7;7;2	30;11;7;7;2	Actin-related protein 2/3 complex subunit 2	ARPC2	>sp|O15144|ARPC2_HUMAN Actin-related protein 2/3 complex subunit 2 OS=Homo sapiens GN=ARPC2 PE=1 SV=1	5	30	30	30	30	8	30	8	30	8	75	75	75	34.333	300	300;165;91;90;38	71	10	0	1.0541	1.1401	16.572	68	1.0383	1.1231	48.419	68	0.99829	0.99305	42.016	68	1.0573	1.1405	16.183	59	1.023	1.1245	51.473	59	0.99304	0.99518	44.836
O15145;B4DM63;C9JZD1;F8VR50	O15145;B4DM63	15;11;7;5	15;11;7;5	15;11;7;5	Actin-related protein 2/3 complex subunit 3	ARPC3	>sp|O15145|ARPC3_HUMAN Actin-related protein 2/3 complex subunit 3 OS=Homo sapiens GN=ARPC3 PE=1 SV=3;>tr|B4DM63|B4DM63_HUMAN Actin-related protein 2/3 complex subunit 3 OS=Homo sapiens GN=ARPC3 PE=2 SV=1	4	15	15	15	15	1	15	1	15	1	74.7	74.7	74.7	20.546	178	178;167;99;84	38	1	3.5652e-69	1.0667	1.1201	12.446	35	1.0295	1.1427	14.388	35	0.98348	0.992	13.214	35	1.0713	1.1181	12.609	34	1.0397	1.1518	14.229	34	0.98243	0.9917	13.337
C9JWM7;P59998;F8WCF6;E7ETI0;H7C0A3;F8WDD7;F6TTL5;F8WE39;F8WDW3	C9JWM7;P59998;F8WCF6;E7ETI0;H7C0A3;F8WDD7;F6TTL5	13;13;12;8;8;8;7;2;2	13;13;12;8;8;8;7;2;2	13;13;12;8;8;8;7;2;2	Actin-related protein 2/3 complex subunit 4	ARPC4;ARPC4-TTLL3	>tr|C9JWM7|C9JWM7_HUMAN Actin-related protein 2/3 complex subunit 4 OS=Homo sapiens GN=ARPC4 PE=4 SV=1;>sp|P59998|ARPC4_HUMAN Actin-related protein 2/3 complex subunit 4 OS=Homo sapiens GN=ARPC4 PE=1 SV=3;>tr|F8WCF6|F8WCF6_HUMAN Actin-related protein 2/3 c	9	13	13	13	13	3	13	3	13	3	63.6	63.6	63.6	21.588	187	187;168;181;625;167;113;78;47;44	30	3	5.954e-182	1.0768	1.1735	52.711	27	1.0098	1.1308	73.02	27	0.94192	0.97702	19.233	27	1.081	1.1894	14.185	24	1.0291	1.1355	25.598	24	0.96002	0.96759	13.821
O15511;O15511-2;B1ALC0	O15511;O15511-2;B1ALC0	6;5;5	6;5;5	6;5;5	Actin-related protein 2/3 complex subunit 5	ARPC5	>sp|O15511|ARPC5_HUMAN Actin-related protein 2/3 complex subunit 5 OS=Homo sapiens GN=ARPC5 PE=1 SV=3;>sp|O15511-2|ARPC5_HUMAN Isoform 2 of Actin-related protein 2/3 complex subunit 5 OS=Homo sapiens GN=ARPC5;>tr|B1ALC0|B1ALC0_HUMAN Actin-related protein 2	3	6	6	6	6	0	6	0	6	0	70.2	70.2	70.2	16.32	151	151;154;135	9		2.4012e-74	0.93214	1.0105	16.849	9	0.84413	0.9605	16.655	9	0.99417	0.91252	10.657	9	0.93214	1.0105	16.849	9	0.84413	0.9605	16.655	9	0.99417	0.91252	10.657
Q9BPX5	Q9BPX5	5	5	5	Actin-related protein 2/3 complex subunit 5-like protein	ARPC5L	>sp|Q9BPX5|ARP5L_HUMAN Actin-related protein 2/3 complex subunit 5-like protein OS=Homo sapiens GN=ARPC5L PE=1 SV=1	1	5	5	5	5	0	5	0	5	0	58.8	58.8	58.8	16.941	153	153	6		1.5914e-71	1.7788	1.9809	9.206	6	1.6614	1.8254	4.0952	6	0.92819	0.93991	8.4796	6	1.7788	1.9809	9.206	6	1.6614	1.8254	4.0952	6	0.92819	0.93991	8.4796
P49407;P49407-2;E9PM35;H0YET9	P49407;P49407-2;E9PM35	5;5;4;1	5;5;4;1	5;5;4;1	Beta-arrestin-1	ARRB1	>sp|P49407|ARRB1_HUMAN Beta-arrestin-1 OS=Homo sapiens GN=ARRB1 PE=1 SV=2;>sp|P49407-2|ARRB1_HUMAN Isoform 1B of Beta-arrestin-1 OS=Homo sapiens GN=ARRB1;>tr|E9PM35|E9PM35_HUMAN Beta-arrestin-1 (Fragment) OS=Homo sapiens GN=ARRB1 PE=4 SV=1	4	5	5	5	5	0	5	0	5	0	16.7	16.7	16.7	47.065	418	418;410;258;195	6		8.6815e-23	1.0857	1.127	12.332	4	0.70873	0.83167	19.031	4	0.61156	0.67345	28.353	4	1.0857	1.127	12.332	4	0.70873	0.83167	19.031	4	0.61156	0.67345	28.353
H0Y688;P32121-3;P32121;P32121-2;I3L412;Q68DZ5	H0Y688;P32121-3;P32121;P32121-2;I3L412	5;5;5;5;3;2	5;5;5;5;3;2	5;5;5;5;3;2	Beta-arrestin-2	ARRB2	>tr|H0Y688|H0Y688_HUMAN Beta-arrestin-2 OS=Homo sapiens GN=ARRB2 PE=4 SV=1;>sp|P32121-3|ARRB2_HUMAN Isoform 2 of Beta-arrestin-2 OS=Homo sapiens GN=ARRB2;>sp|P32121|ARRB2_HUMAN Beta-arrestin-2 OS=Homo sapiens GN=ARRB2 PE=1 SV=2;>sp|P32121-2|ARRB2_HUMAN Iso	6	5	5	5	5	0	5	0	5	0	14.2	14.2	14.2	48.014	430	430;421;409;406;196;217	5		5.6722e-18	0.96382	1.0225	28.75	5	0.9587	1.0755	22.858	5	1.035	1.1232	10.173	5	0.96382	1.0225	28.75	5	0.9587	1.0755	22.858	5	1.035	1.1232	10.173
Q8N5I2;Q5T370;Q5T371;F2Z3I4	Q8N5I2;Q5T370;Q5T371;F2Z3I4	1;1;1;1	1;1;1;1	1;1;1;1	Arrestin domain-containing protein 1	ARRDC1	>sp|Q8N5I2|ARRD1_HUMAN Arrestin domain-containing protein 1 OS=Homo sapiens GN=ARRDC1 PE=2 SV=1;>tr|Q5T370|Q5T370_HUMAN Arrestin domain containing 1 (Fragment) OS=Homo sapiens GN=ARRDC1 PE=2 SV=1;>tr|Q5T371|Q5T371_HUMAN Arrestin domain containing 1 (Fragme	4	1	1	1	1	0	1	0	1	0	3.2	3.2	3.2	45.981	433	433;271;177;123	1		1.2021e-05	NaN	NaN	NaN	0	NaN	NaN	NaN	0	NaN	NaN	NaN	0	NaN	NaN	NaN	0	NaN	NaN	NaN	0	NaN	NaN	NaN
F5GYY5;P51690;F5H324	F5GYY5;P51690;F5H324	5;5;5	5;5;5	5;5;5	Arylsulfatase E	ARSE	>tr|F5GYY5|F5GYY5_HUMAN Arylsulfatase E OS=Homo sapiens GN=ARSE PE=4 SV=1;>sp|P51690|ARSE_HUMAN Arylsulfatase E OS=Homo sapiens GN=ARSE PE=1 SV=2;>tr|F5H324|F5H324_HUMAN Arylsulfatase E OS=Homo sapiens GN=ARSE PE=4 SV=1	3	5	5	5	5	0	5	0	5	0	12.5	12.5	12.5	68.243	614	614;589;544	7		8.4392e-28	0.59147	0.62702	98.748	4	0.36507	0.41134	83.794	4	0.83805	0.94788	43.869	4	0.59147	0.62702	98.748	4	0.36507	0.41134	83.794	4	0.83805	0.94788	43.869
Q9H2C2;H7C484;H7C0E7;F6QB42;H0YEB4	Q9H2C2;H7C484;H7C0E7;F6QB42;H0YEB4	6;6;5;5;4	6;6;5;5;4	6;6;5;5;4	Protein ARV1	ARV1	>sp|Q9H2C2|ARV1_HUMAN Protein ARV1 OS=Homo sapiens GN=ARV1 PE=2 SV=1;>tr|H7C484|H7C484_HUMAN Protein ARV1 (Fragment) OS=Homo sapiens GN=ARV1 PE=4 SV=1;>tr|H7C0E7|H7C0E7_HUMAN Protein ARV1 (Fragment) OS=Homo sapiens GN=ARV1 PE=4 SV=1;>tr|F6QB42|F6QB42_HUMAN	5	6	6	6	6	0	6	0	6	0	26.2	26.2	26.2	31.052	271	271;268;291;247;122	7		1.0286e-16	0.90484	0.96476	11.883	7	0.93083	1.0429	9.2996	7	1.0513	1.0431	16.397	7	0.90484	0.96476	11.883	7	0.93083	1.0429	9.2996	7	1.0513	1.0431	16.397
Q9HBK9	Q9HBK9	1	1	1	Arsenite methyltransferase	AS3MT	>sp|Q9HBK9|AS3MT_HUMAN Arsenite methyltransferase OS=Homo sapiens GN=AS3MT PE=1 SV=3	1	1	1	1	1	0	1	0	1	0	4.8	4.8	4.8	41.747	375	375	2		7.2064e-10	0.91638	0.92723	6.712	2	0.85787	0.92213	2.284	2	0.93615	0.9658	4.5133	2	0.91638	0.92723	6.712	2	0.85787	0.92213	2.284	2	0.93615	0.9658	4.5133
Q13510-2;Q13510;E7EMM4;E7ERV9;E9PDS0	Q13510-2;Q13510;E7EMM4;E7ERV9;E9PDS0	16;16;16;13;10	16;16;16;13;10	16;16;16;13;10	Acid ceramidase;Acid ceramidase subunit alpha;Acid ceramidase subunit beta	ASAH1	>sp|Q13510-2|ASAH1_HUMAN Isoform 2 of Acid ceramidase OS=Homo sapiens GN=ASAH1;>sp|Q13510|ASAH1_HUMAN Acid ceramidase OS=Homo sapiens GN=ASAH1 PE=1 SV=5;>tr|E7EMM4|E7EMM4_HUMAN Acid ceramidase subunit beta OS=Homo sapiens GN=ASAH1 PE=4 SV=1;>tr|E7ERV9|E7ER	5	16	16	16	16	0	16	0	16	0	51.1	51.1	51.1	46.503	411	411;395;370;305;389	18		1.1456e-222	0.72588	0.77172	31.487	18	0.58922	0.60987	26.027	18	0.82981	0.83344	33.781	18	0.72588	0.77172	31.487	18	0.58922	0.60987	26.027	18	0.82981	0.83344	33.781
F8WBW0;Q9ULH1-2;Q9ULH1;H0YBF7;H0YBY9;H0YBM4;E5RHD7	F8WBW0;Q9ULH1-2;Q9ULH1;H0YBF7	14;14;14;9;6;3;2	14;14;14;9;6;3;2	10;10;10;6;3;3;2	Arf-GAP with SH3 domain, ANK repeat and PH domain-containing protein 1	ASAP1	>tr|F8WBW0|F8WBW0_HUMAN Arf-GAP with SH3 domain, ANK repeat and PH domain-containing protein 1 OS=Homo sapiens GN=ASAP1 PE=4 SV=1;>sp|Q9ULH1-2|ASAP1_HUMAN Isoform 1 of Arf-GAP with SH3 domain, ANK repeat and PH domain-containing protein 1 OS=Homo sapiens G	7	14	14	10	14	1	14	1	10	1	14.6	14.6	12.1	125.85	1132	1132;1132;1129;950;320;484;98	15	1	2.8606e-32	0.95193	0.93382	29.682	14	0.92363	0.92322	20.555	14	0.98484	1.0248	21.892	14	0.95674	0.94034	20.004	13	0.96934	0.97055	19.231	13	0.98024	1.0131	14.476
O43150;O43150-2	O43150;O43150-2	13;13	9;9	9;9	Arf-GAP with SH3 domain, ANK repeat and PH domain-containing protein 2	ASAP2	>sp|O43150|ASAP2_HUMAN Arf-GAP with SH3 domain, ANK repeat and PH domain-containing protein 2 OS=Homo sapiens GN=ASAP2 PE=1 SV=3;>sp|O43150-2|ASAP2_HUMAN Isoform 2 of Arf-GAP with SH3 domain, ANK repeat and PH domain-containing protein 2 OS=Homo sapiens GN	2	13	9	9	13	0	9	0	9	0	14.8	12	12	111.65	1006	1006;961	12		1.0628e-36	1.023	1.0209	15.119	12	1.0443	1.1591	18.826	12	1.0332	1.0819	19.186	12	1.023	1.0209	15.119	12	1.0443	1.1591	18.826	12	1.0332	1.0819	19.186
Q96DX5;Q96DX5-2;Q96DX5-3	Q96DX5;Q96DX5-2;Q96DX5-3	8;7;5	8;7;5	8;7;5	Ankyrin repeat and SOCS box protein 9	ASB9	>sp|Q96DX5|ASB9_HUMAN Ankyrin repeat and SOCS box protein 9 OS=Homo sapiens GN=ASB9 PE=1 SV=1;>sp|Q96DX5-2|ASB9_HUMAN Isoform 2 of Ankyrin repeat and SOCS box protein 9 OS=Homo sapiens GN=ASB9;>sp|Q96DX5-3|ASB9_HUMAN Isoform 3 of Ankyrin repeat and SOCS bo	3	8	8	8	8	2	8	2	8	2	42.5	42.5	42.5	31.857	294	294;262;252	13	2	6.2349e-137	1.154	1.2727	14.359	15	1.0428	1.1251	17.705	15	0.84726	0.89985	13.037	15	1.154	1.2727	14.995	13	0.99623	1.1251	14.209	13	0.80601	0.88431	12.086
F5H874;Q8N9N2-2;E9PQZ6;E9PKM6;E9PL92;Q8N9N2;E9PR40;E9PM82;E9PJM2;E9PQ44	F5H874;Q8N9N2-2;E9PQZ6;E9PKM6;E9PL92	3;3;2;2;2;1;1;1;1;1	3;3;2;2;2;1;1;1;1;1	3;3;2;2;2;1;1;1;1;1		ASCC1	>tr|F5H874|F5H874_HUMAN Activating signal cointegrator 1 complex subunit 1 OS=Homo sapiens GN=ASCC1 PE=4 SV=1;>sp|Q8N9N2-2|ASCC1_HUMAN Isoform 2 of Activating signal cointegrator 1 complex subunit 1 OS=Homo sapiens GN=ASCC1;>tr|E9PQZ6|E9PQZ6_HUMAN Activati	10	3	3	3	2	1	2	1	2	1	6.9	6.9	6.9	43.611	379	379;357;152;123;103;400;139;124;56;43	2	1	3.1596e-07	1.465	1.4904	22.543	3	1.0452	1.2148	7.1747	3	0.7306	0.8239	18.141	3	1.6178	1.7184	29.686	2	1.1268	1.2491	9.8883	2	0.72626	0.77933	25.251
Q9H1I8;F5H6J9;Q9H1I8-2;B1AH60;B1AH59	Q9H1I8;F5H6J9;Q9H1I8-2	6;5;4;2;2	6;5;4;2;2	6;5;4;2;2	Activating signal cointegrator 1 complex subunit 2	ASCC2	>sp|Q9H1I8|ASCC2_HUMAN Activating signal cointegrator 1 complex subunit 2 OS=Homo sapiens GN=ASCC2 PE=1 SV=3;>tr|F5H6J9|F5H6J9_HUMAN Activating signal cointegrator 1 complex subunit 2 OS=Homo sapiens GN=ASCC2 PE=4 SV=1;>sp|Q9H1I8-2|ASCC2_HUMAN Isoform 2 of	5	6	6	6	6	0	6	0	6	0	11.2	11.2	11.2	86.359	757	757;681;370;242;240	6		4.186e-31	1.1043	1.0676	13.604	5	0.95176	1.0341	20.08	5	0.86962	1.0099	11.832	5	1.1043	1.0676	13.604	5	0.95176	1.0341	20.08	5	0.86962	1.0099	11.832
Q8N3C0;Q8N3C0-4;E5RFZ0;Q8N3C0-3	Q8N3C0	44;17;3;3	44;17;3;3	44;17;3;3	Activating signal cointegrator 1 complex subunit 3	ASCC3	>sp|Q8N3C0|ASCC3_HUMAN Activating signal cointegrator 1 complex subunit 3 OS=Homo sapiens GN=ASCC3 PE=1 SV=3	4	44	44	44	44	0	44	0	44	0	27.2	27.2	27.2	251.46	2202	2202;731;176;111	49		2.477e-113	1.0716	1.0124	28.321	48	0.95932	0.99511	19.586	48	0.94294	1.0004	26.678	48	1.0716	1.0124	28.321	48	0.95932	0.99511	19.586	48	0.94294	1.0004	26.678
Q9Y294	Q9Y294	3	2	2	Histone chaperone ASF1A	ASF1A	>sp|Q9Y294|ASF1A_HUMAN Histone chaperone ASF1A OS=Homo sapiens GN=ASF1A PE=1 SV=1	1	3	2	2	3	1	2	0	2	0	16.7	12.7	12.7	22.968	204	204	4		4.7528e-15	1.1575	1.2571	28.613	3	0.80196	0.91252	16.53	3	0.76197	0.69698	43.765	3	1.1575	1.2571	28.613	3	0.80196	0.91252	16.53	3	0.76197	0.69698	43.765
Q9NVP2	Q9NVP2	4	4	3	Histone chaperone ASF1B	ASF1B	>sp|Q9NVP2|ASF1B_HUMAN Histone chaperone ASF1B OS=Homo sapiens GN=ASF1B PE=1 SV=1	1	4	4	3	4	1	4	1	3	0	35.1	35.1	31.2	22.433	202	202	4	1	3.8386e-42	1.214	1.3084	25.816	5	0.80855	0.80634	41.656	5	0.69079	0.83883	47.158	5	1.1355	1.2445	27.507	4	0.74312	0.87994	22.792	4	0.68561	0.72966	51.921
Q9NR48;Q9NR48-2	Q9NR48;Q9NR48-2	8;8	8;8	8;8	Histone-lysine N-methyltransferase ASH1L	ASH1L	>sp|Q9NR48|ASH1L_HUMAN Histone-lysine N-methyltransferase ASH1L OS=Homo sapiens GN=ASH1L PE=1 SV=2;>sp|Q9NR48-2|ASH1L_HUMAN Isoform 2 of Histone-lysine N-methyltransferase ASH1L OS=Homo sapiens GN=ASH1L	2	8	8	8	0	8	0	8	0	8	3.2	3.2	3.2	332.79	2969	2969;2964		9	1.1186e-14	4.2682	2.6086	156.18	4	NaN	NaN	NaN	1	NaN	NaN	NaN	1	NaN	NaN	NaN	0	NaN	NaN	NaN	0	NaN	NaN	NaN
Q9UBL3;Q9UBL3-3;F5H8F7;Q9UBL3-2;H0YBF6;H0YAQ0	Q9UBL3;Q9UBL3-3;F5H8F7;Q9UBL3-2;H0YBF6	6;6;6;4;3;2	6;6;6;4;3;2	6;6;6;4;3;2	Set1/Ash2 histone methyltransferase complex subunit ASH2	ASH2L	>sp|Q9UBL3|ASH2L_HUMAN Set1/Ash2 histone methyltransferase complex subunit ASH2 OS=Homo sapiens GN=ASH2L PE=1 SV=1;>sp|Q9UBL3-3|ASH2L_HUMAN Isoform 3 of Set1/Ash2 histone methyltransferase complex subunit ASH2 OS=Homo sapiens GN=ASH2L;>tr|F5H8F7|F5H8F7_HUM	6	6	6	6	6	1	6	1	6	1	13.7	13.7	13.7	68.722	628	628;534;489;501;192;90	7	1	1.9103e-21	0.89118	0.88622	9.2694	6	0.85665	0.8592	20	6	0.96707	0.94323	18.259	6	0.89118	0.88622	9.2694	6	0.85665	0.8592	20	6	0.96707	0.94323	18.259
P04424;E7EMI0;E9PE48;F8W943;Q6XYD2	P04424;E7EMI0;E9PE48;F8W943;Q6XYD2	3;3;3;3;3	3;3;3;3;3	3;3;3;3;3	Argininosuccinate lyase	ASL	>sp|P04424|ARLY_HUMAN Argininosuccinate lyase OS=Homo sapiens GN=ASL PE=1 SV=4;>tr|E7EMI0|E7EMI0_HUMAN Argininosuccinate lyase OS=Homo sapiens GN=ASL PE=3 SV=1;>tr|E9PE48|E9PE48_HUMAN Argininosuccinate lyase OS=Homo sapiens GN=ASL PE=3 SV=1;>tr|F8W943|F8W9	5	3	3	3	3	0	3	0	3	0	5.2	5.2	5.2	51.657	464	464;444;438;242;98	5		4.7574e-07	0.52337	0.5493	53.748	4	0.68466	0.76811	85.099	4	0.78403	0.88773	100.15	4	0.52337	0.5493	53.748	4	0.68466	0.76811	85.099	4	0.78403	0.88773	100.15
O95671;O95671-2;F5GXH4;E7ER97	O95671;O95671-2;F5GXH4;E7ER97	4;4;3;3	4;4;3;3	4;4;3;3	N-acetylserotonin O-methyltransferase-like protein	ASMTL	>sp|O95671|ASML_HUMAN N-acetylserotonin O-methyltransferase-like protein OS=Homo sapiens GN=ASMTL PE=1 SV=3;>sp|O95671-2|ASML_HUMAN Isoform 2 of N-acetylserotonin O-methyltransferase-like protein OS=Homo sapiens GN=ASMTL;>tr|F5GXH4|F5GXH4_HUMAN N-acetylser	4	4	4	4	4	0	4	0	4	0	10.3	10.3	10.3	68.856	621	621;605;563;545	5		1.3237e-21	1.2114	1.3105	2.3913	3	1.1251	1.2906	28.567	3	0.92879	0.9952	20.398	3	1.2114	1.3105	2.3913	3	1.1251	1.2906	28.567	3	0.92879	0.9952	20.398
O43681	O43681	11	11	11	ATPase ASNA1	ASNA1	>sp|O43681|ASNA_HUMAN ATPase ASNA1 OS=Homo sapiens GN=ASNA1 PE=1 SV=2	1	11	11	11	11	0	11	0	11	0	50.9	50.9	50.9	38.792	348	348	20		3.8125e-48	0.76074	0.79079	37.869	19	0.75348	0.7894	45.382	19	1.0055	1.0724	26.927	19	0.76074	0.79079	37.869	19	0.75348	0.7894	45.382	19	1.0055	1.0724	26.927
P08243;E9PCI3;E9PCX6;F8WEJ5;C9J057;C9JT45;C9JM09;C9JLN6	P08243;E9PCI3;E9PCX6	25;25;22;12;7;4;3;3	25;25;22;12;7;4;3;3	25;25;22;12;7;4;3;3	Asparagine synthetase [glutamine-hydrolyzing];Asparagine synthetase	ASNS	>sp|P08243|ASNS_HUMAN Asparagine synthetase [glutamine-hydrolyzing] OS=Homo sapiens GN=ASNS PE=1 SV=4;>tr|E9PCI3|E9PCI3_HUMAN Asparagine synthetase OS=Homo sapiens GN=ASNS PE=4 SV=1;>tr|E9PCX6|E9PCX6_HUMAN Asparagine synthetase OS=Homo sapiens GN=ASNS PE=4	8	25	25	25	24	6	24	6	24	6	49.4	49.4	49.4	64.369	561	561;540;478;401;215;162;119;63	37	9	2.6461e-222	1.5321	1.6145	21.404	41	1.4106	1.5721	30.967	41	0.9369	0.9808	26.388	41	1.5361	1.6206	20.609	34	1.4114	1.5725	30.011	34	0.88575	0.94933	28.09
Q12797;F5H667;F8W7A9;E5RG56;Q12797-2;Q8TB28;Q6NXR7;E5RHK2;Q9H291;B7ZM95;B4DIC9;E5RG29;Q12797-3;Q12797-4;G3XAN5	Q12797;F5H667	37;35;11;4;4;4;3;3;2;2;2;2;1;1;1	37;35;11;4;4;4;3;3;2;2;2;2;1;1;1	34;34;8;1;1;1;0;2;1;1;1;1;0;0;0	Aspartyl/asparaginyl beta-hydroxylase	ASPH	>sp|Q12797|ASPH_HUMAN Aspartyl/asparaginyl beta-hydroxylase OS=Homo sapiens GN=ASPH PE=1 SV=3;>tr|F5H667|F5H667_HUMAN Aspartyl/asparaginyl beta-hydroxylase OS=Homo sapiens GN=ASPH PE=4 SV=1	15	37	37	34	37	2	37	2	34	2	46	46	40.2	85.862	758	758;729;429;327;313;270;203;136;299;298;256;198;225;210;174	96	4	0	0.87119	0.85848	17.138	91	0.79297	0.80823	20.65	91	0.86592	0.93958	20.489	91	0.87246	0.86095	16.989	90	0.79044	0.80856	20.731	90	0.86557	0.93826	20.404
E5RHJ2	E5RHJ2	4	1	1		ASPH	>tr|E5RHJ2|E5RHJ2_HUMAN Aspartyl/asparaginyl beta-hydroxylase OS=Homo sapiens GN=ASPH PE=4 SV=1	1	4	1	1	4	0	1	0	1	0	46.9	8	8	11.787	113	113	1		1.2058e-77	NaN	NaN	NaN	0	NaN	NaN	NaN	0	NaN	NaN	NaN	0	NaN	NaN	NaN	0	NaN	NaN	NaN	0	NaN	NaN	NaN
Q8IZT6;Q8IZT6-2	Q8IZT6;Q8IZT6-2	2;2	2;2	2;2	Abnormal spindle-like microcephaly-associated protein	ASPM	>sp|Q8IZT6|ASPM_HUMAN Abnormal spindle-like microcephaly-associated protein OS=Homo sapiens GN=ASPM PE=1 SV=2;>sp|Q8IZT6-2|ASPM_HUMAN Isoform 2 of Abnormal spindle-like microcephaly-associated protein OS=Homo sapiens GN=ASPM	2	2	2	2	1	1	1	1	1	1	0.4	0.4	0.4	409.8	3477	3477;1892	1	1	0.00015155	NaN	NaN	NaN	1	NaN	NaN	NaN	1	NaN	NaN	NaN	1	NaN	NaN	NaN	0	NaN	NaN	NaN	0	NaN	NaN	NaN
Q9BZE9-2;Q9BZE9;Q9BZE9-3;C9JAL9;Q9BZE9-4	Q9BZE9-2;Q9BZE9;Q9BZE9-3;C9JAL9;Q9BZE9-4	6;6;5;3;3	6;6;5;3;3	6;6;5;3;3	Tether containing UBX domain for GLUT4	ASPSCR1	>sp|Q9BZE9-2|ASPC1_HUMAN Isoform 2 of Tether containing UBX domain for GLUT4 OS=Homo sapiens GN=ASPSCR1;>sp|Q9BZE9|ASPC1_HUMAN Tether containing UBX domain for GLUT4 OS=Homo sapiens GN=ASPSCR1 PE=1 SV=1;>sp|Q9BZE9-3|ASPC1_HUMAN Isoform 3 of Tether containi	5	6	6	6	6	0	6	0	6	0	17.3	17.3	17.3	69.989	647	647;553;501;349;348	7		7.191e-67	0.95437	1.0298	21.574	7	0.93721	1.0548	28.102	7	0.98499	1.0361	37.886	7	0.95437	1.0298	21.574	7	0.93721	1.0548	28.102	7	0.98499	1.0361	37.886
Q7L266;Q7L266-2	Q7L266;Q7L266-2	4;4	4;4	4;4	L-asparaginase	ASRGL1	>sp|Q7L266|ASGL1_HUMAN L-asparaginase OS=Homo sapiens GN=ASRGL1 PE=1 SV=2;>sp|Q7L266-2|ASGL1_HUMAN Isoform 2 of L-asparaginase OS=Homo sapiens GN=ASRGL1	2	4	4	4	4	0	4	0	4	0	12.3	12.3	12.3	32.054	308	308;180	6		2.6363e-10	1.547	1.7184	26.029	4	1.4464	1.479	23.258	4	0.99944	0.92985	5.4567	4	1.547	1.7184	26.029	4	1.4464	1.479	23.258	4	0.99944	0.92985	5.4567
Q9NVM9;B4DNK1;F5H457;H0YI01;H0YH12;F5GZE7;H0YIA9;F8VRX9;F5H5W1	Q9NVM9;B4DNK1	7;6;3;3;2;2;2;2;1	7;6;3;3;2;2;2;2;1	7;6;3;3;2;2;2;2;1	Protein asunder homolog	Asun;ASUN	>sp|Q9NVM9|ASUN_HUMAN Protein asunder homolog OS=Homo sapiens GN=Asun PE=1 SV=2;>tr|B4DNK1|B4DNK1_HUMAN Protein ASUN OS=Homo sapiens GN=ASUN PE=2 SV=1	9	7	7	7	6	1	6	1	6	1	12.6	12.6	12.6	80.224	706	706;605;225;223;353;293;153;124;163	9	1	8.0811e-18	1.4864	1.4457	17.03	8	1.3881	1.4747	28.046	8	0.92622	1.0589	24.16	8	1.4864	1.4457	17.03	8	1.3881	1.4747	28.046	8	0.92622	1.0589	24.16
Q76L83;E7EWD6;Q76L83-2	Q76L83;E7EWD6;Q76L83-2	4;4;3	4;4;3	4;4;3	Putative Polycomb group protein ASXL2	ASXL2	>sp|Q76L83|ASXL2_HUMAN Putative Polycomb group protein ASXL2 OS=Homo sapiens GN=ASXL2 PE=1 SV=1;>tr|E7EWD6|E7EWD6_HUMAN Putative Polycomb group protein ASXL2 OS=Homo sapiens GN=ASXL2 PE=4 SV=1;>sp|Q76L83-2|ASXL2_HUMAN Isoform 2 of Putative Polycomb group p	3	4	4	4	0	4	0	4	0	4	3.6	3.6	3.6	153.82	1435	1435;1407;918		4	4.2619e-10	NaN	NaN	NaN	1	NaN	NaN	NaN	1	NaN	NaN	NaN	1	NaN	NaN	NaN	0	NaN	NaN	NaN	0	NaN	NaN	NaN
Q8NBU5;B4E2J1;Q8NBU5-2	Q8NBU5;B4E2J1;Q8NBU5-2	10;8;5	10;8;5	10;8;5	ATPase family AAA domain-containing protein 1	ATAD1	>sp|Q8NBU5|ATAD1_HUMAN ATPase family AAA domain-containing protein 1 OS=Homo sapiens GN=ATAD1 PE=1 SV=1;>tr|B4E2J1|B4E2J1_HUMAN ATPase family AAA domain-containing protein 1 OS=Homo sapiens GN=ATAD1 PE=2 SV=1;>sp|Q8NBU5-2|ATAD1_HUMAN Isoform 2 of ATPase fa	3	10	10	10	10	0	10	0	10	0	33.2	33.2	33.2	40.744	361	361;273;287	14		3.6756e-38	1.0359	1.0837	66.534	12	0.90074	1.0015	48.391	12	0.90437	0.95199	31.66	12	1.0359	1.0837	66.534	12	0.90074	1.0015	48.391	12	0.90437	0.95199	31.66
Q6PL18;Q6PL18-2	Q6PL18	25;5	25;5	24;5	ATPase family AAA domain-containing protein 2	ATAD2	>sp|Q6PL18|ATAD2_HUMAN ATPase family AAA domain-containing protein 2 OS=Homo sapiens GN=ATAD2 PE=1 SV=1	2	25	25	24	22	10	22	10	21	10	27.2	27.2	26.4	158.55	1390	1390;412	23	12	1.1781e-70	1.2549	1.1449	42.607	26	0.97921	0.95537	129.13	26	0.66729	0.76623	104.52	26	1.2439	1.1838	23.791	22	0.93675	0.98775	113.6	22	0.69769	0.78754	111.2
Q9NVI7-2;Q9NVI7;H0Y2W2;G3V1I6;Q5T9A4;Q5T9A4-3;A6NMA2;E9PDY1;Q5T2N8;Q5SV16;Q5SV15;Q5T9A4-2;A6NFL3;Q5T9A2	Q9NVI7-2;Q9NVI7;H0Y2W2;G3V1I6;Q5T9A4	21;20;18;18;12;10;9;7;6;6;5;4;3;3	21;20;18;18;12;10;9;7;6;6;5;4;3;3	14;13;12;12;5;4;3;5;3;4;3;2;1;1	ATPase family AAA domain-containing protein 3A;ATPase family AAA domain-containing protein 3B	ATAD3A;ATAD3B	>sp|Q9NVI7-2|ATD3A_HUMAN Isoform 2 of ATPase family AAA domain-containing protein 3A OS=Homo sapiens GN=ATAD3A;>sp|Q9NVI7|ATD3A_HUMAN ATPase family AAA domain-containing protein 3A OS=Homo sapiens GN=ATAD3A PE=1 SV=2;>tr|H0Y2W2|H0Y2W2_HUMAN ATPase family A	14	21	21	14	21	0	21	0	14	0	37.9	37.9	29.2	66.217	586	586;634;572;507;648;602;482;263;411;201;144;166;117;116	35		1.5553e-106	0.89579	0.94846	52.756	30	0.88765	1.0071	55.009	30	0.98887	1.0919	18.8	30	0.89579	0.94846	52.756	30	0.88765	1.0071	55.009	30	0.98887	1.0919	18.8
B4DS11;Q86WG3-3;Q12982-2;C9J522;Q86WG3;F5GWF4;Q86WG3-2;Q12982;H7C096	B4DS11;Q86WG3-3;Q12982-2;C9J522;Q86WG3;F5GWF4;Q86WG3-2;Q12982;H7C096	1;1;1;1;1;1;1;1;1	1;1;1;1;1;1;1;1;1	1;1;1;1;1;1;1;1;1	Caytaxin;BCL2/adenovirus E1B 19 kDa protein-interacting protein 2	ATCAY;BNIP2	>tr|B4DS11|B4DS11_HUMAN Caytaxin OS=Homo sapiens GN=ATCAY PE=2 SV=1;>sp|Q86WG3-3|ATCAY_HUMAN Isoform 3 of Caytaxin OS=Homo sapiens GN=ATCAY;>sp|Q12982-2|BNIP2_HUMAN Isoform 2 of BCL2/adenovirus E1B 19 kDa protein-interacting protein 2 OS=Homo sapiens GN=BN	9	1	1	1	1	1	1	1	1	1	3.2	3.2	3.2	42.534	377	377;377;376;371;371;349;349;314;204	1	2	2.5161e-06	2.769	2.8684	131.69	2	2.3948	2.6819	112.46	2	0.8646	0.97381	20.395	2	NaN	NaN	NaN	1	NaN	NaN	NaN	1	NaN	NaN	NaN
O95260;O95260-2;H0Y5C2;F5GXE4;B4E107;B4DK25;Q5SQQ1;B3KWA3	O95260;O95260-2;H0Y5C2;F5GXE4;B4E107;B4DK25;Q5SQQ1	6;6;5;5;4;4;3;1	6;6;5;5;4;4;3;1	6;6;5;5;4;4;3;1	Arginyl-tRNA--protein transferase 1	ATE1	>sp|O95260|ATE1_HUMAN Arginyl-tRNA--protein transferase 1 OS=Homo sapiens GN=ATE1 PE=1 SV=2;>sp|O95260-2|ATE1_HUMAN Isoform ATE1-2 of Arginyl-tRNA--protein transferase 1 OS=Homo sapiens GN=ATE1;>tr|H0Y5C2|H0Y5C2_HUMAN Arginyl-tRNA--protein transferase 1 (F	8	6	6	6	5	1	5	1	5	1	20.5	20.5	20.5	59.09	518	518;518;515;511;422;403;222;219	7	1	4.11e-13	1.0549	1.0254	93.448	7	1.1079	1.0666	28.044	7	1.0358	1.062	15.276	7	1.0425	1.0741	21.396	6	1.0395	1.0865	30.38	6	1.0438	1.0642	16.636
P15336;G8JLM5;B8ZZU6;B3KY57;Q3B7B7;E9PBF9;F5H629;H7C2N6;P15336-2;E9PEK8;A4D7V1;Q8TAR1;C9JCI8	P15336;G8JLM5;B8ZZU6;B3KY57;Q3B7B7;E9PBF9;F5H629;H7C2N6;P15336-2;E9PEK8;A4D7V1;Q8TAR1	4;4;4;3;3;3;3;3;2;2;2;2;1	3;3;3;3;3;2;2;2;2;1;1;1;1	3;3;3;3;3;2;2;2;2;1;1;1;1	Cyclic AMP-dependent transcription factor ATF-2	ATF2	>sp|P15336|ATF2_HUMAN Cyclic AMP-dependent transcription factor ATF-2 OS=Homo sapiens GN=ATF2 PE=1 SV=4;>tr|G8JLM5|G8JLM5_HUMAN Cyclic AMP-dependent transcription factor ATF-2 OS=Homo sapiens GN=ATF2 PE=4 SV=1;>tr|B8ZZU6|B8ZZU6_HUMAN Cyclic AMP-dependent t	13	4	3	3	0	4	0	3	0	3	12.1	9.9	9.9	54.537	505	505;487;389;482;447;395;377;265;329;237;219;209;189		3	1.6815e-09	NaN	NaN	NaN	1	NaN	NaN	NaN	1	NaN	NaN	NaN	1	NaN	NaN	NaN	0	NaN	NaN	NaN	0	NaN	NaN	NaN
P18848	P18848	3	3	3	Cyclic AMP-dependent transcription factor ATF-4	ATF4	>sp|P18848|ATF4_HUMAN Cyclic AMP-dependent transcription factor ATF-4 OS=Homo sapiens GN=ATF4 PE=1 SV=3	1	3	3	3	0	3	0	3	0	3	7.1	7.1	7.1	38.589	351	351		6	3.2544e-09	9.9849	6.0023	92.275	5	0.98232	0.8136	155.66	5	0.18257	0.18989	55.719	5	NaN	NaN	NaN	0	NaN	NaN	NaN	0	NaN	NaN	NaN
Q99941;Q99941-2;A6NG35	Q99941;Q99941-2	8;7;2	8;7;2	8;7;2	Cyclic AMP-dependent transcription factor ATF-6 beta;Processed cyclic AMP-dependent transcription factor ATF-6 beta	ATF6B	>sp|Q99941|ATF6B_HUMAN Cyclic AMP-dependent transcription factor ATF-6 beta OS=Homo sapiens GN=ATF6B PE=1 SV=2;>sp|Q99941-2|ATF6B_HUMAN Isoform 1 of Cyclic AMP-dependent transcription factor ATF-6 beta OS=Homo sapiens GN=ATF6B	3	8	8	8	0	8	0	8	0	8	18.3	18.3	18.3	76.708	703	703;700;222		22	4.5535e-37	7.6642	4.7564	93.171	15	4.225	1.3232	111.78	15	0.52559	0.68165	44.047	15	NaN	NaN	NaN	0	NaN	NaN	NaN	0	NaN	NaN	NaN
P17544;P17544-6;P17544-3;P17544-2;P17544-4;P17544-5	P17544;P17544-6;P17544-3;P17544-2;P17544-4	14;14;14;14;14;6	14;14;14;14;14;6	13;13;13;13;13;5	Cyclic AMP-dependent transcription factor ATF-7	ATF7	>sp|P17544|ATF7_HUMAN Cyclic AMP-dependent transcription factor ATF-7 OS=Homo sapiens GN=ATF7 PE=1 SV=2;>sp|P17544-6|ATF7_HUMAN Isoform 6 of Cyclic AMP-dependent transcription factor ATF-7 OS=Homo sapiens GN=ATF7;>sp|P17544-3|ATF7_HUMAN Isoform 2 of Cyclic	6	14	14	13	0	14	0	14	0	13	33.4	33.4	31.2	52.967	494	494;483;473;462;307;117		38	3.5494e-130	19.034	5.1263	106.59	26	4.2253	3.754	95.251	26	0.22753	0.23275	31.455	26	NaN	NaN	NaN	0	NaN	NaN	NaN	0	NaN	NaN	NaN
F5GX74;Q6VMQ6;G3V1U0;Q6VMQ6-2;A8MV73;F5H592;F5H1K9;F5H502;F5GZ10;F5H2H9;F5H2W9;F5H8I0;F8WE35;F5H221;F5GYR7;F5H6X8;F5GZ98;F5H3C4;H0YFA3	F5GX74;Q6VMQ6;G3V1U0;Q6VMQ6-2	15;15;15;12;5;4;3;3;3;3;3;3;3;3;3;2;2;2;1	15;15;15;12;5;4;3;3;3;3;3;3;3;3;3;2;2;2;1	15;15;15;12;5;4;3;3;3;3;3;3;3;3;3;2;2;2;1	Activating transcription factor 7-interacting protein 1	ATF7IP	>tr|F5GX74|F5GX74_HUMAN Activating transcription factor 7-interacting protein 1 OS=Homo sapiens GN=ATF7IP PE=4 SV=1;>sp|Q6VMQ6|MCAF1_HUMAN Activating transcription factor 7-interacting protein 1 OS=Homo sapiens GN=ATF7IP PE=1 SV=3;>tr|G3V1U0|G3V1U0_HUMAN A	19	15	15	15	1	15	1	15	1	15	15.8	15.8	15.8	137.49	1278	1278;1270;1269;1105;515;143;177;176;169;169;152;132;125;103;96;89;59;32;115	1	31	7.1081e-74	5.5301	0.73793	98.498	22	4.6046	0.60268	101.18	22	0.86814	1.0677	15.333	22	NaN	NaN	NaN	1	NaN	NaN	NaN	1	NaN	NaN	NaN
Q9BSB4;F8VQD9;F8VVA0	Q9BSB4;F8VQD9	3;2;1	3;2;1	3;2;1	Autophagy-related protein 101	ATG101;C12orf44	>sp|Q9BSB4|ATGA1_HUMAN Autophagy-related protein 101 OS=Homo sapiens GN=ATG101 PE=1 SV=1;>tr|F8VQD9|F8VQD9_HUMAN Protein C12orf44 (Fragment) OS=Homo sapiens GN=C12orf44 PE=4 SV=1	3	3	3	3	3	0	3	0	3	0	16.5	16.5	16.5	25.002	218	218;190;141	3		9.7594e-08	1.4599	1.5372	26.237	3	1.2657	1.2692	27	3	0.8385	0.85583	7.8345	3	1.4599	1.5372	26.237	3	1.2657	1.2692	27	3	0.8385	0.85583	7.8345
E7EVC7;Q676U5;Q676U5-2;Q676U5-5;Q676U5-3;Q676U5-4;E7EVS5;C9J1B2;C9JK97;C9JAY7	E7EVC7;Q676U5;Q676U5-2;Q676U5-5;Q676U5-3;Q676U5-4	6;6;6;5;4;4;2;1;1;1	6;6;6;5;4;4;2;1;1;1	6;6;6;5;4;4;2;1;1;1	Autophagy-related protein 16-1	ATG16L1	>tr|E7EVC7|E7EVC7_HUMAN Autophagy-related protein 16-1 OS=Homo sapiens GN=ATG16L1 PE=4 SV=1;>sp|Q676U5|A16L1_HUMAN Autophagy-related protein 16-1 OS=Homo sapiens GN=ATG16L1 PE=1 SV=2;>sp|Q676U5-2|A16L1_HUMAN Isoform 2 of Autophagy-related protein 16-1 OS=H	10	6	6	6	3	3	3	3	3	3	14.1	14.1	14.1	70.01	624	624;607;588;444;470;428;293;187;178;164	3	4	2.3158e-15	1.1902	1.2448	13.282	4	1.1702	1.2496	21.979	4	0.90147	1.0155	23.716	4	1.2407	1.3474	12.305	2	1.0823	1.1813	35.211	2	0.86381	0.91883	25.185
Q2TAZ0-3;Q2TAZ0;H7C3T2;A0AUL9;Q2TAZ0-4	Q2TAZ0-3;Q2TAZ0;H7C3T2	6;6;6;1;1	6;6;6;1;1	6;6;6;1;1	Autophagy-related protein 2 homolog A	ATG2A	>sp|Q2TAZ0-3|ATG2A_HUMAN Isoform 2 of Autophagy-related protein 2 homolog A OS=Homo sapiens GN=ATG2A;>sp|Q2TAZ0|ATG2A_HUMAN Autophagy-related protein 2 homolog A OS=Homo sapiens GN=ATG2A PE=1 SV=3;>tr|H7C3T2|H7C3T2_HUMAN Autophagy-related protein 2 homolog	5	6	6	6	6	0	6	0	6	0	3.1	3.1	3.1	213.08	1940	1940;1938;1742;514;331	9		6.0664e-11	0.77324	0.76141	37.058	6	0.81972	0.88919	193.63	6	1.3559	1.4783	170.47	6	0.77324	0.76141	37.058	6	0.81972	0.88919	193.63	6	1.3559	1.4783	170.47
Q96BY7	Q96BY7	3	3	3	Autophagy-related protein 2 homolog B	ATG2B	>sp|Q96BY7|ATG2B_HUMAN Autophagy-related protein 2 homolog B OS=Homo sapiens GN=ATG2B PE=1 SV=5	1	3	3	3	3	0	3	0	3	0	1.6	1.6	1.6	232.76	2078	2078	3		9.0493e-09	0.97258	0.91633	8.6691	3	0.76669	0.84247	8.4266	3	0.79259	0.94333	11.933	3	0.97258	0.91633	8.6691	3	0.76669	0.84247	8.4266	3	0.79259	0.94333	11.933
Q9NT62;Q9NT62-2;F8WDI0;C9JNW8	Q9NT62;Q9NT62-2	11;10;2;1	11;10;2;1	11;10;2;1	Ubiquitin-like-conjugating enzyme ATG3	ATG3	>sp|Q9NT62|ATG3_HUMAN Ubiquitin-like-conjugating enzyme ATG3 OS=Homo sapiens GN=ATG3 PE=1 SV=1;>sp|Q9NT62-2|ATG3_HUMAN Isoform 2 of Ubiquitin-like-conjugating enzyme ATG3 OS=Homo sapiens GN=ATG3	4	11	11	11	11	0	11	0	11	0	43.6	43.6	43.6	35.864	314	314;311;74;83	17		3.1999e-67	0.6724	0.70324	14.355	16	0.75817	0.8333	27.805	16	1.1016	1.1802	30.559	16	0.6724	0.70324	14.355	16	0.75817	0.8333	27.805	16	1.1016	1.1802	30.559
Q9Y4P1-2;Q9Y4P1;Q9Y4P1-6;C9JQ72;C9JIK8;F2Z2K8;H0Y2Y0	Q9Y4P1-2;Q9Y4P1;Q9Y4P1-6;C9JQ72;C9JIK8;F2Z2K8;H0Y2Y0	3;3;3;3;3;3;2	3;3;3;3;3;3;2	3;3;3;3;3;3;2	Cysteine protease ATG4B	ATG4B	>sp|Q9Y4P1-2|ATG4B_HUMAN Isoform 2 of Cysteine protease ATG4B OS=Homo sapiens GN=ATG4B;>sp|Q9Y4P1|ATG4B_HUMAN Cysteine protease ATG4B OS=Homo sapiens GN=ATG4B PE=1 SV=2;>sp|Q9Y4P1-6|ATG4B_HUMAN Isoform 6 of Cysteine protease ATG4B OS=Homo sapiens GN=ATG4B;	7	3	3	3	3	0	3	0	3	0	8.1	8.1	8.1	52.529	468	468;393;380;266;219;88;76	5		1.0789e-20	1.2615	1.2785	3.9077	3	0.9386	1.0053	7.3069	3	0.82293	0.87922	9.1664	3	1.2615	1.2785	3.9077	3	0.9386	1.0053	7.3069	3	0.82293	0.87922	9.1664
Q9H1Y0;Q9H1Y0-2	Q9H1Y0;Q9H1Y0-2	1;1	1;1	1;1	Autophagy protein 5	ATG5	>sp|Q9H1Y0|ATG5_HUMAN Autophagy protein 5 OS=Homo sapiens GN=ATG5 PE=1 SV=2;>sp|Q9H1Y0-2|ATG5_HUMAN Isoform Short of Autophagy protein 5 OS=Homo sapiens GN=ATG5	2	1	1	1	1	0	1	0	1	0	4.7	4.7	4.7	32.447	275	275;197	1		4.0473e-05	NaN	NaN	NaN	1	NaN	NaN	NaN	1	NaN	NaN	NaN	1	NaN	NaN	NaN	1	NaN	NaN	NaN	1	NaN	NaN	NaN
O95352;O95352-2;E9PB95;C9JFF4;C9J415;H7C2J8;C9JE55;H7BZ92;H7C2R3;H7C059;C9JKA3;C9JNU2;F8WDY9;C9JGL2;H7C369	O95352;O95352-2;E9PB95	17;16;14;5;4;3;3;3;3;2;2;2;2;2;1	17;16;14;5;4;3;3;3;3;2;2;2;2;2;1	17;16;14;5;4;3;3;3;3;2;2;2;2;2;1	Ubiquitin-like modifier-activating enzyme ATG7	ATG7	>sp|O95352|ATG7_HUMAN Ubiquitin-like modifier-activating enzyme ATG7 OS=Homo sapiens GN=ATG7 PE=1 SV=1;>sp|O95352-2|ATG7_HUMAN Isoform 2 of Ubiquitin-like modifier-activating enzyme ATG7 OS=Homo sapiens GN=ATG7;>tr|E9PB95|E9PB95_HUMAN Ubiquitin-like modifi	15	17	17	17	17	0	17	0	17	0	29.3	29.3	29.3	77.959	703	703;676;623;176;152;139;126;96;95;105;93;89;76;66;77	20		1.7537e-165	0.9704	0.96809	37.205	19	1.0533	1.0499	31.254	19	1.0462	1.0664	20.557	19	0.9704	0.96809	37.205	19	1.0533	1.0499	31.254	19	1.0462	1.0664	20.557
Q7Z3C6;Q7Z3C6-2;H7C1G6;H7C152	Q7Z3C6;Q7Z3C6-2;H7C1G6;H7C152	4;4;3;2	4;4;3;2	4;4;3;2	Autophagy-related protein 9A	ATG9A	>sp|Q7Z3C6|ATG9A_HUMAN Autophagy-related protein 9A OS=Homo sapiens GN=ATG9A PE=1 SV=3;>sp|Q7Z3C6-2|ATG9A_HUMAN Isoform 2 of Autophagy-related protein 9A OS=Homo sapiens GN=ATG9A;>tr|H7C1G6|H7C1G6_HUMAN Autophagy-related protein 9A (Fragment) OS=Homo sapie	4	4	4	4	4	0	4	0	4	0	5.7	5.7	5.7	94.446	839	839;778;244;255	5		2.4898e-12	1.3859	1.3649	48.15	5	1.2321	1.1971	44.264	5	0.84206	0.91756	11.518	5	1.3859	1.3649	48.15	5	1.2321	1.1971	44.264	5	0.84206	0.91756	11.518
P31939;E9PBU3;F5GWY2;H7C1S2;H7C084;C9JLK0;H7BZU3;F8WEF0	P31939;E9PBU3;F5GWY2	49;46;42;20;15;11;7;7	49;46;42;20;15;11;7;7	49;46;42;20;15;11;7;7	Bifunctional purine biosynthesis protein PURH;Phosphoribosylaminoimidazolecarboxamide formyltransferase;IMP cyclohydrolase	ATIC	>sp|P31939|PUR9_HUMAN Bifunctional purine biosynthesis protein PURH OS=Homo sapiens GN=ATIC PE=1 SV=3;>tr|E9PBU3|E9PBU3_HUMAN Phosphoribosylaminoimidazolecarboxamide formyltransferase OS=Homo sapiens GN=ATIC PE=4 SV=1;>tr|F5GWY2|F5GWY2_HUMAN Phosphoribosyl	8	49	49	49	45	32	45	32	45	32	89.5	89.5	89.5	64.615	592	592;591;533;231;200;170;107;84	96	54	0	1.272	1.3354	45.374	125	1.1819	1.3062	45.863	125	0.92904	0.98574	13.682	125	1.265	1.3354	47.126	85	1.1753	1.308	46.194	85	0.9516	1.0013	13.428
Q8NHH9;Q8NHH9-2;B7Z7X8;Q8NHH9-4;Q8NHH9-3;B5MCN0;C9JQQ5;H7C3A2;C9JC25;F8WD04;Q8WXF7;G5E9T1;F8WBH0;F8WEN4;F8WD17	Q8NHH9;Q8NHH9-2;B7Z7X8;Q8NHH9-4;Q8NHH9-3;B5MCN0;C9JQQ5	13;12;12;11;10;9;7;6;3;1;1;1;1;1;1	13;12;12;11;10;9;7;6;3;1;1;1;1;1;1	13;12;12;11;10;9;7;6;3;1;1;1;1;1;1	Atlastin-2	ATL2	>sp|Q8NHH9|ATLA2_HUMAN Atlastin-2 OS=Homo sapiens GN=ATL2 PE=1 SV=2;>sp|Q8NHH9-2|ATLA2_HUMAN Isoform 2 of Atlastin-2 OS=Homo sapiens GN=ATL2;>tr|B7Z7X8|B7Z7X8_HUMAN Atlastin-2 OS=Homo sapiens GN=ATL2 PE=2 SV=1;>sp|Q8NHH9-4|ATLA2_HUMAN Isoform 4 of Atlastin	15	13	13	13	13	0	13	0	13	0	27.8	27.8	27.8	66.228	583	583;579;565;566;412;413;175;258;186;558;558;553;93;86;49	16		1.9377e-139	1.2315	1.3152	34.781	12	0.98652	1.1341	33.165	12	1.0438	1.1303	34.324	12	1.2315	1.3152	34.781	12	0.98652	1.1341	33.165	12	1.0438	1.1303	34.324
Q6DD88;F5H6I7;C9JUU1;F5GWF8	Q6DD88;F5H6I7;C9JUU1	16;15;14;2	16;15;14;2	16;15;14;2	Atlastin-3	ATL3	>sp|Q6DD88|ATLA3_HUMAN Atlastin-3 OS=Homo sapiens GN=ATL3 PE=1 SV=1;>tr|F5H6I7|F5H6I7_HUMAN Atlastin-3 OS=Homo sapiens GN=ATL3 PE=4 SV=1;>tr|C9JUU1|C9JUU1_HUMAN Atlastin-3 OS=Homo sapiens GN=ATL3 PE=4 SV=1	4	16	16	16	16	1	16	1	16	1	38.4	38.4	38.4	60.541	541	541;523;568;169	24	1	0	0.80081	0.84851	19.54	20	0.84889	0.91294	15.369	20	1.0453	1.0865	18.556	20	0.80081	0.84851	19.54	20	0.84889	0.91294	15.369	20	1.0453	1.0865	18.556
Q13315;E9PIN0;E9PIQ5;E9PRG7	Q13315;E9PIN0	12;7;2;1	12;7;2;1	12;7;2;1	Serine-protein kinase ATM	ATM	>sp|Q13315|ATM_HUMAN Serine-protein kinase ATM OS=Homo sapiens GN=ATM PE=1 SV=3;>tr|E9PIN0|E9PIN0_HUMAN Serine-protein kinase ATM (Fragment) OS=Homo sapiens GN=ATM PE=4 SV=1	4	12	12	12	12	0	12	0	12	0	5.6	5.6	5.6	350.71	3056	3056;1369;154;93	13		6.8906e-35	0.91427	0.86027	13.264	10	0.81691	0.83753	21.382	10	0.8439	0.94534	25.528	10	0.91427	0.86027	13.264	10	0.81691	0.83753	21.382	10	0.8439	0.94534	25.528
P54259;H0Y2L6;Q9P2R6;B1AKN3;Q9P2R6-2	P54259;H0Y2L6	8;8;1;1;1	8;8;1;1;1	8;8;1;1;1	Atrophin-1	ATN1	>sp|P54259|ATN1_HUMAN Atrophin-1 OS=Homo sapiens GN=ATN1 PE=1 SV=3;>tr|H0Y2L6|H0Y2L6_HUMAN Atrophin-1 OS=Homo sapiens GN=ATN1 PE=4 SV=1	5	8	8	8	1	8	1	8	1	8	11.3	11.3	11.3	125.41	1190	1190;775;1566;1298;1012	1	14	2.1546e-76	3.541	0.66809	61.256	8	4.0134	0.48932	46.678	8	1.0864	1.438	34.442	8	NaN	NaN	NaN	1	NaN	NaN	NaN	1	NaN	NaN	NaN
E5RIM7;O00244;E5RGN3	E5RIM7;O00244;E5RGN3	5;5;5	5;5;5	5;5;5	Copper transport protein ATOX1	ATOX1	>tr|E5RIM7|E5RIM7_HUMAN Copper transport protein ATOX1 OS=Homo sapiens GN=ATOX1 PE=4 SV=1;>sp|O00244|ATOX1_HUMAN Copper transport protein ATOX1 OS=Homo sapiens GN=ATOX1 PE=1 SV=1;>tr|E5RGN3|E5RGN3_HUMAN Copper transport protein ATOX1 OS=Homo sapiens GN=ATO	3	5	5	5	5	0	5	0	5	0	43.8	43.8	43.8	7.8741	73	73;68;59	9		3.364e-56	0.71936	0.79327	13.495	9	0.81642	0.85104	5.3051	9	1.1162	1.0132	9.2373	9	0.71936	0.79327	13.495	9	0.81642	0.85104	5.3051	9	1.1162	1.0132	9.2373
Q9HD20;Q9HD20-2;Q9HD20-3;H7C3H2	Q9HD20;Q9HD20-2	30;26;5;4	30;26;5;4	30;26;5;4	Probable cation-transporting ATPase 13A1	ATP13A1	>sp|Q9HD20|AT131_HUMAN Probable cation-transporting ATPase 13A1 OS=Homo sapiens GN=ATP13A1 PE=1 SV=2;>sp|Q9HD20-2|AT131_HUMAN Isoform B of Probable cation-transporting ATPase 13A1 OS=Homo sapiens GN=ATP13A1	4	30	30	30	30	0	30	0	30	0	31	31	31	132.95	1204	1204;1086;344;185	37		1.1357e-120	0.73487	0.72596	15.126	34	0.69792	0.7388	18.569	34	1.0142	1.1063	20.627	34	0.73487	0.72596	15.126	34	0.69792	0.7388	18.569	34	1.0142	1.1063	20.627
F5H3A1;P05023;B7Z3U6;P05023-2;H7BXX5;E9PC51;B7Z2T0;F5H6J6;P13637;E9PC07;B7Z1Q9;F5H0J0;Q5TC01;Q5TC02;E9PHR6;Q5TC05	F5H3A1;P05023;B7Z3U6;P05023-2;H7BXX5	36;36;34;24;24;12;12;12;12;12;11;9;5;4;2;2	36;36;34;24;24;12;12;12;12;12;11;9;5;4;2;2	25;25;23;20;20;1;1;1;1;1;1;1;4;4;1;1	Sodium/potassium-transporting ATPase subunit alpha-1	ATP1A1	>tr|F5H3A1|F5H3A1_HUMAN Sodium/potassium-transporting ATPase subunit alpha-1 OS=Homo sapiens GN=ATP1A1 PE=3 SV=1;>sp|P05023|AT1A1_HUMAN Sodium/potassium-transporting ATPase subunit alpha-1 OS=Homo sapiens GN=ATP1A1 PE=1 SV=1;>tr|B7Z3U6|B7Z3U6_HUMAN ATPase,	16	36	36	25	36	2	36	2	25	1	39.2	39.2	26	113	1023	1023;1023;992;681;680;1226;1026;1024;1013;983;912;682;144;106;159;157	88	3	0	0.93188	0.9187	18.713	82	0.79622	0.8269	21.348	82	0.84879	0.90465	23.852	82	0.92012	0.91891	17.165	79	0.79518	0.82885	21.738	79	0.85081	0.90119	21.166
P05026;P05026-2;A6NGH2;B7Z9S8	P05026;P05026-2;A6NGH2;B7Z9S8	8;8;7;7	8;8;7;7	8;8;7;7	Sodium/potassium-transporting ATPase subunit beta-1	ATP1B1	>sp|P05026|AT1B1_HUMAN Sodium/potassium-transporting ATPase subunit beta-1 OS=Homo sapiens GN=ATP1B1 PE=1 SV=1;>sp|P05026-2|AT1B1_HUMAN Isoform 2 of Sodium/potassium-transporting ATPase subunit beta-1 OS=Homo sapiens GN=ATP1B1;>tr|A6NGH2|A6NGH2_HUMAN Sodiu	4	8	8	8	8	0	8	0	8	0	24.8	24.8	24.8	35.061	303	303;301;295;247	13		3.6625e-34	0.88798	0.94946	35.193	11	0.7489	0.81093	27.82	11	0.86963	0.84694	24.135	11	0.88798	0.94946	35.193	11	0.7489	0.81093	27.82	11	0.86963	0.84694	24.135
P54709;B7Z1N7;C9JA36;C9JXZ1;F8WBY4;H7C547;C9J6S2;H7C4L9	P54709;B7Z1N7;C9JA36	6;3;3;2;2;2;1;1	6;3;3;2;2;2;1;1	6;3;3;2;2;2;1;1	Sodium/potassium-transporting ATPase subunit beta-3	ATP1B3	>sp|P54709|AT1B3_HUMAN Sodium/potassium-transporting ATPase subunit beta-3 OS=Homo sapiens GN=ATP1B3 PE=1 SV=1;>tr|B7Z1N7|B7Z1N7_HUMAN Sodium/potassium-transporting ATPase subunit beta-3 OS=Homo sapiens GN=ATP1B3 PE=2 SV=1;>tr|C9JA36|C9JA36_HUMAN Sodium/po	8	6	6	6	6	0	6	0	6	0	31.2	31.2	31.2	31.512	279	279;193;133;119;44;43;89;27	19		4.203e-35	0.9987	1.0584	18.216	18	0.75601	0.83933	28.305	18	0.71804	0.75583	18.582	18	0.9987	1.0584	18.216	18	0.75601	0.83933	28.305	18	0.71804	0.75583	18.582
P16615;P16615-3;P16615-2;P16615-5;P16615-4;H7C5W9;O14983;O14983-2;Q8N3X5;B3KY17;Q93084-5;Q93084-6;Q93084;Q93084-7;Q93084-3;Q93084-2;Q93084-4;F8VSH0;H3BVB2;H3BTW4	P16615;P16615-3;P16615-2;P16615-5;P16615-4;H7C5W9	50;48;48;48;45;43;16;16;15;13;10;10;10;10;10;10;10;4;3;2	50;48;48;48;45;43;16;16;15;13;10;10;10;10;10;10;10;4;3;2	50;48;48;48;45;43;16;16;15;13;10;10;10;10;10;10;10;4;3;2	Sarcoplasmic/endoplasmic reticulum calcium ATPase 2	ATP2A2	>sp|P16615|AT2A2_HUMAN Sarcoplasmic/endoplasmic reticulum calcium ATPase 2 OS=Homo sapiens GN=ATP2A2 PE=1 SV=1;>sp|P16615-3|AT2A2_HUMAN Isoform 3 of Sarcoplasmic/endoplasmic reticulum calcium ATPase 2 OS=Homo sapiens GN=ATP2A2;>sp|P16615-2|AT2A2_HUMAN Isof	20	50	50	50	50	21	50	21	50	21	48	48	48	114.76	1042	1042;999;997;997;1015;933;1001;994;844;869;1052;1044;1043;1033;1029;999;998;57;114;128	158	40	0	0.76583	0.73372	26.22	181	0.74028	0.74327	38.122	181	0.95792	1.0204	28.02	181	0.75234	0.73951	19.226	151	0.73515	0.74595	26.074	151	0.9649	1.0204	27.053
P20020;P20020-4;P20020-3;P20020-6;P20020-2;P20020-5;E7ERY9;H0YHH6;F8W1V5	P20020;P20020-4;P20020-3;P20020-6;P20020-2;P20020-5;E7ERY9	42;42;42;42;38;38;30;6;3	42;42;42;42;38;38;30;6;3	25;25;25;25;22;22;16;4;3	Plasma membrane calcium-transporting ATPase 1	ATP2B1	>sp|P20020|AT2B1_HUMAN Plasma membrane calcium-transporting ATPase 1 OS=Homo sapiens GN=ATP2B1 PE=1 SV=3;>sp|P20020-4|AT2B1_HUMAN Isoform C of Plasma membrane calcium-transporting ATPase 1 OS=Homo sapiens GN=ATP2B1;>sp|P20020-3|AT2B1_HUMAN Isoform B of Pla	9	42	42	25	42	4	42	4	25	2	40.1	40.1	26.4	138.75	1258	1258;1249;1220;1184;1176;1171;963;162;101	93	4	0	1.0662	1.0043	16.701	88	0.82024	0.84055	18.139	88	0.75624	0.81947	17.589	88	1.0668	1.0027	16.442	87	0.81903	0.8408	18.221	87	0.7505	0.81822	17.424
Q16720;Q16720-4;Q16720-2;Q16720-5;Q16720-3;Q16720-6;Q16720-7;Q16720-8	Q16720;Q16720-4;Q16720-2;Q16720-5;Q16720-3;Q16720-6;Q16720-7;Q16720-8	13;13;13;13;13;13;13;13	2;2;2;2;2;2;2;2	2;2;2;2;2;2;2;2	Plasma membrane calcium-transporting ATPase 3	ATP2B3	>sp|Q16720|AT2B3_HUMAN Plasma membrane calcium-transporting ATPase 3 OS=Homo sapiens GN=ATP2B3 PE=1 SV=3;>sp|Q16720-4|AT2B3_HUMAN Isoform ZB of Plasma membrane calcium-transporting ATPase 3 OS=Homo sapiens GN=ATP2B3;>sp|Q16720-2|AT2B3_HUMAN Isoform XA of P	8	13	2	2	13	2	2	0	2	0	9.5	0.7	0.7	134.2	1220	1220;1206;1173;1168;1159;1154;1129;1115	5		1.6215e-82	0.97568	0.96147	8.3758	4	0.97804	0.97816	17.101	4	0.9536	0.90006	19.256	4	0.97568	0.96147	8.3758	4	0.97804	0.97816	17.101	4	0.9536	0.90006	19.256
G3XAH8;P98194-6;H0Y2Q7;G8JLN9;P98194-5;P98194-3;P98194;H0Y9V7;P98194-4;E7ERC6;P98194-2;H0Y8X9;H0Y9S7	G3XAH8;P98194-6;H0Y2Q7;G8JLN9;P98194-5;P98194-3;P98194;H0Y9V7;P98194-4;E7ERC6;P98194-2;H0Y8X9	6;6;6;6;6;6;6;6;6;6;6;3;2	6;6;6;6;6;6;6;6;6;6;6;3;2	6;6;6;6;6;6;6;6;6;6;6;3;2	Calcium-transporting ATPase type 2C member 1	ATP2C1	>tr|G3XAH8|G3XAH8_HUMAN ATPase, Ca++ transporting, type 2C, member 1, isoform CRA_b OS=Homo sapiens GN=ATP2C1 PE=3 SV=1;>sp|P98194-6|AT2C1_HUMAN Isoform 6 of Calcium-transporting ATPase type 2C member 1 OS=Homo sapiens GN=ATP2C1;>tr|H0Y2Q7|H0Y2Q7_HUMAN Cal	13	6	6	6	6	0	6	0	6	0	8.2	8.2	8.2	107.14	973	973;959;958;944;939;923;919;903;903;894;888;215;314	6		4.0862e-13	0.76205	0.74187	24.023	2	0.56513	0.6193	51.45	2	0.71784	0.81715	22.529	2	0.76205	0.74187	24.023	2	0.56513	0.6193	51.45	2	0.71784	0.81715	22.529
P25705;A8K092	P25705;A8K092	43;42	43;42	43;42	ATP synthase subunit alpha, mitochondrial;ATP synthase subunit alpha	ATP5A1	>sp|P25705|ATPA_HUMAN ATP synthase subunit alpha, mitochondrial OS=Homo sapiens GN=ATP5A1 PE=1 SV=1;>tr|A8K092|A8K092_HUMAN ATP synthase subunit alpha OS=Homo sapiens GN=ATP5A1 PE=2 SV=1	2	43	43	43	42	26	42	26	42	26	65.8	65.8	65.8	59.75	553	553;503	153	41	0	0.91362	0.95984	17.317	148	0.8057	0.88921	20.663	148	0.86409	0.93489	22.982	148	0.90086	0.95984	16.927	112	0.7977	0.88419	22.668	112	0.86172	0.93384	24.716
P06576;F8VPV9;H0YH81;F8W079;F8W0P7;H0YI37;F8VQY0	P06576;F8VPV9;H0YH81;F8W079	29;27;23;16;11;9;6	29;27;23;16;11;9;6	29;27;23;16;11;9;6	ATP synthase subunit beta, mitochondrial;ATP synthase subunit beta	ATP5B	>sp|P06576|ATPB_HUMAN ATP synthase subunit beta, mitochondrial OS=Homo sapiens GN=ATP5B PE=1 SV=3;>tr|F8VPV9|F8VPV9_HUMAN ATP synthase subunit beta OS=Homo sapiens GN=ATP5B PE=3 SV=1;>tr|H0YH81|H0YH81_HUMAN ATP synthase subunit beta (Fragment) OS=Homo sapi	7	29	29	29	28	9	28	9	28	9	70.9	70.9	70.9	56.559	529	529;518;362;284;259;133;218	172	10	0	0.93794	0.99484	30.727	126	0.79919	0.9035	32.3	126	0.86489	0.91614	19.331	125	0.93408	0.98591	31.309	117	0.79354	0.90303	33.162	117	0.86514	0.91622	19.299
P36542-2;B4DL14	P36542-2;B4DL14	12;12	1;1	1;1	ATP synthase gamma chain	ATP5C1	>sp|P36542-2|ATPG_HUMAN Isoform Heart of ATP synthase subunit gamma, mitochondrial OS=Homo sapiens GN=ATP5C1;>tr|B4DL14|B4DL14_HUMAN ATP synthase gamma chain OS=Homo sapiens GN=ATP5C1 PE=2 SV=1	2	12	1	1	12	8	1	0	1	0	43.8	4	4	32.881	297	297;250	1		1.6684e-142	NaN	NaN	NaN	0	NaN	NaN	NaN	0	NaN	NaN	NaN	0	NaN	NaN	NaN	0	NaN	NaN	NaN	0	NaN	NaN	NaN
P36542	P36542	12	12	1	ATP synthase subunit gamma, mitochondrial	ATP5C1	>sp|P36542|ATPG_HUMAN ATP synthase subunit gamma, mitochondrial OS=Homo sapiens GN=ATP5C1 PE=1 SV=1	1	12	12	1	12	9	12	9	1	1	44	44	4.4	32.996	298	298	32	11	9.9319e-154	0.91887	0.98817	18.713	33	0.8409	0.86999	24.988	33	0.90725	0.89822	28.075	33	0.93626	1.0276	20.485	24	0.84985	0.9005	28.134	24	0.89761	0.88227	31.454
P30049	P30049	3	3	3	ATP synthase subunit delta, mitochondrial	ATP5D	>sp|P30049|ATPD_HUMAN ATP synthase subunit delta, mitochondrial OS=Homo sapiens GN=ATP5D PE=1 SV=2	1	3	3	3	3	0	3	0	3	0	37.5	37.5	37.5	17.49	168	168	6		6.4225e-32	0.86862	0.93188	9.0444	6	0.78014	0.8916	8.0246	6	0.93562	0.94787	10.623	6	0.86862	0.93188	9.0444	6	0.78014	0.8916	8.0246	6	0.93562	0.94787	10.623
P56381;Q5VTU8	P56381;Q5VTU8	2;2	2;2	2;2	ATP synthase subunit epsilon, mitochondrial;ATP synthase subunit epsilon-like protein, mitochondrial	ATP5E;ATP5EP2	>sp|P56381|ATP5E_HUMAN ATP synthase subunit epsilon, mitochondrial OS=Homo sapiens GN=ATP5E PE=1 SV=2;>sp|Q5VTU8|AT5EL_HUMAN ATP synthase subunit epsilon-like protein, mitochondrial OS=Homo sapiens GN=ATP5EP2 PE=1 SV=1	2	2	2	2	2	0	2	0	2	0	31.4	31.4	31.4	5.7797	51	51;51	2		8.0235e-06	0.87178	0.94217	5.918	2	0.82824	0.92718	0.15784	2	0.95909	0.96139	5.8627	2	0.87178	0.94217	5.918	2	0.82824	0.92718	0.15784	2	0.95909	0.96139	5.8627
P24539;Q5QNZ2	P24539;Q5QNZ2	21;18	21;18	21;18	ATP synthase subunit b, mitochondrial	ATP5F1	>sp|P24539|AT5F1_HUMAN ATP synthase subunit b, mitochondrial OS=Homo sapiens GN=ATP5F1 PE=1 SV=2;>tr|Q5QNZ2|Q5QNZ2_HUMAN ATP synthase subunit b, mitochondrial OS=Homo sapiens GN=ATP5F1 PE=2 SV=1	2	21	21	21	21	0	21	0	21	0	59.4	59.4	59.4	28.908	256	256;195	46		0	0.91438	0.96191	11.094	40	0.82948	0.89838	11.375	40	0.90375	0.91302	10.056	40	0.91438	0.96191	11.094	40	0.82948	0.89838	11.375	40	0.90375	0.91302	10.056
O75947;O75947-2;F5H608	O75947;O75947-2	16;13;7	16;13;7	16;13;7	ATP synthase subunit d, mitochondrial	ATP5H	>sp|O75947|ATP5H_HUMAN ATP synthase subunit d, mitochondrial OS=Homo sapiens GN=ATP5H PE=1 SV=3;>sp|O75947-2|ATP5H_HUMAN Isoform 2 of ATP synthase subunit d, mitochondrial OS=Homo sapiens GN=ATP5H	3	16	16	16	16	0	16	0	16	0	82.6	82.6	82.6	18.491	161	161;137;102	33		5.9278e-154	0.86539	0.90665	19.508	28	0.84398	0.84427	19.909	28	0.99075	0.93672	15.311	28	0.86539	0.90665	19.508	28	0.84398	0.84427	19.909	28	0.99075	0.93672	15.311
P56385	P56385	5	5	5	ATP synthase subunit e, mitochondrial	ATP5I	>sp|P56385|ATP5I_HUMAN ATP synthase subunit e, mitochondrial OS=Homo sapiens GN=ATP5I PE=1 SV=2	1	5	5	5	5	0	5	0	5	0	62.3	62.3	62.3	7.9331	69	69	8		3.6735e-18	0.90824	1.0007	15.921	6	0.74003	0.85558	19.731	6	0.87702	0.902	8.0979	6	0.90824	1.0007	15.921	6	0.74003	0.85558	19.731	6	0.87702	0.902	8.0979
A8MUH2;P18859	A8MUH2;P18859	3;3	3;3	3;3	ATP synthase-coupling factor 6, mitochondrial	ATP5J	>tr|A8MUH2|A8MUH2_HUMAN ATP synthase-coupling factor 6, mitochondrial OS=Homo sapiens GN=ATP5J PE=3 SV=1;>sp|P18859|ATP5J_HUMAN ATP synthase-coupling factor 6, mitochondrial OS=Homo sapiens GN=ATP5J PE=1 SV=1	2	3	3	3	3	0	3	0	3	0	31.1	31.1	31.1	13.954	119	119;108	3		1.9916e-05	0.91796	1.0131	22.369	3	0.73276	0.8359	20.838	3	0.82772	0.83304	10.548	3	0.91796	1.0131	22.369	3	0.73276	0.8359	20.838	3	0.82772	0.83304	10.548
P56134;F8W7V3	P56134;F8W7V3	6;5	4;3	3;3	ATP synthase subunit f, mitochondrial	ATP5J2	>sp|P56134|ATPK_HUMAN ATP synthase subunit f, mitochondrial OS=Homo sapiens GN=ATP5J2 PE=1 SV=3;>tr|F8W7V3|F8W7V3_HUMAN ATP synthase subunit f, mitochondrial OS=Homo sapiens GN=ATP5J2 PE=4 SV=1	2	6	4	3	6	0	4	0	3	0	52.1	26.6	17	10.918	94	94;55	5		8.1581e-52	0.86602	0.96347	11.109	5	0.90815	0.9519	51.961	5	1.1232	1.0296	54.071	5	0.86602	0.96347	11.109	5	0.90815	0.9519	51.961	5	1.1232	1.0296	54.071
O75964;E9PN17	O75964;E9PN17	8;8	8;8	8;8	ATP synthase subunit g, mitochondrial	ATP5L	>sp|O75964|ATP5L_HUMAN ATP synthase subunit g, mitochondrial OS=Homo sapiens GN=ATP5L PE=1 SV=3;>tr|E9PN17|E9PN17_HUMAN ATP synthase subunit g, mitochondrial OS=Homo sapiens GN=ATP5L PE=4 SV=1	2	8	8	8	8	0	8	0	8	0	52.4	52.4	52.4	11.428	103	103;76	11		6.0561e-160	0.88932	0.95333	7.532	11	0.78546	0.86026	10.609	11	0.9066	0.89538	7.8902	11	0.88932	0.95333	7.532	11	0.78546	0.86026	10.609	11	0.9066	0.89538	7.8902
P48047;H7C0C1;H7C068;H7C086	P48047	16;7;5;4	16;7;5;4	16;7;5;4	ATP synthase subunit O, mitochondrial	ATP5O	>sp|P48047|ATPO_HUMAN ATP synthase subunit O, mitochondrial OS=Homo sapiens GN=ATP5O PE=1 SV=1	4	16	16	16	16	0	16	0	16	0	76.5	76.5	76.5	23.277	213	213;191;86;74	40		0	0.92329	0.98621	20.186	33	0.82464	0.92326	24.022	33	0.91593	0.94395	11.901	32	0.92329	0.98621	20.186	33	0.82464	0.92326	24.022	33	0.91593	0.94395	11.901
Q99766;Q8WXQ4;Q99766-2;Q99766-3	Q99766;Q8WXQ4	5;3;1;1	5;3;1;1	5;3;1;1	ATP synthase subunit s, mitochondrial	ATP5S	>sp|Q99766|ATP5S_HUMAN ATP synthase subunit s, mitochondrial OS=Homo sapiens GN=ATP5S PE=1 SV=3;>tr|Q8WXQ4|Q8WXQ4_HUMAN ATP synthase coupling factor B-like 1 OS=Homo sapiens GN=ATP5S PE=2 SV=1	4	5	5	5	5	0	5	0	5	0	22.3	22.3	22.3	24.866	215	215;266;136;127	5		8.6999e-13	0.73499	0.77495	43.897	4	0.73359	0.86661	35.545	4	1.0545	1.1847	8.7263	4	0.73499	0.77495	43.897	4	0.73359	0.86661	35.545	4	1.0545	1.1847	8.7263
F5GYX8;F5H4W7;Q9NW81;E9PDC6;Q9NW81-3;Q9NW81-2	F5GYX8;F5H4W7;Q9NW81;E9PDC6	6;6;6;5;2;1	6;6;6;5;2;1	6;6;6;5;2;1	ATP synthase subunit s-like protein	ATP5SL	>tr|F5GYX8|F5GYX8_HUMAN ATP synthase subunit s-like protein OS=Homo sapiens GN=ATP5SL PE=4 SV=1;>tr|F5H4W7|F5H4W7_HUMAN ATP synthase subunit s-like protein OS=Homo sapiens GN=ATP5SL PE=4 SV=1;>sp|Q9NW81|AT5SL_HUMAN ATP synthase subunit s-like protein OS=Ho	6	6	6	6	6	0	6	0	6	0	20.4	20.4	20.4	37.546	333	333;263;257;230;191;158	9		2.522e-19	1.2629	1.3844	140.89	7	1.4312	1.4808	148.96	7	0.85886	0.94755	17.56	7	1.2629	1.3844	140.89	7	1.4312	1.4808	148.96	7	0.85886	0.94755	17.56
O75787;B7Z9I3;B7Z413;B7Z1I9;H7C3E1;H0Y750;H7C240	O75787;B7Z9I3;B7Z413;B7Z1I9;H7C3E1;H0Y750	5;5;5;4;4;4;1	5;5;5;4;4;4;1	5;5;5;4;4;4;1	Renin receptor	ATP6AP2	>sp|O75787|RENR_HUMAN Renin receptor OS=Homo sapiens GN=ATP6AP2 PE=1 SV=2;>tr|B7Z9I3|B7Z9I3_HUMAN Renin receptor OS=Homo sapiens GN=ATP6AP2 PE=2 SV=1;>tr|B7Z413|B7Z413_HUMAN Renin receptor OS=Homo sapiens GN=ATP6AP2 PE=2 SV=1;>tr|B7Z1I9|B7Z1I9_HUMAN Renin	7	5	5	5	5	0	5	0	5	0	18.9	18.9	18.9	39.008	350	350;318;274;272;259;243;203	8		6.0194e-21	1.278	1.3371	37.22	8	0.80547	0.88088	32.726	8	0.62248	0.6717	49.672	8	1.278	1.3371	37.22	8	0.80547	0.88088	32.726	8	0.62248	0.6717	49.672
Q93050-3;F5H569;Q93050;Q93050-1;B7Z641;F5H1T6	Q93050-3;F5H569;Q93050;Q93050-1;B7Z641	9;9;9;9;7;3	9;9;9;9;7;3	8;8;8;8;6;2	V-type proton ATPase 116 kDa subunit a isoform 1	ATP6V0A1	>sp|Q93050-3|VPP1_HUMAN Isoform 3 of V-type proton ATPase 116 kDa subunit a isoform 1 OS=Homo sapiens GN=ATP6V0A1;>tr|F5H569|F5H569_HUMAN V-type proton ATPase 116 kDa subunit a isoform 1 OS=Homo sapiens GN=ATP6V0A1 PE=4 SV=1;>sp|Q93050|VPP1_HUMAN V-type pr	6	9	9	8	9	0	9	0	8	0	14.1	14.1	13.1	96.599	838	838;837;837;831;788;483	11		2.933e-23	1.1406	1.1333	17.714	10	0.8662	0.89802	29.35	10	0.88418	0.9505	25.513	10	1.1406	1.1333	17.714	10	0.8662	0.89802	29.35	10	0.88418	0.9505	25.513
Q9Y487;Q8TBM3;F5H5F3	Q9Y487;Q8TBM3	5;3;1	4;3;1	4;3;1	V-type proton ATPase 116 kDa subunit a isoform 2	ATP6V0A2	>sp|Q9Y487|VPP2_HUMAN V-type proton ATPase 116 kDa subunit a isoform 2 OS=Homo sapiens GN=ATP6V0A2 PE=1 SV=2;>tr|Q8TBM3|Q8TBM3_HUMAN ATP6V0A2 protein OS=Homo sapiens GN=ATP6V0A2 PE=2 SV=1	3	5	4	4	5	0	4	0	4	0	7.6	6.7	6.7	98.081	856	856;372;328	4		6.5018e-10	0.79769	0.77201	30.333	3	0.82834	0.79108	21.335	3	0.81921	0.93792	13.081	3	0.79769	0.77201	30.333	3	0.82834	0.79108	21.335	3	0.81921	0.93792	13.081
P27449;H3BR50	P27449;H3BR50	2;2	2;2	2;2	V-type proton ATPase 16 kDa proteolipid subunit	ATP6V0C	>sp|P27449|VATL_HUMAN V-type proton ATPase 16 kDa proteolipid subunit OS=Homo sapiens GN=ATP6V0C PE=1 SV=1;>tr|H3BR50|H3BR50_HUMAN V-type proton ATPase 16 kDa proteolipid subunit OS=Homo sapiens GN=ATP6V0C PE=3 SV=1	2	2	2	2	2	0	2	0	2	0	31.6	31.6	31.6	15.736	155	155;87	6		3.0538e-23	0.89489	0.96466	10.165	6	0.8246	0.95108	9.0315	6	0.95851	0.97826	5.908	6	0.89489	0.96466	10.165	6	0.8246	0.95108	9.0315	6	0.95851	0.97826	5.908
F5GYQ1;P61421;F8WEN9;H3BQJ1;H3BPS0;H3BTB4	F5GYQ1;P61421;F8WEN9	8;8;8;2;1;1	8;8;8;2;1;1	8;8;8;2;1;1	V-type proton ATPase subunit d 1	ATP6V0D1	>tr|F5GYQ1|F5GYQ1_HUMAN V-type proton ATPase subunit d 1 OS=Homo sapiens GN=ATP6V0D1 PE=4 SV=1;>sp|P61421|VA0D1_HUMAN V-type proton ATPase subunit d 1 OS=Homo sapiens GN=ATP6V0D1 PE=1 SV=1;>tr|F8WEN9|F8WEN9_HUMAN V-type proton ATPase subunit d 1 OS=Homo sa	6	8	8	8	8	1	8	1	8	1	25	25	25	44.659	392	392;351;274;193;110;109	14	1	4.4499e-30	0.86966	0.92173	48.905	13	0.70659	0.81821	19.04	13	0.8088	0.83878	51.2	13	0.86437	0.91366	50.925	12	0.7056	0.81133	19.85	12	0.80132	0.8279	53.341
Q8N8Y2	Q8N8Y2	1	1	1	V-type proton ATPase subunit d 2	ATP6V0D2	>sp|Q8N8Y2|VA0D2_HUMAN V-type proton ATPase subunit d 2 OS=Homo sapiens GN=ATP6V0D2 PE=2 SV=1	1	1	1	1	1	0	1	0	1	0	5.1	5.1	5.1	40.426	350	350	2		0.00055305	NaN	NaN	NaN	1	NaN	NaN	NaN	1	NaN	NaN	NaN	1	NaN	NaN	NaN	1	NaN	NaN	NaN	1	NaN	NaN	NaN
P38606;B7Z1R5;B7Z2V6;C9JVW8;C9JA17	P38606;B7Z1R5;B7Z2V6	20;20;11;5;5	20;20;11;5;5	20;20;11;5;5	V-type proton ATPase catalytic subunit A	ATP6V1A	>sp|P38606|VATA_HUMAN V-type proton ATPase catalytic subunit A OS=Homo sapiens GN=ATP6V1A PE=1 SV=2;>tr|B7Z1R5|B7Z1R5_HUMAN V-type proton ATPase catalytic subunit A OS=Homo sapiens GN=ATP6V1A PE=2 SV=1;>tr|B7Z2V6|B7Z2V6_HUMAN V-type proton ATPase catalytic	5	20	20	20	20	6	20	6	20	6	40.4	40.4	40.4	68.303	617	617;584;334;221;185	38	7	0	0.70291	0.75464	23.319	36	0.67018	0.74584	13.895	36	0.95524	1.0278	20.158	36	0.70831	0.75737	21.235	30	0.68178	0.75654	13.555	30	0.95524	1.0278	17.949
P21281;H0YC04;B4DFM5;B4DQI9;P15313;C9JL73;B4DWH7;E5RGH6;C9JNS9;C9J5E3;H0YAT8;H0YC45	P21281;H0YC04;B4DFM5	22;13;11;7;5;5;5;3;2;2;2;1	22;13;11;7;5;5;5;3;2;2;2;1	22;13;11;7;5;5;5;3;2;2;2;1	V-type proton ATPase subunit B, brain isoform	ATP6V1B2	>sp|P21281|VATB2_HUMAN V-type proton ATPase subunit B, brain isoform OS=Homo sapiens GN=ATP6V1B2 PE=1 SV=3;>tr|H0YC04|H0YC04_HUMAN V-type proton ATPase subunit B, brain isoform (Fragment) OS=Homo sapiens GN=ATP6V1B2 PE=4 SV=1;>tr|B4DFM5|B4DFM5_HUMAN Unchar	12	22	22	22	18	16	18	16	18	16	55	55	55	56.5	511	511;199;385;278;513;496;488;66;249;248;56;49	30	25	0	0.89057	0.92525	26.196	46	0.83596	0.92314	23.651	46	0.94276	1.0334	16.263	46	0.84855	0.90812	27.584	26	0.84831	0.94775	26.196	26	0.96122	1.0704	13.246
P21283;E7EV59	P21283;E7EV59	13;9	13;9	13;9	V-type proton ATPase subunit C 1	ATP6V1C1	>sp|P21283|VATC1_HUMAN V-type proton ATPase subunit C 1 OS=Homo sapiens GN=ATP6V1C1 PE=1 SV=4;>tr|E7EV59|E7EV59_HUMAN V-type proton ATPase subunit C 1 OS=Homo sapiens GN=ATP6V1C1 PE=4 SV=1	2	13	13	13	13	0	13	0	13	0	49	49	49	43.941	382	382;307	16		4.1985e-107	0.92389	0.97842	13.855	14	0.9415	0.9691	23.087	14	1.0136	1.0021	30.705	14	0.92389	0.97842	13.855	14	0.9415	0.9691	23.087	14	1.0136	1.0021	30.705
Q9Y5K8;G3V559;G3V2S6;G3V2V6;G3V3T8;H0YJH8;H0YJS0;G3V341;H0YJ55;G3V5S7	Q9Y5K8;G3V559;G3V2S6;G3V2V6;G3V3T8	8;6;5;5;4;3;3;3;2;1	8;6;5;5;4;3;3;3;2;1	8;6;5;5;4;3;3;3;2;1	V-type proton ATPase subunit D	ATP6V1D	>sp|Q9Y5K8|VATD_HUMAN V-type proton ATPase subunit D OS=Homo sapiens GN=ATP6V1D PE=1 SV=1;>tr|G3V559|G3V559_HUMAN V-type proton ATPase subunit D OS=Homo sapiens GN=ATP6V1D PE=4 SV=1;>tr|G3V2S6|G3V2S6_HUMAN V-type proton ATPase subunit D OS=Homo sapiens GN=	10	8	8	8	7	1	7	1	7	1	36	36	36	28.262	247	247;179;192;148;86;153;119;72;44;59	8	1	2.6836e-60	0.98373	1.0499	17.042	9	0.9478	1.0624	26.405	9	0.91076	1.0131	47.18	9	0.97165	1.0554	13.615	8	0.90999	1.0442	19.253	8	0.91056	1.004	23.337
P36543;P36543-2;C9J8H1;A8MUN4	P36543;P36543-2;C9J8H1;A8MUN4	11;10;8;8	11;10;8;8	8;8;6;5	V-type proton ATPase subunit E 1	ATP6V1E1	>sp|P36543|VATE1_HUMAN V-type proton ATPase subunit E 1 OS=Homo sapiens GN=ATP6V1E1 PE=1 SV=1;>sp|P36543-2|VATE1_HUMAN Isoform 2 of V-type proton ATPase subunit E 1 OS=Homo sapiens GN=ATP6V1E1;>tr|C9J8H1|C9J8H1_HUMAN V-type proton ATPase subunit E 1 (Fragm	4	11	11	8	11	0	11	0	8	0	51.8	51.8	34.5	26.145	226	226;204;203;196	21		1.9612e-71	0.93821	1.009	11.822	18	0.92198	1.0523	17.429	18	0.96022	0.9911	17.336	18	0.93821	1.009	11.822	18	0.92198	1.0523	17.429	18	0.96022	0.9911	17.336
C9J2K4;Q16864	C9J2K4;Q16864	9;9	9;9	9;9	V-type proton ATPase subunit F	ATP6V1F	>tr|C9J2K4|C9J2K4_HUMAN V-type proton ATPase subunit F OS=Homo sapiens GN=ATP6V1F PE=3 SV=1;>sp|Q16864|VATF_HUMAN V-type proton ATPase subunit F OS=Homo sapiens GN=ATP6V1F PE=1 SV=2	2	9	9	9	9	0	9	0	9	0	72.8	72.8	72.8	16.401	147	147;119	14		1.9746e-57	1.0404	1.1053	15.327	12	0.8536	0.97561	17.827	12	0.84836	0.853	19.661	12	1.0404	1.1053	15.327	12	0.8536	0.97561	17.827	12	0.84836	0.853	19.661
O75348;C9JRT2;O95670;F2Z307;Q5HYU8;C9JYK3	O75348	7;2;2;2;2;2	7;2;2;2;2;2	7;2;2;2;2;2	V-type proton ATPase subunit G 1	ATP6V1G1	>sp|O75348|VATG1_HUMAN V-type proton ATPase subunit G 1 OS=Homo sapiens GN=ATP6V1G1 PE=1 SV=3	6	7	7	7	7	0	7	0	7	0	64.4	64.4	64.4	13.757	118	118;133;118;99;78;63	10		2.1653e-58	0.93503	1.0019	11.771	10	0.89801	1.017	10.083	10	0.97818	1.0085	3.7668	10	0.93503	1.0019	11.771	10	0.89801	1.017	10.083	10	0.97818	1.0085	3.7668
Q9UI12;Q9UI12-2;G3V126;E5RG90;E5RFZ9;E5RHH0;E5RG49;E5RJG1;E5RK31	Q9UI12;Q9UI12-2;G3V126	9;9;8;2;1;1;1;1;1	9;9;8;2;1;1;1;1;1	9;9;8;2;1;1;1;1;1	V-type proton ATPase subunit H	ATP6V1H	>sp|Q9UI12|VATH_HUMAN V-type proton ATPase subunit H OS=Homo sapiens GN=ATP6V1H PE=1 SV=1;>sp|Q9UI12-2|VATH_HUMAN Isoform 2 of V-type proton ATPase subunit H OS=Homo sapiens GN=ATP6V1H;>tr|G3V126|G3V126_HUMAN ATPase, H+ transporting, lysosomal 50/57kDa, V1	9	9	9	9	9	0	9	0	9	0	26.1	26.1	26.1	55.882	483	483;465;443;103;105;102;101;48;36	19		4.3688e-95	1.0111	1.0752	16.635	11	1.0155	1.0748	15.574	11	0.98744	1.0589	17.069	11	1.0111	1.0752	16.635	11	1.0155	1.0748	15.574	11	0.98744	1.0589	17.069
Q04656-3;Q04656-2;Q04656;Q04656-5;Q04656-4;Q59HD1;Q762B6;P35670;P35670-4;F5H748;E7ET55;P35670-3;P35670-2;F5H562;E7EQQ2	Q04656-3;Q04656-2;Q04656;Q04656-5;Q04656-4	8;8;8;8;5;2;2;1;1;1;1;1;1;1;1	8;8;8;8;5;2;2;1;1;1;1;1;1;1;1	8;8;8;8;5;2;2;1;1;1;1;1;1;1;1	Copper-transporting ATPase 1	ATP7A	>sp|Q04656-3|ATP7A_HUMAN Isoform 2 of Copper-transporting ATPase 1 OS=Homo sapiens GN=ATP7A;>sp|Q04656-2|ATP7A_HUMAN Isoform 1 of Copper-transporting ATPase 1 OS=Homo sapiens GN=ATP7A;>sp|Q04656|ATP7A_HUMAN Copper-transporting ATPase 1 OS=Homo sapiens GN=A	15	8	8	8	8	0	8	0	8	0	7.4	7.4	7.4	172.08	1581	1581;1514;1500;1422;503;682;274;1465;1447;1400;1387;1354;1258;1035;676	8		3.5141e-16	1.0984	1.0521	16.074	8	0.74914	0.7506	20.902	8	0.60157	0.6175	10.504	8	1.0984	1.0521	16.074	8	0.74914	0.7506	20.902	8	0.60157	0.6175	10.504
B7Z7I6;E9PPX6	B7Z7I6	9;2	9;2	1;1		ATPAF1	>tr|B7Z7I6|B7Z7I6_HUMAN ATP synthase mitochondrial F1 complex assembly factor 1 OS=Homo sapiens GN=ATPAF1 PE=2 SV=1	2	9	9	1	9	1	9	1	1	1	47.5	47.5	5.4	27.438	240	240;45	14	1	1.092e-89	0.68153	0.72973	32.664	13	0.86952	0.99789	28.355	13	1.1502	1.1172	32.808	13	0.67194	0.7138	33.675	12	0.86772	0.98169	29.615	12	1.1529	1.1415	34.231
Q8N5M1;E9PMH4;C9J2Q2	Q8N5M1;E9PMH4;C9J2Q2	10;6;6	10;6;6	10;6;6	ATP synthase mitochondrial F1 complex assembly factor 2	ATPAF2	>sp|Q8N5M1|ATPF2_HUMAN ATP synthase mitochondrial F1 complex assembly factor 2 OS=Homo sapiens GN=ATPAF2 PE=1 SV=1;>tr|E9PMH4|E9PMH4_HUMAN ATP synthase mitochondrial F1 complex assembly factor 2 OS=Homo sapiens GN=ATPAF2 PE=4 SV=1;>tr|C9J2Q2|C9J2Q2_HUMAN A	3	10	10	10	10	0	10	0	10	0	39.4	39.4	39.4	32.772	289	289;208;205	13		1.4266e-82	1.0296	1.1001	13.928	9	1.0187	1.091	25.387	9	0.88022	0.91341	23.705	9	1.0296	1.1001	13.928	9	1.0187	1.091	25.387	9	0.88022	0.91341	23.705
Q7L8W6;H0YND7;H0YNH5	Q7L8W6;H0YND7;H0YNH5	6;4;4	6;4;4	6;4;4	ATP-binding domain-containing protein 4	ATPBD4	>sp|Q7L8W6|ATBD4_HUMAN ATP-binding domain-containing protein 4 OS=Homo sapiens GN=ATPBD4 PE=1 SV=3;>tr|H0YND7|H0YND7_HUMAN ATP-binding domain-containing protein 4 (Fragment) OS=Homo sapiens GN=ATPBD4 PE=4 SV=1;>tr|H0YNH5|H0YNH5_HUMAN ATP-binding domain-con	3	6	6	6	6	0	6	0	6	0	28.8	28.8	28.8	30.306	267	267;169;155	7		6.5317e-75	0.86714	0.92382	62.077	6	0.9378	1.0375	37.027	6	1.2876	1.2493	57.581	6	0.86714	0.92382	62.077	6	0.9378	1.0375	37.027	6	1.2876	1.2493	57.581
Q13535;Q13535-3;Q13535-2;D6RIG7;H0Y9K2;D6RFJ6;H0Y8Y6;H0Y8R8	Q13535;Q13535-3;Q13535-2	17;17;16;3;2;1;1;1	17;17;16;3;2;1;1;1	17;17;16;3;2;1;1;1	Serine/threonine-protein kinase ATR	ATR	>sp|Q13535|ATR_HUMAN Serine/threonine-protein kinase ATR OS=Homo sapiens GN=ATR PE=1 SV=3;>sp|Q13535-3|ATR_HUMAN Isoform 3 of Serine/threonine-protein kinase ATR OS=Homo sapiens GN=ATR;>sp|Q13535-2|ATR_HUMAN Isoform 2 of Serine/threonine-protein kinase ATR	8	17	17	17	17	0	17	0	17	0	8.1	8.1	8.1	301.36	2644	2644;2610;2580;309;457;100;80;39	19		1.1919e-31	1.2623	1.1876	18.864	18	1.0588	1.133	28.566	18	0.9621	1.0432	26.474	18	1.2623	1.1876	18.864	18	1.0588	1.133	28.566	18	0.9621	1.0432	26.474
O75882;O75882-2;O75882-3;H7BXY8	O75882;O75882-2;O75882-3;H7BXY8	3;3;3;3	3;3;3;3	3;3;3;3	Attractin	ATRN	>sp|O75882|ATRN_HUMAN Attractin OS=Homo sapiens GN=ATRN PE=1 SV=2;>sp|O75882-2|ATRN_HUMAN Isoform 2 of Attractin OS=Homo sapiens GN=ATRN;>sp|O75882-3|ATRN_HUMAN Isoform 3 of Attractin OS=Homo sapiens GN=ATRN;>tr|H7BXY8|H7BXY8_HUMAN Attractin OS=Homo sapien	4	3	3	3	3	0	3	0	3	0	2.3	2.3	2.3	158.54	1429	1429;1272;1198;1193	4		1.5452e-05	1.5107	1.4433	16.221	4	0.8281	0.89965	17.717	4	0.52166	0.57852	13.179	4	1.5107	1.4433	16.221	4	0.8281	0.89965	17.717	4	0.52166	0.57852	13.179
P46100-6;F8WDE0	P46100-6;F8WDE0	47;46	3;3	3;3		ATRX	>sp|P46100-6|ATRX_HUMAN Isoform 6 of Transcriptional regulator ATRX OS=Homo sapiens GN=ATRX;>tr|F8WDE0|F8WDE0_HUMAN Transcriptional regulator ATRX OS=Homo sapiens GN=ATRX PE=4 SV=1	2	47	3	3	8	47	0	3	0	3	34.5	2.7	2.7	151.55	1350	1350;1345		7	0	4.1115	0.84317	97.071	3	5.8394	2.5045	116.1	3	3.3383	3.0026	53.514	3	NaN	NaN	NaN	0	NaN	NaN	NaN	0	NaN	NaN	NaN
P46100;P46100-3;P46100-2;H0Y3T0;Q5H9A3;H7BYW8	P46100;P46100-3;P46100-2	125;121;114;8;3;3	125;121;114;8;3;3	5;5;0;0;2;2	Transcriptional regulator ATRX	ATRX	>sp|P46100|ATRX_HUMAN Transcriptional regulator ATRX OS=Homo sapiens GN=ATRX PE=1 SV=5;>sp|P46100-3|ATRX_HUMAN Isoform 2 of Transcriptional regulator ATRX OS=Homo sapiens GN=ATRX;>sp|P46100-2|ATRX_HUMAN Isoform 1 of Transcriptional regulator ATRX OS=Homo s	6	125	125	5	22	125	22	125	1	5	50.2	50.2	2	282.58	2492	2492;2375;2288;160;126;122	27	682	0	3.7727	0.75423	130.51	471	15.078	3.5984	185.39	471	3.7228	3.7449	62.234	471	1.0248	0.99584	20.257	25	0.73327	0.78099	24.689	25	0.73103	0.79529	24.452
Q9UBB4;Q9UBB4-2;E7ESH8;B1AHE4;H0Y7N2;B1AHE3	Q9UBB4;Q9UBB4-2;E7ESH8	14;12;11;5;3;1	14;12;11;5;3;1	14;12;11;5;3;1	Ataxin-10	ATXN10	>sp|Q9UBB4|ATX10_HUMAN Ataxin-10 OS=Homo sapiens GN=ATXN10 PE=1 SV=1;>sp|Q9UBB4-2|ATX10_HUMAN Isoform 2 of Ataxin-10 OS=Homo sapiens GN=ATXN10;>tr|E7ESH8|E7ESH8_HUMAN Ataxin-10 OS=Homo sapiens GN=ATXN10 PE=4 SV=2	6	14	14	14	14	0	14	0	14	0	49.5	49.5	49.5	53.488	475	475;411;453;197;172;126	28		0	0.61566	0.64642	26.48	20	0.52755	0.61525	18.762	20	0.83703	0.87293	23.362	20	0.61566	0.64642	26.48	20	0.52755	0.61525	18.762	20	0.83703	0.87293	23.362
Q99700;Q99700-4;F8VQP2;F8WB06;Q99700-2;H0YH87;Q24JQ7;F8W0B5;F8VVY6;F8VQS0;F8VRK6;F8VZQ7	Q99700;Q99700-4;F8VQP2;F8WB06;Q99700-2;H0YH87;Q24JQ7	14;14;14;14;14;14;12;4;3;3;3;2	14;14;14;14;14;14;12;4;3;3;3;2	14;14;14;14;14;14;12;4;3;3;3;2	Ataxin-2	ATXN2	>sp|Q99700|ATX2_HUMAN Ataxin-2 OS=Homo sapiens GN=ATXN2 PE=1 SV=2;>sp|Q99700-4|ATX2_HUMAN Isoform 4 of Ataxin-2 OS=Homo sapiens GN=ATXN2;>tr|F8VQP2|F8VQP2_HUMAN Ataxin-2 OS=Homo sapiens GN=ATXN2 PE=4 SV=1;>tr|F8WB06|F8WB06_HUMAN Ataxin-2 OS=Homo sapiens GN	12	14	14	14	14	1	14	1	14	1	16.3	16.3	16.3	140.28	1313	1313;1243;1073;1050;995;916;1006;231;184;153;121;149	22	2	1.5964e-81	1.262	1.228	24.536	22	1.0855	1.1024	63.451	22	0.90277	0.93945	46.438	22	1.2578	1.2181	24.067	21	1.1139	1.1054	53.056	21	0.90519	0.94475	47.522
Q8WWM7;Q8WWM7-3;Q63ZY4;Q8WWM7-2;A8K1R6;Q8WWM7-4;Q8WWM7-5;Q8WWM7-6;H3BUF6;C9JXV8;Q8WWM7-7;H3BSK9;H3BUE3;H3BSQ5;H3BRB0	Q8WWM7;Q8WWM7-3;Q63ZY4;Q8WWM7-2;A8K1R6;Q8WWM7-4;Q8WWM7-5;Q8WWM7-6;H3BUF6;C9JXV8;Q8WWM7-7	28;27;27;27;27;27;27;27;26;14;14;12;5;5;1	28;27;27;27;27;27;27;27;26;14;14;12;5;5;1	28;27;27;27;27;27;27;27;26;14;14;12;5;5;1	Ataxin-2-like protein	ATXN2L	>sp|Q8WWM7|ATX2L_HUMAN Ataxin-2-like protein OS=Homo sapiens GN=ATXN2L PE=1 SV=2;>sp|Q8WWM7-3|ATX2L_HUMAN Isoform 3 of Ataxin-2-like protein OS=Homo sapiens GN=ATXN2L;>tr|Q63ZY4|Q63ZY4_HUMAN ATXN2L protein OS=Homo sapiens GN=ATXN2L PE=2 SV=1;>sp|Q8WWM7-2|A	15	28	28	28	28	1	28	1	28	1	39.4	39.4	39.4	113.37	1075	1075;1097;1062;1062;1044;1044;1044;968;1068;400;399;336;217;91;401	41	1	3.6834e-201	0.83302	0.80932	21.483	38	0.9157	0.99414	19.941	38	1.0267	1.0972	9.7963	38	0.83302	0.80932	21.483	38	0.9157	0.99414	19.941	38	1.0267	1.0972	9.7963
F5H4C0;H0YFR2;F5H7N7;F5H096;F5H211;E9PEE0;E9PE62;P54252;P54252-2;C9JQV6;E9PB63;G3V3R7;P54252-3;G3V4U9;G3V328;G3V3T6;E9PJN5;G3V526;G3V5H3;G3V4F4;G3V4F5;G3V2G1;D6RDL9;G3V2G2;G3V3S5;G3V390;G3V4B1;D6R9I5;G3V3T0;D3VVP3;G3V3A6	F5H4C0;H0YFR2;F5H7N7;F5H096;F5H211;E9PEE0;E9PE62;P54252;P54252-2;C9JQV6;E9PB63;G3V3R7;P54252-3;G3V4U9;G3V328;G3V3T6;E9PJN5;G3V526;G3V5H3;G3V4F4;G3V4F5	3;3;3;3;3;3;3;3;3;3;3;3;2;2;2;2;2;2;2;2;2;1;1;1;1;1;1;1;1;1;1	3;3;3;3;3;3;3;3;3;3;3;3;2;2;2;2;2;2;2;2;2;1;1;1;1;1;1;1;1;1;1	3;3;3;3;3;3;3;3;3;3;3;3;2;2;2;2;2;2;2;2;2;1;1;1;1;1;1;1;1;1;1	Ataxin-3	ATXN3	>tr|F5H4C0|F5H4C0_HUMAN Ataxin-3 OS=Homo sapiens GN=ATXN3 PE=4 SV=1;>tr|H0YFR2|H0YFR2_HUMAN Ataxin-3 OS=Homo sapiens GN=ATXN3 PE=4 SV=1;>tr|F5H7N7|F5H7N7_HUMAN Ataxin-3 OS=Homo sapiens GN=ATXN3 PE=4 SV=1;>tr|F5H096|F5H096_HUMAN Ataxin-3 OS=Homo sapiens GN=	31	3	3	3	3	0	3	0	3	0	10.3	10.3	10.3	43.273	377	377;375;374;372;370;369;366;364;361;354;346;329;306;278;260;232;205;200;161;159;150;223;182;151;114;110;110;99;95;79;78	3		6.072e-09	1.3281	1.3919	42.517	2	0.92551	0.99733	16.58	2	0.69684	0.71897	24.977	2	1.3281	1.3919	42.517	2	0.92551	0.99733	16.58	2	0.69684	0.71897	24.977
Q96GX2	Q96GX2	1	1	1	Putative ataxin-7-like protein 3B	ATXN7L3B	>sp|Q96GX2|A7L3B_HUMAN Putative ataxin-7-like protein 3B OS=Homo sapiens GN=ATXN7L3B PE=3 SV=2	1	1	1	1	1	0	1	0	1	0	20.6	20.6	20.6	10.771	97	97	1		7.1271e-40	NaN	NaN	NaN	1	NaN	NaN	NaN	1	NaN	NaN	NaN	1	NaN	NaN	NaN	1	NaN	NaN	NaN	1	NaN	NaN	NaN
Q13825;Q13825-2;B4DYI6	Q13825;Q13825-2;B4DYI6	8;5;4	8;5;4	8;5;4	Methylglutaconyl-CoA hydratase, mitochondrial	AUH	>sp|Q13825|AUHM_HUMAN Methylglutaconyl-CoA hydratase, mitochondrial OS=Homo sapiens GN=AUH PE=1 SV=1;>sp|Q13825-2|AUHM_HUMAN Isoform 2 of Methylglutaconyl-CoA hydratase, mitochondrial OS=Homo sapiens GN=AUH;>tr|B4DYI6|B4DYI6_HUMAN Methylglutaconyl-CoA hydr	3	8	8	8	8	0	8	0	8	0	20.1	20.1	20.1	35.608	339	339;310;255	11		1.0003e-18	1.1291	1.1939	36.11	9	0.87338	0.97054	31.731	9	0.81104	0.84861	19.794	9	1.1291	1.1939	36.11	9	0.87338	0.97054	31.731	9	0.81104	0.84861	19.794
Q9Y679-2;Q9Y679;G8JLM8;Q9Y679-3	Q9Y679-2;Q9Y679;G8JLM8;Q9Y679-3	11;10;8;8	11;10;8;8	11;10;8;8	Ancient ubiquitous protein 1	AUP1	>sp|Q9Y679-2|AUP1_HUMAN Isoform Short of Ancient ubiquitous protein 1 OS=Homo sapiens GN=AUP1;>sp|Q9Y679|AUP1_HUMAN Ancient ubiquitous protein 1 OS=Homo sapiens GN=AUP1 PE=1 SV=1;>tr|G8JLM8|G8JLM8_HUMAN Ancient ubiquitous protein 1 OS=Homo sapiens GN=AUP1	4	11	11	11	11	1	11	1	11	1	38.8	38.8	38.8	45.786	410	410;476;375;373	15	1	7.8525e-143	1.2348	1.2923	11.458	12	1.206	1.3249	14.437	12	0.96365	1.0117	9.1596	12	1.2348	1.2923	11.458	12	1.206	1.3249	14.437	12	0.96365	1.0117	9.1596
O14965;A3KFJ0;Q5QPD4;A3KFJ1;Q5QPD2	O14965;A3KFJ0;Q5QPD4;A3KFJ1;Q5QPD2	1;1;1;1;1	1;1;1;1;1	1;1;1;1;1	Aurora kinase A	AURKA	>sp|O14965|AURKA_HUMAN Aurora kinase A OS=Homo sapiens GN=AURKA PE=1 SV=2;>tr|A3KFJ0|A3KFJ0_HUMAN Aurora kinase A OS=Homo sapiens GN=AURKA PE=3 SV=1;>tr|Q5QPD4|Q5QPD4_HUMAN Aurora kinase A (Fragment) OS=Homo sapiens GN=AURKA PE=2 SV=1;>tr|A3KFJ1|A3KFJ1_HUM	5	1	1	1	1	0	1	0	1	0	5	5	5	45.809	403	403;347;271;189;147	2		2.2746e-17	NaN	NaN	NaN	0	NaN	NaN	NaN	0	NaN	NaN	NaN	0	NaN	NaN	NaN	0	NaN	NaN	NaN	0	NaN	NaN	NaN
Q9NWT8	Q9NWT8	2	2	2	Aurora kinase A-interacting protein	AURKAIP1	>sp|Q9NWT8|AKIP_HUMAN Aurora kinase A-interacting protein OS=Homo sapiens GN=AURKAIP1 PE=1 SV=1	1	2	2	2	2	0	2	0	2	0	7	7	7	22.354	199	199	4		3.2818e-06	1.3258	1.4116	14.891	3	0.99257	1.0389	20.198	3	0.84576	0.77108	17.148	3	1.3258	1.4116	14.891	3	0.99257	1.0389	20.198	3	0.84576	0.77108	17.148
Q9NQS1;H0YKR0	Q9NQS1	5;1	5;1	5;1	Cell death regulator Aven	AVEN	>sp|Q9NQS1|AVEN_HUMAN Cell death regulator Aven OS=Homo sapiens GN=AVEN PE=1 SV=1	2	5	5	5	5	0	5	0	5	0	21.8	21.8	21.8	38.506	362	362;59	5		1.6093e-88	0.67043	0.71367	22.343	5	0.66687	0.7556	17.957	4	1.0535	1.0583	3.3584	4	0.67043	0.71367	22.343	5	0.66687	0.7556	17.957	4	1.0535	1.0583	3.3584
Q8NBF6;B8ZZW5;Q8NBF6-2;F8WCK7;H7C0I1;Q8N6Z3	Q8NBF6;B8ZZW5;Q8NBF6-2;F8WCK7;H7C0I1;Q8N6Z3	2;2;2;2;1;1	2;2;2;2;1;1	2;2;2;2;1;1	Late secretory pathway protein AVL9 homolog	AVL9	>sp|Q8NBF6|AVL9_HUMAN Late secretory pathway protein AVL9 homolog OS=Homo sapiens GN=AVL9 PE=1 SV=1;>tr|B8ZZW5|B8ZZW5_HUMAN Late secretory pathway protein AVL9 homolog OS=Homo sapiens GN=AVL9 PE=4 SV=1;>sp|Q8NBF6-2|AVL9_HUMAN Isoform 2 of Late secretory pa	6	2	2	2	2	0	2	0	2	0	3.7	3.7	3.7	71.947	648	648;630;591;590;568;463	2		0.00011796	NaN	NaN	NaN	1	NaN	NaN	NaN	1	NaN	NaN	NaN	1	NaN	NaN	NaN	1	NaN	NaN	NaN	1	NaN	NaN	NaN
Q5T686	Q5T686	1	1	1	Arginine vasopressin-induced protein 1	AVPI1	>sp|Q5T686|AVPI1_HUMAN Arginine vasopressin-induced protein 1 OS=Homo sapiens GN=AVPI1 PE=2 SV=3	1	1	1	1	1	0	1	0	1	0	18.4	18.4	18.4	16.773	147	147	1		0.00030185	NaN	NaN	NaN	1	NaN	NaN	NaN	1	NaN	NaN	NaN	1	NaN	NaN	NaN	1	NaN	NaN	NaN	1	NaN	NaN	NaN
P30530;P30530-2;Q12866;E9PHX8;F8WED1;H7C3L9	P30530;P30530-2	5;5;1;1;1;1	5;5;1;1;1;1	5;5;1;1;1;1	Tyrosine-protein kinase receptor UFO	AXL	>sp|P30530|UFO_HUMAN Tyrosine-protein kinase receptor UFO OS=Homo sapiens GN=AXL PE=1 SV=3;>sp|P30530-2|UFO_HUMAN Isoform Short of Tyrosine-protein kinase receptor UFO OS=Homo sapiens GN=AXL	6	5	5	5	5	0	5	0	5	0	6.8	6.8	6.8	98.335	894	894;885;999;823;556;257	6		1.1338e-14	2.1621	2.131	11.295	6	1.0566	1.1891	27.893	6	0.46991	0.53181	15.133	6	2.1621	2.131	11.295	6	1.0566	1.1891	27.893	6	0.46991	0.53181	15.133
Q9UPN4;Q9UPN4-2;I3L2J8;Q9UPN4-3;I3L2X7;I3L4M5;I3L316	Q9UPN4;Q9UPN4-2;I3L2J8;Q9UPN4-3	8;8;8;8;3;3;2	8;8;8;8;3;3;2	8;8;8;8;3;3;2	5-azacytidine-induced protein 1	AZI1	>sp|Q9UPN4|AZI1_HUMAN 5-azacytidine-induced protein 1 OS=Homo sapiens GN=AZI1 PE=1 SV=3;>sp|Q9UPN4-2|AZI1_HUMAN Isoform 2 of 5-azacytidine-induced protein 1 OS=Homo sapiens GN=AZI1;>tr|I3L2J8|I3L2J8_HUMAN 5-azacytidine-induced protein 1 OS=Homo sapiens GN=	7	8	8	8	8	0	8	0	8	0	8.7	8.7	8.7	122.15	1083	1083;1080;1047;1044;524;307;207	12		2.1124e-19	0.76399	0.75659	33.747	7	0.98732	1.0175	17.239	7	1.1705	1.3233	19.082	7	0.76399	0.75659	33.747	7	0.98732	1.0175	17.239	7	1.1705	1.3233	19.082
P61769;F5H6I0;H0YLF3	P61769;F5H6I0;H0YLF3	6;5;4	6;5;4	6;5;4	Beta-2-microglobulin;Beta-2-microglobulin form pI 5.3	B2M	>sp|P61769|B2MG_HUMAN Beta-2-microglobulin OS=Homo sapiens GN=B2M PE=1 SV=1;>tr|F5H6I0|F5H6I0_HUMAN Beta-2-microglobulin OS=Homo sapiens GN=B2M PE=3 SV=1;>tr|H0YLF3|H0YLF3_HUMAN Beta-2-microglobulin (Fragment) OS=Homo sapiens GN=B2M PE=3 SV=1	3	6	6	6	6	0	6	0	6	0	55.5	55.5	55.5	13.714	119	119;122;71	7		5.2195e-32	0.65508	0.71709	12.913	7	0.64757	0.68587	6.0514	7	0.98864	1.0003	6.6866	7	0.65508	0.71709	12.913	7	0.64757	0.68587	6.0514	7	0.98864	1.0003	6.6866
Q96L58	Q96L58	1	1	1	Beta-1,3-galactosyltransferase 6	B3GALT6	>sp|Q96L58|B3GT6_HUMAN Beta-1,3-galactosyltransferase 6 OS=Homo sapiens GN=B3GALT6 PE=2 SV=2	1	1	1	1	1	0	1	0	1	0	5.2	5.2	5.2	37.137	329	329	1		2.54e-06	NaN	NaN	NaN	0	NaN	NaN	NaN	0	NaN	NaN	NaN	0	NaN	NaN	NaN	0	NaN	NaN	NaN	0	NaN	NaN	NaN
O94766;G3V150;B7ZAB3;E9PNA1	O94766;G3V150;B7ZAB3;E9PNA1	4;4;4;2	4;4;4;2	4;4;4;2	Galactosylgalactosylxylosylprotein 3-beta-glucuronosyltransferase 3	B3GAT3	>sp|O94766|B3GA3_HUMAN Galactosylgalactosylxylosylprotein 3-beta-glucuronosyltransferase 3 OS=Homo sapiens GN=B3GAT3 PE=1 SV=2;>tr|G3V150|G3V150_HUMAN Beta-1,3-glucuronyltransferase 3 (Glucuronosyltransferase I), isoform CRA_a OS=Homo sapiens GN=B3GAT3 PE=	4	4	4	4	4	0	4	0	4	0	16.4	16.4	16.4	37.121	335	335;319;315;223	5		1.1748e-12	1.039	1.058	38.706	3	0.82642	0.88779	16.893	3	0.80376	0.94036	21.263	3	1.039	1.058	38.706	3	0.82642	0.88779	16.893	3	0.80376	0.94036	21.263
P15291;P15291-2;F5H0P7;Q86XA6;B4DMM8	P15291;P15291-2;F5H0P7;Q86XA6;B4DMM8	2;2;2;1;1	2;2;2;1;1	2;2;2;1;1	Beta-1,4-galactosyltransferase 1;Lactose synthase A protein;N-acetyllactosamine synthase;Beta-N-acetylglucosaminylglycopeptide beta-1,4-galactosyltransferase;Beta-N-acetylglucosaminyl-glycolipid beta-1,4-galactosyltransferase;Processed beta-1,4-galactosyltransferase 1	B4GALT1	>sp|P15291|B4GT1_HUMAN Beta-1,4-galactosyltransferase 1 OS=Homo sapiens GN=B4GALT1 PE=1 SV=5;>sp|P15291-2|B4GT1_HUMAN Isoform Short of Beta-1,4-galactosyltransferase 1 OS=Homo sapiens GN=B4GALT1;>tr|F5H0P7|F5H0P7_HUMAN Processed beta-1,4-galactosyltransfer	5	2	2	2	2	0	2	0	2	0	7.8	7.8	7.8	43.92	398	398;385;355;225;145	2		6.9752e-06	NaN	NaN	NaN	1	NaN	NaN	NaN	1	NaN	NaN	NaN	1	NaN	NaN	NaN	1	NaN	NaN	NaN	1	NaN	NaN	NaN
O60513;C9J3R8;E7ETS9;C9J4S5;C9J5S0	O60513;C9J3R8;E7ETS9;C9J4S5;C9J5S0	2;2;2;2;1	2;2;2;2;1	2;2;2;2;1	Beta-1,4-galactosyltransferase 4;N-acetyllactosamine synthase;Lactotriaosylceramide beta-1,4-galactosyltransferase	B4GALT4	>sp|O60513|B4GT4_HUMAN Beta-1,4-galactosyltransferase 4 OS=Homo sapiens GN=B4GALT4 PE=1 SV=1;>tr|C9J3R8|C9J3R8_HUMAN Lactotriaosylceramide beta-1,4-galactosyltransferase OS=Homo sapiens GN=B4GALT4 PE=4 SV=1;>tr|E7ETS9|E7ETS9_HUMAN Lactotriaosylceramide bet	5	2	2	2	2	0	2	0	2	0	7.6	7.6	7.6	40.041	344	344;301;246;136;118	2		2.4711e-05	2.3845	2.498	33.739	2	1.1594	1.2693	24.821	2	0.48049	0.50128	57.473	2	2.3845	2.498	33.739	2	1.1594	1.2693	24.821	2	0.48049	0.50128	57.473
O43286	O43286	1	1	1	Beta-1,4-galactosyltransferase 5	B4GALT5	>sp|O43286|B4GT5_HUMAN Beta-1,4-galactosyltransferase 5 OS=Homo sapiens GN=B4GALT5 PE=2 SV=1	1	1	1	1	1	0	1	0	1	0	2.1	2.1	2.1	45.118	388	388	4		0.0013328	1.9386	2.0222	99.749	2	0.79415	0.91167	1.0969	2	0.42594	0.47968	106.55	2	1.9386	2.0222	99.749	2	0.79415	0.91167	1.0969	2	0.42594	0.47968	106.55
Q9UPM9;A8MYG7;A8MTX4;Q9UPM9-2;I3L2B1;H7C3B7	Q9UPM9;A8MYG7;A8MTX4;Q9UPM9-2;I3L2B1;H7C3B7	1;1;1;1;1;1	1;1;1;1;1;1	1;1;1;1;1;1	B9 domain-containing protein 1	B9D1	>sp|Q9UPM9|B9D1_HUMAN B9 domain-containing protein 1 OS=Homo sapiens GN=B9D1 PE=1 SV=1;>tr|A8MYG7|A8MYG7_HUMAN B9 domain-containing protein 1 OS=Homo sapiens GN=B9D1 PE=4 SV=1;>tr|A8MTX4|A8MTX4_HUMAN B9 domain-containing protein 1 OS=Homo sapiens GN=B9D1 P	6	1	1	1	1	0	1	0	1	0	6.4	6.4	6.4	22.775	204	204;187;161;153;135;133	1		0.00094641	NaN	NaN	NaN	1	NaN	NaN	NaN	1	NaN	NaN	NaN	1	NaN	NaN	NaN	1	NaN	NaN	NaN	1	NaN	NaN	NaN
Q9BPU9	Q9BPU9	2	2	2	B9 domain-containing protein 2	B9D2	>sp|Q9BPU9|B9D2_HUMAN B9 domain-containing protein 2 OS=Homo sapiens GN=B9D2 PE=1 SV=2	1	2	2	2	2	0	2	0	2	0	17.1	17.1	17.1	19.261	175	175	2		6.5634e-13	0.89998	0.99137	9.9778	2	0.69192	0.83114	0.88823	2	0.71508	0.78518	5.5241	2	0.89998	0.99137	9.9778	2	0.69192	0.83114	0.88823	2	0.71508	0.78518	5.5241
Q14032	Q14032	1	1	1	Bile acid-CoA:amino acid N-acyltransferase	BAAT	>sp|Q14032|BAAT_HUMAN Bile acid-CoA:amino acid N-acyltransferase OS=Homo sapiens GN=BAAT PE=1 SV=1	1	1	1	1	1	0	1	0	1	0	2.9	2.9	2.9	46.299	418	418	1		6.4692e-17	NaN	NaN	NaN	1	NaN	NaN	NaN	1	NaN	NaN	NaN	1	NaN	NaN	NaN	1	NaN	NaN	NaN	1	NaN	NaN	NaN
Q9NWV8;Q9NWV8-3	Q9NWV8;Q9NWV8-3	1;1	1;1	1;1	BRISC and BRCA1-A complex member 1	BABAM1	>sp|Q9NWV8|BABA1_HUMAN BRISC and BRCA1-A complex member 1 OS=Homo sapiens GN=BABAM1 PE=1 SV=1;>sp|Q9NWV8-3|BABA1_HUMAN Isoform 3 of BRISC and BRCA1-A complex member 1 OS=Homo sapiens GN=BABAM1	2	1	1	1	1	0	1	0	1	0	7	7	7	36.56	329	329;171	1		4.5207e-50	NaN	NaN	NaN	1	NaN	NaN	NaN	1	NaN	NaN	NaN	1	NaN	NaN	NaN	1	NaN	NaN	NaN	1	NaN	NaN	NaN
Q92934;F5GY71;A8MXU7;F5GYS3	Q92934;F5GY71	3;3;1;1	3;3;1;1	3;3;1;1	Bcl2 antagonist of cell death	BAD	>sp|Q92934|BAD_HUMAN Bcl2 antagonist of cell death OS=Homo sapiens GN=BAD PE=1 SV=3;>tr|F5GY71|F5GY71_HUMAN Bcl2 antagonist of cell death OS=Homo sapiens GN=BAD PE=4 SV=1	4	3	3	3	3	0	3	0	3	0	41.1	41.1	41.1	18.392	168	168;149;163;157	3		1.1065e-08	0.80548	0.85825	10.049	3	0.82934	0.87518	35.593	3	1.0448	1.0312	36.617	3	0.80548	0.85825	10.049	3	0.82934	0.87518	35.593	3	1.0448	1.0312	36.617
Q99933;Q99933-3;Q99933-4;Q99933-2;E2QRM7;C9JYK5	Q99933;Q99933-3;Q99933-4;Q99933-2;E2QRM7	4;4;4;3;3;1	4;4;4;3;3;1	4;4;4;3;3;1	BAG family molecular chaperone regulator 1	BAG1	>sp|Q99933|BAG1_HUMAN BAG family molecular chaperone regulator 1 OS=Homo sapiens GN=BAG1 PE=1 SV=4;>sp|Q99933-3|BAG1_HUMAN Isoform 3 of BAG family molecular chaperone regulator 1 OS=Homo sapiens GN=BAG1;>sp|Q99933-4|BAG1_HUMAN Isoform 4 of BAG family molec	6	4	4	4	4	0	4	0	4	0	16.2	16.2	16.2	38.778	345	345;274;230;311;196;150	5		8.4484e-121	0.49301	0.5216	20.969	4	0.51847	0.53199	12.573	4	1.0818	1.0239	17.108	4	0.49301	0.5216	20.969	4	0.51847	0.53199	12.573	4	1.0818	1.0239	17.108
O95816;B4DXE2	O95816;B4DXE2	14;12	14;12	9;7	BAG family molecular chaperone regulator 2	BAG2	>sp|O95816|BAG2_HUMAN BAG family molecular chaperone regulator 2 OS=Homo sapiens GN=BAG2 PE=1 SV=1;>tr|B4DXE2|B4DXE2_HUMAN BAG family molecular chaperone regulator 2 OS=Homo sapiens GN=BAG2 PE=2 SV=1	2	14	14	9	14	0	14	0	9	0	72.5	72.5	44.1	23.772	211	211;178	30		2.2597e-257	1.0369	1.1171	15.927	27	0.93805	1.0141	16.261	27	0.90324	0.90567	11.63	27	1.0369	1.1171	15.927	27	0.93805	1.0141	16.261	27	0.90324	0.90567	11.63
A2A296	A2A296	6	1	1		BAG2	>tr|A2A296|A2A296_HUMAN BAG family molecular chaperone regulator 2 (Fragment) OS=Homo sapiens GN=BAG2 PE=4 SV=1	1	6	1	1	5	1	0	1	0	1	69.4	13.9	13.9	12.181	108	108		1	6.0799e-154	NaN	NaN	NaN	1	NaN	NaN	NaN	1	NaN	NaN	NaN	1	NaN	NaN	NaN	0	NaN	NaN	NaN	0	NaN	NaN	NaN
O95817;C9JFK9	O95817;C9JFK9	20;10	20;10	20;10	BAG family molecular chaperone regulator 3	BAG3	>sp|O95817|BAG3_HUMAN BAG family molecular chaperone regulator 3 OS=Homo sapiens GN=BAG3 PE=1 SV=3;>tr|C9JFK9|C9JFK9_HUMAN BAG family molecular chaperone regulator 3 (Fragment) OS=Homo sapiens GN=BAG3 PE=4 SV=1	2	20	20	20	20	2	20	2	20	2	55	55	55	61.594	575	575;325	28	2	2.4426e-100	0.89265	0.88207	65.489	29	0.8183	0.88182	105.81	29	0.94991	1.0251	73.903	29	0.88465	0.8764	48.922	27	0.81296	0.88049	22.819	27	0.94991	1.0251	52.213
Q9UL15-2;Q9UL15;G3V274	Q9UL15-2;Q9UL15	5;5;1	5;5;1	5;5;1	BAG family molecular chaperone regulator 5	BAG5	>sp|Q9UL15-2|BAG5_HUMAN Isoform 2 of BAG family molecular chaperone regulator 5 OS=Homo sapiens GN=BAG5;>sp|Q9UL15|BAG5_HUMAN BAG family molecular chaperone regulator 5 OS=Homo sapiens GN=BAG5 PE=1 SV=1	3	5	5	5	5	0	5	0	5	0	19.9	19.9	19.9	56.026	488	488;447;211	5		1.5069e-12	0.9155	0.94216	64.525	4	0.83154	0.90456	40.753	4	0.91539	0.96453	21.816	4	0.9155	0.94216	64.525	4	0.83154	0.90456	40.753	4	0.91539	0.96453	21.816
G3V1Z5;P46379-3;P46379;B0UX83;P46379-2;F8VX53;F8VXY4;E7EMZ4;F6TH84;F6S6P2;H0Y710;F6U341;F6X9W3;F6VEM6;F6WML8;F6RG75;F6XTU0;F6U1F2;F6UR09;H0Y4L1;F6TC96;H0Y571;H0Y583;H0Y410;H0Y759;H0Y7K4	G3V1Z5;P46379-3;P46379;B0UX83;P46379-2;F8VX53;F8VXY4;E7EMZ4	21;21;21;21;21;19;19;17;9;8;5;3;3;3;3;3;3;3;3;3;2;1;1;1;1;1	21;21;21;21;21;19;19;17;9;8;5;3;3;3;3;3;3;3;3;3;2;1;1;1;1;1	21;21;21;21;21;19;19;17;9;8;5;3;3;3;3;3;3;3;3;3;2;1;1;1;1;1	Large proline-rich protein BAG6	BAG6;BAT3	>tr|G3V1Z5|G3V1Z5_HUMAN HLA-B associated transcript 3, isoform CRA_c OS=Homo sapiens GN=BAG6 PE=4 SV=1;>sp|P46379-3|BAG6_HUMAN Isoform 3 of Large proline-rich protein BAG6 OS=Homo sapiens GN=BAG6;>sp|P46379|BAG6_HUMAN Large proline-rich protein BAG6 OS=Hom	26	21	21	21	21	0	21	0	21	0	29.5	29.5	29.5	122.35	1162	1162;1162;1132;1126;1126;1077;1077;903;743;515;226;262;259;258;244;233;215;206;197;136;158;245;245;238;238;185	41		6.4654e-298	0.98203	0.96236	35.191	40	0.77112	0.86239	35.304	40	0.85996	0.97611	23.862	40	0.98203	0.96236	35.191	40	0.77112	0.86239	35.304	40	0.85996	0.97611	23.862
Q9UHR4	Q9UHR4	10	10	10	Brain-specific angiogenesis inhibitor 1-associated protein 2-like protein 1	BAIAP2L1	>sp|Q9UHR4|BI2L1_HUMAN Brain-specific angiogenesis inhibitor 1-associated protein 2-like protein 1 OS=Homo sapiens GN=BAIAP2L1 PE=1 SV=2	1	10	10	10	10	0	10	0	10	0	27	27	27	56.882	511	511	12		9.8364e-47	0.96552	1.039	21.333	10	0.96558	1.0151	21.842	10	0.90056	0.97163	15.849	10	0.96552	1.039	21.333	10	0.96558	1.0151	21.842	10	0.90056	0.97163	15.849
Q16611;E9PHB7;C0H5Y7	Q16611;E9PHB7;C0H5Y7	4;4;3	4;4;3	4;4;3	Bcl-2 homologous antagonist/killer	BAK1	>sp|Q16611|BAK_HUMAN Bcl-2 homologous antagonist/killer OS=Homo sapiens GN=BAK1 PE=1 SV=1;>tr|E9PHB7|E9PHB7_HUMAN Bcl-2 homologous antagonist/killer OS=Homo sapiens GN=BAK1 PE=4 SV=1;>tr|C0H5Y7|C0H5Y7_HUMAN BAK1 protein OS=Homo sapiens GN=BAK1 PE=2 SV=1	3	4	4	4	4	0	4	0	4	0	27	27	27	23.408	211	211;191;153	4		1.5661e-09	1.8693	2.011	32.181	2	1.2841	1.4329	48.484	2	0.68693	0.72263	16.165	2	1.8693	2.011	32.181	2	1.2841	1.4329	48.484	2	0.68693	0.72263	16.165
O75531	O75531	16	16	16	Barrier-to-autointegration factor	BANF1	>sp|O75531|BAF_HUMAN Barrier-to-autointegration factor OS=Homo sapiens GN=BANF1 PE=1 SV=1	1	16	16	16	16	0	16	0	16	0	85.4	85.4	85.4	10.058	89	89	23		1.7826e-241	0.75612	0.83095	27.119	22	0.81802	0.88079	11.245	22	1.0783	1.0148	26.903	22	0.75612	0.83095	27.119	22	0.81802	0.88079	11.245	22	1.0783	1.0148	26.903
Q8N9N5;F5GZM0;Q8N9N5-5;Q8N9N5-4;Q8N9N5-2;Q8N9N5-6;Q8N9N5-3;C9J811;E9PJI6;C9JTM8;C9JF73;C9JGM9;C9JYB6	Q8N9N5;F5GZM0;Q8N9N5-5;Q8N9N5-4;Q8N9N5-2;Q8N9N5-6;Q8N9N5-3	5;5;4;4;4;4;4;1;1;1;1;1;1	5;5;4;4;4;4;4;1;1;1;1;1;1	5;5;4;4;4;4;4;1;1;1;1;1;1	Protein BANP	BANP	>sp|Q8N9N5|BANP_HUMAN Protein BANP OS=Homo sapiens GN=BANP PE=1 SV=3;>tr|F5GZM0|F5GZM0_HUMAN Protein BANP OS=Homo sapiens GN=BANP PE=4 SV=1;>sp|Q8N9N5-5|BANP_HUMAN Isoform 5 of Protein BANP OS=Homo sapiens GN=BANP;>sp|Q8N9N5-4|BANP_HUMAN Isoform 4 of Prote	13	5	5	5	0	5	0	5	0	5	12.7	12.7	12.7	56.494	519	519;508;497;491;469;466;442;195;128;123;119;118;95		8	1.3795e-18	5.8472	4.6075	140.08	2	1.4627	1.2023	61.991	2	0.25015	0.26156	36.999	2	NaN	NaN	NaN	0	NaN	NaN	NaN	0	NaN	NaN	NaN
Q99728;E7EUI3;C9IYG1;C9J6M1	Q99728;E7EUI3	5;4;1;1	5;4;1;1	5;4;1;1	BRCA1-associated RING domain protein 1	BARD1	>sp|Q99728|BARD1_HUMAN BRCA1-associated RING domain protein 1 OS=Homo sapiens GN=BARD1 PE=1 SV=2;>tr|E7EUI3|E7EUI3_HUMAN BRCA1-associated RING domain protein 1 OS=Homo sapiens GN=BARD1 PE=4 SV=1	4	5	5	5	0	5	0	5	0	5	8.5	8.5	8.5	86.647	777	777;567;216;148		8	4.7921e-15	6.6802	1.8441	38.806	2	6.4625	0.91213	24.307	2	0.96741	1.4288	18.951	2	NaN	NaN	NaN	0	NaN	NaN	NaN	0	NaN	NaN	NaN
P80723;P80723-2	P80723;P80723-2	9;7	9;7	9;7	Brain acid soluble protein 1	BASP1	>sp|P80723|BASP1_HUMAN Brain acid soluble protein 1 OS=Homo sapiens GN=BASP1 PE=1 SV=2;>sp|P80723-2|BASP1_HUMAN Isoform 2 of Brain acid soluble protein 1 OS=Homo sapiens GN=BASP1	2	9	9	9	7	7	7	7	7	7	69.2	69.2	69.2	22.693	227	227;173	9	11	2.7948e-257	2.0402	2.1893	88.75	13	1.7542	1.8458	89.814	13	0.84066	0.81713	10.702	13	2.0024	2.1378	15.494	9	1.6973	1.7814	9.3468	9	0.85282	0.84621	12.697
Q07812-2;Q07812;Q07812-8;Q07812-7;Q07812-5;Q07812-4;H0YA56;Q07812-6	Q07812-2;Q07812;Q07812-8;Q07812-7;Q07812-5;Q07812-4;H0YA56;Q07812-6	10;10;10;9;8;6;5;5	10;10;10;9;8;6;5;5	10;10;10;9;8;6;5;5	Apoptosis regulator BAX	BAX	>sp|Q07812-2|BAX_HUMAN Isoform Beta of Apoptosis regulator BAX OS=Homo sapiens GN=BAX;>sp|Q07812|BAX_HUMAN Apoptosis regulator BAX OS=Homo sapiens GN=BAX PE=1 SV=1;>sp|Q07812-8|BAX_HUMAN Isoform Sigma of Apoptosis regulator BAX OS=Homo sapiens GN=BAX;>sp|Q	8	10	10	10	10	0	10	0	10	0	49.5	49.5	49.5	24.22	218	218;192;179;173;164;143;126;114	39		1.3239e-123	0.99469	1.0815	9.9536	23	0.74077	0.82111	9.4279	23	0.76007	0.75048	8.2822	23	0.99469	1.0815	9.9536	23	0.74077	0.82111	9.4279	23	0.76007	0.75048	8.2822
Q9NRL2;Q9NRL2-2;F5H239	Q9NRL2;Q9NRL2-2;F5H239	41;39;27	41;39;27	41;39;27	Bromodomain adjacent to zinc finger domain protein 1A	BAZ1A	>sp|Q9NRL2|BAZ1A_HUMAN Bromodomain adjacent to zinc finger domain protein 1A OS=Homo sapiens GN=BAZ1A PE=1 SV=2;>sp|Q9NRL2-2|BAZ1A_HUMAN Isoform 2 of Bromodomain adjacent to zinc finger domain protein 1A OS=Homo sapiens GN=BAZ1A;>tr|F5H239|F5H239_HUMAN Bro	3	41	41	41	24	36	24	36	24	36	35	35	35	178.7	1556	1556;1524;1233	33	53	0	1.2111	0.89624	53.526	66	1.2899	0.85123	106.85	66	0.7168	0.83396	41.491	66	0.89318	0.8303	21.995	32	0.8649	0.92081	28.025	32	1.0134	1.1265	23.534
Q9UIG0;Q9UIG0-2	Q9UIG0;Q9UIG0-2	60;60	60;60	60;60	Tyrosine-protein kinase BAZ1B	BAZ1B	>sp|Q9UIG0|BAZ1B_HUMAN Tyrosine-protein kinase BAZ1B OS=Homo sapiens GN=BAZ1B PE=1 SV=2;>sp|Q9UIG0-2|BAZ1B_HUMAN Isoform 2 of Tyrosine-protein kinase BAZ1B OS=Homo sapiens GN=BAZ1B	2	60	60	60	57	32	57	32	57	32	44	44	44	170.9	1483	1483;1479	65	39	0	0.99447	0.89981	55.984	88	0.92263	0.83872	88.32	87	0.85737	0.93166	50.438	87	0.95848	0.89772	13.365	64	0.8773	0.87525	17.998	64	0.91776	0.9698	18.335
Q9UIF9;F8VU39;Q9UIF9-3;Q9UIF9-2;H0YII3;H0YHQ7;H0YHL2	Q9UIF9;F8VU39;Q9UIF9-3;Q9UIF9-2	19;19;19;19;5;1;1	19;19;19;19;5;1;1	19;19;19;19;5;1;1	Bromodomain adjacent to zinc finger domain protein 2A	BAZ2A	>sp|Q9UIF9|BAZ2A_HUMAN Bromodomain adjacent to zinc finger domain protein 2A OS=Homo sapiens GN=BAZ2A PE=1 SV=4;>tr|F8VU39|F8VU39_HUMAN Bromodomain adjacent to zinc finger domain protein 2A OS=Homo sapiens GN=BAZ2A PE=4 SV=1;>sp|Q9UIF9-3|BAZ2A_HUMAN Isofor	7	19	19	19	8	16	8	16	8	16	13.3	13.3	13.3	211.2	1905	1905;1903;1901;1878;205;277;162	11	27	5.2922e-54	5.4874	1.0804	86.539	25	1.4889	0.66134	138.18	24	0.36423	0.41	56.344	24	1.1685	1.1328	27.633	8	0.92863	1.0292	32.644	8	0.79628	0.89685	22.262
Q9UIF8;Q9UIF8-3;Q9UIF8-5;Q9UIF8-2;Q9UIF8-4;F5H6H2;H7C092;H7BXK5	Q9UIF8;Q9UIF8-3;Q9UIF8-5;Q9UIF8-2;Q9UIF8-4	43;42;42;42;42;8;3;1	43;42;42;42;42;8;3;1	40;39;39;39;39;8;3;1	Bromodomain adjacent to zinc finger domain protein 2B	BAZ2B	>sp|Q9UIF8|BAZ2B_HUMAN Bromodomain adjacent to zinc finger domain protein 2B OS=Homo sapiens GN=BAZ2B PE=1 SV=3;>sp|Q9UIF8-3|BAZ2B_HUMAN Isoform 3 of Bromodomain adjacent to zinc finger domain protein 2B OS=Homo sapiens GN=BAZ2B;>sp|Q9UIF8-5|BAZ2B_HUMAN Is	8	43	43	40	1	43	1	43	1	40	28.7	28.7	26.9	240.46	2168	2168;2134;2132;2068;1972;520;194;211	1	65	0	2.7368	0.4116	76.961	40	6.4695	0.7411	154.84	40	2.4659	2.4191	50.488	40	NaN	NaN	NaN	1	NaN	NaN	NaN	1	NaN	NaN	NaN
H7C1I6	H7C1I6	5	2	2		BAZ2B	>tr|H7C1I6|H7C1I6_HUMAN Bromodomain adjacent to zinc finger domain protein 2B (Fragment) OS=Homo sapiens GN=BAZ2B PE=4 SV=1	1	5	2	2	0	5	0	2	0	2	45.8	23.5	23.5	20.006	179	179		2	4.6888e-32	NaN	NaN	NaN	1	NaN	NaN	NaN	1	NaN	NaN	NaN	1	NaN	NaN	NaN	0	NaN	NaN	NaN	0	NaN	NaN	NaN
Q8WY36;Q8WY36-2;C9JA69;C9J8D0;F8W9C0;A2RRM7;C9JZA0;C9JYU6	Q8WY36;Q8WY36-2;C9JA69	8;8;8;3;2;1;1;1	8;8;8;3;2;1;1;1	8;8;8;3;2;1;1;1	HMG box transcription factor BBX	BBX	>sp|Q8WY36|BBX_HUMAN HMG box transcription factor BBX OS=Homo sapiens GN=BBX PE=1 SV=1;>sp|Q8WY36-2|BBX_HUMAN Isoform 2 of HMG box transcription factor BBX OS=Homo sapiens GN=BBX;>tr|C9JA69|C9JA69_HUMAN HMG box transcription factor BBX OS=Homo sapiens GN=B	8	8	8	8	1	8	1	8	1	8	7.3	7.3	7.3	105.13	941	941;911;891;448;302;628;205;193	2	10	4.0289e-17	1.9495	1.6496	214.58	7	1.1023	0.80045	135.75	7	0.59053	0.65771	46.064	7	NaN	NaN	NaN	1	NaN	NaN	NaN	1	NaN	NaN	NaN
P50895	P50895	13	13	13	Basal cell adhesion molecule	BCAM	>sp|P50895|BCAM_HUMAN Basal cell adhesion molecule OS=Homo sapiens GN=BCAM PE=1 SV=2	1	13	13	13	13	0	13	0	13	0	35.2	35.2	35.2	67.404	628	628	13		1.6545e-59	1.6384	1.6341	18.801	11	1.132	1.1837	15.635	11	0.63197	0.68829	14.903	11	1.6384	1.6341	18.801	11	1.132	1.1837	15.635	11	0.63197	0.68829	14.903
Q9UHQ4;B7Z2L0;G5E9L4;H7C5E2;C9JTE9;C9IYK6;H0Y7N8;A6NME1	Q9UHQ4;B7Z2L0;G5E9L4;H7C5E2;C9JTE9;C9IYK6;H0Y7N8;A6NME1	5;5;3;3;3;3;3;3	5;5;3;3;3;3;3;3	5;5;3;3;3;3;3;3	B-cell receptor-associated protein 29	BCAP29	>sp|Q9UHQ4|BAP29_HUMAN B-cell receptor-associated protein 29 OS=Homo sapiens GN=BCAP29 PE=1 SV=2;>tr|B7Z2L0|B7Z2L0_HUMAN B-cell receptor-associated protein 29 OS=Homo sapiens GN=BCAP29 PE=2 SV=1;>tr|G5E9L4|G5E9L4_HUMAN B-cell receptor-associated protein 29	8	5	5	5	5	0	5	0	5	0	17.8	17.8	17.8	28.32	241	241;147;348;294;230;196;163;155	8		1.2254e-31	0.76067	0.80732	15.862	7	0.83186	0.90171	9.0655	7	1.2836	1.1871	17.982	7	0.76067	0.80732	15.862	7	0.83186	0.90171	9.0655	7	1.2836	1.1871	17.982
P51572-2;P51572;C9J0M4;C9JQ75;C9JSP1;C9JMD7;C9JM14	P51572-2;P51572;C9J0M4;C9JQ75;C9JSP1;C9JMD7	20;20;14;14;14;12;8	20;20;14;14;14;12;8	20;20;14;14;14;12;8	B-cell receptor-associated protein 31	BCAP31	>sp|P51572-2|BAP31_HUMAN Isoform 2 of B-cell receptor-associated protein 31 OS=Homo sapiens GN=BCAP31;>sp|P51572|BAP31_HUMAN B-cell receptor-associated protein 31 OS=Homo sapiens GN=BCAP31 PE=1 SV=3;>tr|C9J0M4|C9J0M4_HUMAN B-cell receptor-associated protei	7	20	20	20	20	2	20	2	20	2	43.8	43.8	43.8	34.752	313	313;246;188;187;182;178;138	61	2	2.0188e-270	0.81644	0.87502	18.052	54	0.77919	0.82339	20.531	54	0.9666	0.94654	20.878	54	0.81644	0.88188	18.329	52	0.782	0.82817	20.798	52	0.9666	0.94792	21.097
E9PCL5;E9PCV2;F8WA69;P56945-2;F5H7Z0;P56945;F5GXA2;F5GXV6;H3BN62	E9PCL5;E9PCV2;F8WA69;P56945-2;F5H7Z0;P56945;F5GXA2;F5GXV6	9;9;9;9;9;9;9;9;1	9;9;9;9;9;9;9;9;1	2;2;2;2;2;2;2;2;0	Breast cancer anti-estrogen resistance protein 1	BCAR1	>tr|E9PCL5|E9PCL5_HUMAN Breast cancer anti-estrogen resistance protein 1 OS=Homo sapiens GN=BCAR1 PE=4 SV=1;>tr|E9PCV2|E9PCV2_HUMAN Breast cancer anti-estrogen resistance protein 1 OS=Homo sapiens GN=BCAR1 PE=4 SV=1;>tr|F8WA69|F8WA69_HUMAN Breast cancer an	9	9	9	2	9	0	9	0	2	0	15.8	15.8	4.6	97.876	916	916;888;888;888;870;870;868;722;238	11		4.5e-25	0.97876	0.94543	24.44	10	1.069	1.2164	15.742	10	1.0095	1.0826	23.308	10	0.97876	0.94543	24.44	10	1.069	1.2164	15.742	10	1.0095	1.0826	23.308
O75934	O75934	14	14	14	Pre-mRNA-splicing factor SPF27	BCAS2	>sp|O75934|SPF27_HUMAN Pre-mRNA-splicing factor SPF27 OS=Homo sapiens GN=BCAS2 PE=1 SV=1	1	14	14	14	14	0	14	0	14	0	82.7	82.7	82.7	26.131	225	225	18		1.8119e-251	0.99869	1.0665	30.409	14	0.91807	1.0208	20.508	14	0.8875	0.96136	23.952	14	0.99869	1.0665	30.409	14	0.91807	1.0208	20.508	14	0.8875	0.96136	23.952
Q9H6U6;Q9H6U6-2;Q9H6U6-6	Q9H6U6;Q9H6U6-2;Q9H6U6-6	27;27;22	1;1;1	1;1;1	Breast carcinoma-amplified sequence 3	BCAS3	>sp|Q9H6U6|BCAS3_HUMAN Breast carcinoma-amplified sequence 3 OS=Homo sapiens GN=BCAS3 PE=1 SV=3;>sp|Q9H6U6-2|BCAS3_HUMAN Isoform 1 of Breast carcinoma-amplified sequence 3 OS=Homo sapiens GN=BCAS3;>sp|Q9H6U6-6|BCAS3_HUMAN Isoform 6 of Breast carcinoma-ampl	3	27	1	1	1	26	0	1	0	1	37.4	1.2	1.2	101.24	928	928;913;684		1	6.2695e-179	NaN	NaN	NaN	1	NaN	NaN	NaN	1	NaN	NaN	NaN	1	NaN	NaN	NaN	0	NaN	NaN	NaN	0	NaN	NaN	NaN
O15382;B3KSI3;O15382-2	O15382;B3KSI3;O15382-2	15;14;13	15;14;13	15;14;13	Branched-chain-amino-acid aminotransferase, mitochondrial;Branched-chain-amino-acid aminotransferase	BCAT2	>sp|O15382|BCAT2_HUMAN Branched-chain-amino-acid aminotransferase, mitochondrial OS=Homo sapiens GN=BCAT2 PE=1 SV=2;>tr|B3KSI3|B3KSI3_HUMAN Branched-chain-amino-acid aminotransferase OS=Homo sapiens GN=BCAT2 PE=2 SV=1;>sp|O15382-2|BCAT2_HUMAN Isoform B of	3	15	15	15	15	1	15	1	15	1	50.8	50.8	50.8	44.287	392	392;352;300	23	1	5.3295e-192	0.75426	0.79669	19.428	21	0.67896	0.7163	26.759	21	0.90361	0.95029	24.48	21	0.75435	0.8031	18.213	20	0.68606	0.71657	25.634	20	0.90491	0.98585	25.016
Q9P287-2;Q9P287;Q9P287-3;Q9P287-4;B4E318	Q9P287-2;Q9P287;Q9P287-3;Q9P287-4;B4E318	9;9;9;9;9	9;9;9;9;9	9;9;9;9;9	BRCA2 and CDKN1A-interacting protein	BCCIP	>sp|Q9P287-2|BCCIP_HUMAN Isoform 2 of BRCA2 and CDKN1A-interacting protein OS=Homo sapiens GN=BCCIP;>sp|Q9P287|BCCIP_HUMAN BRCA2 and CDKN1A-interacting protein OS=Homo sapiens GN=BCCIP PE=1 SV=1;>sp|Q9P287-3|BCCIP_HUMAN Isoform 3 of BRCA2 and CDKN1A-intera	5	9	9	9	8	3	8	3	8	3	30.1	30.1	30.1	36.214	322	322;314;292;292;262	10	4	5.3489e-153	0.9372	0.95569	19.947	11	0.97724	0.99222	42.804	11	1.0594	1.0793	11.207	11	0.9372	0.9694	8.9405	7	0.91856	0.99222	10.386	7	1.0594	1.0793	9.9939
F5H5P2;P12694;B4DP47;E7ESE6;F5GXU9;H0YH31	F5H5P2;P12694;B4DP47	6;6;5;2;2;1	6;6;5;2;2;1	6;6;5;2;2;1	2-oxoisovalerate dehydrogenase subunit alpha, mitochondrial	BCKDHA	>tr|F5H5P2|F5H5P2_HUMAN Uncharacterized protein OS=Homo sapiens PE=4 SV=1;>sp|P12694|ODBA_HUMAN 2-oxoisovalerate dehydrogenase subunit alpha, mitochondrial OS=Homo sapiens GN=BCKDHA PE=1 SV=2;>tr|B4DP47|B4DP47_HUMAN 2-oxoisovalerate dehydrogenase subunit a	6	6	6	6	6	0	6	0	6	0	18.4	18.4	18.4	54.202	479	479;445;448;403;328;211	6		4.5495e-55	1.1613	1.218	10.05	4	0.78561	0.86082	10.718	4	0.71517	0.7378	10.419	4	1.1613	1.218	10.05	4	0.78561	0.86082	10.718	4	0.71517	0.7378	10.419
P21953;B7ZB80;Q5T2J3	P21953;B7ZB80;Q5T2J3	4;4;2	4;4;2	4;4;2	2-oxoisovalerate dehydrogenase subunit beta, mitochondrial	BCKDHB	>sp|P21953|ODBB_HUMAN 2-oxoisovalerate dehydrogenase subunit beta, mitochondrial OS=Homo sapiens GN=BCKDHB PE=1 SV=2;>tr|B7ZB80|B7ZB80_HUMAN 2-oxoisovalerate dehydrogenase subunit beta, mitochondrial OS=Homo sapiens GN=BCKDHB PE=2 SV=1;>tr|Q5T2J3|Q5T2J3_HU	3	4	4	4	4	0	4	0	4	0	18.9	18.9	18.9	43.122	392	392;322;218	6		3.0336e-18	0.80896	0.8546	20.7	5	0.61648	0.71621	11.846	5	0.78361	0.86709	26.527	5	0.80896	0.8546	20.7	5	0.61648	0.71621	11.846	5	0.78361	0.86709	26.527
O14874;A8MY43;Q96G95;H3BS02;H3BTL2	O14874;A8MY43;Q96G95;H3BS02;H3BTL2	1;1;1;1;1	1;1;1;1;1	1;1;1;1;1	[3-methyl-2-oxobutanoate dehydrogenase [lipoamide]] kinase, mitochondrial	BCKDK	>sp|O14874|BCKD_HUMAN [3-methyl-2-oxobutanoate dehydrogenase [lipoamide]] kinase, mitochondrial OS=Homo sapiens GN=BCKDK PE=1 SV=2;>tr|A8MY43|A8MY43_HUMAN Branched chain ketoacid dehydrogenase kinase, isoform CRA_c OS=Homo sapiens GN=BCKDK PE=4 SV=1;>tr|Q9	5	1	1	1	1	0	1	0	1	0	2.2	2.2	2.2	46.36	412	412;365;335;217;217	2		2.3702e-05	NaN	NaN	NaN	1	NaN	NaN	NaN	1	NaN	NaN	NaN	1	NaN	NaN	NaN	1	NaN	NaN	NaN	1	NaN	NaN	NaN
O95999	O95999	8	8	8	B-cell lymphoma/leukemia 10	BCL10	>sp|O95999|BCL10_HUMAN B-cell lymphoma/leukemia 10 OS=Homo sapiens GN=BCL10 PE=1 SV=1	1	8	8	8	8	0	8	0	8	0	28.3	28.3	28.3	26.251	233	233	8		1.3159e-29	0.90063	0.98263	14.295	7	0.74167	0.87647	15.383	7	0.80044	0.88897	12.353	7	0.90063	0.98263	14.295	7	0.74167	0.87647	15.383	7	0.80044	0.88897	12.353
Q9C0K0;Q9C0K0-2;D3YTK1;Q9H165;Q9H165-6;F5H2Y4	Q9C0K0;Q9C0K0-2;D3YTK1	12;12;11;1;1;1	12;12;11;1;1;1	12;12;11;1;1;1	B-cell lymphoma/leukemia 11B	BCL11B	>sp|Q9C0K0|BC11B_HUMAN B-cell lymphoma/leukemia 11B OS=Homo sapiens GN=BCL11B PE=1 SV=1;>sp|Q9C0K0-2|BC11B_HUMAN Isoform 2 of B-cell lymphoma/leukemia 11B OS=Homo sapiens GN=BCL11B;>tr|D3YTK1|D3YTK1_HUMAN B-cell lymphoma/leukemia 11B OS=Homo sapiens GN=BCL	6	12	12	12	0	12	0	12	0	12	21.8	21.8	21.8	95.518	894	894;823;700;835;801;793		16	1.2535e-35	4.3048	0.53796	139.9	8	1.8372	0.18825	170.24	8	0.48499	0.64367	20.483	8	NaN	NaN	NaN	0	NaN	NaN	NaN	0	NaN	NaN	NaN
Q07817;Q07817-3;Q5TE64;Q9H1R6;Q5QP56;Q07817-2;Q5QP59;P10415;C9JHD5;P10415-2	Q07817;Q07817-3;Q5TE64;Q9H1R6;Q5QP56;Q07817-2	5;5;5;5;5;3;2;1;1;1	5;5;5;5;5;3;2;1;1;1	5;5;5;5;5;3;2;1;1;1	Bcl-2-like protein 1	BCL2L1	>sp|Q07817|B2CL1_HUMAN Bcl-2-like protein 1 OS=Homo sapiens GN=BCL2L1 PE=1 SV=1;>sp|Q07817-3|B2CL1_HUMAN Isoform Bcl-X(beta) of Bcl-2-like protein 1 OS=Homo sapiens GN=BCL2L1;>tr|Q5TE64|Q5TE64_HUMAN BCL2-like 1 (Fragment) OS=Homo sapiens GN=BCL2L1 PE=2 SV=	10	5	5	5	5	0	5	0	5	0	29.6	29.6	29.6	26.049	233	233;227;205;188;181;170;48;239;205;203	9		1.8613e-22	0.99329	1.0556	16.677	9	1.0624	1.2057	13.844	9	1.0775	1.1683	16.047	9	0.99329	1.0556	16.677	9	1.0624	1.2057	13.844	9	1.0775	1.1683	16.047
Q9BXK5;B7Z238;Q9BXK5-2	Q9BXK5;B7Z238;Q9BXK5-2	1;1;1	1;1;1	1;1;1	Bcl-2-like protein 13	BCL2L13	>sp|Q9BXK5|B2L13_HUMAN Bcl-2-like protein 13 OS=Homo sapiens GN=BCL2L13 PE=1 SV=1;>tr|B7Z238|B7Z238_HUMAN Bcl-2-like protein 13 OS=Homo sapiens GN=BCL2L13 PE=2 SV=1;>sp|Q9BXK5-2|B2L13_HUMAN Isoform 1 of Bcl-2-like protein 13 OS=Homo sapiens GN=BCL2L13	3	1	1	1	1	0	1	0	1	0	1.9	1.9	1.9	52.723	485	485;361;201	3		6.7844e-06	1.7375	1.6944	5.2043	2	0.98746	1.0734	13.043	2	0.56834	0.64782	7.6293	2	1.7375	1.6944	5.2043	2	0.98746	1.0734	13.043	2	0.56834	0.64782	7.6293
Q4VC05-2;Q4VC05;I3L4D5	Q4VC05-2;Q4VC05	5;4;1	5;4;1	3;2;0	B-cell CLL/lymphoma 7 protein family member A	BCL7A	>sp|Q4VC05-2|BCL7A_HUMAN Isoform 2 of B-cell CLL/lymphoma 7 protein family member A OS=Homo sapiens GN=BCL7A;>sp|Q4VC05|BCL7A_HUMAN B-cell CLL/lymphoma 7 protein family member A OS=Homo sapiens GN=BCL7A PE=1 SV=1	3	5	5	3	0	5	0	5	0	3	22.9	22.9	18.2	25.029	231	231;210;104		7	7.7515e-12	18.104	18.288	77.135	5	3.1355	3.4927	62.02	5	0.20008	0.21212	27.858	5	NaN	NaN	NaN	0	NaN	NaN	NaN	0	NaN	NaN	NaN
I3L1Q2;Q8WUZ0-2;Q8WUZ0	I3L1Q2;Q8WUZ0-2;Q8WUZ0	3;3;3	2;2;2	2;2;2	B-cell CLL/lymphoma 7 protein family member C	BCL7C	>tr|I3L1Q2|I3L1Q2_HUMAN B-cell CLL/lymphoma 7 protein family member C (Fragment) OS=Homo sapiens GN=BCL7C PE=4 SV=1;>sp|Q8WUZ0-2|BCL7C_HUMAN Isoform 2 of B-cell CLL/lymphoma 7 protein family member C OS=Homo sapiens GN=BCL7C;>sp|Q8WUZ0|BCL7C_HUMAN B-cell C	3	3	2	2	0	3	0	2	0	2	16.7	13.3	13.3	32.725	293	293;242;217		2	2.1973e-08	NaN	NaN	NaN	1	NaN	NaN	NaN	1	NaN	NaN	NaN	1	NaN	NaN	NaN	0	NaN	NaN	NaN	0	NaN	NaN	NaN
Q86UU0;Q86UU0-2;C9K0G3;Q86UU0-4;E9PKJ9;B5ME99;Q86UU0-3;E9PIW0;E9PNR0;H0YCR3	Q86UU0;Q86UU0-2;C9K0G3;Q86UU0-4;E9PKJ9;B5ME99;Q86UU0-3	24;24;24;24;23;21;21;9;5;2	24;24;24;24;23;21;21;9;5;2	24;24;24;24;23;21;21;9;5;2	B-cell CLL/lymphoma 9-like protein	BCL9L	>sp|Q86UU0|BCL9L_HUMAN B-cell CLL/lymphoma 9-like protein OS=Homo sapiens GN=BCL9L PE=1 SV=1;>sp|Q86UU0-2|BCL9L_HUMAN Isoform 2 of B-cell CLL/lymphoma 9-like protein OS=Homo sapiens GN=BCL9L;>tr|C9K0G3|C9K0G3_HUMAN B-cell CLL/lymphoma 9-like protein OS=Hom	10	24	24	24	6	24	6	24	6	24	24	24	24	157.13	1499	1499;1494;1454;1453;1462;1395;1395;745;137;149	8	50	8.1585e-153	1.2573	0.25958	124.12	30	8.2852	1.3629	146.63	30	6.1574	7.3469	96.135	30	1.0391	0.98088	32.792	6	1.109	1.1506	33.898	6	1.0286	1.1582	17.927
Q9NYF8;Q9NYF8-2;Q9NYF8-4;E9PKI6;E9PQN2;E9PK09;E9PJA7;H0YF14;H0YF00	Q9NYF8;Q9NYF8-2;Q9NYF8-4;E9PKI6;E9PQN2;E9PK09	40;40;35;27;27;27;16;13;2	40;40;35;27;27;27;16;13;2	3;3;3;0;0;0;0;3;0	Bcl-2-associated transcription factor 1	BCLAF1	>sp|Q9NYF8|BCLF1_HUMAN Bcl-2-associated transcription factor 1 OS=Homo sapiens GN=BCLAF1 PE=1 SV=2;>sp|Q9NYF8-2|BCLF1_HUMAN Isoform 2 of Bcl-2-associated transcription factor 1 OS=Homo sapiens GN=BCLAF1;>sp|Q9NYF8-4|BCLF1_HUMAN Isoform 4 of Bcl-2-associate	9	40	40	3	23	40	23	40	3	3	34.1	34.1	3.4	106.12	920	920;918;747;752;750;726;467;187;118	36	294	0	8.4468	1.3917	128.54	247	12.83	7.94	163.18	247	1.5663	1.7252	31.113	247	0.88821	0.86864	32.975	28	0.88783	0.9041	28.45	28	1.0574	1.0836	19.572
E9PK91;Q9NYF8-3;H0YF63	E9PK91;Q9NYF8-3	37;37;10	1;1;1	1;1;1		BCLAF1	>tr|E9PK91|E9PK91_HUMAN Bcl-2-associated transcription factor 1 OS=Homo sapiens GN=BCLAF1 PE=4 SV=1;>sp|Q9NYF8-3|BCLF1_HUMAN Isoform 3 of Bcl-2-associated transcription factor 1 OS=Homo sapiens GN=BCLAF1	3	37	1	1	20	37	1	1	1	1	34.3	1.8	1.8	100.4	871	871;869;126	2	13	0	16.506	1.6617	42.433	10	23.732	21.216	134.86	10	1.4054	1.6309	24.701	10	1.1952	1.1603	0.91467	2	0.97809	1.0319	0.55092	2	0.95751	0.97641	11.787
Q6W2J9;Q6W2J9-2;Q6W2J9-4;H7BYY2;Q6W2J9-3;A6NE70;H7C2V9;H7BZ37;H7C231;A1A564	Q6W2J9;Q6W2J9-2;Q6W2J9-4;H7BYY2;Q6W2J9-3;A6NE70	14;14;14;8;7;7;6;5;4;2	13;13;13;8;7;6;5;4;3;2	13;13;13;8;7;6;5;4;3;2	BCL-6 corepressor	BCOR	>sp|Q6W2J9|BCOR_HUMAN BCL-6 corepressor OS=Homo sapiens GN=BCOR PE=1 SV=1;>sp|Q6W2J9-2|BCOR_HUMAN Isoform 2 of BCL-6 corepressor OS=Homo sapiens GN=BCOR;>sp|Q6W2J9-4|BCOR_HUMAN Isoform 4 of BCL-6 corepressor OS=Homo sapiens GN=BCOR;>tr|H7BYY2|H7BYY2_HUMAN	10	14	13	13	2	12	2	11	2	11	12.1	11.6	11.6	192.19	1755	1755;1721;1703;1287;1004;622;594;332;289;411	2	16	5.1789e-35	6.1936	0.83174	116.09	9	1.3136	0.30168	138.95	8	0.46268	0.52786	42.781	8	NaN	NaN	NaN	1	NaN	NaN	NaN	1	NaN	NaN	NaN
Q5H9F3-3;Q5H9F3;Q5H9F3-2;H7C4B2	Q5H9F3-3;Q5H9F3;Q5H9F3-2;H7C4B2	54;51;48;29	54;51;48;29	53;51;48;29	BCL-6 corepressor-like protein 1	BCORL1	>sp|Q5H9F3-3|BCORL_HUMAN Isoform 3 of BCL-6 corepressor-like protein 1 OS=Homo sapiens GN=BCORL1;>sp|Q5H9F3|BCORL_HUMAN BCL-6 corepressor-like protein 1 OS=Homo sapiens GN=BCORL1 PE=1 SV=1;>sp|Q5H9F3-2|BCORL_HUMAN Isoform 2 of BCL-6 corepressor-like protei	4	54	54	53	0	54	0	54	0	53	37.1	37.1	36.6	190.59	1785	1785;1711;1581;741		131	0	8.9012	1.2831	116.45	91	3.6434	0.46159	145.71	91	0.31172	0.33829	46.854	91	NaN	NaN	NaN	0	NaN	NaN	NaN	0	NaN	NaN	NaN
P11274;P11274-2;H0Y2V4;H0Y554;A9UF05;A9UF01;E9PGJ4;A9UF04	P11274;P11274-2;H0Y2V4	10;10;7;3;2;2;2;2	7;7;4;2;2;2;2;2	7;7;4;2;2;2;2;2	Breakpoint cluster region protein	BCR	>sp|P11274|BCR_HUMAN Breakpoint cluster region protein OS=Homo sapiens GN=BCR PE=1 SV=2;>sp|P11274-2|BCR_HUMAN Isoform 2 of Breakpoint cluster region protein OS=Homo sapiens GN=BCR;>tr|H0Y2V4|H0Y2V4_HUMAN Breakpoint cluster region protein OS=Homo sapiens G	8	10	7	7	10	1	7	0	7	0	8.3	6.3	6.3	142.82	1271	1271;1227;936;257;467;465;458;454	7		8.6015e-23	1.1314	1.0577	23.423	5	0.8482	0.88631	26.654	5	0.83894	0.97414	25.228	5	1.1314	1.0577	23.423	5	0.8482	0.88631	26.654	5	0.83894	0.97414	25.228
Q9Y276;C9J8G3;H7C492;C9J1S9;C9JAS4;C9J4Q9	Q9Y276;C9J8G3	11;6;4;4;3;1	11;6;4;4;3;1	9;6;2;4;3;1	Mitochondrial chaperone BCS1	BCS1L	>sp|Q9Y276|BCS1_HUMAN Mitochondrial chaperone BCS1 OS=Homo sapiens GN=BCS1L PE=1 SV=1;>tr|C9J8G3|C9J8G3_HUMAN Mitochondrial chaperone BCS1 (Fragment) OS=Homo sapiens GN=BCS1L PE=4 SV=1	6	11	11	9	11	0	11	0	9	0	35.1	35.1	27	47.534	419	419;206;201;150;110;77	16		1.14e-67	1.6706	1.7023	22.471	11	1.1538	1.315	36.326	11	0.66191	0.74474	13.733	11	1.6706	1.7023	22.471	11	1.1538	1.315	36.326	11	0.66191	0.74474	13.733
Q9BUT1;Q9BUT1-2;D6RIR6;D6R9U8;D6RFG2;Q9BUT1-3;D6R9P2;D6RBF6	Q9BUT1;Q9BUT1-2;D6RIR6;D6R9U8;D6RFG2	5;3;3;3;3;2;2;2	5;3;3;3;3;2;2;2	5;3;3;3;3;2;2;2	3-hydroxybutyrate dehydrogenase type 2	BDH2	>sp|Q9BUT1|BDH2_HUMAN 3-hydroxybutyrate dehydrogenase type 2 OS=Homo sapiens GN=BDH2 PE=1 SV=2;>sp|Q9BUT1-2|BDH2_HUMAN Isoform 2 of 3-hydroxybutyrate dehydrogenase type 2 OS=Homo sapiens GN=BDH2;>tr|D6RIR6|D6RIR6_HUMAN 3-hydroxybutyrate dehydrogenase type	8	5	5	5	5	3	5	3	5	3	29	29	29	26.724	245	245;173;130;116;90;144;112;64	7	3	6.4064e-64	0.68839	0.70581	18.054	7	0.45177	0.47633	17.996	7	0.74843	0.82327	18.147	7	0.74586	0.80433	17.557	5	0.46335	0.4833	18.88	5	0.74843	0.82327	18.526
A6H8Y1;A6H8Y1-6;A6H8Y1-7;A6H8Y1-2;C9J1I8;A6H8Y1-3;A6H8Y1-4;C9JGV8;F5H0W8;A6H8Y1-5;H0YCV8;H7C5U4;A6H8Y1-8	A6H8Y1;A6H8Y1-6;A6H8Y1-7;A6H8Y1-2;C9J1I8;A6H8Y1-3;A6H8Y1-4	23;23;23;20;19;12;12;10;9;8;6;5;3	23;23;23;20;19;12;12;10;9;8;6;5;3	23;23;23;20;19;12;12;10;9;8;6;5;3	Transcription factor TFIIIB component B homolog	BDP1	>sp|A6H8Y1|BDP1_HUMAN Transcription factor TFIIIB component B homolog OS=Homo sapiens GN=BDP1 PE=1 SV=3;>sp|A6H8Y1-6|BDP1_HUMAN Isoform 6 of Transcription factor TFIIIB component B homolog OS=Homo sapiens GN=BDP1;>sp|A6H8Y1-7|BDP1_HUMAN Isoform 7 of Tr	13	23	23	23	1	23	1	23	1	23	11.4	11.4	11.4	293.88	2624	2624;2604;2552;2254;2132;1388;1372;846;814;778;606;583;463	1	30	2.2961e-68	4.2615	0.70551	81.767	15	5.049	1.908	154.35	15	0.99992	0.88316	131.37	15	NaN	NaN	NaN	1	NaN	NaN	NaN	1	NaN	NaN	NaN
Q5T5X7	Q5T5X7	66	66	66	BEN domain-containing protein 3	BEND3	>sp|Q5T5X7|BEND3_HUMAN BEN domain-containing protein 3 OS=Homo sapiens GN=BEND3 PE=1 SV=1	1	66	66	66	0	66	0	66	0	66	83.2	83.2	83.2	94.474	828	828		445	0	14.846	1.9523	132.48	296	9.9372	2.0844	168.32	296	0.67494	0.8105	22.21	296	NaN	NaN	NaN	0	NaN	NaN	NaN	0	NaN	NaN	NaN
E5RFC0;Q8N7W2;Q8N7W2-2;Q8N7W2-3	E5RFC0;Q8N7W2;Q8N7W2-2;Q8N7W2-3	19;18;16;15	19;18;16;15	19;18;16;15	BEN domain-containing protein 7	BEND7	>tr|E5RFC0|E5RFC0_HUMAN BEN domain-containing protein 7 OS=Homo sapiens GN=BEND7 PE=4 SV=1;>sp|Q8N7W2|BEND7_HUMAN BEN domain-containing protein 7 OS=Homo sapiens GN=BEND7 PE=1 SV=2;>sp|Q8N7W2-2|BEND7_HUMAN Isoform 2 of BEN domain-containing protein 7 OS=Ho	4	19	19	19	0	19	0	19	0	19	47.7	47.7	47.7	47.524	426	426;519;374;468		53	1.0667e-149	8.4971	8.6498	87.965	42	7.7494	7.8171	85.792	42	0.78181	0.84948	12.767	42	NaN	NaN	NaN	0	NaN	NaN	NaN	0	NaN	NaN	NaN
H7C1N3;O15155;Q68DU7;C9JTT8;Q96EA0	H7C1N3;O15155;Q68DU7;C9JTT8;Q96EA0	3;3;2;2;2	3;3;2;2;2	3;3;2;2;2	BET1 homolog	BET1;DKFZp781C0425	>tr|H7C1N3|H7C1N3_HUMAN BET1 homolog (Fragment) OS=Homo sapiens GN=BET1 PE=4 SV=1;>sp|O15155|BET1_HUMAN BET1 homolog OS=Homo sapiens GN=BET1 PE=1 SV=1;>tr|Q68DU7|Q68DU7_HUMAN BET1 homolog OS=Homo sapiens GN=DKFZp781C0425 PE=2 SV=1;>tr|C9JTT8|C9JTT8_HUMAN B	5	3	3	3	3	0	3	0	3	0	24.8	24.8	24.8	14.872	133	133;118;127;98;83	4		3.6383e-30	1.2419	1.3716	1.0323	4	1.0375	1.0536	6.1914	4	0.85318	0.82232	3.2465	4	1.2419	1.3716	1.0323	4	1.0375	1.0536	6.1914	4	0.85318	0.82232	3.2465
B8ZZS0;Q9NYM9;H7BXT7;E9PHY4;E9PQJ6	B8ZZS0;Q9NYM9;H7BXT7;E9PHY4;E9PQJ6	2;2;2;1;1	2;2;2;1;1	2;2;2;1;1	BET1-like protein	BET1L	>tr|B8ZZS0|B8ZZS0_HUMAN BET1-like protein OS=Homo sapiens GN=BET1L PE=4 SV=1;>sp|Q9NYM9|BET1L_HUMAN BET1-like protein OS=Homo sapiens GN=BET1L PE=1 SV=1;>tr|H7BXT7|H7BXT7_HUMAN BET1-like protein OS=Homo sapiens GN=BET1L PE=4 SV=1;>tr|E9PHY4|E9PHY4_HUMAN BE	5	2	2	2	2	0	2	0	2	0	21.1	21.1	21.1	17.107	152	152;111;58;92;88	2		6.1147e-24	1.059	1.151	7.4751	2	0.68832	0.83433	37.654	2	0.63936	0.67819	17.725	2	1.059	1.151	7.4751	2	0.68832	0.83433	37.654	2	0.63936	0.67819	17.725
O14503;Q9C0J9;B7Z8M6	O14503	18;4;4	18;4;4	18;4;4	Class E basic helix-loop-helix protein 40	BHLHE40	>sp|O14503|BHE40_HUMAN Class E basic helix-loop-helix protein 40 OS=Homo sapiens GN=BHLHE40 PE=1 SV=1	3	18	18	18	0	18	0	18	0	18	64.6	64.6	64.6	45.51	412	412;482;370		56	3.2354e-229	13.74	9.1486	112.63	41	8.1433	5.9242	125.62	41	0.62168	0.69072	14.057	41	NaN	NaN	NaN	0	NaN	NaN	NaN	0	NaN	NaN	NaN
Q9H694;Q9H694-2;A6NGY7	Q9H694;Q9H694-2;A6NGY7	23;19;12	23;19;12	23;19;12	Protein bicaudal C homolog 1	BICC1	>sp|Q9H694|BICC1_HUMAN Protein bicaudal C homolog 1 OS=Homo sapiens GN=BICC1 PE=1 SV=2;>sp|Q9H694-2|BICC1_HUMAN Isoform 2 of Protein bicaudal C homolog 1 OS=Homo sapiens GN=BICC1;>tr|A6NGY7|A6NGY7_HUMAN Protein bicaudal C homolog 1 OS=Homo sapiens GN=BICC1	3	23	23	23	23	2	23	2	23	2	29.3	29.3	29.3	104.84	974	974;880;506	31	2	2.6669e-98	0.75288	0.72822	34.589	31	0.73002	0.73262	67.658	31	0.99767	1.0434	70.365	31	0.75288	0.72822	32.239	29	0.72606	0.73191	70.005	29	0.99317	1.0434	72.635
Q8TD16-2;Q8TD16	Q8TD16-2;Q8TD16	5;5	5;5	5;5	Protein bicaudal D homolog 2	BICD2	>sp|Q8TD16-2|BICD2_HUMAN Isoform 2 of Protein bicaudal D homolog 2 OS=Homo sapiens GN=BICD2;>sp|Q8TD16|BICD2_HUMAN Protein bicaudal D homolog 2 OS=Homo sapiens GN=BICD2 PE=1 SV=1	2	5	5	5	5	0	5	0	5	0	6.9	6.9	6.9	96.805	855	855;824	6		9.6009e-13	1.6141	1.5888	21.756	4	1.6408	1.7204	6.2007	4	0.96314	1.0949	21.313	4	1.6141	1.5888	21.756	4	1.6408	1.7204	6.2007	4	0.96314	1.0949	21.313
P55957-2;P55957;P55957-4;P55957-3	P55957-2;P55957;P55957-4	11;11;7;2	11;11;7;2	11;11;7;2	BH3-interacting domain death agonist;BH3-interacting domain death agonist p15;BH3-interacting domain death agonist p13;BH3-interacting domain death agonist p11	BID	>sp|P55957-2|BID_HUMAN Isoform 2 of BH3-interacting domain death agonist OS=Homo sapiens GN=BID;>sp|P55957|BID_HUMAN BH3-interacting domain death agonist OS=Homo sapiens GN=BID PE=1 SV=1;>sp|P55957-4|BID_HUMAN Isoform 4 of BH3-interacting domain death agon	4	11	11	11	11	0	11	0	11	0	66.4	66.4	66.4	26.836	241	241;195;99;137	20		2.3708e-266	1.0922	1.1401	15.782	18	0.92731	1.0942	15.152	18	0.81483	0.91206	13.201	18	1.0922	1.1401	15.782	18	0.92731	1.0942	15.152	18	0.81483	0.91206	13.201
O00499;O00499-5;O00499-2;O00499-3;O00499-11;O00499-6;O00499-4;O00499-8;O00499-7;O00499-10;O00499-9	O00499;O00499-5;O00499-2;O00499-3;O00499-11;O00499-6;O00499-4;O00499-8;O00499-7;O00499-10;O00499-9	3;3;3;3;3;3;3;3;3;3;3	3;3;3;3;3;3;3;3;3;3;3	3;3;3;3;3;3;3;3;3;3;3	Myc box-dependent-interacting protein 1	BIN1	>sp|O00499|BIN1_HUMAN Myc box-dependent-interacting protein 1 OS=Homo sapiens GN=BIN1 PE=1 SV=1;>sp|O00499-5|BIN1_HUMAN Isoform IID of Myc box-dependent-interacting protein 1 OS=Homo sapiens GN=BIN1;>sp|O00499-2|BIN1_HUMAN Isoform IIB of Myc box-dependent-	11	3	3	3	3	0	3	0	3	0	8.4	8.4	8.4	64.699	593	593;550;518;506;497;482;475;454;439;424;409	5		2.176e-17	NaN	NaN	NaN	1	NaN	NaN	NaN	1	NaN	NaN	NaN	1	NaN	NaN	NaN	1	NaN	NaN	NaN	1	NaN	NaN	NaN
Q9NQY0;H7BYV6;Q9NQY0-2	Q9NQY0;H7BYV6;Q9NQY0-2	5;5;5	5;5;5	5;5;5	Bridging integrator 3	BIN3	>sp|Q9NQY0|BIN3_HUMAN Bridging integrator 3 OS=Homo sapiens GN=BIN3 PE=1 SV=1;>tr|H7BYV6|H7BYV6_HUMAN Bridging integrator 3 OS=Homo sapiens GN=BIN3 PE=4 SV=1;>sp|Q9NQY0-2|BIN3_HUMAN Isoform 2 of Bridging integrator 3 OS=Homo sapiens GN=BIN3	3	5	5	5	5	0	5	0	5	0	23.3	23.3	23.3	29.665	253	253;205;199	5		3.201e-13	0.99503	1.0635	26.125	5	0.75256	0.86954	24.639	5	0.94319	0.9067	18.602	5	0.99503	1.0635	26.125	5	0.75256	0.86954	24.639	5	0.94319	0.9067	18.602
Q9NR09;H7C3P0;H7C094;REV__Q9NR09;REV__Q96C03	Q9NR09	68;3;2;1;1	68;3;2;1;1	68;3;2;1;1	Baculoviral IAP repeat-containing protein 6	BIRC6	>sp|Q9NR09|BIRC6_HUMAN Baculoviral IAP repeat-containing protein 6 OS=Homo sapiens GN=BIRC6 PE=1 SV=2	5	68	68	68	68	0	68	0	68	0	21.8	21.8	21.8	530.25	4857	4857;191;110;4857;454	78		1.4404e-235	1.1392	1.0883	25.409	76	1.0802	1.134	21.23	76	0.92054	0.99964	20.155	76	1.1392	1.0883	25.409	76	1.0802	1.134	21.23	76	0.92054	0.99964	20.155
P54132;H0YNU5;F5H7R6;F5H3V6;H0YLV8	P54132;H0YNU5;F5H7R6	80;72;65;32;11	80;72;65;32;11	80;72;65;32;11	Bloom syndrome protein	BLM	>sp|P54132|BLM_HUMAN Bloom syndrome protein OS=Homo sapiens GN=BLM PE=1 SV=1;>tr|H0YNU5|H0YNU5_HUMAN Bloom syndrome protein OS=Homo sapiens GN=BLM PE=4 SV=1;>tr|F5H7R6|F5H7R6_HUMAN Bloom syndrome protein OS=Homo sapiens GN=BLM PE=4 SV=1	5	80	80	80	10	80	10	80	10	80	61.2	61.2	61.2	159	1417	1417;1286;1047;519;413	15	254	0	1.2207	0.17647	137.86	147	14.615	2.0572	152.84	147	13.189	15.972	130.69	147	1.7537	1.7153	74.19	15	1.3025	1.4143	64.585	15	0.78033	0.85372	21.211
Q13867;E7EMN3	Q13867;E7EMN3	12;9	12;9	12;9	Bleomycin hydrolase	BLMH	>sp|Q13867|BLMH_HUMAN Bleomycin hydrolase OS=Homo sapiens GN=BLMH PE=1 SV=1;>tr|E7EMN3|E7EMN3_HUMAN Bleomycin hydrolase OS=Homo sapiens GN=BLMH PE=4 SV=1	2	12	12	12	12	1	12	1	12	1	27.3	27.3	27.3	52.562	455	455;368	19	1	8.2208e-83	1.2338	1.2555	37.128	17	1.1631	1.2285	38.382	17	0.97311	0.95534	25.503	17	1.2111	1.2425	31.263	16	1.1426	1.2184	21.704	16	0.94126	0.95109	22.195
P78537;P78537-2;G8JLQ3;F8VP73;F8W036;F8W606;F8W099	P78537;P78537-2;G8JLQ3	5;5;4;2;2;1;1	5;5;4;2;2;1;1	5;5;4;2;2;1;1	Biogenesis of lysosome-related organelles complex 1 subunit 1	BLOC1S1	>sp|P78537|BL1S1_HUMAN Biogenesis of lysosome-related organelles complex 1 subunit 1 OS=Homo sapiens GN=BLOC1S1 PE=1 SV=2;>sp|P78537-2|BL1S1_HUMAN Isoform 2 of Biogenesis of lysosome-related organelles complex 1 subunit 1 OS=Homo sapiens GN=BLOC1S1;>tr|G8J	7	5	5	5	5	0	5	0	5	0	44.4	44.4	44.4	17.262	153	153;125;75;142;122;64;44	8		5.181e-23	1.0463	1.1554	11.334	7	0.95003	1.0508	24.748	7	0.89382	0.94966	14.999	7	1.0463	1.1554	11.334	7	0.95003	1.0508	24.748	7	0.89382	0.94966	14.999
Q6QNY1	Q6QNY1	3	3	2	Biogenesis of lysosome-related organelles complex 1 subunit 2	BLOC1S2	>sp|Q6QNY1|BL1S2_HUMAN Biogenesis of lysosome-related organelles complex 1 subunit 2 OS=Homo sapiens GN=BLOC1S2 PE=1 SV=1	1	3	3	2	3	0	3	0	2	0	52.1	52.1	28.9	15.961	142	142	3		2.8775e-28	1.1034	1.1972	10.006	3	0.91051	1.0814	6.7189	3	0.86836	0.783	8.4508	3	1.1034	1.1972	10.006	3	0.91051	1.0814	6.7189	3	0.86836	0.783	8.4508
Q6QNY0	Q6QNY0	4	4	4	Biogenesis of lysosome-related organelles complex 1 subunit 3	BLOC1S3	>sp|Q6QNY0|BL1S3_HUMAN Biogenesis of lysosome-related organelles complex 1 subunit 3 OS=Homo sapiens GN=BLOC1S3 PE=1 SV=1	1	4	4	4	4	0	4	0	4	0	28.2	28.2	28.2	21.255	202	202	5		6.2448e-46	0.97672	1.0167	6.6267	5	0.71711	0.84234	10.744	5	0.73973	0.82364	14.517	5	0.97672	1.0167	6.6267	5	0.71711	0.84234	10.744	5	0.73973	0.82364	14.517
P53004;C9J1E1	P53004	23;5	23;5	23;5	Biliverdin reductase A	BLVRA	>sp|P53004|BIEA_HUMAN Biliverdin reductase A OS=Homo sapiens GN=BLVRA PE=1 SV=2	2	23	23	23	23	6	23	6	23	6	78.4	78.4	78.4	33.428	296	296;102	41	6	0	0.75672	0.80247	21.233	41	0.66497	0.72435	28.741	41	0.82255	0.89009	37.285	41	0.75594	0.81067	20.796	35	0.65372	0.72435	30.916	35	0.82926	0.89009	39.587
P30043	P30043	21	21	21	Flavin reductase (NADPH)	BLVRB	>sp|P30043|BLVRB_HUMAN Flavin reductase (NADPH) OS=Homo sapiens GN=BLVRB PE=1 SV=3	1	21	21	21	21	2	21	2	21	2	92.2	92.2	92.2	22.119	206	206	152	2	0	0.94504	1.0075	17.875	120	0.74507	0.85992	24.246	120	0.76495	0.8306	22.647	120	0.94298	1.0059	15.09	118	0.74428	0.85916	23.044	118	0.76495	0.8306	22.569
P35226;Q5T8Z1;Q5T8Z4;Q5T8Z6;Q5T8Z5;E9PC92;Q5T8Z2;P35227	P35226;Q5T8Z1;Q5T8Z4;Q5T8Z6;Q5T8Z5;E9PC92;Q5T8Z2	4;4;4;4;3;2;2;1	4;4;4;4;3;2;2;1	4;4;4;4;3;2;2;1	Polycomb complex protein BMI-1	BMI1	>sp|P35226|BMI1_HUMAN Polycomb complex protein BMI-1 OS=Homo sapiens GN=BMI1 PE=1 SV=2;>tr|Q5T8Z1|Q5T8Z1_HUMAN BMI1 polycomb ring finger oncogene (Fragment) OS=Homo sapiens GN=BMI1 PE=2 SV=1;>tr|Q5T8Z4|Q5T8Z4_HUMAN BMI1 polycomb ring finger oncogene (Fragm	8	4	4	4	4	2	4	2	4	2	12.6	12.6	12.6	36.949	326	326;207;150;105;92;238;184;344	5	2	2.9056e-08	1.2297	1.2618	68.594	5	0.85833	1.0105	42.318	5	0.69887	0.67027	34.855	5	1.0182	1.0328	45.794	4	0.84901	0.94888	28.223	4	0.82213	0.80048	27.418
Q14692;A8MV67;A8MXU9	Q14692	32;3;3	32;3;3	32;3;3	Ribosome biogenesis protein BMS1 homolog	BMS1	>sp|Q14692|BMS1_HUMAN Ribosome biogenesis protein BMS1 homolog OS=Homo sapiens GN=BMS1 PE=1 SV=1	3	32	32	32	28	17	28	17	28	17	26.9	26.9	26.9	145.81	1282	1282;101;101	34	31	6.3808e-167	1.3499	1.1462	115.35	49	1.1412	1.1187	80.55	48	0.82787	0.8793	57.808	48	1.2399	1.1176	17.218	33	1.0955	1.1232	15.265	33	0.86778	0.95837	14.335
Q6ZN30;B1APH0;F5H586;F5H8G9;Q6ZN30-2;H0Y6W5;Q06HC4;Q06HC1;B4E3J2;C9J4X6;Q01954;F5GY04;H0Y4J1	Q6ZN30;B1APH0;F5H586;F5H8G9;Q6ZN30-2;H0Y6W5;Q06HC4;Q06HC1	10;10;10;8;8;8;6;6;4;2;1;1;1	10;10;10;8;8;8;6;6;4;2;1;1;1	10;10;10;8;8;8;6;6;4;2;1;1;1	Zinc finger protein basonuclin-2	BNC2	>sp|Q6ZN30|BNC2_HUMAN Zinc finger protein basonuclin-2 OS=Homo sapiens GN=BNC2 PE=2 SV=1;>tr|B1APH0|B1APH0_HUMAN Basonuclin 2 OS=Homo sapiens GN=BNC2 PE=4 SV=1;>tr|F5H586|F5H586_HUMAN Zinc finger protein basonuclin-2 OS=Homo sapiens GN=BNC2 PE=4 SV=1;>tr|F	13	10	10	10	0	10	0	10	0	10	12.9	12.9	12.9	122.33	1099	1099;1032;1004;903;903;860;410;401;649;101;994;987;327		15	1.8412e-45	9.1289	1.0474	63.686	6	6.3019	0.60271	57.86	6	0.69032	0.9134	14.759	6	NaN	NaN	NaN	0	NaN	NaN	NaN	0	NaN	NaN	NaN
Q12981;Q12981-2	Q12981;Q12981-2	9;6	9;6	2;2	Vesicle transport protein SEC20	BNIP1	>sp|Q12981|SEC20_HUMAN Vesicle transport protein SEC20 OS=Homo sapiens GN=BNIP1 PE=1 SV=3;>sp|Q12981-2|SEC20_HUMAN Isoform 2 of Vesicle transport protein SEC20 OS=Homo sapiens GN=BNIP1	2	9	9	2	9	0	9	0	2	0	32.9	32.9	4.8	26.132	228	228;194	12		1.7774e-54	1.0403	1.1129	13.134	11	0.94884	0.96541	22.032	11	0.90246	0.87605	24.607	11	1.0403	1.1129	13.134	11	0.94884	0.96541	22.032	11	0.90246	0.87605	24.607
Q12983;B4DHJ7	Q12983;B4DHJ7	2;2	2;2	2;2	BCL2/adenovirus E1B 19 kDa protein-interacting protein 3	BNIP3	>sp|Q12983|BNIP3_HUMAN BCL2/adenovirus E1B 19 kDa protein-interacting protein 3 OS=Homo sapiens GN=BNIP3 PE=1 SV=2;>tr|B4DHJ7|B4DHJ7_HUMAN BCL2/adenovirus E1B 19 kDa protein-interacting protein 3 OS=Homo sapiens GN=BNIP3 PE=2 SV=1	2	2	2	2	2	0	2	0	2	0	11.9	11.9	11.9	21.541	194	194;180	2		1.8316e-05	0.7865	0.84638	19.728	2	0.74221	0.85419	0.65452	2	0.92659	1.0222	15.459	2	0.7865	0.84638	19.728	2	0.74221	0.85419	0.65452	2	0.92659	1.0222	15.459
H7BXD2;O60238;H0YBC7;B0AZS9	H7BXD2;O60238;H0YBC7;B0AZS9	1;1;1;1	1;1;1;1	1;1;1;1	BCL2/adenovirus E1B 19 kDa protein-interacting protein 3-like	BNIP3L	>tr|H7BXD2|H7BXD2_HUMAN BCL2/adenovirus E1B 19 kDa protein-interacting protein 3-like OS=Homo sapiens GN=BNIP3L PE=4 SV=1;>sp|O60238|BNI3L_HUMAN BCL2/adenovirus E1B 19 kDa protein-interacting protein 3-like OS=Homo sapiens GN=BNIP3L PE=1 SV=1;>tr|H0YBC7|H0	4	1	1	1	1	0	1	0	1	0	6.6	6.6	6.6	25.286	229	229;219;185;179	3		0.0018984	0.95507	1.034	48.188	2	0.64393	0.76998	39.673	2	0.67422	0.75701	8.9587	2	0.95507	1.034	48.188	2	0.64393	0.76998	39.673	2	0.67422	0.75701	8.9587
Q8NFC6;Q96IK1-2;F8WDD0	Q8NFC6	37;1;1	37;1;1	33;0;1	Biorientation of chromosomes in cell division protein 1-like 1	BOD1L1	>sp|Q8NFC6|BD1L1_HUMAN Biorientation of chromosomes in cell division protein 1-like 1 OS=Homo sapiens GN=BOD1L1 PE=1 SV=2	3	37	37	33	34	13	34	13	32	10	15.4	15.4	13.6	330.46	3051	3051;129;93	42	15	2.8899e-173	1.0409	0.96239	50.942	46	0.88734	0.89781	78.666	46	0.87205	0.91484	28.583	46	1.0378	0.98713	25.672	39	0.86209	0.93216	25.385	39	0.91411	0.93239	19.483
Q9H3K6;H3BTW0;H3BV85;Q9H3K6-2	Q9H3K6;H3BTW0;H3BV85;Q9H3K6-2	8;5;5;5	8;5;5;5	5;2;2;2	BolA-like protein 2	BOLA2;BOLA2B	>sp|Q9H3K6|BOLA2_HUMAN BolA-like protein 2 OS=Homo sapiens GN=BOLA2 PE=1 SV=1;>tr|H3BTW0|H3BTW0_HUMAN Uncharacterized protein (Fragment) OS=Homo sapiens PE=3 SV=1;>tr|H3BV85|H3BV85_HUMAN BolA-like protein 2 (Fragment) OS=Homo sapiens GN=BOLA2B PE=3 SV=1;>s	4	8	8	5	8	0	8	0	5	0	84.9	84.9	47.7	10.116	86	86;89;88;58	15		3.9894e-160	1.0917	1.1889	15.845	14	1.0508	1.2145	80.784	14	1.0434	1.0527	83.79	14	1.0917	1.1889	15.845	14	1.0508	1.2145	80.784	14	1.0434	1.0527	83.79
Q53S33	Q53S33	3	3	3	BolA-like protein 3	BOLA3	>sp|Q53S33|BOLA3_HUMAN BolA-like protein 3 OS=Homo sapiens GN=BOLA3 PE=2 SV=1	1	3	3	3	3	0	3	0	3	0	21.5	21.5	21.5	12.114	107	107	3		1.5032e-07	1.0615	1.188	14.143	3	1.1653	1.1944	12.663	3	1.0533	1.0329	2.1005	3	1.0615	1.188	14.143	3	1.1653	1.1944	12.663	3	1.0533	1.0329	2.1005
Q14137;Q96Q25;E9PIF8;E9PRN9	Q14137;Q96Q25;E9PIF8	22;21;11;4	22;21;11;4	22;21;11;4	Ribosome biogenesis protein BOP1	BOP1;KM-PA-2	>sp|Q14137|BOP1_HUMAN Ribosome biogenesis protein BOP1 OS=Homo sapiens GN=BOP1 PE=1 SV=2;>tr|Q96Q25|Q96Q25_HUMAN KM-PA-2 protein OS=Homo sapiens GN=KM-PA-2 PE=2 SV=1;>tr|E9PIF8|E9PIF8_HUMAN Ribosome biogenesis protein BOP1 (Fragment) OS=Homo sapiens GN=BOP	4	22	22	22	22	2	22	2	22	2	48.7	48.7	48.7	83.629	746	746;634;312;92	37	2	0	1.2811	1.2812	31.924	35	1.1464	1.2318	42.079	35	0.88592	0.95381	20.357	35	1.2811	1.2812	14.924	33	1.1699	1.2347	26.855	33	0.88592	0.95381	20.633
P07738;C9JH23	P07738	7;1	7;1	7;1	Bisphosphoglycerate mutase	BPGM	>sp|P07738|PMGE_HUMAN Bisphosphoglycerate mutase OS=Homo sapiens GN=BPGM PE=1 SV=2	2	7	7	7	7	0	7	0	7	0	35.9	35.9	35.9	30.005	259	259;78	9		9.7494e-24	0.83477	0.91449	17.767	7	1.0919	1.1072	21.393	7	1.1252	1.1945	22.173	7	0.83477	0.91449	17.767	7	1.0919	1.1072	21.393	7	1.1252	1.1945	22.173
Q86WA6;Q86WA6-2;B4DML3;Q49AI2;H7C0M3	Q86WA6;Q86WA6-2	12;12;3;3;1	12;12;3;3;1	12;12;3;3;1	Valacyclovir hydrolase	BPHL	>sp|Q86WA6|BPHL_HUMAN Valacyclovir hydrolase OS=Homo sapiens GN=BPHL PE=1 SV=1;>sp|Q86WA6-2|BPHL_HUMAN Isoform 2 of Valacyclovir hydrolase OS=Homo sapiens GN=BPHL	5	12	12	12	12	1	12	1	12	1	35.4	35.4	35.4	32.542	291	291;274;211;194;29	17	1	3.3115e-103	0.81251	0.86562	14.72	13	0.69843	0.77567	16.339	13	0.91403	0.93576	25.838	13	0.81363	0.86745	14.585	12	0.7014	0.77932	17.012	12	0.84606	0.89303	26.944
O95861;B4DUS9;O95861-2;C9JI50;A6NF51;B4DPS5;F8W1J0;F8VZG4;F8VVW8;F8VRY7	O95861;B4DUS9;O95861-2;C9JI50;A6NF51;B4DPS5	15;15;12;12;11;11;6;5;4;1	15;15;12;12;11;11;6;5;4;1	15;15;12;12;11;11;6;5;4;1	3(2),5-bisphosphate nucleotidase 1	BPNT1	>sp|O95861|BPNT1_HUMAN 3(2),5-bisphosphate nucleotidase 1 OS=Homo sapiens GN=BPNT1 PE=1 SV=1;>tr|B4DUS9|B4DUS9_HUMAN 3(2),5-bisphosphate nucleotidase 1 OS=Homo sapiens GN=BPNT1 PE=2 SV=1;>sp|O95861-2|BPNT1_HUMAN Isoform 2 of 3(2),5-bisphosphate nu	10	15	15	15	14	4	14	4	14	4	52.9	52.9	52.9	33.392	308	308;272;325;324;291;253;170;136;128;116	19	4	8.5008e-63	0.85468	0.89618	15.262	20	0.76324	0.81609	15.482	20	0.89545	0.93943	19.036	20	0.86013	0.90671	14.616	16	0.76254	0.81609	16.855	16	0.87685	0.9173	20.341
Q12830;Q12830-4;Q12830-2;F5H176;E7ETD6	Q12830;Q12830-4;Q12830-2	93;93;92;31;5	93;93;92;31;5	57;57;57;0;5	Nucleosome-remodeling factor subunit BPTF	BPTF	>sp|Q12830|BPTF_HUMAN Nucleosome-remodeling factor subunit BPTF OS=Homo sapiens GN=BPTF PE=1 SV=3;>sp|Q12830-4|BPTF_HUMAN Isoform 4 of Nucleosome-remodeling factor subunit BPTF OS=Homo sapiens GN=BPTF;>sp|Q12830-2|BPTF_HUMAN Isoform 2 of Nucleosome-remodel	5	93	93	57	18	91	18	91	12	55	35	35	20.1	338.26	3046	3046;2903;2920;822;407	21	165	0	8.2751	1.1807	117.38	136	2.7445	0.57725	158.56	136	0.33066	0.33167	46.131	136	1.0926	1.0336	23.309	18	1.0207	1.0803	24.538	18	0.92718	0.96421	16.913
E9PE19	E9PE19	4	1	1		BPTF	>tr|E9PE19|E9PE19_HUMAN Nucleosome-remodeling factor subunit BPTF OS=Homo sapiens GN=BPTF PE=4 SV=1	1	4	1	1	0	4	0	1	0	1	17.1	5.6	5.6	29.233	251	251		1	1.25e-08	NaN	NaN	NaN	1	NaN	NaN	NaN	1	NaN	NaN	NaN	1	NaN	NaN	NaN	0	NaN	NaN	NaN	0	NaN	NaN	NaN
F5GXF5	F5GXF5	34	1	1		BPTF	>tr|F5GXF5|F5GXF5_HUMAN Nucleosome-remodeling factor subunit BPTF OS=Homo sapiens GN=BPTF PE=4 SV=1	1	34	1	1	6	34	0	1	0	1	54.5	2	2	92.609	811	811		1	0	NaN	NaN	NaN	1	NaN	NaN	NaN	1	NaN	NaN	NaN	1	NaN	NaN	NaN	0	NaN	NaN	NaN	0	NaN	NaN	NaN
Q6PJG6;Q6PJG6-3;Q6PJG6-2;F8WDN5	Q6PJG6	27;8;7;5	27;8;7;5	27;8;7;5	BRCA1-associated ATM activator 1	BRAT1	>sp|Q6PJG6|BRAT1_HUMAN BRCA1-associated ATM activator 1 OS=Homo sapiens GN=BRAT1 PE=1 SV=2	4	27	27	27	22	13	22	13	22	13	45.1	45.1	45.1	88.118	821	821;291;286;143	28	16	9.9577e-125	1.4566	1.4552	83.918	29	1.2025	1.1882	76.614	29	0.72912	0.85123	25.222	29	1.4472	1.4095	18.967	21	1.149	1.2306	29.382	21	0.72912	0.82238	23.689
E9PFC7;P38398;P38398-2;P38398-4;E9PFZ0;E7EP70;E7EMP0;F8W8H7;E7EWN5;E9PH68;P38398-3;E7ETR2;P38398-5;P38398-6;G3XAC3;E7EUM2;Q3B891;B7ZA85;H0Y8B8;H0Y8D8;H0Y850;C9IZW4;E7EQW4;E7ENB7;E7EN90;E9PC22	E9PFC7;P38398;P38398-2;P38398-4;E9PFZ0;E7EP70;E7EMP0;F8W8H7	23;23;23;23;22;22;21;20;5;5;4;4;4;4;4;4;4;3;3;3;3;3;1;1;1;1	23;23;23;23;22;22;21;20;5;5;4;4;4;4;4;4;4;3;3;3;3;3;1;1;1;1	23;23;23;23;22;22;21;20;5;5;4;4;4;4;4;4;4;3;3;3;3;3;1;1;1;1	Breast cancer type 1 susceptibility protein	BRCA1	>tr|E9PFC7|E9PFC7_HUMAN Breast cancer type 1 susceptibility protein OS=Homo sapiens GN=BRCA1 PE=4 SV=1;>sp|P38398|BRCA1_HUMAN Breast cancer type 1 susceptibility protein OS=Homo sapiens GN=BRCA1 PE=1 SV=2;>sp|P38398-2|BRCA1_HUMAN Isoform 2 of Breast cancer	26	23	23	23	0	23	0	23	0	23	13.9	13.9	13.9	210.33	1885	1885;1863;1863;1846;1816;1567;1624;1598;649;622;760;759;721;699;680;623;473;572;498;319;242;177;222;98;63;59		43	5.844e-64	5.7831	0.69484	104.41	19	5.062	0.71789	219.14	19	1.0772	1.0203	24.017	19	NaN	NaN	NaN	0	NaN	NaN	NaN	0	NaN	NaN	NaN
P46736-3;P46736-2;P46736;H9KVA9;P46736-5;C9J8X9;P46736-4	P46736-3;P46736-2;P46736;H9KVA9;P46736-5	10;10;9;7;6;4;4	10;10;9;7;6;4;4	10;10;9;7;6;4;4	Lys-63-specific deubiquitinase BRCC36	BRCC3	>sp|P46736-3|BRCC3_HUMAN Isoform 3 of Lys-63-specific deubiquitinase BRCC36 OS=Homo sapiens GN=BRCC3;>sp|P46736-2|BRCC3_HUMAN Isoform 1 of Lys-63-specific deubiquitinase BRCC36 OS=Homo sapiens GN=BRCC3;>sp|P46736|BRCC3_HUMAN Lys-63-specific deubiquitinase	7	10	10	10	10	2	10	2	10	2	35.3	35.3	35.3	33.237	292	292;291;316;317;247;248;202	13	2	4.3768e-55	0.88085	0.89997	15.153	13	0.76818	0.8087	42.173	13	0.87036	0.94491	37.583	13	0.85639	0.89717	16.303	11	0.76818	0.8087	45.532	11	0.94311	0.99081	39.605
O95696-2;O95696;F5H6M9;C9IYC8	O95696-2;O95696;F5H6M9	6;6;4;2	5;5;3;1	5;5;3;1	Bromodomain-containing protein 1	BRD1	>sp|O95696-2|BRD1_HUMAN Isoform 2 of Bromodomain-containing protein 1 OS=Homo sapiens GN=BRD1;>sp|O95696|BRD1_HUMAN Bromodomain-containing protein 1 OS=Homo sapiens GN=BRD1 PE=1 SV=1;>tr|F5H6M9|F5H6M9_HUMAN Bromodomain-containing protein 1 OS=Homo sapiens	4	6	5	5	1	5	1	4	1	4	4.8	3.9	3.9	133.24	1189	1189;1058;746;649	1	4	2.7034e-13	7.1169	1.0662	22.443	3	2.3849	0.34271	98.824	3	0.3351	0.46686	65.869	3	NaN	NaN	NaN	1	NaN	NaN	NaN	1	NaN	NaN	NaN
B0S7P1;P25440-2;H0Y5T9;H0Y6K2;P25440;F8VXF8;Q658Y7;B0V073;H0Y602;B0V072;H0Y665;H0YAU3;E9PIQ3;H0Y799;H0Y801;E9PKQ9;H0YDJ7	B0S7P1;P25440-2;H0Y5T9;H0Y6K2;P25440;F8VXF8;Q658Y7;B0V073;H0Y602;B0V072;H0Y665;H0YAU3	24;24;24;24;24;21;21;15;13;13;13;13;7;5;5;2;2	21;21;21;21;21;18;18;14;12;12;11;11;7;5;5;2;2	20;20;20;20;20;17;17;13;11;11;11;11;6;5;5;2;1	Bromodomain-containing protein 2	BRD2;DKFZp313H139	>tr|B0S7P1|B0S7P1_HUMAN Bromodomain containing 2 OS=Homo sapiens GN=BRD2 PE=4 SV=1;>sp|P25440-2|BRD2_HUMAN Isoform 2 of Bromodomain-containing protein 2 OS=Homo sapiens GN=BRD2;>tr|H0Y5T9|H0Y5T9_HUMAN Bromodomain-containing protein 2 (Fragment) OS=Homo sap	17	24	21	20	8	24	7	21	7	20	33.3	30.7	29.7	92.065	836	836;836;807;807;801;681;681;648;619;613;363;328;401;296;296;147;137	8	61	4.0032e-232	1.0378	0.62436	197.23	50	5.8771	1.9179	162.37	50	5.6086	5.9943	129.09	50	1.3717	1.3589	29.866	8	0.71861	0.74712	61.499	8	0.57802	0.5857	70.171
Q15059;Q15059-2;B4DS09;A9J571	Q15059;Q15059-2;B4DS09	22;19;12;3	15;13;5;3	15;13;5;3	Bromodomain-containing protein 3	BRD3	>sp|Q15059|BRD3_HUMAN Bromodomain-containing protein 3 OS=Homo sapiens GN=BRD3 PE=1 SV=1;>sp|Q15059-2|BRD3_HUMAN Isoform 2 of Bromodomain-containing protein 3 OS=Homo sapiens GN=BRD3;>tr|B4DS09|B4DS09_HUMAN Bromodomain-containing protein 3 OS=Homo sapiens	4	22	15	15	5	22	3	15	3	15	32.8	25.1	25.1	79.541	726	726;556;405;74	3	38	5.3823e-134	1.5749	0.1921	185.45	21	5.7166	1.7963	168.24	21	1.0793	1.314	119.27	21	1.6204	1.5941	29.238	2	1.5142	1.5541	20.48	2	0.95636	0.94472	49.931
O60885;Q4G0X8;O60885-2;Q58F21-2;Q58F21;A6NF68	O60885;Q4G0X8;O60885-2	35;23;23;1;1;1	35;23;23;1;1;1	27;15;15;0;0;0	Bromodomain-containing protein 4	BRD4	>sp|O60885|BRD4_HUMAN Bromodomain-containing protein 4 OS=Homo sapiens GN=BRD4 PE=1 SV=2;>tr|Q4G0X8|Q4G0X8_HUMAN BRD4 protein OS=Homo sapiens GN=BRD4 PE=2 SV=1;>sp|O60885-2|BRD4_HUMAN Isoform 2 of Bromodomain-containing protein 4 OS=Homo sapiens GN=BRD4	6	35	35	27	15	34	15	34	12	26	28.1	28.1	23.7	152.22	1362	1362;794;722;960;947;874	21	143	0	10.814	1.9032	129.76	121	4.0287	0.97808	142.82	121	0.3547	0.4531	56.487	121	1.1495	1.1128	28.964	21	0.90141	0.88971	38.679	21	0.7678	0.84048	33.222
Q9NPI1-2;Q9NPI1;I3L4V5	Q9NPI1-2;Q9NPI1	12;12;2	12;12;2	12;12;2	Bromodomain-containing protein 7	BRD7	>sp|Q9NPI1-2|BRD7_HUMAN Isoform 2 of Bromodomain-containing protein 7 OS=Homo sapiens GN=BRD7;>sp|Q9NPI1|BRD7_HUMAN Bromodomain-containing protein 7 OS=Homo sapiens GN=BRD7 PE=1 SV=1	3	12	12	12	0	12	0	12	0	12	28.8	28.8	28.8	74.266	652	652;651;109		19	1.2531e-51	5.8039	3.9699	103.26	13	1.4665	1.2998	119.54	13	0.25037	0.277	36.531	13	NaN	NaN	NaN	0	NaN	NaN	NaN	0	NaN	NaN	NaN
Q9H0E9-2;H7C127;B5MCW3;Q9H0E9-4;H7C179;H7C128;F8W820;Q9H0E9;H0Y2L9;Q9H0E9-3;H0YAH7;H7C2P4;H0YA84;F8WBH2;C9JV05;F8WCS7;D6RID0;F8WDX5	Q9H0E9-2;H7C127;B5MCW3;Q9H0E9-4;H7C179;H7C128;F8W820;Q9H0E9;H0Y2L9;Q9H0E9-3	64;60;60;60;60;60;56;55;44;44;20;11;8;5;4;3;3;3	64;60;60;60;60;60;56;55;44;44;20;11;8;5;4;3;3;3	64;60;60;60;60;60;56;55;44;44;20;11;8;5;4;3;3;3	Bromodomain-containing protein 8	BRD8	>sp|Q9H0E9-2|BRD8_HUMAN Isoform 2 of Bromodomain-containing protein 8 OS=Homo sapiens GN=BRD8;>tr|H7C127|H7C127_HUMAN Bromodomain-containing protein 8 (Fragment) OS=Homo sapiens GN=BRD8 PE=4 SV=1;>tr|B5MCW3|B5MCW3_HUMAN Bromodomain-containing protein 8 OS=	18	64	64	64	2	64	2	64	2	64	59.7	59.7	59.7	102.84	951	951;892;878;866;861;857;837;1235;757;757;292;187;195;79;122;67;48;39	2	370	0	14.937	1.6161	122.64	243	3.1347	0.66406	204.47	243	0.20555	0.27961	58.241	243	NaN	NaN	NaN	1	NaN	NaN	NaN	1	NaN	NaN	NaN
Q9H8M2;Q9H8M2-1;Q9H8M2-3;Q9H8M2-6;Q9H8M2-2;Q9H8M2-4;C9JBY0;B4DXI2;H7BXS1;H0YBF1;H0YAW8;H0YBR9	Q9H8M2;Q9H8M2-1;Q9H8M2-3;Q9H8M2-6;Q9H8M2-2	6;4;4;3;3;1;1;1;1;1;1;1	6;4;4;3;3;1;1;1;1;1;1;1	6;4;4;3;3;1;1;1;1;1;1;1	Bromodomain-containing protein 9	BRD9	>sp|Q9H8M2|BRD9_HUMAN Bromodomain-containing protein 9 OS=Homo sapiens GN=BRD9 PE=1 SV=2;>sp|Q9H8M2-1|BRD9_HUMAN Isoform 5 of Bromodomain-containing protein 9 OS=Homo sapiens GN=BRD9;>sp|Q9H8M2-3|BRD9_HUMAN Isoform 3 of Bromodomain-containing protein 9 OS=	12	6	6	6	0	6	0	6	0	6	17.3	17.3	17.3	66.999	597	597;501;481;544;206;233;225;214;186;174;123;92		11	1.8311e-53	15.065	4.2226	74.864	7	4.3899	3.6964	55.964	7	0.30189	0.29655	24.114	7	NaN	NaN	NaN	0	NaN	NaN	NaN	0	NaN	NaN	NaN
Q9NXR7-1;Q9NXR7;Q9NXR7-3;Q9NXR7-4;F8W733;C9J2G0;H7BYD8	Q9NXR7-1;Q9NXR7;Q9NXR7-3;Q9NXR7-4;F8W733;C9J2G0;H7BYD8	6;6;6;6;5;4;3	6;6;6;6;5;4;3	6;6;6;6;5;4;3	BRCA1-A complex subunit BRE	BRE	>sp|Q9NXR7-1|BRE_HUMAN Isoform 1 of BRCA1-A complex subunit BRE OS=Homo sapiens GN=BRE;>sp|Q9NXR7|BRE_HUMAN BRCA1-A complex subunit BRE OS=Homo sapiens GN=BRE PE=1 SV=2;>sp|Q9NXR7-3|BRE_HUMAN Isoform 3 of BRCA1-A complex subunit BRE OS=Homo sapiens GN=BRE;	7	6	6	6	6	0	6	0	6	0	17.3	17.3	17.3	46.974	415	415;383;379;376;284;153;285	10		6.0946e-48	0.79099	0.84067	8.9049	7	0.64628	0.73373	16.184	7	0.7781	0.87377	19.648	7	0.79099	0.84067	8.9049	7	0.64628	0.73373	16.184	7	0.7781	0.87377	19.648
Q8WY22;REV__Q96PE2	Q8WY22	4;1	4;1	4;1	BRI3-binding protein	BRI3BP	>sp|Q8WY22|BRI3B_HUMAN BRI3-binding protein OS=Homo sapiens GN=BRI3BP PE=1 SV=1	2	4	4	4	4	0	4	0	4	0	19.5	19.5	19.5	27.835	251	251;2063	6		1.2866e-102	0.98549	1.0786	8.9852	6	0.95787	1.0366	7.9958	6	0.97512	0.96655	5.2564	6	0.98549	1.0786	8.9852	6	0.95787	1.0366	7.9958	6	0.97512	0.96655	5.2564
Q8TDN6	Q8TDN6	14	14	14	Ribosome biogenesis protein BRX1 homolog	BRIX1	>sp|Q8TDN6|BRX1_HUMAN Ribosome biogenesis protein BRX1 homolog OS=Homo sapiens GN=BRIX1 PE=1 SV=2	1	14	14	14	11	10	11	10	11	10	54.1	54.1	54.1	41.401	353	353	14	13	4.7926e-228	1.1567	1.2311	38.826	25	1.1548	1.2433	29.155	25	0.96586	1.0118	18.028	25	1.1475	1.221	29.279	14	1.1504	1.2927	21.969	14	0.9703	1.0121	20.133
Q8WUW1-2;F5H577;Q8WUW1	Q8WUW1-2;F5H577;Q8WUW1	7;7;7	7;7;7	7;7;7	Protein BRICK1	BRK1	>sp|Q8WUW1-2|BRK1_HUMAN Isoform 2 of Protein BRICK1 OS=Homo sapiens GN=BRK1;>tr|F5H577|F5H577_HUMAN Protein BRICK1 OS=Homo sapiens GN=BRK1 PE=4 SV=1;>sp|Q8WUW1|BRK1_HUMAN Protein BRICK1 OS=Homo sapiens GN=BRK1 PE=1 SV=1	3	7	7	7	7	0	7	0	7	0	48.1	48.1	48.1	12.046	106	106;105;75	8		2.9581e-35	1.0382	1.13	24.509	7	0.94295	1.0337	28.687	7	0.84449	0.8954	9.7792	7	1.0382	1.13	24.509	7	0.94295	1.0337	28.687	7	0.84449	0.8954	9.7792
G5E9I4;H0YCF7;Q9HCU9;E9PJF5	G5E9I4;H0YCF7;Q9HCU9;E9PJF5	3;3;3;3	3;3;3;3	3;3;3;3	Breast cancer metastasis-suppressor 1	BRMS1	>tr|G5E9I4|G5E9I4_HUMAN Breast cancer metastasis suppressor 1, isoform CRA_c OS=Homo sapiens GN=BRMS1 PE=4 SV=1;>tr|H0YCF7|H0YCF7_HUMAN Breast cancer metastasis-suppressor 1 (Fragment) OS=Homo sapiens GN=BRMS1 PE=4 SV=1;>sp|Q9HCU9|BRMS1_HUMAN Breast cancer	4	3	3	3	3	0	3	0	3	0	10.3	10.3	10.3	33.715	290	290;267;246;244	3		8.9013e-08	0.87735	0.95259	22.388	2	2.9082	3.2472	172.17	2	3.3148	3.4595	194.85	2	0.87735	0.95259	22.388	2	2.9082	3.2472	172.17	2	3.3148	3.4595	194.85
Q5PSV4;B2RD65;H0YHD0	Q5PSV4;B2RD65;H0YHD0	20;20;13	20;20;13	20;20;13	Breast cancer metastasis-suppressor 1-like protein	BRMS1L	>sp|Q5PSV4|BRM1L_HUMAN Breast cancer metastasis-suppressor 1-like protein OS=Homo sapiens GN=BRMS1L PE=1 SV=2;>tr|B2RD65|B2RD65_HUMAN Breast cancer metastasis-suppressor 1-like protein OS=Homo sapiens GN=BRMS1L PE=2 SV=1;>tr|H0YHD0|H0YHD0_HUMAN Breast canc	3	20	20	20	0	20	0	20	0	20	58.5	58.5	58.5	37.629	323	323;275;215		37	2.0463e-142	15.379	15.332	125.15	25	7.1267	7.8797	125.77	25	0.46673	0.47699	14.214	25	NaN	NaN	NaN	0	NaN	NaN	NaN	0	NaN	NaN	NaN
Q5VW32;B7Z9G5;F5GXQ0;Q5VW33	Q5VW32;B7Z9G5;F5GXQ0	13;12;11;6	13;12;11;6	13;12;11;6	BRO1 domain-containing protein BROX	BROX;C1orf58	>sp|Q5VW32|BROX_HUMAN BRO1 domain-containing protein BROX OS=Homo sapiens GN=BROX PE=1 SV=1;>tr|B7Z9G5|B7Z9G5_HUMAN BRO1 domain-containing protein BROX OS=Homo sapiens GN=C1orf58 PE=2 SV=1;>tr|F5GXQ0|F5GXQ0_HUMAN BRO1 domain-containing protein BROX OS=Homo	4	13	13	13	13	0	13	0	13	0	43.6	43.6	43.6	46.476	411	411;379;338;215	21		1.923e-223	0.84698	0.89015	22.884	16	0.79742	0.82784	16.041	16	0.9421	0.92733	13.89	16	0.84698	0.89015	22.884	16	0.79742	0.82784	16.041	16	0.9421	0.92733	13.89
O95563;Q5R3B4	O95563;Q5R3B4	5;5	5;5	5;5	Brain protein 44	BRP44	>sp|O95563|MPC2_HUMAN Mitochondrial pyruvate carrier 2 OS=Homo sapiens GN=BRP44 PE=1 SV=1;>tr|Q5R3B4|Q5R3B4_HUMAN Brain protein 44 (Fragment) OS=Homo sapiens GN=BRP44 PE=2 SV=1	2	5	5	5	5	0	5	0	5	0	54.3	54.3	54.3	14.279	127	127;105	8		2.2949e-28	0.94996	1.0039	23.706	8	0.63464	0.684	11.342	8	0.66141	0.68881	24.412	8	0.94996	1.0039	23.706	8	0.63464	0.684	11.342	8	0.66141	0.68881	24.412
H7BXW7;Q9Y5U8;Q5TI65	H7BXW7;Q9Y5U8;Q5TI65	2;2;2	2;2;2	2;2;2	Brain protein 44-like protein	BRP44L	>tr|H7BXW7|H7BXW7_HUMAN Brain protein 44-like protein OS=Homo sapiens GN=BRP44L PE=4 SV=1;>sp|Q9Y5U8|MPC1_HUMAN Mitochondrial pyruvate carrier 1 OS=Homo sapiens GN=BRP44L PE=1 SV=1;>tr|Q5TI65|Q5TI65_HUMAN Brain protein 44-like OS=Homo sapiens GN=BRP44L PE=	3	2	2	2	2	0	2	0	2	0	26.6	26.6	26.6	12.374	109	109;109;66	3		6.8343e-42	0.65036	0.70639	4.4326	2	0.65442	0.77725	7.7355	2	1.0246	1.1377	6.7899	2	0.65036	0.70639	4.4326	2	0.65442	0.77725	7.7355	2	1.0246	1.1377	6.7899
Q9ULD4;E9PI60;Q17RB6;B7ZLN5;E9PSF3;F6XDC4;H0Y7B4;F5H264;H0Y7I6;Q9NWM1;A8WI61;A8WI62;E9PJ12	Q9ULD4;E9PI60;Q17RB6;B7ZLN5;E9PSF3	21;16;16;16;11;10;10;6;3;2;2;2;1	21;16;16;16;11;10;10;6;3;2;2;2;1	18;16;13;13;11;10;10;6;3;2;2;2;1	Bromodomain and PHD finger-containing protein 3	BRPF3	>sp|Q9ULD4|BRPF3_HUMAN Bromodomain and PHD finger-containing protein 3 OS=Homo sapiens GN=BRPF3 PE=1 SV=2;>tr|E9PI60|E9PI60_HUMAN Bromodomain and PHD finger-containing protein 3 OS=Homo sapiens GN=BRPF3 PE=4 SV=1;>tr|Q17RB6|Q17RB6_HUMAN BRPF3 protein OS=Ho	13	21	21	18	0	21	0	21	0	18	21.7	21.7	19.2	135.74	1205	1205;1106;935;871;821;626;599;423;246;168;129;95;93		23	8.2787e-65	4.036	0.46369	84.345	14	1.5731	0.19128	136.56	14	0.30551	0.44504	48.16	14	NaN	NaN	NaN	0	NaN	NaN	NaN	0	NaN	NaN	NaN
Q9NSI6;Q9NSI6-2;Q9NSI6-3;H7BZR9;H0Y463;E9PEB7;H7C409;Q6P2D1	Q9NSI6;Q9NSI6-2;Q9NSI6-3	17;17;17;7;5;5;5;2	15;15;15;6;5;4;4;2	12;12;12;5;2;4;4;2	Bromodomain and WD repeat-containing protein 1	BRWD1	>sp|Q9NSI6|BRWD1_HUMAN Bromodomain and WD repeat-containing protein 1 OS=Homo sapiens GN=BRWD1 PE=1 SV=4;>sp|Q9NSI6-2|BRWD1_HUMAN Isoform B of Bromodomain and WD repeat-containing protein 1 OS=Homo sapiens GN=BRWD1;>sp|Q9NSI6-3|BRWD1_HUMAN Isoform C of Bro	8	17	15	12	2	16	0	15	0	12	8.1	7	5.2	262.93	2320	2320;2269;2199;640;548;470;452;120		21	4.1169e-43	0.90776	0.51223	98.966	12	4.1372	2.3557	169.92	12	3.6802	3.2844	29.895	12	NaN	NaN	NaN	0	NaN	NaN	NaN	0	NaN	NaN	NaN
I3NI00;P35613;P35613-2;I3L4S8;P35613-4;P35613-3;I3L1R4;I3L192;I3L4L2;A8MZ77;I3L4U1	I3NI00;P35613;P35613-2;I3L4S8;P35613-4;P35613-3;I3L1R4;I3L192	7;7;7;6;6;6;5;4;3;2;2	7;7;7;6;6;6;5;4;3;2;2	7;7;7;6;6;6;5;4;3;2;2	Basigin	BSG	>tr|I3NI00|I3NI00_HUMAN Basigin OS=Homo sapiens GN=BSG PE=4 SV=1;>sp|P35613|BASI_HUMAN Basigin OS=Homo sapiens GN=BSG PE=1 SV=2;>sp|P35613-2|BASI_HUMAN Isoform 2 of Basigin OS=Homo sapiens GN=BSG;>tr|I3L4S8|I3L4S8_HUMAN Basigin OS=Homo sapiens GN=BSG PE=4	11	7	7	7	7	0	7	0	7	0	22.9	22.9	22.9	46.4	432	432;385;269;300;205;176;124;161;84;154;52	23		6.6644e-73	1.4089	1.5022	60.162	19	0.6952	0.8016	57.932	19	0.68137	0.74859	41.078	19	1.4089	1.5022	60.162	19	0.6952	0.8016	57.932	19	0.68137	0.74859	41.078
Q8WZ55	Q8WZ55	2	2	2	Barttin	BSND	>sp|Q8WZ55|BSND_HUMAN Barttin OS=Homo sapiens GN=BSND PE=1 SV=1	1	2	2	2	1	1	1	1	1	1	13.4	13.4	13.4	35.197	320	320	1	1	0.0016445	7.2072	1.7905	102.13	2	6.1584	5.3002	265.82	2	0.80403	0.79039	17.858	2	NaN	NaN	NaN	1	NaN	NaN	NaN	1	NaN	NaN	NaN
O14981;Q59HB6;B4E0W6	O14981	38;13;13	38;13;13	38;13;13	TATA-binding protein-associated factor 172	BTAF1	>sp|O14981|BTAF1_HUMAN TATA-binding protein-associated factor 172 OS=Homo sapiens GN=BTAF1 PE=1 SV=2	3	38	38	38	38	0	38	0	38	0	28.7	28.7	28.7	206.89	1849	1849;699;677	48		1.5061e-141	1.0133	0.95383	38.235	46	0.90548	0.97469	48.378	46	0.90899	1.0214	32.891	46	1.0133	0.95383	38.235	46	0.90548	0.97469	48.378	46	0.90899	1.0214	32.891
A6QL63;A6QL63-2;A6QL63-3;E9PHS4;C9JV03;A6QL63-4;H0YHR1	A6QL63;A6QL63-2;A6QL63-3;E9PHS4	15;14;11;11;5;5;4	15;14;11;11;5;5;4	15;14;11;11;5;5;4	Ankyrin repeat and BTB/POZ domain-containing protein BTBD11	BTBD11	>sp|A6QL63|BTBDB_HUMAN Ankyrin repeat and BTB/POZ domain-containing protein BTBD11 OS=Homo sapiens GN=BTBD11 PE=2 SV=3;>sp|A6QL63-2|BTBDB_HUMAN Isoform 2 of Ankyrin repeat and BTB/POZ domain-containing protein BTBD11 OS=Homo sapiens GN=BTBD11;>sp|A6QL63-3|	7	15	15	15	15	0	15	0	15	0	17.5	17.5	17.5	120.88	1104	1104;985;1007;641;237;183;222	17		5.7772e-50	1.744	1.6991	35.373	14	1.0093	1.0109	27.767	14	0.55252	0.58577	46.31	14	1.744	1.6991	35.373	14	1.0093	1.0109	27.767	14	0.55252	0.58577	46.31
P20290-2;D6RDG3;H0Y9Y1	P20290-2;D6RDG3	12;6;5	1;1;0	1;1;0		BTF3	>sp|P20290-2|BTF3_HUMAN Isoform 2 of Transcription factor BTF3 OS=Homo sapiens GN=BTF3;>tr|D6RDG3|D6RDG3_HUMAN Transcription factor BTF3 (Fragment) OS=Homo sapiens GN=BTF3 PE=4 SV=1	3	12	1	1	12	0	1	0	1	0	80.9	6.2	6.2	17.699	162	162;109;85	1		0	NaN	NaN	NaN	1	NaN	NaN	NaN	1	NaN	NaN	NaN	1	NaN	NaN	NaN	1	NaN	NaN	NaN	1	NaN	NaN	NaN
P20290	P20290	12	12	1	Transcription factor BTF3	BTF3	>sp|P20290|BTF3_HUMAN Transcription factor BTF3 OS=Homo sapiens GN=BTF3 PE=1 SV=1	1	12	12	1	12	0	12	0	1	0	66.5	66.5	7.8	22.168	206	206	42		0	0.96518	1.0533	16.143	41	1.0055	1.1253	16.865	41	1.0696	1.0554	18.779	41	0.96518	1.0533	16.143	41	1.0055	1.1253	16.865	41	1.0696	1.0554	18.779
Q96K17;E9PL10;B3KNJ1;G3V1C6	Q96K17;E9PL10;B3KNJ1	4;4;2;1	4;4;2;1	4;4;2;1	Transcription factor BTF3 homolog 4	BTF3L4	>sp|Q96K17|BT3L4_HUMAN Transcription factor BTF3 homolog 4 OS=Homo sapiens GN=BTF3L4 PE=1 SV=1;>tr|E9PL10|E9PL10_HUMAN Transcription factor BTF3 homolog 4 OS=Homo sapiens GN=BTF3L4 PE=4 SV=1;>tr|B3KNJ1|B3KNJ1_HUMAN Basic transcription factor 3-like 4, isof	4	4	4	4	4	0	4	0	4	0	57	57	57	17.27	158	158;145;100;78	4		6.523e-13	0.79585	0.87529	76.762	4	0.81206	0.94257	151.31	4	1.1796	1.1486	133.97	4	0.79585	0.87529	76.762	4	0.81206	0.94257	151.31	4	1.1796	1.1486	133.97
O60566-3;O60566;C9JLW5;O60566-2	O60566-3;O60566;C9JLW5;O60566-2	8;8;5;5	8;8;5;5	8;8;5;5	Mitotic checkpoint serine/threonine-protein kinase BUB1 beta	BUB1B	>sp|O60566-3|BUB1B_HUMAN Isoform 3 of Mitotic checkpoint serine/threonine-protein kinase BUB1 beta OS=Homo sapiens GN=BUB1B;>sp|O60566|BUB1B_HUMAN Mitotic checkpoint serine/threonine-protein kinase BUB1 beta OS=Homo sapiens GN=BUB1B PE=1 SV=3;>tr|C9JLW5|C9	4	8	8	8	7	1	7	1	7	1	8	8	8	121.38	1064	1064;1050;933;933	8	1	3.4592e-13	1.2438	1.2398	201.87	6	1.012	1.1483	65.483	5	0.96336	0.96437	98.834	5	1.5174	1.5131	220.83	5	1.2252	1.397	75.228	4	0.97714	1.0543	112.12
O43684;O43684-2;B4DDM6	O43684;O43684-2;B4DDM6	21;21;15	21;21;15	21;21;15	Mitotic checkpoint protein BUB3	BUB3	>sp|O43684|BUB3_HUMAN Mitotic checkpoint protein BUB3 OS=Homo sapiens GN=BUB3 PE=1 SV=1;>sp|O43684-2|BUB3_HUMAN Isoform 2 of Mitotic checkpoint protein BUB3 OS=Homo sapiens GN=BUB3;>tr|B4DDM6|B4DDM6_HUMAN Mitotic checkpoint protein BUB3 OS=Homo sapiens GN=	3	21	21	21	20	13	20	13	20	13	66.5	66.5	66.5	37.154	328	328;326;248	45	27	0	1.2563	1.2841	19.217	61	1.1348	1.2567	13.311	61	0.88525	0.99794	13.948	61	1.2482	1.2958	20.185	39	1.1087	1.262	14.539	39	0.88258	0.98872	14.377
Q9BRD0;Q9BRD0-2;H7C462	Q9BRD0;Q9BRD0-2	17;14;3	17;14;3	17;14;3	BUD13 homolog	BUD13	>sp|Q9BRD0|BUD13_HUMAN BUD13 homolog OS=Homo sapiens GN=BUD13 PE=1 SV=1;>sp|Q9BRD0-2|BUD13_HUMAN Isoform 2 of BUD13 homolog OS=Homo sapiens GN=BUD13	3	17	17	17	1	16	1	16	1	16	27.1	27.1	27.1	70.52	619	619;485;118	1	52	1.0519e-91	0.6181	0.21247	142	30	11.153	4.0804	127.57	30	10.945	12.423	99.497	30	NaN	NaN	NaN	0	NaN	NaN	NaN	0	NaN	NaN	NaN
P41223;C9JNV2;C9JCD9;F8WCN7	P41223;C9JNV2;C9JCD9	10;8;6;2	10;8;6;2	10;8;6;2	Protein BUD31 homolog	BUD31	>sp|P41223|BUD31_HUMAN Protein BUD31 homolog OS=Homo sapiens GN=BUD31 PE=1 SV=2;>tr|C9JNV2|C9JNV2_HUMAN Protein BUD31 homolog OS=Homo sapiens GN=BUD31 PE=4 SV=1;>tr|C9JCD9|C9JCD9_HUMAN Protein BUD31 homolog OS=Homo sapiens GN=BUD31 PE=4 SV=1	4	10	10	10	10	0	10	0	10	0	51.4	51.4	51.4	17	144	144;115;103;37	12		6.424e-145	1.2713	1.3676	12.515	11	1.0929	1.2104	7.805	11	0.8507	0.84351	9.753	11	1.2713	1.3676	12.515	11	1.0929	1.2104	7.805	11	0.8507	0.84351	9.753
Q13895;H7BY94;F8WBL2	Q13895	14;4;3	14;4;3	14;4;3	Bystin	BYSL	>sp|Q13895|BYST_HUMAN Bystin OS=Homo sapiens GN=BYSL PE=1 SV=3	3	14	14	14	14	1	14	1	14	1	44.6	44.6	44.6	49.601	437	437;183;194	19	1	1.4741e-95	1.4163	1.485	24.357	17	1.4922	1.5404	33.202	17	1.0259	1.0541	20.459	17	1.4132	1.4795	11.733	16	1.4749	1.537	10.675	16	1.0169	1.0526	13.032
Q7L1Q6-3;Q7L1Q6-4;Q7L1Q6;Q7L1Q6-2;C9IZ80;C9JFN4;H0Y503;C9JWF5;C9J188;C9JV57	Q7L1Q6-3;Q7L1Q6-4;Q7L1Q6;Q7L1Q6-2;C9IZ80	29;29;29;26;20;13;10;8;8;5	29;29;29;26;20;13;10;8;8;5	28;28;28;25;20;13;10;8;8;5	Basic leucine zipper and W2 domain-containing protein 1	BZW1	>sp|Q7L1Q6-3|BZW1_HUMAN Isoform 3 of Basic leucine zipper and W2 domain-containing protein 1 OS=Homo sapiens GN=BZW1;>sp|Q7L1Q6-4|BZW1_HUMAN Isoform 4 of Basic leucine zipper and W2 domain-containing protein 1 OS=Homo sapiens GN=BZW1;>sp|Q7L1Q6|BZW1_HUMAN	10	29	29	28	27	5	27	5	26	5	70.7	70.7	69.2	51.281	451	451;423;419;353;294;216;135;162;155;116	37	5	4.6341e-245	1.0528	1.108	27.871	37	1.1138	1.1796	22.938	37	1.0019	0.99019	21.237	37	1.0457	1.1058	20.713	36	1.1102	1.1756	15.47	36	1.0039	0.99136	21.52
Q9Y6E2;E7ETZ4;Q75MG1;B5MCH7;E7EMS9;C9JF98;B5MCE7;F8WDX8;E9PFD4	Q9Y6E2;E7ETZ4;Q75MG1;B5MCH7;E7EMS9	13;13;11;10;8;6;5;5;5	12;12;11;9;8;6;4;5;5	12;12;11;9;8;6;4;5;5	Basic leucine zipper and W2 domain-containing protein 2	BZW2	>sp|Q9Y6E2|BZW2_HUMAN Basic leucine zipper and W2 domain-containing protein 2 OS=Homo sapiens GN=BZW2 PE=1 SV=1;>tr|E7ETZ4|E7ETZ4_HUMAN Basic leucine zipper and W2 domain-containing protein 2 (Fragment) OS=Homo sapiens GN=BZW2 PE=4 SV=1;>tr|Q75MG1|Q75MG1_H	9	13	12	12	13	0	12	0	12	0	43.4	41.8	41.8	48.162	419	419;408;274;343;208;163;225;170;161	15		3.5275e-145	0.79046	0.83982	15.845	15	0.76842	0.82335	22.556	15	0.92028	0.93964	11.426	15	0.79046	0.83982	15.845	15	0.76842	0.82335	22.556	15	0.92028	0.93964	11.426
A6NG64;Q9H2I8	A6NG64;Q9H2I8	2;1	2;1	2;1	Leucine-rich repeat-containing protein C10orf11	C10orf11	>tr|A6NG64|A6NG64_HUMAN Leucine-rich repeat-containing protein C10orf11 OS=Homo sapiens GN=C10orf11 PE=4 SV=1;>sp|Q9H2I8|CJ011_HUMAN Leucine-rich repeat-containing protein C10orf11 OS=Homo sapiens GN=C10orf11 PE=1 SV=1	2	2	2	2	2	0	2	0	2	0	9.3	9.3	9.3	25.689	226	226;198	3		7.8772e-05	NaN	NaN	NaN	1	NaN	NaN	NaN	1	NaN	NaN	NaN	1	NaN	NaN	NaN	1	NaN	NaN	NaN	1	NaN	NaN	NaN
Q8N655;H0YG60	Q8N655;H0YG60	15;11	15;11	15;11	Uncharacterized protein C10orf12	C10orf12	>sp|Q8N655|CJ012_HUMAN Uncharacterized protein C10orf12 OS=Homo sapiens GN=C10orf12 PE=1 SV=1;>tr|H0YG60|H0YG60_HUMAN Uncharacterized protein C10orf12 OS=Homo sapiens GN=C10orf12 PE=4 SV=1	2	15	15	15	0	15	0	15	0	15	18.6	18.6	18.6	137.22	1247	1247;989		33	7.7933e-116	8.6861	1.737	139.09	19	2.489	0.6387	215.59	19	0.31093	0.37238	37.029	19	NaN	NaN	NaN	0	NaN	NaN	NaN	0	NaN	NaN	NaN
Q96B45	Q96B45	4	4	4	UPF0693 protein C10orf32	C10orf32	>sp|Q96B45|CJ032_HUMAN UPF0693 protein C10orf32 OS=Homo sapiens GN=C10orf32 PE=1 SV=1	1	4	4	4	4	0	4	0	4	0	61.9	61.9	61.9	11.564	105	105	4		1.4712e-24	1.195	1.3276	19.281	4	0.85419	0.86076	17.57	4	0.75027	0.7361	3.4397	4	1.195	1.3276	19.281	4	0.85419	0.86076	17.57	4	0.75027	0.7361	3.4397
Q96D05-2;Q96D05;Q5VVH9	Q96D05-2;Q96D05;Q5VVH9	2;2;1	2;2;1	2;2;1	Uncharacterized protein C10orf35	C10orf35	>sp|Q96D05-2|CJ035_HUMAN Isoform 2 of Uncharacterized protein C10orf35 OS=Homo sapiens GN=C10orf35;>sp|Q96D05|CJ035_HUMAN Uncharacterized protein C10orf35 OS=Homo sapiens GN=C10orf35 PE=1 SV=1;>tr|Q5VVH9|Q5VVH9_HUMAN Chromosome 10 open reading frame 35 (Fr	3	2	2	2	2	0	2	0	2	0	17.8	17.8	17.8	17.512	163	163;121;103	2		3.2452e-16	0.85445	0.93282	12.77	2	0.70217	0.80655	1.9602	2	0.8798	0.97238	9.6532	2	0.85445	0.93282	12.77	2	0.70217	0.80655	1.9602	2	0.8798	0.97238	9.6532
Q86Y37;Q86Y37-2;Q86Y37-4;B4DVQ4	Q86Y37;Q86Y37-2	4;3;1;1	4;3;1;1	4;3;1;1	Uncharacterized protein C10orf46	C10orf46	>sp|Q86Y37|CJ046_HUMAN Uncharacterized protein C10orf46 OS=Homo sapiens GN=C10orf46 PE=2 SV=1;>sp|Q86Y37-2|CJ046_HUMAN Isoform 2 of Uncharacterized protein C10orf46 OS=Homo sapiens GN=C10orf46	4	4	4	4	2	2	2	2	2	2	20.1	20.1	20.1	41.063	369	369;303;246;180	2	4	1.0158e-11	0.799	0.82079	5.7	2	10.3	11.007	353.18	2	11.109	11.115	346.18	2	NaN	NaN	NaN	1	NaN	NaN	NaN	1	NaN	NaN	NaN
Q9H7M9;H0Y2M9	Q9H7M9;H0Y2M9	1;1	1;1	1;1	Platelet receptor Gi24	C10orf54	>sp|Q9H7M9|GI24_HUMAN Platelet receptor Gi24 OS=Homo sapiens GN=C10orf54 PE=1 SV=3;>tr|H0Y2M9|H0Y2M9_HUMAN Platelet receptor Gi24 OS=Homo sapiens GN=C10orf54 PE=4 SV=1	2	1	1	1	1	0	1	0	1	0	3.5	3.5	3.5	33.908	311	311;307	1		4.1605e-08	NaN	NaN	NaN	1	NaN	NaN	NaN	1	NaN	NaN	NaN	1	NaN	NaN	NaN	1	NaN	NaN	NaN	1	NaN	NaN	NaN
Q8TBM7;Q5JTC0;Q5JTC1	Q8TBM7;Q5JTC0;Q5JTC1	1;1;1	1;1;1	1;1;1	Transmembrane protein C10orf57	C10orf57;RP11-369J21.6	>sp|Q8TBM7|CJ057_HUMAN Transmembrane protein C10orf57 OS=Homo sapiens GN=C10orf57 PE=2 SV=1;>tr|Q5JTC0|Q5JTC0_HUMAN Novel protein OS=Homo sapiens GN=RP11-369J21.6 PE=2 SV=1;>tr|Q5JTC1|Q5JTC1_HUMAN Novel protein OS=Homo sapiens GN=RP11-369J21.6 PE=2 SV=1	3	1	1	1	1	0	1	0	1	0	8.9	8.9	8.9	14.242	123	123;103;84	1		0.00035674	NaN	NaN	NaN	1	NaN	NaN	NaN	1	NaN	NaN	NaN	1	NaN	NaN	NaN	1	NaN	NaN	NaN	1	NaN	NaN	NaN
Q5T2E6;Q5T2E6-2;Q5T2E7	Q5T2E6;Q5T2E6-2	5;3;1	5;3;1	5;3;1	UPF0668 protein C10orf76	C10orf76	>sp|Q5T2E6|CJ076_HUMAN UPF0668 protein C10orf76 OS=Homo sapiens GN=C10orf76 PE=2 SV=1;>sp|Q5T2E6-2|CJ076_HUMAN Isoform 2 of UPF0668 protein C10orf76 OS=Homo sapiens GN=C10orf76	3	5	5	5	5	0	5	0	5	0	9.7	9.7	9.7	78.71	689	689;265;198	8		1.1609e-20	0.66302	0.64961	81.559	6	0.82758	0.86774	37.607	6	1.1581	1.2231	82.565	6	0.66302	0.64961	81.559	6	0.82758	0.86774	37.607	6	1.1581	1.2231	82.565
P61165;F5GWH5	P61165;F5GWH5	1;1	1;1	1;1	UPF0197 transmembrane protein C11orf10	C11orf10	>sp|P61165|CK010_HUMAN UPF0197 transmembrane protein C11orf10 OS=Homo sapiens GN=C11orf10 PE=1 SV=1;>tr|F5GWH5|F5GWH5_HUMAN UPF0197 transmembrane protein C11orf10 OS=Homo sapiens GN=C11orf10 PE=4 SV=1	2	1	1	1	1	0	1	0	1	0	10.1	10.1	10.1	9.0788	79	79;49	4		0.0018063	0.85907	0.93699	15.87	4	0.65053	0.76414	7.1481	4	0.76312	0.84124	12.079	4	0.85907	0.93699	15.87	4	0.65053	0.76414	7.1481	4	0.76312	0.84124	12.079
Q17RM7;Q7Z589;B7ZKU0;B7ZKU2;B7ZKT8;E9PMC9;Q7Z589-2;F5H2F0;H0YCS3;H0YEP9;E9PPE6;Q7Z589-3	Q17RM7;Q7Z589;B7ZKU0;B7ZKU2;B7ZKT8;E9PMC9;Q7Z589-2;F5H2F0	18;18;17;16;16;16;15;13;5;3;2;2	18;18;17;16;16;16;15;13;5;3;2;2	18;18;17;16;16;16;15;13;5;3;2;2	Protein EMSY	C11orf30;EMSY	>tr|Q17RM7|Q17RM7_HUMAN Chromosome 11 open reading frame 30 OS=Homo sapiens GN=C11orf30 PE=2 SV=1;>sp|Q7Z589|EMSY_HUMAN Protein EMSY OS=Homo sapiens GN=EMSY PE=1 SV=2;>tr|B7ZKU0|B7ZKU0_HUMAN C11orf30 protein OS=Homo sapiens GN=C11orf30 PE=2 SV=1;>tr|B7ZKU2	12	18	18	18	2	18	2	18	2	18	18.3	18.3	18.3	141.57	1323	1323;1322;1337;1323;1231;1224;1155;1004;218;160;109;82	2	29	3.454e-86	3.5247	0.5644	72.042	17	2.0905	0.59453	125.88	17	0.57018	0.80283	16.617	17	1.0333	1.0163	11.705	2	0.81265	0.81408	16.349	2	0.73134	0.74264	12.666
Q8N8R7;E9PRK7	Q8N8R7;E9PRK7	2;2	2;2	2;2	ARF7 effector protein	C11orf46	>sp|Q8N8R7|AR7EP_HUMAN ARF7 effector protein OS=Homo sapiens GN=C11orf46 PE=1 SV=1;>tr|E9PRK7|E9PRK7_HUMAN ARF7 effector protein (Fragment) OS=Homo sapiens GN=C11orf46 PE=4 SV=1	2	2	2	2	2	0	2	0	2	0	9.6	9.6	9.6	29.337	260	260;168	2		1.0592e-05	1.4648	1.599	18.136	2	0.77093	0.85957	56.353	2	0.70237	0.72506	7.2066	2	1.4648	1.599	18.136	2	0.77093	0.85957	56.353	2	0.70237	0.72506	7.2066
E9PRG8;E9PLD3	E9PRG8;E9PLD3	2;2	2;2	2;2		C11orf48	>tr|E9PRG8|E9PRG8_HUMAN Uncharacterized protein C11orf48 OS=Homo sapiens GN=C11orf48 PE=4 SV=1;>tr|E9PLD3|E9PLD3_HUMAN Uncharacterized protein OS=Homo sapiens PE=4 SV=1	2	2	2	2	2	0	2	0	2	0	12.3	12.3	12.3	13.798	122	122;99	3		1.8564e-17	1.1592	1.2914	5.2124	3	0.99241	1.1838	13.986	3	0.85178	0.9087	12.428	3	1.1592	1.2914	5.2124	3	0.99241	1.1838	13.986	3	0.85178	0.9087	12.428
Q9H0W9;Q9H0W9-2;Q9H0W9-3;E9PQS1;Q9H0W9-4;E9PPB5;E9PJU8;E9PIP1;E9PLB3;E9PLC5;E9PSC3;E9PR95	Q9H0W9;Q9H0W9-2;Q9H0W9-3;E9PQS1;Q9H0W9-4;E9PPB5	9;8;8;5;5;5;4;4;4;4;4;4	9;8;8;5;5;5;4;4;4;4;4;4	9;8;8;5;5;5;4;4;4;4;4;4	Ester hydrolase C11orf54	C11orf54	>sp|Q9H0W9|CK054_HUMAN Ester hydrolase C11orf54 OS=Homo sapiens GN=C11orf54 PE=1 SV=1;>sp|Q9H0W9-2|CK054_HUMAN Isoform 2 of Ester hydrolase C11orf54 OS=Homo sapiens GN=C11orf54;>sp|Q9H0W9-3|CK054_HUMAN Isoform 3 of Ester hydrolase C11orf54 OS=Homo sapiens	12	9	9	9	9	0	9	0	9	0	45.4	45.4	45.4	35.117	315	315;296;265;239;204;185;187;171;149;100;96;77	13		6.6774e-74	1.0642	1.1296	20.814	12	0.79552	0.85152	49.599	12	0.73978	0.79237	42.532	12	1.0642	1.1296	20.814	12	0.79552	0.85152	49.599	12	0.73978	0.79237	42.532
E9PR47;E9PNP3;Q9H7C9;E9PIQ4;E9PLK9;Q9H7C9-2;E9PJP1;Q9H7C9-3	E9PR47;E9PNP3;Q9H7C9;E9PIQ4;E9PLK9;Q9H7C9-2;E9PJP1;Q9H7C9-3	4;4;4;3;2;2;2;2	4;4;4;3;2;2;2;2	4;4;4;3;2;2;2;2	UPF0366 protein C11orf67	C11orf67	>tr|E9PR47|E9PR47_HUMAN UPF0366 protein C11orf67 OS=Homo sapiens GN=C11orf67 PE=4 SV=1;>tr|E9PNP3|E9PNP3_HUMAN UPF0366 protein C11orf67 OS=Homo sapiens GN=C11orf67 PE=4 SV=1;>sp|Q9H7C9|CK067_HUMAN UPF0366 protein C11orf67 OS=Homo sapiens GN=C11orf67 PE=1 S	8	4	4	4	4	0	4	0	4	0	25.6	25.6	25.6	17.937	168	168;141;122;90;137;118;93;88	4		9.8816e-16	0.75516	0.83344	2.2177	3	0.65176	0.76338	18.22	3	0.91404	1.0123	34.585	3	0.75516	0.83344	2.2177	3	0.65176	0.76338	18.22	3	0.91404	1.0123	34.585
Q9H3H3-3;Q9H3H3-2;Q9H3H3	Q9H3H3-3;Q9H3H3-2;Q9H3H3	4;4;4	4;4;4	4;4;4	UPF0696 protein C11orf68	C11orf68	>sp|Q9H3H3-3|CK068_HUMAN Isoform 3 of UPF0696 protein C11orf68 OS=Homo sapiens GN=C11orf68;>sp|Q9H3H3-2|CK068_HUMAN Isoform 2 of UPF0696 protein C11orf68 OS=Homo sapiens GN=C11orf68;>sp|Q9H3H3|CK068_HUMAN UPF0696 protein C11orf68 OS=Homo sapiens GN=C11orf6	3	4	4	4	4	0	4	0	4	0	16.7	16.7	16.7	31.517	293	293;292;251	11		3.7856e-10	0.85653	0.89476	17.961	7	0.87553	1.0131	10.448	7	1.1011	1.0998	21.919	7	0.85653	0.89476	17.961	7	0.87553	1.0131	10.448	7	1.1011	1.0998	21.919
Q53FT3;E9PPG8;E9PJB2	Q53FT3	7;3;2	7;3;2	7;3;2	Protein Hikeshi	C11orf73	>sp|Q53FT3|HIKES_HUMAN Protein Hikeshi OS=Homo sapiens GN=C11orf73 PE=1 SV=2	3	7	7	7	7	0	7	0	7	0	28.4	28.4	28.4	21.627	197	197;194;92	10		1.052e-24	0.99075	1.0621	19.297	8	0.87368	0.91919	30.306	8	0.88821	0.8819	16.046	8	0.99075	1.0621	19.297	8	0.87368	0.91919	30.306	8	0.88821	0.8819	16.046
Q6UW78	Q6UW78	3	3	3	UPF0723 protein C11orf83	C11orf83	>sp|Q6UW78|CK083_HUMAN UPF0723 protein C11orf83 OS=Homo sapiens GN=C11orf83 PE=1 SV=2	1	3	3	3	3	0	3	0	3	0	33.3	33.3	33.3	10.081	93	93	3		5.9203e-80	1.1172	1.2155	4.6801	3	1.1345	1.3094	6.9268	3	0.96018	1.0616	8.8842	3	1.1172	1.2155	4.6801	3	1.1345	1.3094	6.9268	3	0.96018	1.0616	8.8842
Q9BUA3;H0YGY5;H0YGK9	Q9BUA3	26;7;2	26;7;2	26;7;2	Uncharacterized protein C11orf84	C11orf84	>sp|Q9BUA3|CK084_HUMAN Uncharacterized protein C11orf84 OS=Homo sapiens GN=C11orf84 PE=1 SV=3	3	26	26	26	0	26	0	26	0	26	78	78	78	41.036	381	381;112;29		358	0	12.31	2.4643	155.16	239	9.1703	4.5458	154.03	239	0.7468	0.8592	30.215	239	NaN	NaN	NaN	0	NaN	NaN	NaN	0	NaN	NaN	NaN
Q9HB07;F5H641;F8VQQ3;F8VR84;H3BPH3	Q9HB07;F5H641;F8VQQ3;F8VR84	13;10;10;9;2	13;10;10;9;2	13;10;10;9;2	UPF0160 protein MYG1, mitochondrial	C12orf10	>sp|Q9HB07|MYG1_HUMAN UPF0160 protein MYG1, mitochondrial OS=Homo sapiens GN=C12orf10 PE=1 SV=2;>tr|F5H641|F5H641_HUMAN UPF0160 protein MYG1, mitochondrial OS=Homo sapiens GN=C12orf10 PE=4 SV=1;>tr|F8VQQ3|F8VQQ3_HUMAN UPF0160 protein MYG1, mitochondrial OS	5	13	13	13	13	5	13	5	13	5	43.1	43.1	43.1	42.449	376	376;325;301;213;130	26	5	2.1748e-174	0.8729	0.92443	23.472	29	0.8049	0.87597	23.457	29	0.91546	1.021	12.607	29	0.87147	0.92565	25.219	24	0.80726	0.88734	24.921	24	0.9662	1.0296	13.224
Q8WUH6	Q8WUH6	2	2	2	UPF0444 transmembrane protein C12orf23	C12orf23	>sp|Q8WUH6|CL023_HUMAN UPF0444 transmembrane protein C12orf23 OS=Homo sapiens GN=C12orf23 PE=1 SV=1	1	2	2	2	2	0	2	0	2	0	36.2	36.2	36.2	11.748	116	116	2		1.4936e-07	0.97212	1.0632	5.2829	2	0.84918	0.87981	0.80722	2	0.93905	0.87806	19.675	2	0.97212	1.0632	5.2829	2	0.84918	0.87981	0.80722	2	0.93905	0.87806	19.675
Q9HCM1	Q9HCM1	11	11	11	Uncharacterized protein C12orf35	C12orf35	>sp|Q9HCM1|CL035_HUMAN Uncharacterized protein C12orf35 OS=Homo sapiens GN=C12orf35 PE=1 SV=3	1	11	11	11	0	11	0	11	0	11	8.6	8.6	8.6	194.86	1747	1747		17	1.8221e-30	3.8272	0.53302	172.46	6	3.205	0.13462	107.64	6	0.76106	0.74935	10.989	6	NaN	NaN	NaN	0	NaN	NaN	NaN	0	NaN	NaN	NaN
F5H7W8;Q96C57;E7ENF1;G5EA44;F6TFQ5;H0YGK4;F5H8B7;F5H3K2;H0YF83	F5H7W8;Q96C57;E7ENF1;G5EA44;F6TFQ5;H0YGK4;F5H8B7;F5H3K2	4;4;4;3;3;3;3;2;1	4;4;4;3;3;3;3;2;1	4;4;4;3;3;3;3;2;1	Uncharacterized protein C12orf43	C12orf43	>tr|F5H7W8|F5H7W8_HUMAN Uncharacterized protein C12orf43 OS=Homo sapiens GN=C12orf43 PE=4 SV=1;>sp|Q96C57|CL043_HUMAN Uncharacterized protein C12orf43 OS=Homo sapiens GN=C12orf43 PE=1 SV=2;>tr|E7ENF1|E7ENF1_HUMAN Uncharacterized protein C12orf43 OS=Homo sa	9	4	4	4	4	0	4	0	4	0	27.4	27.4	27.4	28.637	263	263;262;232;252;221;216;180;188;208	5		1.34e-23	1.2807	1.3339	28.271	4	1.1982	1.3871	12.549	4	0.82374	0.9506	31.038	4	1.2807	1.3339	28.271	4	1.1982	1.3871	12.549	4	0.82374	0.9506	31.038
Q8N5I9	Q8N5I9	3	3	3	Uncharacterized protein C12orf45	C12orf45	>sp|Q8N5I9|CL045_HUMAN Uncharacterized protein C12orf45 OS=Homo sapiens GN=C12orf45 PE=1 SV=2	1	3	3	3	2	1	2	1	2	1	15.1	15.1	15.1	20.123	185	185	2	1	1.698e-05	5.0196	5.2628	131.74	2	2.7159	2.9562	86.991	2	0.56743	0.59384	53.617	2	NaN	NaN	NaN	1	NaN	NaN	NaN	1	NaN	NaN	NaN
F8VWT9;Q9Y4D8;Q9Y4D8-4;Q9Y4D8-2;H0YIL8	F8VWT9;Q9Y4D8;Q9Y4D8-4;Q9Y4D8-2	8;7;7;5;1	8;7;7;5;1	8;7;7;5;1	Probable E3 ubiquitin-protein ligase C12orf51	C12orf51	>tr|F8VWT9|F8VWT9_HUMAN Probable E3 ubiquitin-protein ligase C12orf51 OS=Homo sapiens GN=C12orf51 PE=4 SV=1;>sp|Q9Y4D8|K0614_HUMAN Probable E3 ubiquitin-protein ligase C12orf51 OS=Homo sapiens GN=C12orf51 PE=1 SV=5;>sp|Q9Y4D8-4|K0614_HUMAN Isoform 4 of Pro	5	8	8	8	8	0	8	0	8	0	2.7	2.7	2.7	468.65	4272	4272;3996;3984;2386;553	9		1.0181e-13	1.3004	1.2291	16.231	8	0.90205	0.96554	16.561	8	0.68191	0.7335	11.151	8	1.3004	1.2291	16.231	8	0.90205	0.96554	16.561	8	0.68191	0.7335	11.151
Q99622;F5GXW5	Q99622;F5GXW5	5;3	5;3	5;3	Protein C10	C12orf57	>sp|Q99622|C10_HUMAN Protein C10 OS=Homo sapiens GN=C12orf57 PE=1 SV=1;>tr|F5GXW5|F5GXW5_HUMAN Protein C10 OS=Homo sapiens GN=C12orf57 PE=4 SV=1	2	5	5	5	5	0	5	0	5	0	63.5	63.5	63.5	13.178	126	126;97	10		1.1048e-93	0.94756	1.0464	13.312	10	0.8782	0.94126	7.7488	10	0.9223	0.91997	17.043	10	0.94756	1.0464	13.312	10	0.8782	0.94126	7.7488	10	0.9223	0.91997	17.043
F8VQD4;Q8TAD7	F8VQD4;Q8TAD7	2;2	2;2	2;2	Overexpressed in colon carcinoma 1 protein	C12orf75;OCC1	>tr|F8VQD4|F8VQD4_HUMAN Protein C12orf75 (Fragment) OS=Homo sapiens GN=C12orf75 PE=4 SV=2;>sp|Q8TAD7|OCC1_HUMAN Overexpressed in colon carcinoma 1 protein OS=Homo sapiens GN=OCC1 PE=1 SV=2	2	2	2	2	2	0	2	0	2	0	40.4	40.4	40.4	9.3362	89	89;63	2		1.5961e-08	0.61497	0.68408	4.8367	2	0.79116	0.92464	15.206	2	1.3045	1.2824	8.7338	2	0.61497	0.68408	4.8367	2	0.79116	0.92464	15.206	2	1.3045	1.2824	8.7338
Q9UKR5	Q9UKR5	4	4	4	Probable ergosterol biosynthetic protein 28	C14orf1	>sp|Q9UKR5|ERG28_HUMAN Probable ergosterol biosynthetic protein 28 OS=Homo sapiens GN=C14orf1 PE=1 SV=1	1	4	4	4	4	0	4	0	4	0	32.9	32.9	32.9	15.864	140	140	5		1.0729e-21	0.90158	0.98967	12.531	4	0.75009	0.84781	21.244	4	0.91169	0.95496	15.75	4	0.90158	0.98967	12.531	4	0.75009	0.84781	21.244	4	0.91169	0.95496	15.75
Q9H7Z3;E9PBK4;H0YJT0	Q9H7Z3;E9PBK4	4;4;1	4;4;1	4;4;1	UPF0614 protein C14orf102	C14orf102	>sp|Q9H7Z3|CN102_HUMAN UPF0614 protein C14orf102 OS=Homo sapiens GN=C14orf102 PE=1 SV=3;>tr|E9PBK4|E9PBK4_HUMAN UPF0614 protein C14orf102 OS=Homo sapiens GN=C14orf102 PE=4 SV=1	3	4	4	4	4	0	4	0	4	0	5.6	5.6	5.6	132.67	1164	1164;933;204	4		5.1134e-09	1.4268	1.4257	37.363	3	1.0079	0.99324	11.49	2	0.99414	1.0147	31.787	3	1.4268	1.4257	37.363	3	1.0079	0.99324	11.49	2	0.99414	1.0147	31.787
F5GWJ3;H0YES7	F5GWJ3;H0YES7	1;1	1;1	1;1		C14orf105	>tr|F5GWJ3|F5GWJ3_HUMAN Uncharacterized protein C14orf105 OS=Homo sapiens GN=C14orf105 PE=4 SV=1;>tr|H0YES7|H0YES7_HUMAN Uncharacterized protein C14orf105 (Fragment) OS=Homo sapiens GN=C14orf105 PE=4 SV=1	2	1	1	1	0	1	0	1	0	1	3.3	3.3	3.3	38.934	336	336;136		2	0.0013901	NaN	NaN	NaN	1	NaN	NaN	NaN	1	NaN	NaN	NaN	1	NaN	NaN	NaN	0	NaN	NaN	NaN	0	NaN	NaN	NaN
Q9NWQ9	Q9NWQ9	1	1	1	Uncharacterized protein C14orf119	C14orf119	>sp|Q9NWQ9|CN119_HUMAN Uncharacterized protein C14orf119 OS=Homo sapiens GN=C14orf119 PE=2 SV=1	1	1	1	1	1	0	1	0	1	0	8.6	8.6	8.6	16.009	140	140	1		7.3384e-05	NaN	NaN	NaN	1	NaN	NaN	NaN	1	NaN	NaN	NaN	1	NaN	NaN	NaN	1	NaN	NaN	NaN	1	NaN	NaN	NaN
Q96FN9;F8W1H4	Q96FN9;F8W1H4	4;2	4;2	4;2	Probable D-tyrosyl-tRNA(Tyr) deacylase 2	C14orf126	>sp|Q96FN9|DTD2_HUMAN Probable D-tyrosyl-tRNA(Tyr) deacylase 2 OS=Homo sapiens GN=C14orf126 PE=2 SV=1;>tr|F8W1H4|F8W1H4_HUMAN Uncharacterized protein OS=Homo sapiens PE=4 SV=1	2	4	4	4	4	1	4	1	4	1	31	31	31	18.66	168	168;67	5	1	3.5994e-37	1.115	1.1183	57.81	5	0.87189	1.0672	114.59	5	0.81432	0.95971	15.727	5	1.0528	1.1626	7.9435	4	0.88515	1.0675	9.9166	4	0.83433	0.90712	11.743
G3V4K3;Q9H9C1;Q9H9C1-2	G3V4K3;Q9H9C1;Q9H9C1-2	4;4;4	4;4;4	4;4;4	Spermatogenesis-defective protein 39 homolog	C14orf133;SPE39	>tr|G3V4K3|G3V4K3_HUMAN Protein C14orf133 OS=Homo sapiens GN=C14orf133 PE=4 SV=1;>sp|Q9H9C1|SPE39_HUMAN Spermatogenesis-defective protein 39 homolog OS=Homo sapiens GN=SPE39 PE=1 SV=1;>sp|Q9H9C1-2|SPE39_HUMAN Isoform 2 of Spermatogenesis-defective protein	3	4	4	4	4	0	4	0	4	0	17	17	17	59.718	519	519;493;444	5		6.7977e-12	1.0526	1.1564	13.918	4	0.93094	1.0509	12.484	4	0.91832	0.91858	19.069	4	1.0526	1.1564	13.918	4	0.93094	1.0509	12.484	4	0.91832	0.91858	19.069
Q9BXV9	Q9BXV9	2	2	2	Uncharacterized protein C14orf142	C14orf142	>sp|Q9BXV9|CN142_HUMAN Uncharacterized protein C14orf142 OS=Homo sapiens GN=C14orf142 PE=2 SV=2	1	2	2	2	2	0	2	0	2	0	34	34	34	10.859	100	100	3		5.3693e-29	0.8107	0.86326	11.206	3	0.82111	0.97488	4.378	3	1.0585	1.1059	3.4603	3	0.8107	0.86326	11.206	3	0.82111	0.97488	4.378	3	1.0585	1.1059	3.4603
Q96EM0;E9PKK7;D6RC46	Q96EM0	8;3;3	8;3;3	8;3;3	Probable proline racemase	C14orf149	>sp|Q96EM0|PRCM_HUMAN Probable proline racemase OS=Homo sapiens GN=C14orf149 PE=1 SV=2	3	8	8	8	8	0	8	0	8	0	33.9	33.9	33.9	38.137	354	354;145;142	11		9.1809e-47	1.0049	1.0392	19.282	8	0.97541	1.0475	20.246	8	0.98328	1.0455	29.087	8	1.0049	1.0392	19.282	8	0.97541	1.0475	20.246	8	0.98328	1.0455	29.087
Q9Y224;G3V4C6;H0YJB9;G3V4E7	Q9Y224;G3V4C6	23;17;9;7	23;17;9;7	23;17;9;7	UPF0568 protein C14orf166	C14orf166	>sp|Q9Y224|CN166_HUMAN UPF0568 protein C14orf166 OS=Homo sapiens GN=C14orf166 PE=1 SV=1;>tr|G3V4C6|G3V4C6_HUMAN UPF0568 protein C14orf166 OS=Homo sapiens GN=C14orf166 PE=4 SV=1	4	23	23	23	23	0	23	0	23	0	76.2	76.2	76.2	28.068	244	244;193;129;68	46		0	0.99549	1.0784	44.503	43	0.96729	1.0442	46.518	43	0.96538	0.96901	10.59	43	0.99549	1.0784	44.503	43	0.96729	1.0442	46.518	43	0.96538	0.96901	10.59
G3V556;G3V5Q3;P56378	G3V556;G3V5Q3;P56378	2;2;2	2;2;2	2;2;2	6.8 kDa mitochondrial proteolipid	C14orf2;MP68	>tr|G3V556|G3V556_HUMAN Protein C14orf2 OS=Homo sapiens GN=C14orf2 PE=4 SV=1;>tr|G3V5Q3|G3V5Q3_HUMAN Chromosome 14 open reading frame 2, isoform CRA_a OS=Homo sapiens GN=C14orf2 PE=4 SV=1;>sp|P56378|68MP_HUMAN 6.8 kDa mitochondrial proteolipid OS=Homo sapi	3	2	2	2	2	0	2	0	2	0	19.2	19.2	19.2	11.281	99	99;77;58	6		5.5701e-05	0.89911	0.9734	8.5187	6	0.88466	0.90567	11.188	6	0.9627	0.93709	6.7416	6	0.89911	0.9734	8.5187	6	0.88466	0.90567	11.188	6	0.9627	0.93709	6.7416
Q86U38;A8MY76;B3KVY3	Q86U38;A8MY76	7;6;2	7;6;2	7;6;2	Pumilio domain-containing protein C14orf21	C14orf21	>sp|Q86U38|CN021_HUMAN Pumilio domain-containing protein C14orf21 OS=Homo sapiens GN=C14orf21 PE=1 SV=1;>tr|A8MY76|A8MY76_HUMAN Pumilio domain-containing protein C14orf21 OS=Homo sapiens GN=C14orf21 PE=4 SV=1	3	7	7	7	7	0	7	0	7	0	22.5	22.5	22.5	69.437	636	636;535;187	11		0	1.0312	1.0954	55.567	6	0.99643	1.1474	54.806	6	0.90397	1.0291	27.963	6	1.0312	1.0954	55.567	6	0.99643	1.1474	54.806	6	0.90397	1.0291	27.963
Q6PJG2;F6RU81;H7C1L3	Q6PJG2;F6RU81	17;16;7	17;16;7	17;16;7	Uncharacterized protein C14orf43	C14orf43	>sp|Q6PJG2|CN043_HUMAN Uncharacterized protein C14orf43 OS=Homo sapiens GN=C14orf43 PE=1 SV=2;>tr|F6RU81|F6RU81_HUMAN Uncharacterized protein C14orf43 (Fragment) OS=Homo sapiens GN=C14orf43 PE=4 SV=1	3	17	17	17	8	15	8	15	8	15	29.2	29.2	29.2	114.99	1045	1045;1019;445	8	29	1.3794e-146	1.7275	0.86233	121.53	22	1.1287	0.74863	120.65	22	0.53013	0.71092	27.818	22	0.94342	0.92429	23.41	8	0.85657	0.8734	19.7	8	0.7996	0.84008	14.843
Q9H972;Q9H972-2;G3V2P0;G3V4W6;G5E9D9;G3V396	Q9H972;Q9H972-2	16;14;5;4;3;2	16;14;5;4;3;2	16;14;5;4;3;2	Uncharacterized protein C14orf93	C14orf93	>sp|Q9H972|CN093_HUMAN Uncharacterized protein C14orf93 OS=Homo sapiens GN=C14orf93 PE=2 SV=1;>sp|Q9H972-2|CN093_HUMAN Isoform 2 of Uncharacterized protein C14orf93 OS=Homo sapiens GN=C14orf93	6	16	16	16	0	16	0	16	0	16	32.5	32.5	32.5	58.696	538	538;498;199;136;126;106		49	8.2241e-61	12.028	4.0396	151.45	40	6.4245	4.9349	177.62	40	0.55916	0.60748	10.641	40	NaN	NaN	NaN	0	NaN	NaN	NaN	0	NaN	NaN	NaN
Q9NPA0;H0YDT8;H0YDX2	Q9NPA0;H0YDT8;H0YDX2	8;6;6	8;6;6	8;6;6	UPF0480 protein C15orf24	C15orf24	>sp|Q9NPA0|EMC7_HUMAN ER membrane protein complex subunit 7 OS=Homo sapiens GN=EMC7 PE=1 SV=1;>tr|H0YDT8|H0YDT8_HUMAN UPF0480 protein C15orf24 (Fragment) OS=Homo sapiens GN=C15orf24 PE=4 SV=1;>tr|H0YDX2|H0YDX2_HUMAN UPF0480 protein C15orf24 (Fragment) OS=H	3	8	8	8	8	0	8	0	8	0	36	36	36	26.47	242	242;192;160	15		4.6947e-53	1.15	1.1874	30.078	14	1.0021	1.1269	24.072	14	0.88141	0.89742	12.532	14	1.15	1.1874	30.078	14	1.0021	1.1269	24.072	14	0.88141	0.89742	12.532
Q9H079;H0YL62;H0YKW3;H0YNG2;H0YMR8	Q9H079;H0YL62	3;3;1;1;1	3;3;1;1;1	1;1;0;0;0	Uncharacterized protein C15orf29	C15orf29	>sp|Q9H079|CO029_HUMAN Uncharacterized protein C15orf29 OS=Homo sapiens GN=C15orf29 PE=2 SV=1;>tr|H0YL62|H0YL62_HUMAN Uncharacterized protein C15orf29 (Fragment) OS=Homo sapiens GN=C15orf29 PE=4 SV=1	5	3	3	1	3	0	3	0	1	0	13.5	13.5	3.3	34.767	304	304;168;178;177;152	3		4.576e-08	0.82348	0.88928	14.273	2	0.92516	0.99189	27.122	2	1.0777	1.1271	4.7084	2	0.82348	0.88928	14.273	2	0.92516	0.99189	27.122	2	1.0777	1.1271	4.7084
B4DEM0;H0YNW3;H0YNH1	B4DEM0;H0YNW3;H0YNH1	3;3;2	1;1;1	1;1;1		C15orf29	>tr|B4DEM0|B4DEM0_HUMAN Uncharacterized protein OS=Homo sapiens GN=C15orf29 PE=2 SV=1;>tr|H0YNW3|H0YNW3_HUMAN Uncharacterized protein C15orf29 (Fragment) OS=Homo sapiens GN=C15orf29 PE=4 SV=1;>tr|H0YNH1|H0YNH1_HUMAN Uncharacterized protein C15orf29 (Fragme	3	3	1	1	3	0	1	0	1	0	34.3	11.7	11.7	15.444	137	137;127;81	1		5.2114e-08	NaN	NaN	NaN	1	NaN	NaN	NaN	1	NaN	NaN	NaN	1	NaN	NaN	NaN	1	NaN	NaN	NaN	1	NaN	NaN	NaN
E2QRD5;Q7Z6K5;H0YL85;H0YMP5;H0YL03;H0YMK0	E2QRD5;Q7Z6K5	12;9;4;4;3;1	12;9;4;4;3;1	9;9;4;4;3;1	UPF0552 protein C15orf38	C15orf38-AP3S2;C15orf38	>tr|E2QRD5|E2QRD5_HUMAN Protein C15orf38-AP3S2 OS=Homo sapiens GN=C15orf38-AP3S2 PE=4 SV=1;>sp|Q7Z6K5|CO038_HUMAN UPF0552 protein C15orf38 OS=Homo sapiens GN=C15orf38 PE=1 SV=1	6	12	12	9	12	0	12	0	9	0	34.5	34.5	26.9	43.881	394	394;226;185;130;136;184	19		1.2273e-57	0.73566	0.78513	36.233	17	0.65251	0.7461	29.168	17	0.89431	0.92575	26.964	17	0.73566	0.78513	36.233	17	0.65251	0.7461	29.168	17	0.89431	0.92575	26.964
G5EA00;Q8WUR7;F8WD31;F5GX92;H3BMR1;H0Y996;H3BQZ5	G5EA00;Q8WUR7;F8WD31;F5GX92;H3BMR1;H0Y996;H3BQZ5	2;2;1;1;1;1;1	2;2;1;1;1;1;1	2;2;1;1;1;1;1	UPF0235 protein C15orf40	C15orf40	>tr|G5EA00|G5EA00_HUMAN Chromosome 15 open reading frame 40, isoform CRA_a OS=Homo sapiens GN=C15orf40 PE=3 SV=1;>sp|Q8WUR7|CO040_HUMAN UPF0235 protein C15orf40 OS=Homo sapiens GN=C15orf40 PE=1 SV=1;>tr|F8WD31|F8WD31_HUMAN UPF0235 protein C15orf40 OS=Homo	7	2	2	2	2	0	2	0	2	0	17.6	17.6	17.6	16.353	153	153;126;167;149;146;95;68	2		3.7327e-07	0.94094	1.0402	10.734	2	0.88486	0.90261	3.3262	2	0.91994	0.84359	4.1829	2	0.94094	1.0402	10.734	2	0.88486	0.90261	3.3262	2	0.91994	0.84359	4.1829
H3BS01;Q9Y2V0;Q9Y2V0-2;H3BNF9	H3BS01;Q9Y2V0;Q9Y2V0-2;H3BNF9	1;1;1;1	1;1;1;1	1;1;1;1	Uncharacterized protein C15orf41	C15orf41	>tr|H3BS01|H3BS01_HUMAN Uncharacterized protein C15orf41 OS=Homo sapiens GN=C15orf41 PE=4 SV=1;>sp|Q9Y2V0|CO041_HUMAN Uncharacterized protein C15orf41 OS=Homo sapiens GN=C15orf41 PE=2 SV=2;>sp|Q9Y2V0-2|CO041_HUMAN Isoform 2 of Uncharacterized protein C15or	4	1	1	1	1	0	1	0	1	0	4.2	4.2	4.2	32.92	287	287;281;183;122	1		0.00041969	NaN	NaN	NaN	1	NaN	NaN	NaN	1	NaN	NaN	NaN	1	NaN	NaN	NaN	1	NaN	NaN	NaN	1	NaN	NaN	NaN
B4DJL6;Q96SY0;B4DVT3;H3BRY6;Q96SY0-3;B4DVD5	B4DJL6;Q96SY0;B4DVT3;H3BRY6;Q96SY0-3;B4DVD5	3;3;3;3;3;3	3;3;3;3;3;3	3;3;3;3;3;3	UPF0464 protein C15orf44	C15orf44	>tr|B4DJL6|B4DJL6_HUMAN UPF0464 protein C15orf44 OS=Homo sapiens GN=C15orf44 PE=2 SV=1;>sp|Q96SY0|CO044_HUMAN UPF0464 protein C15orf44 OS=Homo sapiens GN=C15orf44 PE=1 SV=2;>tr|B4DVT3|B4DVT3_HUMAN UPF0464 protein C15orf44 OS=Homo sapiens GN=C15orf44 PE=2 S	6	3	3	3	3	0	3	0	3	0	7.4	7.4	7.4	61.345	554	554;518;482;468;461;439	5		1.3397e-11	NaN	NaN	NaN	1	NaN	NaN	NaN	1	NaN	NaN	NaN	1	NaN	NaN	NaN	1	NaN	NaN	NaN	1	NaN	NaN	NaN
Q6ZNW5;H0YN11	Q6ZNW5;H0YN11	3;2	3;2	3;2	GDP-D-glucose phosphorylase C15orf58	C15orf58	>sp|Q6ZNW5|GDPP1_HUMAN GDP-D-glucose phosphorylase 1 OS=Homo sapiens GN=GDPGP1 PE=1 SV=2;>tr|H0YN11|H0YN11_HUMAN Protein GDPGP1 (Fragment) OS=Homo sapiens GN=GDPGP1 PE=4 SV=1	2	3	3	3	3	0	3	0	3	0	8.8	8.8	8.8	42.362	385	385;214	3		9.3222e-06	1.0196	1.0852	41.758	3	0.8667	1.0168	46.128	3	0.88106	0.95932	8.7217	3	1.0196	1.0852	41.758	3	0.8667	1.0168	46.128	3	0.88106	0.95932	8.7217
Q96S19;D6REA6;Q96S19-3;F6VM53;F6TF62;H3BMF3;H3BNB2;H3BNT3;H3BQ55;Q96S19-2;H3BRT2;H3BS73	Q96S19;D6REA6;Q96S19-3	4;3;3;1;1;1;1;1;1;1;1;1	4;3;3;1;1;1;1;1;1;1;1;1	4;3;3;1;1;1;1;1;1;1;1;1	UPF0585 protein C16orf13	C16orf13	>sp|Q96S19|CP013_HUMAN UPF0585 protein C16orf13 OS=Homo sapiens GN=C16orf13 PE=1 SV=2;>tr|D6REA6|D6REA6_HUMAN UPF0585 protein C16orf13 OS=Homo sapiens GN=C16orf13 PE=4 SV=1;>sp|Q96S19-3|CP013_HUMAN Isoform 3 of UPF0585 protein C16orf13 OS=Homo sapiens GN=C	12	4	4	4	4	0	4	0	4	0	24	24	24	22.578	204	204;127;107;205;185;176;174;162;162;147;133;103	5		9.2442e-16	0.30142	0.31464	24.387	5	0.38734	0.43749	12.939	5	1.224	1.2602	20.853	5	0.30142	0.31464	24.387	5	0.38734	0.43749	12.939	5	1.224	1.2602	20.853
Q9UJK0	Q9UJK0	3	3	3	Probable ribosome biogenesis protein C16orf42	C16orf42	>sp|Q9UJK0|TSR3_HUMAN Probable ribosome biogenesis protein C16orf42 OS=Homo sapiens GN=C16orf42 PE=1 SV=1	1	3	3	3	3	0	3	0	3	0	18.3	18.3	18.3	33.596	312	312	3		7.1765e-28	1.0513	1.0535	13.856	3	0.90858	1.1165	5.818	3	0.99043	1.0059	5.7084	3	1.0513	1.0535	13.856	3	0.90858	1.1165	5.818	3	0.99043	1.0059	5.7084
Q96GQ5;H3BSM7;H3BR29;E7EP97;B4DJP2;H3BS97;H3BTA0;I3L2V0	Q96GQ5;H3BSM7;H3BR29;E7EP97;B4DJP2	4;4;4;4;3;1;1;1	4;4;4;4;3;1;1;1	4;4;4;4;3;1;1;1	UPF0420 protein C16orf58	C16orf58	>sp|Q96GQ5|CP058_HUMAN UPF0420 protein C16orf58 OS=Homo sapiens GN=C16orf58 PE=1 SV=2;>tr|H3BSM7|H3BSM7_HUMAN UPF0420 protein C16orf58 OS=Homo sapiens GN=C16orf58 PE=4 SV=1;>tr|H3BR29|H3BR29_HUMAN UPF0420 protein C16orf58 OS=Homo sapiens GN=C16orf58 PE=4 S	8	4	4	4	4	0	4	0	4	0	10.7	10.7	10.7	51.017	468	468;466;423;422;194;140;135;82	7		3.9063e-09	0.69834	0.74449	13.22	5	0.71535	0.81286	7.1455	5	1.0463	1.1322	8.5265	5	0.69834	0.74449	13.22	5	0.71535	0.81286	7.1455	5	1.0463	1.1322	8.5265
E7EWW0;Q7Z3J2;F5H7K1;G5E9I3;C9J7I2;Q7Z3J2-2;H3BV68;H3BVG8;F6S1J4;H3BNX2;H3BUS7;I3L1U5;H3BRV8;H3BTI5	E7EWW0;Q7Z3J2;F5H7K1;G5E9I3;C9J7I2;Q7Z3J2-2;H3BV68;H3BVG8	16;16;16;16;14;14;11;8;1;1;1;1;1;1	16;16;16;16;14;14;11;8;1;1;1;1;1;1	16;16;16;16;14;14;11;8;1;1;1;1;1;1	UPF0505 protein C16orf62	C16orf62	>tr|E7EWW0|E7EWW0_HUMAN UPF0505 protein C16orf62 OS=Homo sapiens GN=C16orf62 PE=4 SV=2;>sp|Q7Z3J2|CP062_HUMAN UPF0505 protein C16orf62 OS=Homo sapiens GN=C16orf62 PE=1 SV=2;>tr|F5H7K1|F5H7K1_HUMAN UPF0505 protein C16orf62 OS=Homo sapiens GN=C16orf62 PE=4 S	14	16	16	16	16	0	16	0	16	0	22.8	22.8	22.8	118.61	1052	1052;963;959;870;813;813;712;453;273;170;116;95;95;73	19		1.5054e-53	1.0959	1.0575	13.539	17	1.0493	1.0509	19.93	17	0.8998	0.9326	18.689	17	1.0959	1.0575	13.539	17	1.0493	1.0509	19.93	17	0.8998	0.9326	18.689
Q9BSU1;H3BSG0;H3BS58	Q9BSU1;H3BSG0;H3BS58	1;1;1	1;1;1	1;1;1	UPF0183 protein C16orf70	C16orf70	>sp|Q9BSU1|CP070_HUMAN UPF0183 protein C16orf70 OS=Homo sapiens GN=C16orf70 PE=1 SV=1;>tr|H3BSG0|H3BSG0_HUMAN UPF0183 protein C16orf70 (Fragment) OS=Homo sapiens GN=C16orf70 PE=4 SV=1;>tr|H3BS58|H3BS58_HUMAN UPF0183 protein C16orf70 (Fragment) OS=Homo sapi	3	1	1	1	1	0	1	0	1	0	3.6	3.6	3.6	47.524	422	422;293;222	1		3.1061e-09	NaN	NaN	NaN	1	NaN	NaN	NaN	1	NaN	NaN	NaN	1	NaN	NaN	NaN	1	NaN	NaN	NaN	1	NaN	NaN	NaN
Q9Y6A4;H3BPA3	Q9Y6A4	12;5	12;5	12;5	UPF0468 protein C16orf80	C16orf80	>sp|Q9Y6A4|CP080_HUMAN UPF0468 protein C16orf80 OS=Homo sapiens GN=C16orf80 PE=1 SV=1	2	12	12	12	12	6	12	6	12	6	61.7	61.7	61.7	22.774	193	193;109	15	8	1.1635e-164	0.97613	1.0244	13.376	23	1.0359	1.0885	13.668	23	1.0819	1.0696	12.336	23	0.98563	1.0328	14.868	15	1.0441	1.1505	15.384	15	1.0564	1.0696	12.933
Q1ED39;H3BPL4;H3BNU8;H3BMC9	Q1ED39	32;14;10;6	32;14;10;6	32;14;10;6	Protein C16orf88	C16orf88	>sp|Q1ED39|CP088_HUMAN Protein C16orf88 OS=Homo sapiens GN=C16orf88 PE=1 SV=1	4	32	32	32	6	32	6	32	6	32	53.3	53.3	53.3	51.588	458	458;199;137;79	7	97	8.6604e-250	5.5636	2.3192	127	71	6.8579	5.3679	129.64	71	1.1568	1.2418	29.007	71	1.3149	1.3797	22.891	7	1.2638	1.257	30.812	7	0.79768	0.89789	41.475
Q8IVV7	Q8IVV7	1	1	1	Uncharacterized protein C17orf39	C17orf39	>sp|Q8IVV7|CQ039_HUMAN Uncharacterized protein C17orf39 OS=Homo sapiens GN=C17orf39 PE=2 SV=1	1	1	1	1	1	0	1	0	1	0	8	8	8	33.514	300	300	1		0.00021065	NaN	NaN	NaN	1	NaN	NaN	NaN	1	NaN	NaN	NaN	1	NaN	NaN	NaN	1	NaN	NaN	NaN	1	NaN	NaN	NaN
H0YIS7;C9J4G0;Q8IXM2;F8W038;F8W1H0;Q8IXM2-2	H0YIS7;C9J4G0;Q8IXM2;F8W038;F8W1H0	7;7;7;7;6;3	7;7;7;7;6;3	7;7;7;7;6;3	Chromatin complexes subunit BAP18	C17orf49;BAP18	>tr|H0YIS7|H0YIS7_HUMAN Protein C17orf49 (Fragment) OS=Homo sapiens GN=C17orf49 PE=4 SV=1;>tr|C9J4G0|C9J4G0_HUMAN HCG32827, isoform CRA_d OS=Homo sapiens GN=C17orf49 PE=4 SV=1;>sp|Q8IXM2|BAP18_HUMAN Chromatin complexes subunit BAP18 OS=Homo sapiens GN=BAP1	6	7	7	7	7	0	7	0	7	0	38.6	38.6	38.6	24.767	233	233;192;172;157;166;138	9		4.377e-61	0.91741	0.97044	27.923	9	0.96732	1.0693	27.046	9	1.1836	1.1772	19.048	9	0.91741	0.97044	27.923	9	0.96732	1.0693	27.046	9	1.1836	1.1772	19.048
Q96N21;Q96N21-2	Q96N21;Q96N21-2	1;1	1;1	1;1	AP-4 complex accessory subunit tepsin	C17orf56	>sp|Q96N21|AP4AT_HUMAN AP-4 complex accessory subunit tepsin OS=Homo sapiens GN=C17orf56 PE=1 SV=1;>sp|Q96N21-2|AP4AT_HUMAN Isoform 2 of AP-4 complex accessory subunit tepsin OS=Homo sapiens GN=C17orf56	2	1	1	1	1	0	1	0	1	0	3.2	3.2	3.2	55.136	525	525;441	2		1.0611e-33	NaN	NaN	NaN	1	NaN	NaN	NaN	1	NaN	NaN	NaN	1	NaN	NaN	NaN	1	NaN	NaN	NaN	1	NaN	NaN	NaN
Q96GS4	Q96GS4	2	2	2	Uncharacterized protein C17orf59	C17orf59	>sp|Q96GS4|CQ059_HUMAN Uncharacterized protein C17orf59 OS=Homo sapiens GN=C17orf59 PE=1 SV=2	1	2	2	2	1	1	1	1	1	1	7.8	7.8	7.8	37.226	357	357	1	1	1.1381e-32	0.3839	0.3255	185.71	2	0.34009	0.32572	165.76	2	0.88555	0.97901	15.285	2	NaN	NaN	NaN	1	NaN	NaN	NaN	1	NaN	NaN	NaN
Q8N2U0	Q8N2U0	4	4	4	UPF0451 protein C17orf61	C17orf61	>sp|Q8N2U0|CQ061_HUMAN UPF0451 protein C17orf61 OS=Homo sapiens GN=C17orf61 PE=2 SV=1	1	4	4	4	4	0	4	0	4	0	46.9	46.9	46.9	11.741	113	113	5		1.3555e-145	1.1972	1.2868	7.6439	5	0.90468	1.0664	17.887	5	0.78162	0.85754	11.316	5	1.1972	1.2868	7.6439	5	0.90468	1.0664	17.887	5	0.78162	0.85754	11.316
Q9BQA9;E1B6X3	Q9BQA9;E1B6X3	5;5	5;5	5;5	Uncharacterized protein C17orf62	C17orf62	>sp|Q9BQA9|CQ062_HUMAN Uncharacterized protein C17orf62 OS=Homo sapiens GN=C17orf62 PE=1 SV=1;>tr|E1B6X3|E1B6X3_HUMAN Chromosome 17 open reading frame 62, isoform CRA_g OS=Homo sapiens GN=C17orf62 PE=4 SV=1	2	5	5	5	5	0	5	0	5	0	30.5	30.5	30.5	20.774	187	187;173	7		1.4528e-22	0.81826	0.88227	30.639	5	0.69809	0.82363	12.504	5	0.98454	0.97805	16.809	5	0.81826	0.88227	30.639	5	0.69809	0.82363	12.504	5	0.98454	0.97805	16.809
Q9HAS0	Q9HAS0	2	2	2	Protein Njmu-R1	C17orf75	>sp|Q9HAS0|NJMU_HUMAN Protein Njmu-R1 OS=Homo sapiens GN=C17orf75 PE=1 SV=2	1	2	2	2	2	0	2	0	2	0	6.1	6.1	6.1	44.621	396	396	3		2.1494e-07	0.96843	0.98158	17.842	3	0.88893	1.0206	11.343	3	1.1179	1.2571	17.194	3	0.96843	0.98158	17.842	3	0.88893	1.0206	11.343	3	1.1179	1.2571	17.194
Q53F19;Q53F19-2	Q53F19;Q53F19-2	12;8	12;8	12;8	Uncharacterized protein C17orf85	C17orf85	>sp|Q53F19|CQ085_HUMAN Uncharacterized protein C17orf85 OS=Homo sapiens GN=C17orf85 PE=1 SV=2;>sp|Q53F19-2|CQ085_HUMAN Isoform 2 of Uncharacterized protein C17orf85 OS=Homo sapiens GN=C17orf85	2	12	12	12	7	10	7	10	7	10	17.7	17.7	17.7	70.592	620	620;340	9	23	1.1253e-38	4.4004	2.764	78.03	22	4.9919	3.83	88.542	22	0.82824	0.91574	31.541	22	1.4381	1.4103	19.361	7	1.1775	1.2872	26.341	7	0.91985	0.94914	11.418
A1L188	A1L188	1	1	1	Uncharacterized protein C17orf89	C17orf89	>sp|A1L188|CQ089_HUMAN Uncharacterized protein C17orf89 OS=Homo sapiens GN=C17orf89 PE=1 SV=1	1	1	1	1	1	0	1	0	1	0	17.6	17.6	17.6	7.7558	74	74	1		2.9452e-09	NaN	NaN	NaN	1	NaN	NaN	NaN	1	NaN	NaN	NaN	1	NaN	NaN	NaN	1	NaN	NaN	NaN	1	NaN	NaN	NaN
Q32NC0;A6NFX5	Q32NC0;A6NFX5	2;2	2;2	2;2	UPF0711 protein C18orf21	C18orf21	>sp|Q32NC0|CR021_HUMAN UPF0711 protein C18orf21 OS=Homo sapiens GN=C18orf21 PE=1 SV=1;>tr|A6NFX5|A6NFX5_HUMAN Chromosome 18 open reading frame 21, isoform CRA_a OS=Homo sapiens GN=C18orf21 PE=4 SV=1	2	2	2	2	2	1	2	1	2	1	6.8	6.8	6.8	24.826	220	220;132	2	1	0.00020448	0.95031	0.97784	11.964	3	1.1872	1.1259	6.8639	3	1.2492	1.2011	18.188	3	1.0174	1.0836	14.695	2	1.1366	1.1495	9.5571	2	1.1402	1.1017	24.734
Q96B23	Q96B23	10	10	1	Uncharacterized protein C18orf25	C18orf25	>sp|Q96B23|CR025_HUMAN Uncharacterized protein C18orf25 OS=Homo sapiens GN=C18orf25 PE=1 SV=2	1	10	10	1	2	10	2	10	0	1	36.2	36.2	6	43.324	403	403	2	51	0	0.77143	0.26351	143.26	28	14.799	6.7003	170.23	28	9.5045	11.491	118.71	28	NaN	NaN	NaN	1	NaN	NaN	NaN	1	NaN	NaN	NaN
Q8TCD1	Q8TCD1	1	1	1	UPF0729 protein C18orf32	C18orf32	>sp|Q8TCD1|CR032_HUMAN UPF0729 protein C18orf32 OS=Homo sapiens GN=C18orf32 PE=2 SV=1	1	1	1	1	1	0	1	0	1	0	23.7	23.7	23.7	8.6693	76	76	1		2.7234e-11	NaN	NaN	NaN	1	NaN	NaN	NaN	1	NaN	NaN	NaN	1	NaN	NaN	NaN	1	NaN	NaN	NaN	1	NaN	NaN	NaN
Q96DM3;F5H2W0;F5H3Y7	Q96DM3;F5H2W0;F5H3Y7	2;2;1	2;2;1	2;2;1	Uncharacterized protein C18orf8	C18orf8	>sp|Q96DM3|MIC1_HUMAN Uncharacterized protein C18orf8 OS=Homo sapiens GN=C18orf8 PE=1 SV=2;>tr|F5H2W0|F5H2W0_HUMAN Uncharacterized protein C18orf8 OS=Homo sapiens GN=C18orf8 PE=4 SV=1;>tr|F5H3Y7|F5H3Y7_HUMAN Uncharacterized protein C18orf8 OS=Homo sapiens	3	2	2	2	2	0	2	0	2	0	3.7	3.7	3.7	74.974	657	657;609;500	4		0.00014328	0.89523	0.97951	12.766	3	0.95901	1.0667	17.234	3	0.90835	1.007	0.47309	3	0.89523	0.97951	12.766	3	0.95901	1.0667	17.234	3	0.90835	1.007	0.47309
Q969H8	Q969H8	6	6	6	UPF0556 protein C19orf10	C19orf10	>sp|Q969H8|CS010_HUMAN UPF0556 protein C19orf10 OS=Homo sapiens GN=C19orf10 PE=1 SV=1	1	6	6	6	6	2	6	2	6	2	35.3	35.3	35.3	18.795	173	173	22	2	1.105e-55	0.78938	0.84981	44.966	20	0.76348	0.79931	22.155	20	1.0033	0.94065	21.737	20	0.78938	0.86546	14.943	18	0.7689	0.80805	22.313	18	1.0648	0.97021	21.497
Q9NSK7;Q9NSK7-4;Q9NSK7-3;F8W6J3;Q9NSK7-2	Q9NSK7;Q9NSK7-4;Q9NSK7-3;F8W6J3;Q9NSK7-2	2;2;2;1;1	2;2;2;1;1	2;2;2;1;1	Protein C19orf12	C19orf12	>sp|Q9NSK7|CS012_HUMAN Protein C19orf12 OS=Homo sapiens GN=C19orf12 PE=1 SV=3;>sp|Q9NSK7-4|CS012_HUMAN Isoform 1 of Protein C19orf12 OS=Homo sapiens GN=C19orf12;>sp|Q9NSK7-3|CS012_HUMAN Isoform 3 of Protein C19orf12 OS=Homo sapiens GN=C19orf12;>tr|F8W6J3|F	5	2	2	2	2	0	2	0	2	0	12.5	12.5	12.5	16.286	152	152;141;107;107;77	2		6.771e-10	1.017	1.1161	24.432	2	0.68848	0.81205	4.9904	2	0.68064	0.74759	19.582	2	1.017	1.1161	24.432	2	0.68848	0.81205	4.9904	2	0.68064	0.74759	19.582
Q8IVT2	Q8IVT2	29	29	29	Uncharacterized protein C19orf21	C19orf21	>sp|Q8IVT2|CS021_HUMAN Uncharacterized protein C19orf21 OS=Homo sapiens GN=C19orf21 PE=1 SV=1	1	29	29	29	28	5	28	5	28	5	62.6	62.6	62.6	75.356	679	679	37	6	0	0.77726	0.77813	30.528	42	0.8145	0.89046	20.251	42	1.0505	1.0966	19.457	42	0.77726	0.77813	21.346	36	0.82321	0.89272	16.513	36	1.0677	1.1137	20.671
Q8WUQ7-2;Q8WUQ7;C9JAH9	Q8WUQ7-2;Q8WUQ7	9;9;3	9;9;3	9;9;3	Uncharacterized protein C19orf29	C19orf29	>sp|Q8WUQ7-2|CS029_HUMAN Isoform 2 of Uncharacterized protein C19orf29 OS=Homo sapiens GN=C19orf29;>sp|Q8WUQ7|CS029_HUMAN Uncharacterized protein C19orf29 OS=Homo sapiens GN=C19orf29 PE=1 SV=3	3	9	9	9	2	9	2	9	2	9	12.4	12.4	12.4	107.94	935	935;758;263	4	15	6.6241e-111	8.9766	3.0429	99.408	11	4.6646	1.1766	97.661	11	0.54882	0.69506	32.126	11	1.0879	1.0524	28.944	2	1.3015	1.397	24.278	2	1.1964	1.2834	8.1546
B7WNH4;Q9BQ49;E9PLH2;E9PNA8;E9PP42	B7WNH4;Q9BQ49;E9PLH2;E9PNA8;E9PP42	1;1;1;1;1	1;1;1;1;1	1;1;1;1;1	UPF0608 protein C19orf42	C19orf42	>tr|B7WNH4|B7WNH4_HUMAN UPF0608 protein C19orf42 OS=Homo sapiens GN=C19orf42 PE=4 SV=2;>sp|Q9BQ49|CS042_HUMAN UPF0608 protein C19orf42 OS=Homo sapiens GN=C19orf42 PE=1 SV=2;>tr|E9PLH2|E9PLH2_HUMAN UPF0608 protein C19orf42 OS=Homo sapiens GN=C19orf42 PE=4 S	5	1	1	1	1	0	1	0	1	0	9.7	9.7	9.7	11.8	103	103;75;56;49;47	1		0.00046604	NaN	NaN	NaN	1	NaN	NaN	NaN	1	NaN	NaN	NaN	1	NaN	NaN	NaN	1	NaN	NaN	NaN	1	NaN	NaN	NaN
Q9BQ61	Q9BQ61	4	4	4	Uncharacterized protein C19orf43	C19orf43	>sp|Q9BQ61|CS043_HUMAN Uncharacterized protein C19orf43 OS=Homo sapiens GN=C19orf43 PE=1 SV=1	1	4	4	4	4	0	4	0	4	0	17.6	17.6	17.6	18.419	176	176	4		1.3606e-11	1.5129	1.6239	170.03	4	1.2667	1.3858	35.507	4	1.0706	1.0187	195.65	4	1.5129	1.6239	170.03	4	1.2667	1.3858	35.507	4	1.0706	1.0187	195.65
Q9BSF4	Q9BSF4	9	9	9	Uncharacterized protein C19orf52	C19orf52	>sp|Q9BSF4|CS052_HUMAN Uncharacterized protein C19orf52 OS=Homo sapiens GN=C19orf52 PE=1 SV=2	1	9	9	9	9	2	9	2	9	2	44.2	44.2	44.2	29.233	260	260	10	2	4.359e-67	1.0343	1.097	5.1831	10	0.80548	0.91461	10.248	10	0.78906	0.87318	8.6428	10	1.022	1.0887	5.5481	8	0.78714	0.9008	11.572	8	0.78167	0.86494	7.4668
Q9UNZ5	Q9UNZ5	2	2	2	Leydig cell tumor 10 kDa protein homolog	C19orf53	>sp|Q9UNZ5|L10K_HUMAN Leydig cell tumor 10 kDa protein homolog OS=Homo sapiens GN=C19orf53 PE=1 SV=1	1	2	2	2	2	0	2	0	2	0	8.1	8.1	8.1	10.576	99	99	3		1.9311e-05	1.0761	1.1953	3.1568	3	0.93482	1.0662	9.4943	3	0.903	0.87619	3.3842	3	1.0761	1.1953	3.1568	3	0.93482	1.0662	9.4943	3	0.903	0.87619	3.3842
Q5BKX5;Q5BKX5-3	Q5BKX5;Q5BKX5-3	1;1	1;1	1;1	UPF0692 protein C19orf54	C19orf54	>sp|Q5BKX5|CS054_HUMAN UPF0692 protein C19orf54 OS=Homo sapiens GN=C19orf54 PE=1 SV=2;>sp|Q5BKX5-3|CS054_HUMAN Isoform 3 of UPF0692 protein C19orf54 OS=Homo sapiens GN=C19orf54	2	1	1	1	1	0	1	0	1	0	4.8	4.8	4.8	37.778	351	351;179	1		0.00084315	NaN	NaN	NaN	0	NaN	NaN	NaN	0	NaN	NaN	NaN	0	NaN	NaN	NaN	0	NaN	NaN	NaN	0	NaN	NaN	NaN
Q5UCC4-3;Q5UCC4;Q5UCC4-2	Q5UCC4-3;Q5UCC4;Q5UCC4-2	4;4;4	4;4;4	4;4;4	UPF0510 protein INM02	C19orf63	>sp|Q5UCC4-3|EMC10_HUMAN Isoform 3 of ER membrane protein complex subunit 10 OS=Homo sapiens GN=EMC10;>sp|Q5UCC4|EMC10_HUMAN ER membrane protein complex subunit 10 OS=Homo sapiens GN=EMC10 PE=1 SV=1;>sp|Q5UCC4-2|EMC10_HUMAN Isoform 2 of ER membrane protein	3	4	4	4	4	0	4	0	4	0	11.2	11.2	11.2	28.003	269	269;262;254	8		3.101e-55	1.2491	1.3386	20.957	7	0.92212	1.046	11.998	7	0.81456	0.90999	23.875	7	1.2491	1.3386	20.957	7	0.92212	1.046	11.998	7	0.81456	0.90999	23.875
Q3KP66	Q3KP66	1	1	1	Uncharacterized protein C1orf106	C1orf106	>sp|Q3KP66|CA106_HUMAN Uncharacterized protein C1orf106 OS=Homo sapiens GN=C1orf106 PE=2 SV=2	1	1	1	1	1	0	1	0	1	0	2.1	2.1	2.1	72.913	663	663	1		0.011642	NaN	NaN	NaN	1	NaN	NaN	NaN	1	NaN	NaN	NaN	1	NaN	NaN	NaN	1	NaN	NaN	NaN	1	NaN	NaN	NaN
Q9NX04;Q9NX04-2	Q9NX04	4;1	4;1	4;1	Uncharacterized protein C1orf109	C1orf109	>sp|Q9NX04|CA109_HUMAN Uncharacterized protein C1orf109 OS=Homo sapiens GN=C1orf109 PE=2 SV=1	2	4	4	4	4	0	4	0	4	0	28.6	28.6	28.6	23.373	203	203;113	4		1.7615e-09	1.0231	1.1145	15.486	4	1.0362	1.1424	11.6	4	0.89035	0.88891	10.514	3	1.0231	1.1145	15.486	4	1.0362	1.1424	11.6	4	0.89035	0.88891	10.514
Q6ZSJ8	Q6ZSJ8	1	1	1	Uncharacterized protein C1orf122	C1orf122	>sp|Q6ZSJ8|CA122_HUMAN Uncharacterized protein C1orf122 OS=Homo sapiens GN=C1orf122 PE=2 SV=2	1	1	1	1	1	0	1	0	1	0	10	10	10	11.471	110	110	1		0.00054393	NaN	NaN	NaN	1	NaN	NaN	NaN	1	NaN	NaN	NaN	1	NaN	NaN	NaN	1	NaN	NaN	NaN	1	NaN	NaN	NaN
Q9NWV4;B1ARP7	Q9NWV4;B1ARP7	7;4	7;4	7;4	UPF0587 protein C1orf123	C1orf123	>sp|Q9NWV4|CA123_HUMAN UPF0587 protein C1orf123 OS=Homo sapiens GN=C1orf123 PE=1 SV=1;>tr|B1ARP7|B1ARP7_HUMAN Chromosome 1 open reading frame 123 OS=Homo sapiens GN=C1orf123 PE=4 SV=1	2	7	7	7	7	0	7	0	7	0	56.9	56.9	56.9	18.048	160	160;137	8		3.0465e-58	0.66354	0.68878	17.079	8	0.6469	0.71956	8.0044	8	0.97923	1.0137	16.641	8	0.66354	0.68878	17.079	8	0.6469	0.71956	8.0044	8	0.97923	1.0137	16.641
Q8NDD1;Q8NDD1-2;Q8NDD1-3;E9PEV9;Q5TBI2	Q8NDD1;Q8NDD1-2;Q8NDD1-3;E9PEV9;Q5TBI2	2;2;2;2;2	2;2;2;2;2	2;2;2;2;2	Uncharacterized protein C1orf131	C1orf131	>sp|Q8NDD1|CA131_HUMAN Uncharacterized protein C1orf131 OS=Homo sapiens GN=C1orf131 PE=1 SV=3;>sp|Q8NDD1-2|CA131_HUMAN Isoform 2 of Uncharacterized protein C1orf131 OS=Homo sapiens GN=C1orf131;>sp|Q8NDD1-3|CA131_HUMAN Isoform 3 of Uncharacterized protein C	5	2	2	2	2	0	2	0	2	0	7.8	7.8	7.8	32.766	294	294;293;292;263;256	2		0.00019994	0.71153	0.75491	61.146	2	0.69913	0.75326	71.656	2	0.86406	0.90838	8.8706	2	0.71153	0.75491	61.146	2	0.69913	0.75326	71.656	2	0.86406	0.90838	8.8706
Q5JVX7;Q5JVX6;F2Z2X7;E2QRF7;Q5JVX7-2	Q5JVX7;Q5JVX6;F2Z2X7;E2QRF7;Q5JVX7-2	1;1;1;1;1	1;1;1;1;1	1;1;1;1;1	Uncharacterized protein C1orf141	C1orf141	>sp|Q5JVX7|CA141_HUMAN Uncharacterized protein C1orf141 OS=Homo sapiens GN=C1orf141 PE=2 SV=1;>tr|Q5JVX6|Q5JVX6_HUMAN Chromosome 1 open reading frame 141 (Fragment) OS=Homo sapiens GN=C1orf141 PE=2 SV=1;>tr|F2Z2X7|F2Z2X7_HUMAN Uncharacterized protein C1orf	5	1	1	1	1	0	1	0	1	0	2	2	2	46.135	400	400;281;118;80;80	1		0.010415	NaN	NaN	NaN	1	NaN	NaN	NaN	1	NaN	NaN	NaN	1	NaN	NaN	NaN	1	NaN	NaN	NaN	1	NaN	NaN	NaN
Q9HAF1-3;B1AK64;Q9HAF1;Q9HAF1-2;B1AK63	Q9HAF1-3;B1AK64;Q9HAF1;Q9HAF1-2	5;5;5;5;1	5;5;5;5;1	5;5;5;5;1	Chromatin modification-related protein MEAF6	C1orf149;MEAF6	>sp|Q9HAF1-3|EAF6_HUMAN Isoform 3 of Chromatin modification-related protein MEAF6 OS=Homo sapiens GN=MEAF6;>tr|B1AK64|B1AK64_HUMAN Chromatin modification-related protein MEAF6 OS=Homo sapiens GN=C1orf149 PE=4 SV=1;>sp|Q9HAF1|EAF6_HUMAN Chromatin modificati	5	5	5	5	4	4	4	4	4	4	27.4	27.4	27.4	22.755	201	201;192;191;191;169	4	8	1.6904e-14	6.4802	6.5367	123.94	11	4.1854	4.6805	91.827	11	0.60549	0.617	38.9	11	1.0928	1.1664	33.857	3	1.7165	1.8463	32.893	3	1.0229	1.1444	24.701
Q8IYL3	Q8IYL3	1	1	1	UPF0688 protein C1orf174	C1orf174	>sp|Q8IYL3|CA174_HUMAN UPF0688 protein C1orf174 OS=Homo sapiens GN=C1orf174 PE=1 SV=2	1	1	1	1	1	0	1	0	1	0	5.8	5.8	5.8	25.977	243	243	1		1.1054e-10	NaN	NaN	NaN	1	NaN	NaN	NaN	1	NaN	NaN	NaN	1	NaN	NaN	NaN	1	NaN	NaN	NaN	1	NaN	NaN	NaN
Q96EX1;E5RH51	Q96EX1;E5RH51	1;1	1;1	1;1	UPF0767 protein C1orf212	C1orf212	>sp|Q96EX1|CA212_HUMAN UPF0767 protein C1orf212 OS=Homo sapiens GN=C1orf212 PE=2 SV=3;>tr|E5RH51|E5RH51_HUMAN UPF0767 protein C1orf212 OS=Homo sapiens GN=C1orf212 PE=4 SV=1	2	1	1	1	1	0	1	0	1	0	10.9	10.9	10.9	10.799	92	92;74	2		0.0010558	NaN	NaN	NaN	1	NaN	NaN	NaN	1	NaN	NaN	NaN	1	NaN	NaN	NaN	1	NaN	NaN	NaN	1	NaN	NaN	NaN
Q5JTJ3-2;Q5JTJ3;Q5JTJ3-3	Q5JTJ3-2;Q5JTJ3;Q5JTJ3-3	6;6;6	6;6;6	6;6;6	Uncharacterized protein C1orf31	C1orf31	>sp|Q5JTJ3-2|CA031_HUMAN Isoform 2 of Uncharacterized protein C1orf31 OS=Homo sapiens GN=C1orf31;>sp|Q5JTJ3|CA031_HUMAN Uncharacterized protein C1orf31 OS=Homo sapiens GN=C1orf31 PE=2 SV=1;>sp|Q5JTJ3-3|CA031_HUMAN Isoform 3 of Uncharacterized protein C1orf	3	6	6	6	6	0	6	0	6	0	33.3	33.3	33.3	18.094	156	156;125;79	6		4.9823e-21	1.4334	1.5519	6.4208	5	1.2782	1.3286	4.67	5	0.88236	0.86486	1.937	5	1.4334	1.5519	6.4208	5	1.2782	1.3286	4.67	5	0.88236	0.86486	1.937
Q8N6N3;Q8N6N3-2;Q8N6N3-3	Q8N6N3;Q8N6N3-2;Q8N6N3-3	2;2;2	2;2;2	2;2;2	UPF0690 protein C1orf52	C1orf52	>sp|Q8N6N3|CA052_HUMAN UPF0690 protein C1orf52 OS=Homo sapiens GN=C1orf52 PE=1 SV=1;>sp|Q8N6N3-2|CA052_HUMAN Isoform 2 of UPF0690 protein C1orf52 OS=Homo sapiens GN=C1orf52;>sp|Q8N6N3-3|CA052_HUMAN Isoform 3 of UPF0690 protein C1orf52 OS=Homo sapiens GN=C1	3	2	2	2	2	0	2	0	2	0	13.2	13.2	13.2	20.599	182	182;167;100	2		9.3877e-08	NaN	NaN	NaN	1	NaN	NaN	NaN	1	NaN	NaN	NaN	1	NaN	NaN	NaN	1	NaN	NaN	NaN	1	NaN	NaN	NaN
Q6IQ49;C9JIQ2;Q6IQ49-2;Q6IQ49-3	Q6IQ49;C9JIQ2;Q6IQ49-2;Q6IQ49-3	2;2;2;2	2;2;2;2	2;2;2;2	UPF0667 protein C1orf55	C1orf55	>sp|Q6IQ49|CA055_HUMAN UPF0667 protein C1orf55 OS=Homo sapiens GN=C1orf55 PE=1 SV=1;>tr|C9JIQ2|C9JIQ2_HUMAN UPF0667 protein C1orf55 OS=Homo sapiens GN=C1orf55 PE=4 SV=1;>sp|Q6IQ49-2|CA055_HUMAN Isoform 2 of UPF0667 protein C1orf55 OS=Homo sapiens GN=C1orf5	4	2	2	2	2	0	2	0	2	0	6.4	6.4	6.4	49.741	451	451;439;439;356	2		2.3908e-08	1.2142	1.2653	18.125	2	1.0728	1.1481	11.135	2	1.3696	1.3635	65.753	2	1.2142	1.2653	18.125	2	1.0728	1.1481	11.135	2	1.3696	1.3635	65.753
Q07021;I3L3B0;I3L3Q7	Q07021;I3L3B0;I3L3Q7	13;10;10	13;10;10	13;10;10	Complement component 1 Q subcomponent-binding protein, mitochondrial	C1QBP	>sp|Q07021|C1QBP_HUMAN Complement component 1 Q subcomponent-binding protein, mitochondrial OS=Homo sapiens GN=C1QBP PE=1 SV=1;>tr|I3L3B0|I3L3B0_HUMAN Complement component 1 Q subcomponent-binding protein, mitochondrial OS=Homo sapiens GN=C1QBP PE=4 SV=1;>	3	13	13	13	13	0	13	0	13	0	64.5	64.5	64.5	31.362	282	282;178;177	66		0	1.4328	1.5896	17.741	53	1.3517	1.4633	14.74	52	0.92159	0.95767	20.85	53	1.4328	1.5896	17.741	53	1.3517	1.4633	14.74	52	0.92159	0.95767	20.85
Q9NWU2;B4DS00	Q9NWU2;B4DS00	6;3	6;3	6;3	Protein C20orf11	C20orf11	>sp|Q9NWU2|CT011_HUMAN Protein C20orf11 OS=Homo sapiens GN=C20orf11 PE=1 SV=1;>tr|B4DS00|B4DS00_HUMAN Protein C20orf11 OS=Homo sapiens GN=C20orf11 PE=2 SV=1	2	6	6	6	6	0	6	0	6	0	48.2	48.2	48.2	26.748	228	228;155	6		2.4031e-93	0.82333	0.8946	13.473	5	0.87943	0.96852	8.9756	5	1.1127	1.1408	9.1654	5	0.82333	0.8946	13.473	5	0.87943	0.96852	8.9756	5	1.1127	1.1408	9.1654
[truncated: 5,881 more rows]
[truncated: 41 more columns]

## Sheet: Crude
Protein IDs	Majority protein IDs	Peptide counts (all)	Peptide counts (razor+unique)	Peptide counts (unique)	PROTEIN NAMES	GENE NAMES	Fasta headers	Proteins	Peptides	Razor + unique peptides	Unique peptides	Peptides CRU	Peptides PUR	Razor + unique peptides CRU	Razor + unique peptides PUR	Unique peptides CRU	Unique peptides PUR	Sequence coverage [%]	Unique + razor sequence cover [%]	Unique sequence coverage [%]	Mol. weight [kDa]	Sequence length	Sequence lengths	Experiment CRU	Experiment PUR	PEP	Ratio M/L	Ratio M/L normalized	Ratio M/L variability [%]	Ratio M/L count	Ratio H/L	Ratio H/L normalized	Ratio H/L variability [%]	Ratio H/L count	Ratio H/M	Ratio H/M normalized	Ratio H/M variability [%]	Ratio H/M count	Ratio M/L CRU	Ratio M/L CRU 0.99	Ratio M/L CRU log2	Ratio M/L normalized CRU	Ratio M/L variability [%] CRU	Ratio M/L count CRU	Ratio H/L CRU	Ratio H/L CRU 0.92	Ratio H/L CRU log2	Ratio H/L normalized CRU	Ratio H/L variability [%] CRU
[truncated: 5,153 more rows]
[truncated: 50 more columns]

[truncated: 2 more sheets: Purified, Substrates]
