# Supplementary material for: Global Reprogramming of Host SUMOylation during Influenza Virus Infection
Source: Cell Rep. 2015 Nov 5;13(7):1467–80. doi: 10.1016/j.celrep.2015.10.001 (PMC4660286; doi:10.1016/j.celrep.2015.10.001)
Supplement: Table S3. Summary of Common and Unique SUMO Targets in A549s and the Impact of IAV Infection, Related to Figure 3 [file mmc4.xlsx]

## Sheet: Info
	Experiments:
	S1) A549 cells overexpressing either TAP only or TAP-SUMO1 were infected with IAV (MOI of 2 PFU/cell) for 10h
	S2) A549 cells overexpressing either TAP only or TAP-SUMO2 were infected with IAV (MOI of 2 PFU/cell) for 10h
	SILAC experimental setup S1:						SILAC experimental setup S2:
	L (light): A549/TAP infected with IAV						L (light): A549/TAP infected with IAV
	M (medium): A549/TAP-SUMO1 not infected (mock)						M (medium): A549/TAP-SUMO2 not infected (mock)
	H (heavy): A549/TAP-SUMO1 infected with IAV						H (heavy): A549/TAP-SUMO2 infected with IAV
	Guide to tabs:
	Essential acronyms applicable to all the tabs:
	CRU - values or other data related to samples derived from total cell lysate (crude)
	PUR - values or other data related to TAP-purified samples (purified)
	Tab 'S1 and S2 all' (895 hits): all proteins qualified as substrates of SUMO1 and/or SUMO2 combined together
	(proteins from TAP-purified sample)
	Tab 'S1 and S2 common' (506 hits): proteins qualified as substrates of SUMO1 and SUMO2 - only common for both
	analyses (proteins from TAP-purified sample)
	Tab 'S1 and S2 Enrichr': the 506 common SUMO1 and SUMO2 substrates were analyzed for gene ontology using
	Enrichr, and compared to gene ontology analysis of 5633 proteins detected in total A549 crude lysates.
	Tab 'Specific S1 changers' (165 hits): substrates with changed SUMO1 modification (either up or down) for which
	SUMO2 modification either does not change or changes reciprocally.
	Tab 'Specific S2 changers' (26 hits): substrates with changed SUMO2 modification (either up or down) for which
	SUMO1 modification either does not change or changes reciprocally.
	Additional information:
	Changes to substrate SUMOylation are indicated with colored fonts - increased (red), unchanged (black)
	and decreased (blue).
	In tab 'S1 and S2 all', the 89% of putative SUMO substrates defined here that have been identified in other SUMO
	proteomic studies (see Figure S3) are highlighted in gray.
	Changes in substrate SUMOylation are determined (and sortable) by PUR H/M log2 ratio.
	Cut-off ratios defining changes in SUMO1 modification (PUR H/M log2 ratios):
	a) ≤-1.08 (decreased SUMOylation)
	b) -1.07 to 1.07 (unchanged SUMOylation)
	c) ≥1.08 (increased SUMOylation)
	Cut-off ratios defining changes in SUMO2 modification (PUR H/M log2 ratios):
	a) ≤-1.12 (decreased SUMOylation)
	b) -1.11 to 1.11 (unchanged SUMOylation)
	c) ≥1.12 (increased SUMOylation)
	NOTE: for more information see experimental procedures section of the manuscript

## Sheet: S1 and S2 all
PROTEIN NAMES	GENE NAMES	S1 CRU H/M log2 change	S2 CRU H/M log2 change	S1 PUR H/M log2 change	S2 PUR H/M log2 change	LOCATION	Gray shading denotes that target has been identified as a SUMO substrate in at least one other SUMO proteomic study (see Figure S3)
apoptosis antagonizing transcription factor	AATF	-0.138	--	-0.439	--	Nucleus
active BCR-related	ABR	--	0.187	--	-0.134	Cytoplasm
apoptotic chromatin condensation inducer 1	ACIN1	0.053	0.069	-0.776	0.283	Nucleus
adenosine deaminase, RNA-specific	ADAR	0.018	0.06	-1.007	-0.996	Nucleus
activity-dependent neuroprotector homeobox	ADNP	-0.052	-0.022	-2.605	-1.279	Nucleus
ADNP homeobox 2	ADNP2	--	--	-1.535	-1.296	Other
adhesion regulating molecule 1	ADRM1	0.054	--	2.037	--	Plasma Membrane
AF4/FMR2 family, member 4	AFF4	-0.308	0.197	2.338	2.962	Nucleus
AT hook containing transcription factor 1	AHCTF1	-0.046	-0.004	-2.342	-1.706	Nucleus
AHNAK nucleoprotein	AHNAK	0.287	0.32	0.423	0.329	Nucleus
AHNAK nucleoprotein 2	AHNAK2	-0.029	0.172	0.431	0.364	Other
adenylate kinase 2	AK2	--	-0.011	--	-0.078	Cytoplasm
A kinase (PRKA) anchor protein 17A	AKAP17A	--	-0.172	--	-1.456	Nucleus
aldehyde dehydrogenase 3 family, member A1	ALDH3A1	--	-0.207	--	-0.52	Cytoplasm
anaphase promoting complex subunit 2	ANAPC2	--	-0.3	--	-2.378	Nucleus
anaphase promoting complex subunit 4	ANAPC4	0.117	0.426	-2.165	-1.569	Nucleus
ankyrin repeat domain 11	ANKRD11	--	--	0.956	2.639	Nucleus
acidic (leucine-rich) nuclear phosphoprotein 32 family, member A	ANP32A	--	-0.003	--	1.505	Nucleus
acidic (leucine-rich) nuclear phosphoprotein 32 family, member B	ANP32B	0.179	0.251	1.917	2.737	Nucleus
acidic (leucine-rich) nuclear phosphoprotein 32 family, member E	ANP32E	--	0.278	--	-0.044	Nucleus
annexin A1	ANXA1	0.232	0.179	-0.197	-0.36	Plasma Membrane
annexin A2	ANXA2	--	-0.007	--	-0.301	Plasma Membrane
annexin A5	ANXA5	--	0.016	--	-0.364	Plasma Membrane
Rho GDP dissociation inhibitor (GDI) alpha	ARHGDIA	0.133	0.232	0.629	0.022	Cytoplasm
Rho guanine nucleotide exchange factor (GEF) 1	ARHGEF1	--	-0.022	--	-0.849	Cytoplasm
AT rich interactive domain 1A (SWI-like)	ARID1A	0.01	0.053	-2.239	-1.907	Nucleus
AT rich interactive domain 1B (SWI1-like)	ARID1B	-0.206	--	-2.152	-2.176	Nucleus
AT rich interactive domain 2 (ARID, RFX-like)	ARID2	-0.169	-0.061	-1.865	-1.784	Nucleus
AT rich interactive domain 3A (BRIGHT-like)	ARID3A	--	--	--	-2.433	Nucleus
AT rich interactive domain 4A (RBP1-like)	ARID4A	--	-0.003	-3.102	-2.025	Nucleus
AT rich interactive domain 4B (RBP1-like)	ARID4B	-0.102	0.015	-2.703	-1.902	Nucleus
aryl hydrocarbon receptor nuclear translocator-like	ARNTL	--	--	--	-0.947	Nucleus
ash1 (absent, small, or homeotic)-like (Drosophila)	ASH1L	--	--	-1.937	--	Nucleus
ATPase family, AAA domain containing 2	ATAD2	--	-0.399	--	-1.127	Nucleus
activating transcription factor 4	ATF4	--	--	--	-2.333	Nucleus
activating transcription factor 6 beta	ATF6B	--	--	-1.007	-0.808	Nucleus
activating transcription factor 7	ATF7	--	--	-1.194	-2.016	Nucleus
activating transcription factor 7 interacting protein	ATF7IP	0.837	--	-2.112	-0.103	Nucleus
atrophin 1	ATN1	--	--	-0.066	0.195	Nucleus
alpha thalassemia/mental retardation syndrome X-linked	ATRX	0.031	-0.332	0.008	2.042	Nucleus
BCL2-associated athanogene 3	BAG3	--	0.046	--	1.866	Cytoplasm
BTG3 associated nuclear protein	BANP	--	--	--	-1.879	Nucleus
BRCA1 associated RING domain 1	BARD1	--	--	--	0.072	Nucleus
brain abundant, membrane attached signal protein 1	BASP1	--	-0.109	--	-0.177	Nucleus
bromodomain adjacent to zinc finger domain, 1A	BAZ1A	-0.128	0.139	-2.153	-1.138	Nucleus
bromodomain adjacent to zinc finger domain, 1B	BAZ1B	-0.036	-0.004	-2.495	-1.508	Nucleus
bromodomain adjacent to zinc finger domain, 2A	BAZ2A	-0.314	-0.208	-2.044	-1.719	Nucleus
bromodomain adjacent to zinc finger domain, 2B	BAZ2B	--	--	2.274	1.423	Extracellular Space
bobby sox homolog (Drosophila)	BBX	--	--	-1.455	--	Nucleus
B-cell CLL/lymphoma 11B (zinc finger protein)	BCL11B	--	--	-1.149	-0.924	Nucleus
B-cell CLL/lymphoma 7A	BCL7A	--	--	--	-2.201	Other
B-cell CLL/lymphoma 9-like	BCL9L	-0.121	0.161	2.59	2.92	Cytoplasm
BCL2-associated transcription factor 1	BCLAF1	0.11	0.201	-1.708	0.786	Nucleus
BCL6 corepressor	BCOR	0.021	--	-1.219	-1.162	Nucleus
BCL6 corepressor-like 1	BCORL1	--	--	-3.021	-1.561	Nucleus
B double prime 1, subunit of RNA polymerase III transcription initiation factor IIIB	BDP1	--	--	-0.546	0.08	Nucleus
BEN domain containing 3	BEND3	--	--	-1.493	-0.447	Other
BEN domain containing 7	BEND7	--	--	-2.213	-0.235	Other
basic helix-loop-helix family, member e40	BHLHE40	--	--	-1.166	-0.565	Nucleus
Bloom syndrome, RecQ helicase-like	BLM	-0.057	-0.238	3.122	3.92	Nucleus
BMS1 ribosome biogenesis factor	BMS1	-0.111	-0.084	-1.89	-1.716	Nucleus
basonuclin 2	BNC2	--	--	-2.464	-0.414	Nucleus
biorientation of chromosomes in cell division 1-like 1	BOD1L1	--	-0.009	--	-0.612	Extracellular Space
bromodomain PHD finger transcription factor	BPTF	-0.212	0.011	-2.46	-1.528	Nucleus
BRCA1-associated ATM activator 1	BRAT1	--	-0.335	--	-0.183	Other
breast cancer 1, early onset	BRCA1	--	--	-0.395	0.228	Nucleus
bromodomain containing 1	BRD1	--	--	--	-1.54	Nucleus
bromodomain containing 2	BRD2	--	-0.671	3.2	2.873	Nucleus
bromodomain containing 3	BRD3	-0.072	0.056	2.287	0.23	Nucleus
bromodomain containing 4	BRD4	-0.38	-0.261	-2.33	-1.527	Nucleus
bromodomain containing 7	BRD7	--	--	-2.722	-1.878	Nucleus
bromodomain containing 8	BRD8	-0.083	--	-3.193	-2.163	Nucleus
bromodomain containing 9	BRD9	--	--	-2.151	-1.608	Other
breast cancer metastasis-suppressor 1-like	BRMS1L	--	--	-2.661	-0.979	Other
bromodomain and PHD finger containing, 3	BRPF3	--	--	--	-1.59	Cytoplasm
bromodomain and WD repeat domain containing 1	BRWD1	--	--	--	2	Nucleus
BUD13 homolog (S. cerevisiae)	BUD13	--	--	--	3.572	Nucleus
bystin-like	BYSL	-0.152	--	-1.764	--	Nucleus
chromosome 10 open reading frame 12	C10orf12	--	--	-2.716	-1.565	Other
chromosome 11 open reading frame 30	C11orf30	-0.364	-0.331	-2.161	-0.704	Nucleus
chromosome 11 open reading frame 84	C11orf84	--	--	-0.866	-0.301	Other
myelin regulatory factor	C11orf9	--	--	--	-2.37	Nucleus
KIAA1551	C12orf35	--	--	-1.219	-0.274	Other
ELM2 and Myb/SANT-like domain containing 1	C14orf43	--	-0.202	--	-1.066	Nucleus
chromosome 14 open reading frame 93	C14orf93	--	--	-1.884	-0.718	Other
lysine-rich nucleolar protein 1	C16orf88	-0.176	-0.206	-0.751	0.35	Other
chromosome 17 open reading frame 85	C17orf85	-0.224	0	-1.4	-0.236	Nucleus
chromosome 18 open reading frame 25	C18orf25	--	--	3.346	3.378	Other
cactin, spliceosome C complex subunit	C19orf29	--	0.379	--	-0.836	Nucleus
chromosome 19 open reading frame 68	C19orf68	--	--	-2.259	--	Other
MYST/Esa1-associated factor 6	C1orf149	-0.133	0.153	-1.493	-0.851	Nucleus
chromosome 20 open reading frame 112	C20orf112	--	--	--	-1.559	Other
SLX4 interacting protein	C20orf94	--	--	0.71	1.881	Other
chromosome 5 open reading frame 24	C5orf24	--	--	-2.484	-1.498	Other
caldesmon 1	CALD1	--	0.128	--	0.035	Cytoplasm
calnexin	CANX	--	0.174	--	0.196	Cytoplasm
caspase 8 associated protein 2	CASP8AP2	--	--	0.939	3.375	Nucleus
chromobox homolog 1	CBX1	0.032	--	-2.196	--	Nucleus
chromobox homolog 4	CBX4	0.123	--	-0.675	-0.562	Nucleus
chromobox homolog 5	CBX5	0.085	0.077	-3.014	-1.307	Nucleus
chromobox homolog 8	CBX8	--	-0.371	--	-1.147	Nucleus
cell division cycle and apoptosis regulator 1	CCAR1	0.085	-0.004	-0.209	-1.271	Nucleus
coiled-coil domain containing 12	CCDC12	--	0.122	--	-0.819	Other
coiled-coil domain containing 43	CCDC43	--	0.135	--	-0.044	Other
CD2-associated protein	CD2AP	0.16	0.044	0.126	-0.074	Cytoplasm
CD3e molecule, epsilon associated protein	CD3EAP	--	0.241	--	-1.252	Nucleus
CD44 molecule (Indian blood group)	CD44	--	-0.118	--	0.245	Plasma Membrane
cell division cycle 23	CDC23	--	0.241	--	-0.497	Nucleus
cell division cycle 5-like	CDC5L	-0.067	0.043	-1.95	-1.067	Nucleus
cell division cycle 73	CDC73	-0.194	0.076	3.412	3.734	Nucleus
cell division cycle associated 2	CDCA2	-0.798	--	-2.207	-1.232	Nucleus
cell division cycle associated 7-like	CDCA7L	--	--	--	0.872	Nucleus
cell division cycle associated 8	CDCA8	-0.461	--	-2.021	--	Nucleus
cadherin 13	CDH13	--	--	--	-0.26	Plasma Membrane
cyclin-dependent kinase 11B	CDK11B	-0.261	0.038	2.194	3.018	Nucleus
CCAAT/enhancer binding protein (C/EBP), alpha	CEBPA	--	--	-3.359	-2.264	Nucleus
CCAAT/enhancer binding protein (C/EBP), beta	CEBPB	-0.368	-1.44	-2.869	-2.734	Nucleus
CCAAT/enhancer binding protein (C/EBP), delta	CEBPD	--	--	-2.872	-2.965	Nucleus
CCAAT/enhancer binding protein (C/EBP), zeta	CEBPZ	0.074	--	-1.169	--	Nucleus
centromere protein B, 80kDa	CENPB	0.012	0.214	-2.966	-1.908	Nucleus
centromere protein C	CENPC	--	-0.034	-3.015	-1.76	Nucleus
centromere protein F, 350/400kDa	CENPF	-0.809	-0.695	-2.066	-1.779	Nucleus
centromere protein H	CENPH	--	-0.021	-2.397	-2.108	Nucleus
centromere protein I	CENPI	--	--	-2.349	-1.853	Nucleus
centromere protein O	CENPO	--	--	-2.247	-1.364	Other
centromere protein Q	CENPQ	--	--	-1.863	-0.579	Other
centromere protein T	CENPT	--	--	-3.097	-1.957	Cytoplasm
complement factor B	CFB	--	--	-0.199	0.132	Extracellular Space
craniofacial development protein 1	CFDP1	-0.189	--	3.598	2.787	Extracellular Space
chromatin assembly factor 1, subunit A (p150)	CHAF1A	--	0.001	--	-0.864	Nucleus
chromosome alignment maintaining phosphoprotein 1	CHAMP1	-0.163	-0.024	-2.752	-1.696	Nucleus
chromodomain helicase DNA binding protein 1	CHD1	-0.438	-0.493	4.738	4.131	Nucleus
chromodomain helicase DNA binding protein 2	CHD2	-0.091	-0.194	2.55	2.965	Nucleus
chromodomain helicase DNA binding protein 3	CHD3	-0.272	-0.152	-2.346	-0.757	Nucleus
chromodomain helicase DNA binding protein 4	CHD4	-0.126	-0.049	-3.01	-1.732	Nucleus
chromodomain helicase DNA binding protein 8	CHD8	-0.306	-0.34	4.1	3.099	Nucleus
chromodomain helicase DNA binding protein 9	CHD9	-0.503	--	3.53	0.189	Cytoplasm
CDKN1A interacting zinc finger protein 1	CIZ1	--	0.24	-1.215	-0.505	Nucleus
CLK4-associating serine/arginine rich protein	CLASRP	-0.04	--	2.363	3.815	Nucleus
claspin	CLSPN	--	--	-2.49	1.452	Nucleus
coilin	COIL	-0.141	0.029	-1.363	-0.196	Nucleus
cleavage and polyadenylation specific factor 1, 160kDa	CPSF1	-0.357	-0.247	1.143	1.282	Nucleus
cleavage and polyadenylation specific factor 2, 100kDa	CPSF2	-0.194	-0.275	1.456	1.712	Nucleus
cAMP responsive element binding protein 1	CREB1	--	--	--	-1.838	Nucleus
cAMP responsive element binding protein 3-like 2	CREB3L2	--	--	-1.618	-3.124	Nucleus
CREB binding protein	CREBBP	--	-0.159	--	-2.215	Nucleus
ciliary rootlet coiled-coil, rootletin	CROCC	--	0.206	--	-0.035	Plasma Membrane
CSE1 chromosome segregation 1-like (yeast)	CSE1L	--	0.112	--	-0.337	Nucleus
CSRP2 binding protein	CSRP2BP	--	--	-2.073	-1.537	Nucleus
cleavage stimulation factor, 3' pre-RNA, subunit 2, 64kDa	CSTF2	-0.037	-0.057	0.503	0.211	Nucleus
C-terminal binding protein 1	CTBP1	--	0.001	--	-2.309	Nucleus
CCCTC-binding factor (zinc finger protein)	CTCF	0.027	0.21	-2.088	-1.272	Nucleus
catenin (cadherin-associated protein), alpha 1, 102kDa	CTNNA1	-0.326	-0.178	-0.367	-0.279	Plasma Membrane
catenin, beta like 1	CTNNBL1	--	0.06	--	-0.207	Nucleus
catenin (cadherin-associated protein), delta 1	CTNND1	--	-0.096	--	0.007	Nucleus
CTR9, Paf1/RNA polymerase II complex component	CTR9	-0.231	-0.216	3.731	3.452	Nucleus
cortactin	CTTN	0.095	0.092	0.511	-0.162	Plasma Membrane
cut-like homeobox 1	CUX1	-0.062	-0.229	-2.943	-1.929	Nucleus
CWC15 spliceosome-associated protein homolog (S. cerevisiae)	CWC15	-0.034	--	-2.511	--	Nucleus
CWC22 spliceosome-associated protein homolog (S. cerevisiae)	CWC22	0.141	0.114	-0.538	0.965	Nucleus
death-domain associated protein	DAXX	--	--	1.738	2.448	Nucleus
DNA cross-link repair 1A	DCLRE1A	--	--	-2.066	-1.246	Nucleus
DEAD (Asp-Glu-Ala-Asp) box polypeptide 10	DDX10	-0.037	--	-0.376	--	Nucleus
DEAD (Asp-Glu-Ala-Asp) box polypeptide 18	DDX18	0.048	--	-1.209	--	Nucleus
DEAD (Asp-Glu-Ala-Asp) box helicase 21	DDX21	0.216	--	-1.48	--	Nucleus
DEAD (Asp-Glu-Ala-Asp) box polypeptide 23	DDX23	-0.069	-0.128	-3.041	-1.206	Nucleus
DEAD (Asp-Glu-Ala-Asp) box helicase 24	DDX24	-0.287	-0.066	-0.673	0.015	Nucleus
DEAD (Asp-Glu-Ala-Asp) box polypeptide 27	DDX27	-0.111	-0.104	-1.225	-0.16	Nucleus
DEAD (Asp-Glu-Ala-Asp) box polypeptide 52	DDX52	-0.126	--	-0.728	--	Nucleus
DEAD (Asp-Glu-Ala-Asp) box polypeptide 59	DDX59	--	--	--	-0.903	Other
DEK oncogene	DEK	--	0.183	--	-1.222	Nucleus
DGCR8 microprocessor complex subunit	DGCR8	--	--	-1.249	-0.991	Nucleus
DEAH (Asp-Glu-Ala-His) box polypeptide 8	DHX8	--	-0.332	--	2.596	Nucleus
DEAH (Asp-Glu-Ala-His) box helicase 9	DHX9	--	-0.056	--	0.532	Nucleus
death inducer-obliterator 1	DIDO1	0.101	0.122	-1.946	-0.401	Nucleus
dyskeratosis congenita 1, dyskerin	DKC1	-0.098	--	-0.702	--	Nucleus
dihydrolipoamide S-succinyltransferase (E2 component of 2-oxo-glutarate complex)	DLST	0.038	--	0.396	--	Cytoplasm
DNA methyltransferase 1 associated protein 1	DMAP1	--	--	--	-1.503	Nucleus
DnaJ (Hsp40) homolog, subfamily A, member 1	DNAJA1	--	0.167	--	0.061	Nucleus
DnaJ (Hsp40) homolog, subfamily A, member 2	DNAJA2	--	0.154	--	-0.494	Nucleus
DnaJ (Hsp40) homolog, subfamily C, member 8	DNAJC8	0.085	0.139	-1.477	-0.226	Nucleus
DnaJ (Hsp40) homolog, subfamily C, member 9	DNAJC9	0.049	0.127	-0.988	-0.125	Other
deoxynucleotidyltransferase, terminal, interacting protein 2	DNTTIP2	0.008	0.033	-1.041	-0.489	Nucleus
D4, zinc and double PHD fingers family 2	DPF2	--	-0.129	--	-2.146	Nucleus
dihydropyrimidinase-like 5	DPYSL5	-0.06	-0.008	-0.324	1.544	Cytoplasm
down-regulator of transcription 1, TBP-binding (negative cofactor 2)	DR1	0.239	0.073	-2.586	-1.232	Nucleus
DSN1, MIS12 kinetochore complex component	DSN1	--	--	--	-1.675	Nucleus
ELL associated factor 1	EAF1	--	--	2.395	3.128	Nucleus
EF-hand domain family, member D2	EFHD2	--	0.305	--	0.013	Other
elongation factor Tu GTP binding domain containing 2	EFTUD2	-0.134	-0.069	-2.099	-1.383	Nucleus
euchromatic histone-lysine N-methyltransferase 1	EHMT1	-0.261	-0.195	-2.636	-1.454	Nucleus
euchromatic histone-lysine N-methyltransferase 2	EHMT2	-0.001	-0.333	-2.698	-1.79	Nucleus
eukaryotic translation initiation factor 3, subunit E	EIF3E	--	0.146	--	0.167	Cytoplasm
eukaryotic translation initiation factor 4A3	EIF4A3	--	0.064	--	0.139	Nucleus
eukaryotic translation initiation factor 5A	EIF5A	--	0.261	--	0.124	Cytoplasm
E74-like factor 2 (ets domain transcription factor)	ELF2	--	--	--	0.366	Nucleus
ELK3, ETS-domain protein (SRF accessory protein 2)	ELK3	--	--	--	-2.713	Nucleus
essential meiotic structure-specific endonuclease 1	EME1	--	--	2.055	3.026	Nucleus
E1A binding protein p300	EP300	--	-0.152	--	-0.876	Nucleus
E1A binding protein p400	EP400	-0.498	-0.447	-2.187	-1.709	Nucleus
enhancer of polycomb homolog 1 (Drosophila)	EPC1	--	--	-1.927	--	Nucleus
enhancer of polycomb homolog 2 (Drosophila)	EPC2	--	--	-0.847	--	Other
excision repair cross-complementing rodent repair deficiency, complementation group 1 (includes overlapping antisense sequence)	ERCC1	--	-0.218	--	1.903	Nucleus
excision repair cross-complementing rodent repair deficiency, complementation group 4	ERCC4	--	-0.051	0.828	2.12	Nucleus
excision repair cross-complementing rodent repair deficiency, complementation group 6-like	ERCC6L	--	0.258	--	-0.069	Nucleus
Ets2 repressor factor	ERF	--	-0.439	--	-1.187	Nucleus
ESF1, nucleolar pre-rRNA processing protein, homolog (S. cerevisiae)	ESF1	0.123	0.24	0.096	2.443	Nucleus
estrogen-related receptor alpha	ESRRA	--	--	-1.612	-1.362	Nucleus
extended synaptotagmin-like protein 1	ESYT1	-0.076	--	-0.973	--	Other
eukaryotic translation termination factor 1	ETF1	--	0.236	--	0.241	Cytoplasm
v-ets avian erythroblastosis virus E26 oncogene homolog 1	ETS1	--	--	--	-1.022	Nucleus
ets variant 4	ETV4	--	--	--	-0.281	Nucleus
ets variant 5	ETV5	--	--	--	-1.504	Nucleus
ets variant 6	ETV6	--	--	-1.394	-0.817	Nucleus
exosome component 10	EXOSC10	0.092	0.016	-1.589	0.783	Nucleus
exosome component 9	EXOSC9	0.048	-0.123	-0.787	0.905	Nucleus
ezrin	EZR	--	0.301	--	0.05	Plasma Membrane
family with sequence similarity 169, member A	FAM169A	--	-0.177	--	-1.339	Other
family with sequence similarity 172, member A	FAM172A	--	--	--	-1.331	Cytoplasm
family with sequence similarity 178, member A	FAM178A	--	--	-0.536	1.173	Other
family with sequence similarity 192, member A	FAM192A	--	0.077	--	-0.388	Nucleus
family with sequence similarity 208, member A	FAM208A	-0.163	-0.137	1.04	0.163	Other
family with sequence similarity 208, member B	FAM208B	--	--	0.022	0.546	Other
family with sequence similarity 50, member A	FAM50A	--	0.186	--	0.226	Nucleus
Fanconi anemia, complementation group D2	FANCD2	0.032	0.159	-2.243	0.073	Nucleus
Fanconi anemia, complementation group E	FANCE	--	--	--	2.035	Nucleus
Fanconi anemia, complementation group G	FANCG	--	-0.5	--	1.939	Nucleus
Fanconi anemia, complementation group I	FANCI	0.051	0.203	-1.995	-0.193	Nucleus
Fanconi anemia, complementation group M	FANCM	--	-0.83	--	2.665	Nucleus
factor interacting with PAPOLA and CPSF1	FIP1L1	0.153	0.06	1.8	2.34	Nucleus
filamin A, alpha	FLNA	0.11	--	0.159	--	Cytoplasm
filamin B, beta	FLNB	--	0.158	--	0.044	Cytoplasm
formin binding protein 4	FNBP4	-0.404	-0.194	-1.867	-0.652	Nucleus
FOS-like antigen 2	FOSL2	--	--	-1.88	-0.862	Nucleus
forkhead box A1	FOXA1	--	--	-2.11	-1.906	Nucleus
forkhead box A2	FOXA2	--	--	--	-1.924	Nucleus
forkhead box C1	FOXC1	--	--	--	-1.323	Nucleus
forkhead box K2	FOXK2	-0.081	0.122	-2.166	-1.1	Nucleus
forkhead box M1	FOXM1	--	--	-1.657	-0.714	Nucleus
forkhead box P1	FOXP1	--	--	-2.992	--	Nucleus
forkhead box P4	FOXP4	--	--	-3.072	-2.559	Nucleus
fibrinogen silencer binding protein	FSBP	--	--	-2.699	-2.401	Nucleus
FtsJ homolog 3 (E. coli)	FTSJ3	-0.046	--	-1.159	--	Nucleus
far upstream element (FUSE) binding protein 1	FUBP1	--	0.038	--	0.505	Nucleus
far upstream element (FUSE) binding protein 3	FUBP3	0.004	-0.116	-0.213	0.968	Nucleus
GA binding protein transcription factor, alpha subunit 60kDa	GABPA	--	--	--	-1.46	Nucleus
GATA zinc finger domain containing 2A	GATAD2A	-0.199	-0.059	-2.275	-0.714	Nucleus
GATA zinc finger domain containing 2B	GATAD2B	-0.329	-0.13	-1.897	-0.768	Nucleus
PAX3 and PAX7 binding protein 1	GCFC1	--	0.154	--	-0.633	Nucleus
GCN1 general control of amino-acid synthesis 1-like 1 (yeast)	GCN1L1	--	-0.079	--	-0.188	Cytoplasm
gem (nuclear organelle) associated protein 5	GEMIN5	0.046	0.122	-2.007	-0.908	Nucleus
GLI family zinc finger 2	GLI2	--	0.431	--	-0.633	Nucleus
glutaredoxin 3	GLRX3	--	0.222	--	-0.309	Cytoplasm
glioma tumor suppressor candidate region gene 1	GLTSCR1	--	--	-2.209	-1.209	Extracellular Space
glyoxylate reductase 1 homolog (Arabidopsis)	GLYR1	0.055	-0.125	-2.828	-1.553	Other
glucocorticoid modulatory element binding protein 1	GMEB1	--	--	--	-1.323	Nucleus
guanine nucleotide binding protein-like 2 (nucleolar)	GNL2	0.093	0.156	-0.252	0.18	Nucleus
guanine nucleotide binding protein-like 3 (nucleolar)	GNL3	0.262	--	-0.403	--	Nucleus
gon-4-like (C. elegans)	GON4L	--	--	-0.599	0.098	Cytoplasm
G patch domain containing 8	GPATCH8	-0.314	-0.485	2.849	2.932	Other
G1 to S phase transition 1	GSPT1	--	0.186	--	0.034	Cytoplasm
general transcription factor IIF, polypeptide 1, 74kDa	GTF2F1	-0.015	--	3.75	--	Nucleus
general transcription factor IIi	GTF2I	--	--	-2.2	-0.445	Nucleus
GTF2I repeat domain containing 1	GTF2IRD1	-0.779	--	-3.4	-1.756	Nucleus
general transcription factor IIIC, polypeptide 1, alpha 220kDa	GTF3C1	-0.284	-0.246	-2.264	-1.152	Nucleus
general transcription factor IIIC, polypeptide 2, beta 110kDa	GTF3C2	0.133	-0.046	-2.033	-0.983	Nucleus
general transcription factor IIIC, polypeptide 3, 102kDa	GTF3C3	-0.075	-0.185	-1.483	-1.114	Nucleus
general transcription factor IIIC, polypeptide 4, 90kDa	GTF3C4	-0.042	0.149	-2.074	-1.225	Nucleus
G-2 and S-phase expressed 1	GTSE1	--	--	--	2.331	Cytoplasm
H2A histone family, member Y	H2AFY	0	0.083	-1.749	0.205	Nucleus
H2A histone family, member Y2	H2AFY2	--	0.063	--	0.01	Nucleus
H2A histone family, member Z	H2AFZ	-0.021	0.022	-2.504	0.492	Nucleus
host cell factor C1 (VP16-accessory protein)	HCFC1	-0.036	0.083	-1.712	-1.067	Nucleus
host cell factor C2	HCFC2	--	--	-2.482	-1.161	Nucleus
histone deacetylase 1	HDAC1	--	0.007	--	-0.721	Nucleus
histone deacetylase 4	HDAC4	--	-0.232	--	-0.649	Nucleus
hepatoma-derived growth factor	HDGF	--	0.142	--	-0.996	Extracellular Space
hepatoma-derived growth factor-related protein 2	HDGFRP2	--	-0.079	--	0.185	Nucleus
haloacid dehalogenase-like hydrolase domain containing 1	HDHD1	--	0.004	--	-0.658	Other
high density lipoprotein binding protein	HDLBP	--	-0.039	--	-0.337	Nucleus
HEAT repeat containing 1	HEATR1	0.003	0.081	-1.255	-0.593	Nucleus
helicase, lymphoid-specific	HELLS	--	-0.199	--	-0.664	Nucleus
homeodomain interacting protein kinase 2	HIPK2	--	--	2.018	1.64	Nucleus
histone cluster 1, H1b	HIST1H1B	--	0.108	--	0.441	Nucleus
histone cluster 1, H2ac	HIST1H2AC	0.154	0.104	-2.218	-0.708	Nucleus
histone cluster 1, H2bd	HIST1H2BD	--	0.047	--	1.243	Nucleus
histone cluster 1, H3a	HIST1H3A	0.032	0.032	-1.098	1.445	Nucleus
histone cluster 1, H4a	HIST1H4A	0.2	0.12	-1.241	0.855	Nucleus
histone cluster 2, H2aa3	HIST2H2AA3	0.136	0.115	-1.677	-0.556	Nucleus
histone cluster 2, H2ab	HIST2H2AB	0.056	0.092	-2.367	0.31	Nucleus
histone cluster 2, H3c	HIST2H3A	0.076	-0.092	-0.435	1.862	Nucleus
homeobox containing 1	HMBOX1	--	--	-2.776	--	Nucleus
high mobility group 20A	HMG20A	-0.204	-0.05	-2.124	-0.851	Nucleus
high mobility group 20B	HMG20B	--	-0.502	-2.34	-0.907	Nucleus
high mobility group nucleosome binding domain 1	HMGN1	--	0.349	--	-1.955	Nucleus
hepatocyte nuclear factor 4, alpha	HNF4A	--	--	--	-2.567	Nucleus
heterogeneous nuclear ribonucleoprotein A/B	HNRNPAB	--	0.345	--	-0.227	Nucleus
heterogeneous nuclear ribonucleoprotein C (C1/C2)	HNRNPC	--	--	0.571	--	Nucleus
heterogeneous nuclear ribonucleoprotein M	HNRNPM	--	0.004	--	-0.21	Nucleus
heterogeneous nuclear ribonucleoprotein R	HNRNPR	--	0.056	--	-0.107	Nucleus
heterogeneous nuclear ribonucleoprotein U-like 1	HNRNPUL1	-0.007	0.012	0.145	-0.038	Nucleus
homeobox and leucine zipper encoding	HOMEZ	--	--	-1.291	-1.086	Nucleus
heterochromatin protein 1, binding protein 3	HP1BP3	0.039	-0.087	-2.464	-1.753	Nucleus
heat shock transcription factor 1	HSF1	-0.187	-0.1	-0.246	-0.703	Nucleus
heat shock transcription factor 2	HSF2	--	--	-1.746	-1.022	Nucleus
heat shock 70kDa protein 14	HSPA14	0.118	0.139	-2.11	-0.427	Cytoplasm
heat shock 70kDa protein 8	HSPA8	--	0.142	--	0.428	Cytoplasm
heat shock 70kDa protein 9 (mortalin)	HSPA9	--	-0.106	--	-0.497	Cytoplasm
HIV-1 Tat specific factor 1	HTATSF1	-0.041	-0.087	3.954	3.512	Nucleus
immunoglobulin (CD79A) binding protein 1	IGBP1	--	0.057	--	-0.261	Cytoplasm
IK cytokine, down-regulator of HLA II	IK	0.032	-0.164	-2.802	-0.943	Extracellular Space
interleukin enhancer binding factor 2	ILF2	0.058	-0.019	3.251	0.982	Nucleus
interleukin enhancer binding factor 3, 90kDa	ILF3	--	0.017	--	-0.097	Nucleus
inner centromere protein antigens 135/155kDa	INCENP	-1.041	-0.495	-2.505	-0.587	Nucleus
INO80 complex subunit	INO80	--	--	-2.525	--	Nucleus
integrator complex subunit 12	INTS12	--	--	-1.19	--	Nucleus
integrator complex subunit 3	INTS3	-0.23	-0.291	-2.241	-2.179	Nucleus
integrator complex subunit 4	INTS4	-0.223	-0.081	-1.742	-2.296	Nucleus
IQ motif containing GTPase activating protein 1	IQGAP1	--	0.013	--	0.117	Cytoplasm
interferon regulatory factor 2	IRF2	--	--	-2.357	-1.402	Nucleus
interferon regulatory factor 2 binding protein 1	IRF2BP1	-0.345	-0.065	-1.279	-0.747	Nucleus
interferon regulatory factor 2 binding protein 2	IRF2BP2	-0.508	-0.554	-1.614	-1.2	Nucleus
interferon regulatory factor 2 binding protein-like	IRF2BPL	0.356	-0.363	-1.17	-0.49	Nucleus
increased sodium tolerance 1 homolog (yeast)	IST1	--	-0.045	--	-0.181	Cytoplasm
integrin beta 3 binding protein (beta3-endonexin)	ITGB3BP	--	--	-2.452	-1.512	Nucleus
IWS1 homolog (S. cerevisiae)	IWS1	-0.515	-0.451	4.81	3.945	Nucleus
Jun dimerization protein 2	JDP2	--	--	--	-2.233	Nucleus
jun proto-oncogene	JUN	--	--	-0.931	0.795	Nucleus
jun B proto-oncogene	JUNB	0.622	1.091	-1.614	-0.827	Nucleus
jun D proto-oncogene	JUND	--	--	-3.135	-2.499	Nucleus
potassium channel tetramerization domain containing 1	KCTD1	0.082	0.297	-1.436	-0.195	Nucleus
potassium channel tetramerization domain containing 15	KCTD15	-0.148	0.138	-1.707	-0.313	Other
lysine (K)-specific demethylase 1A	KDM1A	-0.045	-0.13	-1.712	-0.277	Nucleus
lysine (K)-specific demethylase 2A	KDM2A	--	-0.049	--	-1.749	Nucleus
lysine (K)-specific demethylase 2B	KDM2B	--	--	--	-1.424	Nucleus
lysine (K)-specific demethylase 4A	KDM4A	--	--	--	-1.277	Nucleus
lysine (K)-specific demethylase 5A	KDM5A	--	--	-2.208	-0.933	Nucleus
lysine (K)-specific demethylase 5B	KDM5B	--	--	-2.621	-2.186	Nucleus
lysine (K)-specific demethylase 5C	KDM5C	-0.609	--	-1.446	--	Nucleus
KH-type splicing regulatory protein	KHSRP	--	0.034	--	-0.457	Nucleus
KIAA0101	KIAA0101	--	-0.604	--	-1.801	Nucleus
KIAA1958	KIAA1958	--	--	-0.568	-0.407	Other
kinesin family member 23	KIF23	--	-0.005	--	1.385	Cytoplasm
kinesin family member 4A	KIF4A	-0.286	-0.018	-0.453	0.181	Nucleus
kinesin family member 5B	KIF5B	--	0.134	--	-0.001	Cytoplasm
Kruppel-like factor 12	KLF12	--	--	--	-2.004	Nucleus
Kruppel-like factor 3 (basic)	KLF3	--	--	-2.026	-2.089	Nucleus
Kruppel-like factor 5 (intestinal)	KLF5	--	--	-2.742	-1.634	Nucleus
lysine (K)-specific methyltransferase 2B	KMT2B	--	-0.146	--	-0.524	Other
KRR1, small subunit (SSU) processome component, homolog (yeast)	KRR1	0.09	--	-0.664	--	Nucleus
kinectin 1 (kinesin receptor)	KTN1	--	-0.056	--	0.004	Cytoplasm
l(3)mbt-like 2 (Drosophila)	L3MBTL2	--	--	-2.445	-0.879	Nucleus
l(3)mbt-like 3 (Drosophila)	L3MBTL3	--	-3.644	--	-0.96	Nucleus
La ribonucleoprotein domain family, member 1	LARP1	--	0.22	--	0.04	Cytoplasm
La ribonucleoprotein domain family, member 7	LARP7	--	0.042	--	-0.472	Other
LAS1-like (S. cerevisiae)	LAS1L	-0.295	-0.19	-1.28	-0.646	Nucleus
ligand dependent nuclear receptor corepressor	LCOR	--	--	-2.127	-1.709	Nucleus
Leo1, Paf1/RNA polymerase II complex component, homolog (S. cerevisiae)	LEO1	-0.078	-0.239	4.671	3.772	Nucleus
lin-37 homolog (C. elegans)	LIN37	--	--	-1.691	-0.511	Nucleus
LLP homolog, long-term synaptic facilitation (Aplysia)	LLPH	--	--	0.02	--	Extracellular Space
lamin A/C	LMNA	-0.015	-0.067	-1.413	-1.126	Nucleus
ligand dependent nuclear receptor interacting factor 1	LRIF1	--	--	-1.726	-1.495	Nucleus
leucine rich repeat containing 59	LRRC59	--	0.203	--	0.039	Cytoplasm
leucine rich repeat (in FLII) interacting protein 1	LRRFIP1	0.262	--	0.147	--	Cytoplasm
LTV1 homolog (S. cerevisiae)	LTV1	--	0.33	--	1.289	Other
LUC7-like 3 (S. cerevisiae)	LUC7L3	--	0.129	--	-1.014	Nucleus
v-maf avian musculoaponeurotic fibrosarcoma oncogene homolog F	MAFF	--	--	-1.424	-0.08	Nucleus
v-maf avian musculoaponeurotic fibrosarcoma oncogene homolog G	MAFG	--	0.339	-2.699	-1.763	Nucleus
v-maf avian musculoaponeurotic fibrosarcoma oncogene homolog K	MAFK	--	--	-2.74	-1.465	Nucleus
mastermind-like 1 (Drosophila)	MAML1	--	--	-1.349	-0.835	Nucleus
mastermind-like 2 (Drosophila)	MAML2	--	--	-0.996	--	Nucleus
mastermind-like 3 (Drosophila)	MAML3	--	--	--	-1.796	Nucleus
microtubule-associated protein 1B	MAP1B	0.187	0.271	0.335	0.328	Cytoplasm
microtubule-associated protein 4	MAP4	--	0.126	--	0.121	Cytoplasm
microtubule-associated protein 7	MAP7	--	-0.2	--	-0.569	Cytoplasm
matrin 3	MATR3	0.031	0.046	-0.782	-0.683	Nucleus
methyl-CpG binding domain protein 1	MBD1	--	--	-2.485	-1.603	Nucleus
methyl-CpG binding domain protein 3	MBD3	--	0.057	--	-0.712	Nucleus
MAP3K12 binding inhibitory protein 1	MBIP	--	--	-2.608	-1.946	Nucleus
mbt domain containing 1	MBTD1	--	--	-3.016	-1.208	Other
minichromosome maintenance complex component 2	MCM2	0.007	0.091	-2.11	-0.858	Nucleus
minichromosome maintenance complex component 3	MCM3	-0.014	--	-2.088	--	Nucleus
minichromosome maintenance complex component 4	MCM4	0.032	0.103	-1.884	-1.521	Nucleus
minichromosome maintenance complex component 6	MCM6	--	0.021	--	-0.576	Nucleus
mediator of DNA-damage checkpoint 1	MDC1	--	-0.066	--	-1.322	Nucleus
methyl CpG binding protein 2 (Rett syndrome)	MECP2	--	-0.353	--	-0.729	Nucleus
mediator complex subunit 1	MED1	-0.065	--	-1.681	--	Nucleus
mediator complex subunit 14	MED14	-0.191	--	-1.989	--	Nucleus
mediator complex subunit 17	MED17	--	0.244	--	-2.785	Nucleus
mediator complex subunit 7	MED7	--	0.189	-2.12	-1.59	Nucleus
myocyte enhancer factor 2D	MEF2D	-0.16	-0.238	-1.972	-1.412	Nucleus
MGA, MAX dimerization protein	MGA	--	--	-2.726	-0.881	Nucleus
MIS18 binding protein 1	MIS18BP1	--	--	-2.398	-0.915	Nucleus
microphthalmia-associated transcription factor	MITF	--	--	--	0.187	Nucleus
marker of proliferation Ki-67	MKI67	-0.171	0.033	-1.723	-0.475	Nucleus
nucleolar protein interacting with the FHA domain of MKI67	MKI67IP	0.141	0.107	-0.609	0.642	Nucleus
megakaryoblastic leukemia (translocation) 1	MKL1	-1.145	--	-2.426	-1.74	Nucleus
centromere protein U	MLF1IP	--	--	-2.593	-1.437	Nucleus
lysine (K)-specific methyltransferase 2D	MLL2	-0.188	-0.082	-2.026	-0.996	Nucleus
lysine (K)-specific methyltransferase 2C	MLL3	-0.114	--	-2.134	-1.183	Nucleus
myeloid/lymphoid or mixed-lineage leukemia (trithorax homolog, Drosophila); translocated to, 1	MLLT1	0.289	0.205	1.89	0.55	Nucleus
myeloid/lymphoid or mixed-lineage leukemia (trithorax homolog, Drosophila); translocated to, 3	MLLT3	--	--	1.567	2.745	Nucleus
MORC family CW-type zinc finger 2	MORC2	-0.254	0.043	-2.71	-1.24	Other
MORC family CW-type zinc finger 3	MORC3	--	--	-0.626	0.249	Nucleus
MORC family CW-type zinc finger 4	MORC4	--	--	-0.934	0.482	Other
M-phase phosphoprotein 10 (U3 small nucleolar ribonucleoprotein)	MPHOSPH10	0.123	0.223	-0.574	-0.39	Nucleus
M-phase phosphoprotein 6	MPHOSPH6	0.119	0.287	-0.52	1.306	Nucleus
M-phase phosphoprotein 8	MPHOSPH8	-0.196	-0.075	0.488	1.189	Nucleus
MRE11 meiotic recombination 11 homolog A (S. cerevisiae)	MRE11A	--	-0.116	--	0.575	Nucleus
MRG/MORF4L binding protein	MRGBP	--	0.175	--	-2.359	Nucleus
Myb/SANT-like DNA-binding domain containing 2	MSANTD2	--	--	-1.945	-1.679	Other
Myb/SANT-like DNA-binding domain containing 4 with coiled-coils	MSANTD4	--	--	-2.912	-1.779	Nucleus
mutS homolog 2	MSH2	--	0.01	--	-0.952	Nucleus
mutS homolog 6	MSH6	--	0.029	--	-0.186	Nucleus
male-specific lethal 1 homolog (Drosophila)	MSL1	--	--	-2.642	-1.372	Nucleus
major vault protein	MVP	--	-0.21	--	-1.08	Nucleus
MYB binding protein (P160) 1a	MYBBP1A	-0.026	--	-1.523	--	Nucleus
v-myb avian myeloblastosis viral oncogene homolog-like 2	MYBL2	--	--	-1.534	-0.398	Nucleus
v-myc avian myelocytomatosis viral oncogene homolog	MYC	--	--	--	3.201	Nucleus
myosin light chain kinase 2	MYLK2	-0.442	-0.55	-0.477	-0.072	Cytoplasm
Myb-related transcription factor, partner of profilin	MYPOP	--	--	-3.106	-1.115	Nucleus
NGFI-A binding protein 1 (EGR1 binding protein 1)	NAB1	--	--	--	-0.742	Nucleus
nucleus accumbens associated 1, BEN and BTB (POZ) domain containing	NACC1	-0.427	--	-2.312	-1.769	Nucleus
NACC family member 2, BEN and BTB (POZ) domain containing	NACC2	--	--	-2.731	-2.118	Nucleus
nuclear assembly factor 1 ribonucleoprotein	NAF1	-0.32	-0.106	-0.234	-0.275	Cytoplasm
nicotinamide phosphoribosyltransferase	NAMPT	--	-0.034	--	0.042	Extracellular Space
N-acetyltransferase 10 (GCN5-related)	NAT10	-0.041	--	-0.853	--	Nucleus
neighbor of BRCA1 gene 1	NBR1	--	--	--	-1.19	Cytoplasm
non-SMC condensin II complex, subunit D3	NCAPD3	--	0.081	--	1.864	Nucleus
non-SMC condensin II complex, subunit H2	NCAPH2	--	--	1.001	1.149	Nucleus
nucleolin	NCL	0.09	0.144	-0.913	0.11	Nucleus
nuclear receptor coactivator 1	NCOA1	--	--	1.015	--	Nucleus
nuclear receptor coactivator 2	NCOA2	--	0.15	-1.52	-1.663	Nucleus
nuclear receptor coactivator 3	NCOA3	-0.307	-0.407	-3.131	-1.967	Nucleus
nuclear receptor corepressor 1	NCOR1	-0.286	-0.075	-0.976	-0.377	Nucleus
nuclear receptor corepressor 2	NCOR2	-0.629	-0.239	-0.526	-0.745	Nucleus
necdin-like 2	NDNL2	-0.285	-0.185	3.135	4.673	Nucleus
nuclear factor of activated T-cells 5, tonicity-responsive	NFAT5	-0.199	0.028	-1.316	-1.922	Nucleus
nuclear factor of activated T-cells, cytoplasmic, calcineurin-dependent 2	NFATC2	--	--	-1.051	-0.928	Nucleus
nuclear factor of activated T-cells, cytoplasmic, calcineurin-dependent 2 interacting protein	NFATC2IP	--	--	--	1.762	Nucleus
nuclear factor, erythroid 2-like 2	NFE2L2	--	--	--	-2.658	Nucleus
nuclear factor I/C (CCAAT-binding transcription factor)	NFIC	-0.295	-0.517	-1.545	-1.73	Nucleus
nuclear factor, interleukin 3 regulated	NFIL3	--	--	-3.284	-2.63	Nucleus
nuclear factor of kappa light polypeptide gene enhancer in B-cells 2 (p49/p100)	NFKB2	--	0.888	--	1.116	Nucleus
nuclear factor related to kappaB binding protein	NFRKB	--	-0.163	-2.316	-0.701	Nucleus
neuroguidin, EIF4E binding protein	NGDN	-0.093	--	-1.345	--	Nucleus
NHP2 ribonucleoprotein	NHP2	-0.151	-0.224	-0.847	0.115	Nucleus
Nipped-B homolog (Drosophila)	NIPBL	0.028	-0.149	-1.739	-0.688	Nucleus
natural killer-tumor recognition sequence	NKTR	--	--	4.671	4.129	Plasma Membrane
nucleolar complex associated 3 homolog (S. cerevisiae)	NOC3L	0.19	--	-0.989	--	Nucleus
nucleolar protein 11	NOL11	-0.102	0.045	-0.831	-0.388	Nucleus
nucleolar protein 6 (RNA-associated)	NOL6	-0.025	--	-1.234	--	Nucleus
nucleolar protein 8	NOL8	0.219	--	-1.296	--	Nucleus
NOP14 nucleolar protein	NOP14	0.193	--	-1.78	--	Nucleus
NOP2 nucleolar protein	NOP2	0.014	0.001	-0.764	0.168	Nucleus
NOP56 ribonucleoprotein	NOP56	0.084	0.04	-1.244	-0.109	Nucleus
NOP58 ribonucleoprotein	NOP58	0.22	0.075	-1.729	-0.404	Nucleus
nuclear protein, ataxia-telangiectasia locus	NPAT	--	--	-0.149	2.087	Nucleus
nucleophosmin (nucleolar phosphoprotein B23, numatrin)	NPM1	0.115	0.185	-1.725	-0.407	Nucleus
nucleophosmin/nucleoplasmin 3	NPM3	--	-0.059	--	-0.764	Nucleus
nuclear receptor subfamily 1, group H, member 2	NR1H2	--	--	--	-1.159	Nucleus
nuclear receptor subfamily 3, group C, member 1 (glucocorticoid receptor)	NR3C1	--	-0.109	--	-0.647	Nucleus
nuclear receptor interacting protein 1	NRIP1	--	--	-1.166	-1.641	Nucleus
nuclear receptor binding SET domain protein 1	NSD1	--	--	-1.768	-0.734	Nucleus
non-SMC element 1 homolog (S. cerevisiae)	NSMCE1	-0.229	-0.313	3.492	4.505	Nucleus
non-SMC element 2, MMS21 homolog (S. cerevisiae)	NSMCE2	-0.329	-0.208	2.842	3.451	Nucleus
non-SMC element 4 homolog A (S. cerevisiae)	NSMCE4A	--	-0.278	2.546	3.548	Nucleus
nuclear speckle splicing regulatory protein 1	NSRP1	--	--	--	-0.486	Nucleus
nuclear casein kinase and cyclin-dependent kinase substrate 1	NUCKS1	--	0.646	--	-0.3	Nucleus
nuclear mitotic apparatus protein 1	NUMA1	-0.061	-0.208	-2.76	-1.625	Nucleus
nucleoporin 153kDa	NUP153	-0.002	0.071	-2.094	-2.129	Nucleus
nucleoporin 214kDa	NUP214	0.062	--	-0.01	--	Nucleus
O-linked N-acetylglucosamine (GlcNAc) transferase	OGT	--	-0.151	--	-0.47	Cytoplasm
origin recognition complex, subunit 2	ORC2	--	--	--	-1.482	Nucleus
origin recognition complex, subunit 3	ORC3	--	-0.007	--	-1.259	Nucleus
poly(A) binding protein, cytoplasmic 1	PABPC1	--	0.288	--	1	Cytoplasm
Paf1, RNA polymerase II associated factor, homolog (S. cerevisiae)	PAF1	-0.048	-0.145	3.449	3.167	Nucleus
PAP associated domain containing 5	PAPD5	--	--	1.347	2.893	Nucleus
poly (ADP-ribose) polymerase 1	PARP1	-0.021	0.032	-1.045	-0.3	Nucleus
poly (ADP-ribose) polymerase family, member 4	PARP4	--	-0.158	--	-1.109	Other
polybromo 1	PBRM1	-0.072	-0.16	-3.219	-2.597	Nucleus
poly(rC) binding protein 1	PCBP1	0.101	0.007	-1.231	-0.204	Nucleus
PCF11 cleavage and polyadenylation factor subunit	PCF11	0.28	0.311	-0.364	-0.156	Nucleus
polycomb group ring finger 6	PCGF6	--	--	--	-1.374	Nucleus
proliferating cell nuclear antigen	PCNA	--	0.051	--	-0.99	Nucleus
programmed cell death 11	PDCD11	0.005	-0.077	-1.203	-0.363	Nucleus
protein disulfide isomerase family A, member 3	PDIA3	--	0.016	--	-0.446	Cytoplasm
PDS5, regulator of cohesion maintenance, homolog A (S. cerevisiae)	PDS5A	-0.018	0.056	-2.92	-1.448	Nucleus
PDS5, regulator of cohesion maintenance, homolog B (S. cerevisiae)	PDS5B	0.09	0.06	-2.16	-1.355	Nucleus
pescadillo ribosomal biogenesis factor 1	PES1	-0.142	--	-0.745	--	Nucleus
PHD finger protein 10	PHF10	--	--	-2.354	-1.758	Nucleus
PHD finger protein 11	PHF11	--	--	-0.262	--	Other
PHD finger protein 12	PHF12	-0.451	-0.738	-2.17	-1.192	Nucleus
PHD finger protein 14	PHF14	-0.345	-0.25	-2.223	-0.632	Other
PHD finger protein 2	PHF2	0.049	-0.025	2.453	1.86	Nucleus
PHD finger protein 20-like 1	PHF20L1	--	--	-2.309	-0.697	Other
PHD finger protein 21A	PHF21A	--	--	-1.78	--	Nucleus
PHD finger protein 3	PHF3	--	-0.275	--	-0.151	Nucleus
pleckstrin homology domain interacting protein	PHIP	-0.041	-0.067	-2.128	-1.199	Nucleus
protein inhibitor of activated STAT, 1	PIAS1	--	--	-1.092	-0.604	Nucleus
protein inhibitor of activated STAT, 2	PIAS2	--	--	--	0.01	Nucleus
protein inhibitor of activated STAT, 3	PIAS3	--	--	-0.347	-0.268	Nucleus
protein inhibitor of activated STAT, 4	PIAS4	--	--	2.824	2.712	Nucleus
phosphatidylinositol-4-phosphate 3-kinase, catalytic subunit type 2 alpha	PIK3C2A	0.032	0.07	6.842	3.392	Cytoplasm
praja ring finger 1, E3 ubiquitin protein ligase	PJA1	--	--	--	1.073	Cytoplasm
PBX/knotted 1 homeobox 1	PKNOX1	--	--	--	-1.964	Nucleus
procollagen-lysine, 2-oxoglutarate 5-dioxygenase 2	PLOD2	--	0.06	--	0.142	Cytoplasm
plastin 3	PLS3	--	0.11	--	0.081	Cytoplasm
promyelocytic leukemia	PML	--	--	-0.008	0.561	Nucleus
pinin, desmosome associated protein	PNN	-0.046	0.189	0.738	1.878	Plasma Membrane
pogo transposable element with KRAB domain	POGK	--	--	--	-2.26	Nucleus
pogo transposable element with ZNF domain	POGZ	-0.201	0	-2.016	-1.338	Nucleus
polymerase (DNA-directed), delta 3, accessory subunit	POLD3	--	0.014	--	-0.256	Nucleus
polymerase (DNA directed), epsilon 3, accessory subunit	POLE3	--	0.116	--	-1.238	Nucleus
polymerase (RNA) I polypeptide A, 194kDa	POLR1A	--	-0.249	--	-0.786	Nucleus
polymerase (RNA) II (DNA directed) polypeptide A, 220kDa	POLR2A	-0.534	-0.216	0.636	1.67	Nucleus
polymerase (RNA) II (DNA directed) polypeptide E, 25kDa	POLR2E	--	-0.121	--	0.952	Nucleus
polymerase (RNA) III (DNA directed) polypeptide D, 44kDa	POLR3D	--	--	-1.256	-1.184	Nucleus
polymerase (RNA) III (DNA directed) polypeptide E (80kD)	POLR3E	-0.216	--	-1.244	-0.848	Nucleus
polymerase (RNA) III (DNA directed) polypeptide F, 39 kDa	POLR3F	--	--	-0.697	-0.496	Nucleus
periphilin 1	PPHLN1	--	-0.129	--	2.176	Nucleus
peptidylprolyl isomerase G (cyclophilin G)	PPIG	-0.011	--	-1.385	--	Nucleus
protein phosphatase, Mg2+/Mn2+ dependent, 1G	PPM1G	--	0.129	--	1.67	Nucleus
protein phosphatase 1, regulatory subunit 10	PPP1R10	--	0.051	--	0.138	Nucleus
protein phosphatase 1, regulatory subunit 26	PPP1R26	--	--	2.93	2.919	Nucleus
protein phosphatase 2, regulatory subunit A, alpha	PPP2R1A	--	0.085	--	0.119	Cytoplasm
peroxisome proliferator-activated receptor gamma, coactivator-related 1	PPRC1	--	--	2.05	--	Nucleus
PR domain containing 1, with ZNF domain	PRDM1	--	--	--	-0.609	Nucleus
PR domain containing 11	PRDM11	--	--	-3.323	-1.665	Other
PR domain containing 2, with ZNF domain	PRDM2	--	--	-2.362	-1.805	Nucleus
proline and serine rich 1	PROSER1	--	--	-1.284	--	Other
prospero homeobox 1	PROX1	--	--	--	1.543	Nucleus
pre-mRNA processing factor 3	PRPF3	-0.095	0.087	-1.552	-0.448	Nucleus
pre-mRNA processing factor 6	PRPF6	--	-0.002	--	-0.773	Nucleus
pre-mRNA processing factor 8	PRPF8	-0.317	-0.263	-2.812	-1.336	Nucleus
proline rich 12	PRR12	--	-0.187	--	0.656	Extracellular Space
proline-rich coiled-coil 2C	PRRC2C	--	0.111	--	0.101	Cytoplasm
PC4 and SFRS1 interacting protein 1	PSIP1	--	0.121	--	-1.437	Nucleus
proteasome (prosome, macropain) 26S subunit, non-ATPase, 1	PSMD1	--	0.117	--	-0.072	Cytoplasm
proteasome (prosome, macropain) 26S subunit, non-ATPase, 11	PSMD11	--	0.021	--	-0.282	Cytoplasm
proteasome (prosome, macropain) 26S subunit, non-ATPase, 12	PSMD12	--	0.107	--	0.036	Cytoplasm
proteasome (prosome, macropain) 26S subunit, non-ATPase, 7	PSMD7	0.059	0.141	-0.974	-0.342	Cytoplasm
proteasome (prosome, macropain) 26S subunit, non-ATPase, 8	PSMD8	0.082	0.006	-0.568	-0.208	Cytoplasm
proteasome (prosome, macropain) activator subunit 3 (PA28 gamma; Ki)	PSME3	--	0.237	--	-0.79	Cytoplasm
paraspeckle component 1	PSPC1	--	0.198	--	1.23	Nucleus
polypyrimidine tract binding protein 1	PTBP1	0.032	-0.028	0.211	0.147	Nucleus
polypyrimidine tract binding protein 3	PTBP3	--	0.103	--	1.136	Nucleus
prothymosin, alpha	PTMA	0.213	0.264	-1.417	-1.289	Nucleus
parathymosin	PTMS	--	0.218	--	-1.042	Nucleus
protein tyrosine phosphatase, non-receptor type 1	PTPN1	--	0.45	--	0.002	Cytoplasm
polymerase I and transcript release factor	PTRF	--	0.218	--	1.38	Nucleus
poly-U binding splicing factor 60KDa	PUF60	0.012	--	-1.624	--	Nucleus
glutamine-rich 1	QRICH1	--	-0.055	--	-1.401	Other
RAB18, member RAS oncogene family	RAB18	0.236	--	0.923	--	Cytoplasm
RAD18 homolog (S. cerevisiae)	RAD18	--	--	2.026	3.009	Nucleus
RAD21 homolog (S. pombe)	RAD21	0	-0.04	-2.394	-1.223	Nucleus
RAD23 homolog B (S. cerevisiae)	RAD23B	--	0.294	--	1.073	Nucleus
RAD54-like 2 (S. cerevisiae)	RAD54L2	--	--	2.14	1.9	Nucleus
retinoic acid induced 1	RAI1	-0.444	-0.366	-2.079	-1.003	Cytoplasm
RAN binding protein 1	RANBP1	0.173	--	-0.333	--	Nucleus
RAN binding protein 2	RANBP2	-0.019	-0.062	-0.2	-0.401	Nucleus
RAN binding protein 3	RANBP3	--	0.195	--	-0.478	Nucleus
Ran GTPase activating protein 1	RANGAP1	0.046	0.137	-0.001	0.254	Nucleus
retinoblastoma binding protein 6	RBBP6	0.262	0.04	2.403	3.218	Nucleus
retinoblastoma binding protein 8	RBBP8	--	--	-1.903	-0.834	Nucleus
RNA binding motif protein 10	RBM10	--	0.039	--	-0.807	Nucleus
RNA binding motif protein 12B	RBM12B	0.278	--	-1.065	--	Other
RNA binding motif protein 17	RBM17	--	0.224	--	0.391	Nucleus
RNA binding motif protein 19	RBM19	-0.055	0.088	-0.426	-0.159	Nucleus
RNA binding motif protein 25	RBM25	0.099	0.11	-2.202	-1.135	Nucleus
RNA binding motif protein 26	RBM26	-0.055	0.027	-2.296	-0.802	Other
RNA binding motif protein 27	RBM27	0.182	0.115	1.049	0.491	Nucleus
RNA binding motif protein 28	RBM28	0.083	0.041	-0.854	-0.048	Nucleus
RNA binding motif protein 33	RBM33	--	0.015	--	-0.234	Other
RNA binding motif protein 6	RBM6	--	0.182	--	0.847	Nucleus
RNA binding motif protein 8A	RBM8A	0.024	0.022	-1.856	-0.135	Nucleus
RNA binding motif protein, X-linked	RBMX	--	0.015	--	0.515	Nucleus
REST corepressor 1	RCOR1	0.177	--	-2.349	-0.382	Nucleus
REST corepressor 3	RCOR3	--	--	--	-0.844	Nucleus
regulatory factor X, 1 (influences HLA class II expression)	RFX1	--	0.006	--	-2.234	Nucleus
regulatory factor X, 7	RFX7	--	--	--	-1.39	Other
RAP1 interacting factor homolog (yeast)	RIF1	0.055	0.144	-2.114	-0.986	Nucleus
rearranged L-myc fusion	RLF	--	--	-2.451	-1.21	Nucleus
RecQ mediated genome instability 1	RMI1	--	--	--	2.127	Nucleus
ring finger protein 111	RNF111	--	--	2.366	2.499	Nucleus
ring finger protein 2	RNF2	--	-0.036	--	-1.482	Nucleus
ribosomal protein L22	RPL22	0.207	--	0.26	--	Nucleus
ribosomal protein L31	RPL31	0.119	--	-0.226	--	Other
regulation of nuclear pre-mRNA domain containing 2	RPRD2	--	-0.067	--	-0.314	Other
ribosomal protein S17	RPS17	0.153	--	-2.245	--	Cytoplasm
ribosomal protein S18	RPS18	--	0.136	--	0.136	Cytoplasm
ribosomal protein S25	RPS25	--	0.331	--	0.249	Cytoplasm
ribosomal protein S27a	RPS27A	0.027	-0.013	0.159	0.968	Cytoplasm
ribosomal protein S5	RPS5	--	0.081	--	0.356	Other
ribosomal protein S7	RPS7	--	0.192	--	-0.09	Cytoplasm
ras responsive element binding protein 1	RREB1	--	--	-3.111	-1.884	Nucleus
ribosomal RNA processing 12 homolog (S. cerevisiae)	RRP12	-0.039	0.028	-2.112	-1.299	Nucleus
ribosomal RNA processing 15 homolog (S. cerevisiae)	RRP15	0.209	0.174	-1.233	0.517	Nucleus
ribosomal RNA processing 1B	RRP1B	0.052	--	-0.932	--	Nucleus
RRS1 ribosome biogenesis regulator homolog (S. cerevisiae)	RRS1	0.012	--	-0.631	--	Nucleus
remodeling and spacing factor 1	RSF1	0.066	0.069	-2.393	-1.284	Nucleus
ribosomal L1 domain containing 1	RSL1D1	0.131	0.185	-0.703	0.861	Nucleus
Rtf1, Paf1/RNA polymerase II complex component, homolog (S. cerevisiae)	RTF1	-0.035	0.014	2.981	2.941	Nucleus
rotatin	RTTN	--	-0.13	--	-0.9	Other
RuvB-like AAA ATPase 1	RUVBL1	0.072	0.002	-0.765	-0.986	Nucleus
RuvB-like AAA ATPase 2	RUVBL2	--	0.005	--	-1.305	Nucleus
retinoid X receptor, alpha	RXRA	--	--	-2.033	-2.041	Nucleus
retinoid X receptor, beta	RXRB	--	--	--	-1.469	Nucleus
S100 calcium binding protein A6	S100A6	--	0.079	--	-0.354	Cytoplasm
SUMO1 activating enzyme subunit 1	SAE1	--	0.106	--	0.523	Cytoplasm
scaffold attachment factor B	SAFB	-0.011	0	-2.337	-1.467	Nucleus
scaffold attachment factor B2	SAFB2	-0.056	0.061	-2.372	-1.329	Cytoplasm
Sin3A-associated protein, 130kDa	SAP130	0.176	-0.148	-2.746	-1.163	Nucleus
Sin3A-associated protein, 18kDa	SAP18	-0.081	0.068	-0.072	2.588	Nucleus
SAP30 binding protein	SAP30BP	0.173	-0.12	1.463	2.856	Nucleus
SAP domain containing ribonucleoprotein	SARNP	0.083	0.111	-1.797	-1.322	Nucleus
squamous cell carcinoma antigen recognized by T cells	SART1	-0.063	0.005	-2.629	-0.509	Nucleus
SATB homeobox 2	SATB2	--	--	-2.689	-2.208	Nucleus
SR-related CTD-associated factor 1	SCAF1	--	-0.302	--	1.846	Nucleus
SR-related CTD-associated factor 11	SCAF11	--	-0.101	--	-0.627	Nucleus
SEC22 vesicle trafficking protein homolog B (S. cerevisiae) (gene/pseudogene)	SEC22B	0.005	-0.067	-0.687	0.226	Other
SEC62 homolog (S. cerevisiae)	SEC62	--	0.12	--	0.414	Cytoplasm
SUMO1/sentrin/SMT3 specific peptidase 2	SENP2	--	--	--	-0.414	Nucleus
SUMO1/sentrin specific peptidase 6	SENP6	--	--	--	2.162	Cytoplasm
SERPINE1 mRNA binding protein 1	SERBP1	--	0.229	--	0.195	Nucleus
SET domain containing 2	SETD2	--	--	-0.413	--	Cytoplasm
SET domain, bifurcated 1	SETDB1	-0.389	-0.224	-1.887	0.65	Nucleus
senataxin	SETX	-0.806	-0.459	1.318	2.523	Nucleus
splicing factor 3a, subunit 1, 120kDa	SF3A1	-0.007	0.014	-1.602	-0.901	Nucleus
splicing factor 3b, subunit 1, 155kDa	SF3B1	-0.063	0.003	-1.465	-0.675	Nucleus
splicing factor 3b, subunit 2, 145kDa	SF3B2	-0.025	-0.037	-0.597	-0.792	Nucleus
splicing factor proline/glutamine-rich	SFPQ	0.011	0.002	1.702	1.879	Nucleus
SNF2 histone linker PHD RING helicase, E3 ubiquitin protein ligase	SHPRH	--	--	--	1.03	Nucleus
SIN3 transcription regulator family member A	SIN3A	-0.219	-0.168	-1.359	-0.592	Nucleus
SIN3 transcription regulator family member B	SIN3B	-0.201	--	-1.666	-0.854	Nucleus
sirtuin 1	SIRT1	--	-0.006	--	-1.2	Nucleus
SIX homeobox 4	SIX4	--	--	--	-2.219	Nucleus
SKI-like oncogene	SKIL	--	--	-0.494	0.08	Nucleus
superkiller viralicidic activity 2-like 2 (S. cerevisiae)	SKIV2L2	-0.067	0.049	-1.445	-0.077	Nucleus
S-phase kinase-associated protein 1	SKP1	--	0.013	--	-0.205	Nucleus
solute carrier family 1 (neutral amino acid transporter), member 5	SLC1A5	--	-0.233	--	-0.021	Plasma Membrane
solute carrier family 25 (mitochondrial carrier: glutamate), member 22	SLC25A22	-0.119	--	-0.888	--	Cytoplasm
solute carrier family 3 (amino acid transporter heavy chain), member 2	SLC3A2	--	-0.084	--	-0.23	Plasma Membrane
solute carrier family 4 (anion exchanger), member 1, adaptor protein	SLC4A1AP	--	0.013	--	-1.026	Nucleus
solute carrier family 7 (amino acid transporter light chain, L system), member 5	SLC7A5	--	0.041	--	0.197	Plasma Membrane
STE20-like kinase	SLK	--	0.156	--	-0.109	Nucleus
SAFB-like, transcription modulator	SLTM	-0.07	-0.027	-2.106	-0.55	Nucleus
SLX4 structure-specific endonuclease subunit	SLX4	--	--	0.736	1.638	Nucleus
SMAD family member 4	SMAD4	0.031	0.207	-0.611	0.237	Nucleus
SWI/SNF related, matrix associated, actin dependent regulator of chromatin, subfamily a, member 1	SMARCA1	-0.208	-0.15	-1.469	-0.905	Nucleus
SWI/SNF related, matrix associated, actin dependent regulator of chromatin, subfamily a, member 2	SMARCA2	0.013	-0.108	-2.383	-1.771	Nucleus
SWI/SNF related, matrix associated, actin dependent regulator of chromatin, subfamily a, member 5	SMARCA5	-0.032	0.004	-1.716	-1.159	Nucleus
SWI/SNF-related, matrix-associated actin-dependent regulator of chromatin, subfamily a, containing DEAD/H box 1	SMARCAD1	0.019	0.046	0.126	1.334	Nucleus
SWI/SNF related, matrix associated, actin dependent regulator of chromatin, subfamily b, member 1	SMARCB1	--	0.035	--	-1.763	Nucleus
SWI/SNF related, matrix associated, actin dependent regulator of chromatin, subfamily c, member 1	SMARCC1	-0.152	0.171	-2.323	-1.84	Nucleus
SWI/SNF related, matrix associated, actin dependent regulator of chromatin, subfamily c, member 2	SMARCC2	-0.055	-0.165	-2.575	-2.322	Nucleus
SWI/SNF related, matrix associated, actin dependent regulator of chromatin, subfamily e, member 1	SMARCE1	-0.023	0.268	-2.866	-2.095	Nucleus
structural maintenance of chromosomes 1A	SMC1A	-0.045	0.019	-1.824	-0.801	Nucleus
structural maintenance of chromosomes 2	SMC2	0.094	0.178	1.056	1.917	Nucleus
structural maintenance of chromosomes 3	SMC3	0.014	0.143	-1.964	-0.509	Nucleus
structural maintenance of chromosomes 4	SMC4	--	0.151	--	1.399	Nucleus
structural maintenance of chromosomes 5	SMC5	-0.416	-0.583	3.485	3.723	Nucleus
structural maintenance of chromosomes 6	SMC6	-0.383	-0.718	3.69	3.879	Nucleus
structural maintenance of chromosomes flexible hinge domain containing 1	SMCHD1	0.148	0.221	-2.885	-1.345	Nucleus
Smad nuclear interacting protein 1	SNIP1	--	--	-0.964	-0.176	Nucleus
small nuclear ribonucleoprotein 200kDa (U5)	SNRNP200	-0.178	-0.14	-2.093	-1.04	Nucleus
small nuclear ribonucleoprotein polypeptide A	SNRPA	0.105	--	-1.002	--	Nucleus
small nuclear ribonucleoprotein polypeptide A'	SNRPA1	0.193	0.073	-1.082	-0.752	Nucleus
small nuclear ribonucleoprotein polypeptide B	SNRPB2	--	0.145	--	-0.549	Nucleus
small nuclear ribonucleoprotein D2 polypeptide 16.5kDa	SNRPD2	--	0.136	--	-1.085	Nucleus
SNW domain containing 1	SNW1	-0.237	-0.065	-1.988	-0.933	Nucleus
SON DNA binding protein	SON	-0.068	0.011	-1.881	-0.838	Nucleus
SRY (sex determining region Y)-box 2	SOX2	--	--	--	-0.802	Nucleus
SRY (sex determining region Y)-box 9	SOX9	--	--	-1.851	-2.275	Nucleus
Sp1 transcription factor	SP1	0.094	--	-1.152	-1.31	Nucleus
SP100 nuclear antigen	SP100	0.215	0.304	-1.438	1.07	Nucleus
Sp3 transcription factor	SP3	-0.009	--	-2.257	--	Nucleus
spermatogenesis associated 5	SPATA5	--	0.23	--	0.038	Cytoplasm
spen family transcriptional repressor	SPEN	0.02	-0.043	1.28	1.451	Nucleus
spectrin, beta, non-erythrocytic 1	SPTBN1	--	-0.003	--	-0.077	Plasma Membrane
sequestosome 1	SQSTM1	--	0.449	--	-2.163	Cytoplasm
S1 RNA binding domain 1	SRBD1	-0.059	0.148	-0.214	1.767	Other
Snf2-related CREBBP activator protein	SRCAP	-0.256	-0.038	4.833	3.43	Cytoplasm
serum response factor binding protein 1	SRFBP1	0.177	--	-1.259	--	Nucleus
serine/arginine repetitive matrix 1	SRRM1	0.026	0.072	-1.451	-0.862	Nucleus
serine/arginine repetitive matrix 2	SRRM2	-0.203	-0.155	0.231	2.78	Nucleus
serine/arginine-rich splicing factor 3	SRSF3	--	0.016	--	0.149	Nucleus
Sjogren syndrome antigen B (autoantigen La)	SSB	--	0.14	--	-0.56	Nucleus
structure specific recognition protein 1	SSRP1	0.027	0.086	3.21	3.552	Nucleus
stromal antigen 1	STAG1	0.103	-0.023	-2.095	-1.183	Nucleus
stromal antigen 2	STAG2	--	0.033	--	-1.655	Nucleus
stress-induced phosphoprotein 1	STIP1	--	0.148	--	-0.329	Cytoplasm
suppressor of defective silencing 3 homolog (S. cerevisiae)	SUDS3	--	--	--	-0.949	Nucleus
small ubiquitin-like modifier 1	SUMO1	-0.184	-0.659	-0.256	0.797	Nucleus
small ubiquitin-like modifier 2	SUMO2	0.063	0.088	1.137	1.216	Nucleus
small ubiquitin-like modifier 3	SUMO3	--	0.151	1.08	0.073	Nucleus
suppressor of Ty 16 homolog (S. cerevisiae)	SUPT16H	-0.013	0.089	2.866	3.395	Nucleus
suppressor of Ty 3 homolog (S. cerevisiae)	SUPT3H	--	--	-2.951	-2.109	Nucleus
suppressor of Ty 5 homolog (S. cerevisiae)	SUPT5H	-0.105	-0.111	3.285	2.686	Nucleus
suppressor of Ty 6 homolog (S. cerevisiae)	SUPT6H	-0.242	-0.131	-0.34	0.62	Nucleus
suppressor of Ty 7 (S. cerevisiae)-like	SUPT7L	--	--	-2.963	-1.534	Nucleus
surfeit 6	SURF6	0.07	--	-0.203	--	Nucleus
SUZ12 polycomb repressive complex 2 subunit	SUZ12	0.096	0.023	-2.248	-1.003	Nucleus
symplekin	SYMPK	-0.248	-0.068	0.329	0.49	Cytoplasm
transcriptional adaptor 3	TADA3	--	--	--	-1.177	Nucleus
TAF1 RNA polymerase II, TATA box binding protein (TBP)-associated factor, 250kDa	TAF1	--	--	1.897	1.86	Nucleus
TAF10 RNA polymerase II, TATA box binding protein (TBP)-associated factor, 30kDa	TAF10	-0.143	-0.16	-0.777	-0.377	Nucleus
TAF12 RNA polymerase II, TATA box binding protein (TBP)-associated factor, 20kDa	TAF12	--	-0.313	--	-0.88	Nucleus
TAF3 RNA polymerase II, TATA box binding protein (TBP)-associated factor, 140kDa	TAF3	--	--	1.428	2.047	Nucleus
TAF4 RNA polymerase II, TATA box binding protein (TBP)-associated factor, 135kDa	TAF4	-0.113	-0.195	-0.49	-0.002	Nucleus
TAF5 RNA polymerase II, TATA box binding protein (TBP)-associated factor, 100kDa	TAF5	--	-0.258	-0.829	-0.458	Nucleus
TAF6 RNA polymerase II, TATA box binding protein (TBP)-associated factor, 80kDa	TAF6	-0.046	-0.214	0.072	0.707	Nucleus
TAF7 RNA polymerase II, TATA box binding protein (TBP)-associated factor, 55kDa	TAF7	--	--	--	1.797	Nucleus
transgelin 2	TAGLN2	--	0.273	--	-0.279	Cytoplasm
transducin (beta)-like 3	TBL3	-0.131	--	-0.484	--	Cytoplasm
transcription elongation factor A (SII), 1	TCEA1	--	0.097	--	-0.539	Nucleus
transcription elongation regulator 1	TCERG1	0.066	0.059	-2.144	-0.989	Nucleus
transcription factor 20 (AR1)	TCF20	-1.274	--	-2.024	-0.25	Nucleus
thymine-DNA glycosylase	TDG	--	--	-0.522	0.214	Nucleus
tyrosyl-DNA phosphodiesterase 1	TDP1	--	--	--	-0.015	Nucleus
TEA domain family member 1 (SV40 transcriptional enhancer factor)	TEAD1	--	-0.118	--	-1.039	Nucleus
telomeric repeat binding factor (NIMA-interacting) 1	TERF1	--	--	--	-1.474	Nucleus
telomeric repeat binding factor 2	TERF2	--	-0.294	--	-1.185	Nucleus
telomeric repeat binding factor 2, interacting protein	TERF2IP	-0.172	-0.173	-2.719	-2.049	Nucleus
transcription factor AP-2 alpha (activating enhancer binding protein 2 alpha)	TFAP2A	--	--	-2.173	-1.332	Nucleus
transcription factor AP-2 gamma (activating enhancer binding protein 2 gamma)	TFAP2C	--	--	--	-1.09	Nucleus
transcription factor AP-4 (activating enhancer binding protein 4)	TFAP4	--	--	--	-1.905	Nucleus
transcription factor CP2	TFCP2	--	-0.158	--	1.054	Nucleus
transcription factor binding to IGHM enhancer 3	TFE3	--	--	-1.307	-0.77	Nucleus
TCF3 (E2A) fusion partner (in childhood Leukemia)	TFPT	--	--	-2.795	-0.342	Nucleus
transferrin receptor	TFRC	0.04	-0.021	-0.629	-0.018	Plasma Membrane
THAP domain containing 10	THAP10	--	--	--	0.451	Other
THAP domain containing 11	THAP11	--	--	--	-1.173	Nucleus
THO complex 1	THOC1	-0.17	-0.134	-2.575	-1.378	Nucleus
THO complex 2	THOC2	-0.118	-0.07	-2.647	-0.405	Nucleus
thyroid hormone receptor associated protein 3	THRAP3	0.094	0.055	-1.322	1.041	Nucleus
TERF1 (TRF1)-interacting nuclear factor 2	TINF2	--	--	-2.755	--	Nucleus
talin 1	TLN1	--	0.023	--	0.014	Plasma Membrane
tropomodulin 3 (ubiquitous)	TMOD3	--	0.063	--	-0.406	Cytoplasm
thymopoietin	TMPO	0.087	0.225	-1.726	-0.953	Nucleus
trinucleotide repeat containing 18	TNRC18	--	--	2.019	0.592	Other
translocase of outer mitochondrial membrane 70 homolog A (S. cerevisiae)	TOMM70A	--	0.037	--	0.331	Cytoplasm
topoisomerase (DNA) I	TOP1	0.023	0.078	-2.446	0.067	Nucleus
topoisomerase (DNA) II alpha 170kDa	TOP2A	-0.368	-0.214	-1.486	-0.186	Nucleus
topoisomerase (DNA) II beta 180kDa	TOP2B	-0.081	--	-1.085	--	Nucleus
topoisomerase I binding, arginine/serine-rich, E3 ubiquitin protein ligase	TOPORS	--	--	-2.094	-0.344	Nucleus
tumor protein p53	TP53	--	--	--	-0.302	Nucleus
tumor protein p53 binding protein 1	TP53BP1	-0.049	-0.193	-1.179	0.836	Nucleus
translocated promoter region, nuclear basket protein	TPR	0.041	-0.018	-1.112	-0.094	Nucleus
TPX2, microtubule-associated	TPX2	-0.288	-0.222	-2.278	-0.897	Nucleus
transformer 2 alpha homolog (Drosophila)	TRA2A	-0.116	0.088	-1.521	-0.149	Nucleus
tripartite motif containing 24	TRIM24	-0.018	0.262	-3.051	-2.591	Nucleus
tripartite motif containing 28	TRIM28	-0.374	-0.163	-2.649	-1.812	Nucleus
tripartite motif containing 33	TRIM33	-0.022	--	-1.505	--	Nucleus
transformation/transcription domain-associated protein	TRRAP	-0.307	--	-2.792	--	Nucleus
translin-associated factor X	TSNAX	--	0.02	--	-0.746	Nucleus
tubulin, gamma complex associated protein 5	TUBGCP5	--	--	1.807	--	Cytoplasm
twinfilin actin-binding protein 2	TWF2	--	-0.082	--	-0.479	Cytoplasm
U2 snRNP-associated SURP domain containing	U2SURP	0.101	0.186	-0.433	-0.109	Nucleus
ubiquitin-like modifier activating enzyme 2	UBA2	0.101	0.077	-0.606	-0.054	Cytoplasm
ubiquitin-conjugating enzyme E2I	UBE2I	0.104	0.205	-0.834	0.052	Nucleus
ubiquitin-conjugating enzyme E2K	UBE2K	0.06	0.036	-0.061	-0.411	Cytoplasm
ubiquitin-conjugating enzyme E2Z	UBE2Z	--	0.013	--	-0.943	Other
ubinuclein 2	UBN2	--	--	-0.786	2.22	Nucleus
upstream binding protein 1 (LBP-1a)	UBP1	--	-0.003	--	1.099	Cytoplasm
ubiquitin protein ligase E3 component n-recognin 5	UBR5	--	-0.116	--	-0.399	Nucleus
upstream binding transcription factor, RNA polymerase I	UBTF	-0.561	-0.393	4.618	4.531	Nucleus
ubiquitin-like with PHD and ring finger domains 1	UHRF1	--	-0.264	--	-1.647	Nucleus
ubiquitin interaction motif containing 1	UIMC1	--	--	-0.215	0.833	Nucleus
upstream transcription factor 1	USF1	--	--	--	-0.662	Nucleus
ubiquitin specific peptidase 28	USP28	--	-0.094	--	-0.852	Nucleus
ubiquitin specific peptidase 34	USP34	-0.165	--	2.717	--	Extracellular Space
ubiquitin specific peptidase 39	USP39	0	0.005	-2.466	-1.031	Nucleus
ubiquitin specific peptidase 7 (herpes virus-associated)	USP7	0.094	--	-1.665	--	Nucleus
ubiquitin specific peptidase 9, X-linked	USP9X	--	-0.014	--	0.091	Plasma Membrane
UTP14, U3 small nucleolar ribonucleoprotein, homolog A (yeast)	UTP14A	-0.149	-0.101	-1.129	0.18	Nucleus
UTP18 small subunit (SSU) processome component homolog (yeast)	UTP18	--	0.013	--	-0.642	Nucleus
UTP20, small subunit (SSU) processome component, homolog (yeast)	UTP20	-0.03	--	-1.636	--	Nucleus
UTP3, small subunit (SSU) processome component, homolog (S. cerevisiae)	UTP3	-0.023	-0.239	-1.064	-0.881	Nucleus
vesicle-associated membrane protein 5	VAMP5	--	--	-2.776	-1.68	Plasma Membrane
vinculin	VCL	--	0.276	--	0.312	Plasma Membrane
valosin containing protein	VCP	--	0.023	--	0.076	Cytoplasm
vascular endothelial zinc finger 1	VEZF1	--	--	--	-1.178	Nucleus
vestigial like 4 (Drosophila)	VGLL4	--	--	--	-1.688	Nucleus
vacuolar protein sorting 13 homolog D (S. cerevisiae)	VPS13D	--	-0.234	--	2.387	Other
vacuolar protein sorting 72 homolog (S. cerevisiae)	VPS72	--	--	--	-1.638	Nucleus
WW domain binding protein 11	WBP11	--	0.344	--	-1.01	Nucleus
WD repeat and HMG-box DNA binding protein 1	WDHD1	--	0.17	--	-1.196	Nucleus
WD repeat domain 3	WDR3	0.136	-0.004	-0.642	-0.686	Cytoplasm
WD repeat domain 33	WDR33	-0.193	-0.119	1.713	1.978	Nucleus
WD repeat domain 36	WDR36	0.003	--	-0.507	--	Extracellular Space
WD repeat domain 43	WDR43	-0.008	0.164	-1.07	-0.272	Nucleus
WD repeat domain 75	WDR75	0.027	--	-0.58	--	Nucleus
Wolf-Hirschhorn syndrome candidate 1-like 1	WHSC1L1	-0.633	-0.771	-2.569	-1.735	Nucleus
widely interspaced zinc finger motifs	WIZ	0.588	0.519	-2.682	-1.167	Nucleus
Werner helicase interacting protein 1	WRNIP1	--	-0.177	--	1.226	Nucleus
X-box binding protein 1	XBP1	--	--	--	-0.265	Nucleus
xeroderma pigmentosum, complementation group C	XPC	-0.122	-0.291	-1.897	-0.88	Nucleus
exportin 1 (CRM1 homolog, yeast)	XPO1	0.074	0.02	-0.356	-0.051	Nucleus
X-ray repair complementing defective repair in Chinese hamster cells 4	XRCC4	--	-0.273	--	-0.692	Nucleus
X-ray repair complementing defective repair in Chinese hamster cells 6	XRCC6	--	0.102	--	-0.084	Nucleus
YEATS domain containing 2	YEATS2	--	--	-2.216	-1.355	Nucleus
YKT6 v-SNARE homolog (S. cerevisiae)	YKT6	0.135	--	0.114	--	Cytoplasm
YLP motif containing 1	YLPM1	-0.064	-0.02	-1.52	-0.434	Nucleus
tyrosine 3-monooxygenase/tryptophan 5-monooxygenase activation protein, epsilon	YWHAE	--	0.161	--	0.074	Cytoplasm
tyrosine 3-monooxygenase/tryptophan 5-monooxygenase activation protein, theta	YWHAQ	0.141	0.132	0.169	0.044	Cytoplasm
YY1 transcription factor	YY1	--	0.143	--	1.107	Nucleus
zinc finger, BED-type containing 1	ZBED1	--	--	--	-1.05	Nucleus
zinc finger, BED-type containing 5	ZBED5	--	--	--	-1.687	Nucleus
zinc finger and BTB domain containing 1	ZBTB1	--	--	-1.202	0.406	Nucleus
zinc finger and BTB domain containing 10	ZBTB10	--	--	-0.459	-1.07	Nucleus
zinc finger and BTB domain containing 2	ZBTB2	--	--	-1.413	0.318	Nucleus
zinc finger and BTB domain containing 20	ZBTB20	--	--	-1.975	-0.846	Nucleus
zinc finger and BTB domain containing 25	ZBTB25	--	--	-1.222	0.41	Nucleus
zinc finger and BTB domain containing 3	ZBTB3	--	--	--	-0.824	Nucleus
zinc finger and BTB domain containing 33	ZBTB33	--	--	-0.496	-0.022	Nucleus
zinc finger and BTB domain containing 37	ZBTB37	--	--	--	-0.085	Nucleus
zinc finger and BTB domain containing 38	ZBTB38	-0.03	0.042	-1.451	-0.276	Nucleus
zinc finger and BTB domain containing 4	ZBTB4	--	--	-1.572	-0.713	Nucleus
zinc finger and BTB domain containing 44	ZBTB44	--	--	-1.175	-0.261	Other
zinc finger and BTB domain containing 45	ZBTB45	--	--	--	-1.701	Nucleus
zinc finger and BTB domain containing 5	ZBTB5	--	--	-2.282	-0.221	Nucleus
zinc finger and BTB domain containing 7A	ZBTB7A	--	--	-2.285	-1.118	Nucleus
zinc finger and BTB domain containing 9	ZBTB9	--	--	-0.208	0.051	Nucleus
zinc finger CCCH-type containing 11A	ZC3H11A	-0.141	-0.046	-0.969	-0.386	Nucleus
zinc finger CCCH-type containing 13	ZC3H13	-0.098	-0.129	-2.375	-0.438	Extracellular Space
zinc finger CCCH-type containing 14	ZC3H14	-0.614	--	-2.756	--	Nucleus
zinc finger CCCH-type containing 18	ZC3H18	-0.179	-0.134	5.075	5.087	Nucleus
zinc finger, CCHC domain containing 7	ZCCHC7	--	--	1.627	2.075	Nucleus
zinc finger E-box binding homeobox 1	ZEB1	-0.033	--	-2.624	-1.434	Nucleus
zinc finger homeobox 3	ZFHX3	-0.112	-0.061	-2.968	-2.126	Nucleus
zinc finger homeobox 4	ZFHX4	--	--	--	-3.058	Extracellular Space
zinc finger protein 106	ZFP106	--	--	-0.989	0.056	Cytoplasm
zinc finger and BTB domain containing 14	ZFP161	--	--	--	-1.709	Nucleus
ZFP91 zinc finger protein	ZFP91	-0.064	0.017	-2.089	-1.277	Nucleus
zinc finger RNA binding protein	ZFR	-0.02	0.051	3.41	2.705	Nucleus
zinc finger protein, X-linked	ZFX	--	-0.101	--	-1.068	Nucleus
zinc fingers and homeoboxes 1	ZHX1	--	--	-2.362	-0.023	Nucleus
zinc fingers and homeoboxes 2	ZHX2	--	--	-2.728	-0.715	Nucleus
zinc fingers and homeoboxes 3	ZHX3	--	--	-1.733	-0.94	Nucleus
Zic family member 5	ZIC5	--	--	--	-1.214	Nucleus
zinc finger with KRAB and SCAN domains 1	ZKSCAN1	--	--	-2.026	-1.679	Nucleus
zinc finger, MIZ-type containing 1	ZMIZ1	0.032	0.194	1.459	0.873	Nucleus
zinc finger, MIZ-type containing 2	ZMIZ2	--	--	1.893	1.098	Nucleus
zinc finger, MYM-type 1	ZMYM1	--	--	0.785	1.124	Other
zinc finger, MYM-type 2	ZMYM2	-0.377	-0.022	-1.562	0.316	Nucleus
zinc finger, MYM-type 3	ZMYM3	-0.461	-0.139	-2.314	-1.35	Nucleus
zinc finger, MYM-type 4	ZMYM4	0.161	0.213	-1.896	-0.445	Other
zinc finger, MYM-type 6	ZMYM6	--	--	--	-0.448	Nucleus
zinc finger, MYND-type containing 11	ZMYND11	--	--	-2.39	-0.957	Nucleus
zinc finger protein 148	ZNF148	--	-0.933	-1.792	-1.367	Nucleus
zinc finger with KRAB and SCAN domains 8	ZNF192	--	--	--	-1.486	Nucleus
zinc finger protein 202	ZNF202	--	--	-1.732	-1.022	Nucleus
zinc finger protein 213	ZNF213	--	--	--	-1.284	Nucleus
zinc finger protein 24	ZNF24	-0.239	--	-1.876	-0.652	Nucleus
zinc finger protein 263	ZNF263	--	--	-2.734	-1.358	Nucleus
zinc finger protein 280C	ZNF280C	--	--	-1.816	-0.176	Nucleus
zinc finger protein 280D	ZNF280D	--	--	-1.644	-0.258	Other
zinc finger protein 281	ZNF281	--	-0.308	-2.008	-1.403	Nucleus
zinc finger protein 282	ZNF282	--	--	-2.445	-1.594	Nucleus
zinc finger protein 292	ZNF292	--	--	-2.036	-1.255	Nucleus
zinc finger and BTB domain containing 21	ZNF295	--	--	-2.309	-1.64	Nucleus
zinc finger protein 318	ZNF318	--	--	-1.4	0.16	Nucleus
zinc finger protein 346	ZNF346	--	0	--	0.773	Nucleus
zinc finger protein 444	ZNF444	--	--	-2.72	-1.176	Nucleus
zinc finger protein 445	ZNF445	--	--	-1.953	0.551	Nucleus
zinc finger protein 451	ZNF451	--	--	-0.733	-0.749	Nucleus
zinc finger protein 460	ZNF460	--	0.007	--	-1.332	Nucleus
zinc finger protein 462	ZNF462	--	--	-2.067	-0.223	Nucleus
zinc finger protein 48	ZNF48	--	--	--	-0.922	Other
zinc finger protein 496	ZNF496	--	--	-1.168	0.871	Nucleus
zinc finger protein 500	ZNF500	--	--	--	-2.284	Nucleus
zinc finger protein 518A	ZNF518A	--	--	-2.464	-1.594	Other
zinc finger protein 518B	ZNF518B	--	--	0.321	--	Other
zinc finger protein 532	ZNF532	--	--	-2.022	-0.513	Other
zinc finger protein 579	ZNF579	-0.229	-0.137	-1.986	-1.406	Nucleus
zinc finger protein 580	ZNF580	--	--	--	-2.839	Nucleus
zinc finger protein 592	ZNF592	-0.264	-0.369	-2.692	-1.535	Nucleus
zinc finger protein 609	ZNF609	-0.475	-0.224	1.21	1.471	Other
zinc finger protein 618	ZNF618	--	--	-1.42	-1.037	Other
zinc finger protein 629	ZNF629	--	--	--	-1.126	Nucleus
zinc finger protein 638	ZNF638	-0.009	-0.029	-1.688	-0.574	Nucleus
zinc finger protein 644	ZNF644	--	--	-2.545	-1.082	Nucleus
zinc finger protein 646	ZNF646	--	--	-3.303	-1.669	Nucleus
zinc finger protein 687	ZNF687	-0.544	-0.26	-3.013	-1.457	Nucleus
zinc finger protein 711	ZNF711	--	--	--	-2.858	Nucleus
zinc finger protein 770	ZNF770	--	--	--	-1.402	Other
zinc finger protein 777	ZNF777	--	--	-1.986	-1.012	Other
zinc finger protein 784	ZNF784	--	--	--	-0.943	Other
zinc finger protein 787	ZNF787	--	0.008	--	0.162	Other
zinc finger protein 800	ZNF800	0.16	--	-2.305	-0.365	Other
zinc finger, HIT-type containing 6	ZNHIT6	--	--	-2.075	-1.018	Other
zinc finger, RAN-binding domain containing 2	ZRANB2	-0.345	-0.532	5.167	5.335	Nucleus
zinc finger and SCAN domain containing 21	ZSCAN21	--	--	--	-1.215	Nucleus
zinc finger, ZZ-type containing 3	ZZZ3	--	--	-2.141	-1.482	Other

## Sheet: S1 and S2 common
PROTEIN NAMES	GENE NAMES	S1 CRU H/M log2 change	S2 CRU H/M log2 change	S1 PUR H/M log2 change	S2 PUR H/M log2 change	LOCATION
phosphatidylinositol-4-phosphate 3-kinase, catalytic subunit type 2 alpha	PIK3C2A	0.032	0.07	6.842	3.392	Cytoplasm
zinc finger, RAN-binding domain containing 2	ZRANB2	-0.345	-0.532	5.167	5.335	Nucleus
zinc finger CCCH-type containing 18	ZC3H18	-0.179	-0.134	5.075	5.087	Nucleus
Snf2-related CREBBP activator protein	SRCAP	-0.256	-0.038	4.833	3.43	Cytoplasm
IWS1 homolog (S. cerevisiae)	IWS1	-0.515	-0.451	4.81	3.945	Nucleus
chromodomain helicase DNA binding protein 1	CHD1	-0.438	-0.493	4.738	4.131	Nucleus
Leo1, Paf1/RNA polymerase II complex component, homolog (S. cerevisiae)	LEO1	-0.078	-0.239	4.671	3.772	Nucleus
natural killer-tumor recognition sequence	NKTR	--	--	4.671	4.129	Plasma Membrane
upstream binding transcription factor, RNA polymerase I	UBTF	-0.561	-0.393	4.618	4.531	Nucleus
chromodomain helicase DNA binding protein 8	CHD8	-0.306	-0.34	4.1	3.099	Nucleus
HIV-1 Tat specific factor 1	HTATSF1	-0.041	-0.087	3.954	3.512	Nucleus
CTR9, Paf1/RNA polymerase II complex component	CTR9	-0.231	-0.216	3.731	3.452	Nucleus
structural maintenance of chromosomes 6	SMC6	-0.383	-0.718	3.69	3.879	Nucleus
craniofacial development protein 1	CFDP1	-0.189	--	3.598	2.787	Extracellular Space
chromodomain helicase DNA binding protein 9	CHD9	-0.503	--	3.53	0.189	Cytoplasm
non-SMC element 1 homolog (S. cerevisiae)	NSMCE1	-0.229	-0.313	3.492	4.505	Nucleus
structural maintenance of chromosomes 5	SMC5	-0.416	-0.583	3.485	3.723	Nucleus
Paf1, RNA polymerase II associated factor, homolog (S. cerevisiae)	PAF1	-0.048	-0.145	3.449	3.167	Nucleus
cell division cycle 73	CDC73	-0.194	0.076	3.412	3.734	Nucleus
zinc finger RNA binding protein	ZFR	-0.02	0.051	3.41	2.705	Nucleus
chromosome 18 open reading frame 25	C18orf25	--	--	3.346	3.378	Other
suppressor of Ty 5 homolog (S. cerevisiae)	SUPT5H	-0.105	-0.111	3.285	2.686	Nucleus
interleukin enhancer binding factor 2	ILF2	0.058	-0.019	3.251	0.982	Nucleus
structure specific recognition protein 1	SSRP1	0.027	0.086	3.21	3.552	Nucleus
bromodomain containing 2	BRD2	--	-0.671	3.2	2.873	Nucleus
necdin-like 2	NDNL2	-0.285	-0.185	3.135	4.673	Nucleus
Bloom syndrome, RecQ helicase-like	BLM	-0.057	-0.238	3.122	3.92	Nucleus
Rtf1, Paf1/RNA polymerase II complex component, homolog (S. cerevisiae)	RTF1	-0.035	0.014	2.981	2.941	Nucleus
protein phosphatase 1, regulatory subunit 26	PPP1R26	--	--	2.93	2.919	Nucleus
suppressor of Ty 16 homolog (S. cerevisiae)	SUPT16H	-0.013	0.089	2.866	3.395	Nucleus
G patch domain containing 8	GPATCH8	-0.314	-0.485	2.849	2.932	Other
non-SMC element 2, MMS21 homolog (S. cerevisiae)	NSMCE2	-0.329	-0.208	2.842	3.451	Nucleus
protein inhibitor of activated STAT, 4	PIAS4	--	--	2.824	2.712	Nucleus
B-cell CLL/lymphoma 9-like	BCL9L	-0.121	0.161	2.59	2.92	Cytoplasm
chromodomain helicase DNA binding protein 2	CHD2	-0.091	-0.194	2.55	2.965	Nucleus
non-SMC element 4 homolog A (S. cerevisiae)	NSMCE4A	--	-0.278	2.546	3.548	Nucleus
PHD finger protein 2	PHF2	0.049	-0.025	2.453	1.86	Nucleus
retinoblastoma binding protein 6	RBBP6	0.262	0.04	2.403	3.218	Nucleus
ELL associated factor 1	EAF1	--	--	2.395	3.128	Nucleus
ring finger protein 111	RNF111	--	--	2.366	2.499	Nucleus
CLK4-associating serine/arginine rich protein	CLASRP	-0.04	--	2.363	3.815	Nucleus
AF4/FMR2 family, member 4	AFF4	-0.308	0.197	2.338	2.962	Nucleus
bromodomain containing 3	BRD3	-0.072	0.056	2.287	0.23	Nucleus
bromodomain adjacent to zinc finger domain, 2B	BAZ2B	--	--	2.274	1.423	Extracellular Space
cyclin-dependent kinase 11B	CDK11B	-0.261	0.038	2.194	3.018	Nucleus
RAD54-like 2 (S. cerevisiae)	RAD54L2	--	--	2.14	1.9	Nucleus
essential meiotic structure-specific endonuclease 1	EME1	--	--	2.055	3.026	Nucleus
RAD18 homolog (S. cerevisiae)	RAD18	--	--	2.026	3.009	Nucleus
trinucleotide repeat containing 18	TNRC18	--	--	2.019	0.592	Other
homeodomain interacting protein kinase 2	HIPK2	--	--	2.018	1.64	Nucleus
acidic (leucine-rich) nuclear phosphoprotein 32 family, member B	ANP32B	0.179	0.251	1.917	2.737	Nucleus
TAF1 RNA polymerase II, TATA box binding protein (TBP)-associated factor, 250kDa	TAF1	--	--	1.897	1.86	Nucleus
zinc finger, MIZ-type containing 2	ZMIZ2	--	--	1.893	1.098	Nucleus
myeloid/lymphoid or mixed-lineage leukemia (trithorax homolog, Drosophila); translocated to, 1	MLLT1	0.289	0.205	1.89	0.55	Nucleus
factor interacting with PAPOLA and CPSF1	FIP1L1	0.153	0.06	1.8	2.34	Nucleus
death-domain associated protein	DAXX	--	--	1.738	2.448	Nucleus
WD repeat domain 33	WDR33	-0.193	-0.119	1.713	1.978	Nucleus
splicing factor proline/glutamine-rich	SFPQ	0.011	0.002	1.702	1.879	Nucleus
zinc finger, CCHC domain containing 7	ZCCHC7	--	--	1.627	2.075	Nucleus
myeloid/lymphoid or mixed-lineage leukemia (trithorax homolog, Drosophila); translocated to, 3	MLLT3	--	--	1.567	2.745	Nucleus
SAP30 binding protein	SAP30BP	0.173	-0.12	1.463	2.856	Nucleus
zinc finger, MIZ-type containing 1	ZMIZ1	0.032	0.194	1.459	0.873	Nucleus
cleavage and polyadenylation specific factor 2, 100kDa	CPSF2	-0.194	-0.275	1.456	1.712	Nucleus
TAF3 RNA polymerase II, TATA box binding protein (TBP)-associated factor, 140kDa	TAF3	--	--	1.428	2.047	Nucleus
PAP associated domain containing 5	PAPD5	--	--	1.347	2.893	Nucleus
senataxin	SETX	-0.806	-0.459	1.318	2.523	Nucleus
spen family transcriptional repressor	SPEN	0.02	-0.043	1.28	1.451	Nucleus
zinc finger protein 609	ZNF609	-0.475	-0.224	1.21	1.471	Other
cleavage and polyadenylation specific factor 1, 160kDa	CPSF1	-0.357	-0.247	1.143	1.282	Nucleus
small ubiquitin-like modifier 2	SUMO2	0.063	0.088	1.137	1.216	Nucleus
small ubiquitin-like modifier 3	SUMO3	--	0.151	1.08	0.073	Nucleus
structural maintenance of chromosomes 2	SMC2	0.094	0.178	1.056	1.917	Nucleus
RNA binding motif protein 27	RBM27	0.182	0.115	1.049	0.491	Nucleus
family with sequence similarity 208, member A	FAM208A	-0.163	-0.137	1.04	0.163	Other
non-SMC condensin II complex, subunit H2	NCAPH2	--	--	1.001	1.149	Nucleus
ankyrin repeat domain 11	ANKRD11	--	--	0.956	2.639	Nucleus
caspase 8 associated protein 2	CASP8AP2	--	--	0.939	3.375	Nucleus
excision repair cross-complementing rodent repair deficiency, complementation group 4	ERCC4	--	-0.051	0.828	2.12	Nucleus
zinc finger, MYM-type 1	ZMYM1	--	--	0.785	1.124	Other
pinin, desmosome associated protein	PNN	-0.046	0.189	0.738	1.878	Plasma Membrane
SLX4 structure-specific endonuclease subunit	SLX4	--	--	0.736	1.638	Nucleus
SLX4 interacting protein	C20orf94	--	--	0.71	1.881	Other
polymerase (RNA) II (DNA directed) polypeptide A, 220kDa	POLR2A	-0.534	-0.216	0.636	1.67	Nucleus
Rho GDP dissociation inhibitor (GDI) alpha	ARHGDIA	0.133	0.232	0.629	0.022	Cytoplasm
cortactin	CTTN	0.095	0.092	0.511	-0.162	Plasma Membrane
cleavage stimulation factor, 3' pre-RNA, subunit 2, 64kDa	CSTF2	-0.037	-0.057	0.503	0.211	Nucleus
M-phase phosphoprotein 8	MPHOSPH8	-0.196	-0.075	0.488	1.189	Nucleus
AHNAK nucleoprotein 2	AHNAK2	-0.029	0.172	0.431	0.364	Other
AHNAK nucleoprotein	AHNAK	0.287	0.32	0.423	0.329	Nucleus
microtubule-associated protein 1B	MAP1B	0.187	0.271	0.335	0.328	Cytoplasm
symplekin	SYMPK	-0.248	-0.068	0.329	0.49	Cytoplasm
serine/arginine repetitive matrix 2	SRRM2	-0.203	-0.155	0.231	2.78	Nucleus
polypyrimidine tract binding protein 1	PTBP1	0.032	-0.028	0.211	0.147	Nucleus
tyrosine 3-monooxygenase/tryptophan 5-monooxygenase activation protein, theta	YWHAQ	0.141	0.132	0.169	0.044	Cytoplasm
ribosomal protein S27a	RPS27A	0.027	-0.013	0.159	0.968	Cytoplasm
heterogeneous nuclear ribonucleoprotein U-like 1	HNRNPUL1	-0.007	0.012	0.145	-0.038	Nucleus
CD2-associated protein	CD2AP	0.16	0.044	0.126	-0.074	Cytoplasm
SWI/SNF-related, matrix-associated actin-dependent regulator of chromatin, subfamily a, containing DEAD/H box 1	SMARCAD1	0.019	0.046	0.126	1.334	Nucleus
ESF1, nucleolar pre-rRNA processing protein, homolog (S. cerevisiae)	ESF1	0.123	0.24	0.096	2.443	Nucleus
TAF6 RNA polymerase II, TATA box binding protein (TBP)-associated factor, 80kDa	TAF6	-0.046	-0.214	0.072	0.707	Nucleus
family with sequence similarity 208, member B	FAM208B	--	--	0.022	0.546	Other
alpha thalassemia/mental retardation syndrome X-linked	ATRX	0.031	-0.332	0.008	2.042	Nucleus
Ran GTPase activating protein 1	RANGAP1	0.046	0.137	-0.001	0.254	Nucleus
promyelocytic leukemia	PML	--	--	-0.008	0.561	Nucleus
ubiquitin-conjugating enzyme E2K	UBE2K	0.06	0.036	-0.061	-0.411	Cytoplasm
atrophin 1	ATN1	--	--	-0.066	0.195	Nucleus
Sin3A-associated protein, 18kDa	SAP18	-0.081	0.068	-0.072	2.588	Nucleus
nuclear protein, ataxia-telangiectasia locus	NPAT	--	--	-0.149	2.087	Nucleus
annexin A1	ANXA1	0.232	0.179	-0.197	-0.36	Plasma Membrane
complement factor B	CFB	--	--	-0.199	0.132	Extracellular Space
RAN binding protein 2	RANBP2	-0.019	-0.062	-0.2	-0.401	Nucleus
zinc finger and BTB domain containing 9	ZBTB9	--	--	-0.208	0.051	Nucleus
cell division cycle and apoptosis regulator 1	CCAR1	0.085	-0.004	-0.209	-1.271	Nucleus
far upstream element (FUSE) binding protein 3	FUBP3	0.004	-0.116	-0.213	0.968	Nucleus
S1 RNA binding domain 1	SRBD1	-0.059	0.148	-0.214	1.767	Other
ubiquitin interaction motif containing 1	UIMC1	--	--	-0.215	0.833	Nucleus
nuclear assembly factor 1 ribonucleoprotein	NAF1	-0.32	-0.106	-0.234	-0.275	Cytoplasm
heat shock transcription factor 1	HSF1	-0.187	-0.1	-0.246	-0.703	Nucleus
guanine nucleotide binding protein-like 2 (nucleolar)	GNL2	0.093	0.156	-0.252	0.18	Nucleus
small ubiquitin-like modifier 1	SUMO1	-0.184	-0.659	-0.256	0.797	Nucleus
dihydropyrimidinase-like 5	DPYSL5	-0.06	-0.008	-0.324	1.544	Cytoplasm
suppressor of Ty 6 homolog (S. cerevisiae)	SUPT6H	-0.242	-0.131	-0.34	0.62	Nucleus
protein inhibitor of activated STAT, 3	PIAS3	--	--	-0.347	-0.268	Nucleus
exportin 1 (CRM1 homolog, yeast)	XPO1	0.074	0.02	-0.356	-0.051	Nucleus
PCF11 cleavage and polyadenylation factor subunit	PCF11	0.28	0.311	-0.364	-0.156	Nucleus
catenin (cadherin-associated protein), alpha 1, 102kDa	CTNNA1	-0.326	-0.178	-0.367	-0.279	Plasma Membrane
breast cancer 1, early onset	BRCA1	--	--	-0.395	0.228	Nucleus
RNA binding motif protein 19	RBM19	-0.055	0.088	-0.426	-0.159	Nucleus
U2 snRNP-associated SURP domain containing	U2SURP	0.101	0.186	-0.433	-0.109	Nucleus
histone cluster 2, H3c	HIST2H3A	0.076	-0.092	-0.435	1.862	Nucleus
kinesin family member 4A	KIF4A	-0.286	-0.018	-0.453	0.181	Nucleus
zinc finger and BTB domain containing 10	ZBTB10	--	--	-0.459	-1.07	Nucleus
myosin light chain kinase 2	MYLK2	-0.442	-0.55	-0.477	-0.072	Cytoplasm
TAF4 RNA polymerase II, TATA box binding protein (TBP)-associated factor, 135kDa	TAF4	-0.113	-0.195	-0.49	-0.002	Nucleus
SKI-like oncogene	SKIL	--	--	-0.494	0.08	Nucleus
zinc finger and BTB domain containing 33	ZBTB33	--	--	-0.496	-0.022	Nucleus
M-phase phosphoprotein 6	MPHOSPH6	0.119	0.287	-0.52	1.306	Nucleus
thymine-DNA glycosylase	TDG	--	--	-0.522	0.214	Nucleus
nuclear receptor corepressor 2	NCOR2	-0.629	-0.239	-0.526	-0.745	Nucleus
family with sequence similarity 178, member A	FAM178A	--	--	-0.536	1.173	Other
CWC22 spliceosome-associated protein homolog (S. cerevisiae)	CWC22	0.141	0.114	-0.538	0.965	Nucleus
B double prime 1, subunit of RNA polymerase III transcription initiation factor IIIB	BDP1	--	--	-0.546	0.08	Nucleus
KIAA1958	KIAA1958	--	--	-0.568	-0.407	Other
proteasome (prosome, macropain) 26S subunit, non-ATPase, 8	PSMD8	0.082	0.006	-0.568	-0.208	Cytoplasm
M-phase phosphoprotein 10 (U3 small nucleolar ribonucleoprotein)	MPHOSPH10	0.123	0.223	-0.574	-0.39	Nucleus
splicing factor 3b, subunit 2, 145kDa	SF3B2	-0.025	-0.037	-0.597	-0.792	Nucleus
gon-4-like (C. elegans)	GON4L	--	--	-0.599	0.098	Cytoplasm
ubiquitin-like modifier activating enzyme 2	UBA2	0.101	0.077	-0.606	-0.054	Cytoplasm
nucleolar protein interacting with the FHA domain of MKI67	MKI67IP	0.141	0.107	-0.609	0.642	Nucleus
SMAD family member 4	SMAD4	0.031	0.207	-0.611	0.237	Nucleus
MORC family CW-type zinc finger 3	MORC3	--	--	-0.626	0.249	Nucleus
transferrin receptor	TFRC	0.04	-0.021	-0.629	-0.018	Plasma Membrane
WD repeat domain 3	WDR3	0.136	-0.004	-0.642	-0.686	Cytoplasm
DEAD (Asp-Glu-Ala-Asp) box helicase 24	DDX24	-0.287	-0.066	-0.673	0.015	Nucleus
chromobox homolog 4	CBX4	0.123	--	-0.675	-0.562	Nucleus
SEC22 vesicle trafficking protein homolog B (S. cerevisiae) (gene/pseudogene)	SEC22B	0.005	-0.067	-0.687	0.226	Other
polymerase (RNA) III (DNA directed) polypeptide F, 39 kDa	POLR3F	--	--	-0.697	-0.496	Nucleus
ribosomal L1 domain containing 1	RSL1D1	0.131	0.185	-0.703	0.861	Nucleus
zinc finger protein 451	ZNF451	--	--	-0.733	-0.749	Nucleus
lysine-rich nucleolar protein 1	C16orf88	-0.176	-0.206	-0.751	0.35	Other
NOP2 nucleolar protein	NOP2	0.014	0.001	-0.764	0.168	Nucleus
RuvB-like AAA ATPase 1	RUVBL1	0.072	0.002	-0.765	-0.986	Nucleus
apoptotic chromatin condensation inducer 1	ACIN1	0.053	0.069	-0.776	0.283	Nucleus
TAF10 RNA polymerase II, TATA box binding protein (TBP)-associated factor, 30kDa	TAF10	-0.143	-0.16	-0.777	-0.377	Nucleus
matrin 3	MATR3	0.031	0.046	-0.782	-0.683	Nucleus
ubinuclein 2	UBN2	--	--	-0.786	2.22	Nucleus
exosome component 9	EXOSC9	0.048	-0.123	-0.787	0.905	Nucleus
TAF5 RNA polymerase II, TATA box binding protein (TBP)-associated factor, 100kDa	TAF5	--	-0.258	-0.829	-0.458	Nucleus
nucleolar protein 11	NOL11	-0.102	0.045	-0.831	-0.388	Nucleus
ubiquitin-conjugating enzyme E2I	UBE2I	0.104	0.205	-0.834	0.052	Nucleus
NHP2 ribonucleoprotein	NHP2	-0.151	-0.224	-0.847	0.115	Nucleus
RNA binding motif protein 28	RBM28	0.083	0.041	-0.854	-0.048	Nucleus
chromosome 11 open reading frame 84	C11orf84	--	--	-0.866	-0.301	Other
nucleolin	NCL	0.09	0.144	-0.913	0.11	Nucleus
jun proto-oncogene	JUN	--	--	-0.931	0.795	Nucleus
MORC family CW-type zinc finger 4	MORC4	--	--	-0.934	0.482	Other
Smad nuclear interacting protein 1	SNIP1	--	--	-0.964	-0.176	Nucleus
zinc finger CCCH-type containing 11A	ZC3H11A	-0.141	-0.046	-0.969	-0.386	Nucleus
proteasome (prosome, macropain) 26S subunit, non-ATPase, 7	PSMD7	0.059	0.141	-0.974	-0.342	Cytoplasm
nuclear receptor corepressor 1	NCOR1	-0.286	-0.075	-0.976	-0.377	Nucleus
DnaJ (Hsp40) homolog, subfamily C, member 9	DNAJC9	0.049	0.127	-0.988	-0.125	Other
zinc finger protein 106	ZFP106	--	--	-0.989	0.056	Cytoplasm
adenosine deaminase, RNA-specific	ADAR	0.018	0.06	-1.007	-0.996	Nucleus
activating transcription factor 6 beta	ATF6B	--	--	-1.007	-0.808	Nucleus
deoxynucleotidyltransferase, terminal, interacting protein 2	DNTTIP2	0.008	0.033	-1.041	-0.489	Nucleus
poly (ADP-ribose) polymerase 1	PARP1	-0.021	0.032	-1.045	-0.3	Nucleus
nuclear factor of activated T-cells, cytoplasmic, calcineurin-dependent 2	NFATC2	--	--	-1.051	-0.928	Nucleus
UTP3, small subunit (SSU) processome component, homolog (S. cerevisiae)	UTP3	-0.023	-0.239	-1.064	-0.881	Nucleus
WD repeat domain 43	WDR43	-0.008	0.164	-1.07	-0.272	Nucleus
small nuclear ribonucleoprotein polypeptide A'	SNRPA1	0.193	0.073	-1.082	-0.752	Nucleus
protein inhibitor of activated STAT, 1	PIAS1	--	--	-1.092	-0.604	Nucleus
histone cluster 1, H3a	HIST1H3A	0.032	0.032	-1.098	1.445	Nucleus
translocated promoter region, nuclear basket protein	TPR	0.041	-0.018	-1.112	-0.094	Nucleus
UTP14, U3 small nucleolar ribonucleoprotein, homolog A (yeast)	UTP14A	-0.149	-0.101	-1.129	0.18	Nucleus
B-cell CLL/lymphoma 11B (zinc finger protein)	BCL11B	--	--	-1.149	-0.924	Nucleus
Sp1 transcription factor	SP1	0.094	--	-1.152	-1.31	Nucleus
basic helix-loop-helix family, member e40	BHLHE40	--	--	-1.166	-0.565	Nucleus
nuclear receptor interacting protein 1	NRIP1	--	--	-1.166	-1.641	Nucleus
zinc finger protein 496	ZNF496	--	--	-1.168	0.871	Nucleus
interferon regulatory factor 2 binding protein-like	IRF2BPL	0.356	-0.363	-1.17	-0.49	Nucleus
zinc finger and BTB domain containing 44	ZBTB44	--	--	-1.175	-0.261	Other
tumor protein p53 binding protein 1	TP53BP1	-0.049	-0.193	-1.179	0.836	Nucleus
activating transcription factor 7	ATF7	--	--	-1.194	-2.016	Nucleus
zinc finger and BTB domain containing 1	ZBTB1	--	--	-1.202	0.406	Nucleus
programmed cell death 11	PDCD11	0.005	-0.077	-1.203	-0.363	Nucleus
CDKN1A interacting zinc finger protein 1	CIZ1	--	0.24	-1.215	-0.505	Nucleus
BCL6 corepressor	BCOR	0.021	--	-1.219	-1.162	Nucleus
KIAA1551	C12orf35	--	--	-1.219	-0.274	Other
zinc finger and BTB domain containing 25	ZBTB25	--	--	-1.222	0.41	Nucleus
DEAD (Asp-Glu-Ala-Asp) box polypeptide 27	DDX27	-0.111	-0.104	-1.225	-0.16	Nucleus
poly(rC) binding protein 1	PCBP1	0.101	0.007	-1.231	-0.204	Nucleus
ribosomal RNA processing 15 homolog (S. cerevisiae)	RRP15	0.209	0.174	-1.233	0.517	Nucleus
histone cluster 1, H4a	HIST1H4A	0.2	0.12	-1.241	0.855	Nucleus
NOP56 ribonucleoprotein	NOP56	0.084	0.04	-1.244	-0.109	Nucleus
polymerase (RNA) III (DNA directed) polypeptide E (80kD)	POLR3E	-0.216	--	-1.244	-0.848	Nucleus
DGCR8 microprocessor complex subunit	DGCR8	--	--	-1.249	-0.991	Nucleus
HEAT repeat containing 1	HEATR1	0.003	0.081	-1.255	-0.593	Nucleus
polymerase (RNA) III (DNA directed) polypeptide D, 44kDa	POLR3D	--	--	-1.256	-1.184	Nucleus
interferon regulatory factor 2 binding protein 1	IRF2BP1	-0.345	-0.065	-1.279	-0.747	Nucleus
LAS1-like (S. cerevisiae)	LAS1L	-0.295	-0.19	-1.28	-0.646	Nucleus
homeobox and leucine zipper encoding	HOMEZ	--	--	-1.291	-1.086	Nucleus
transcription factor binding to IGHM enhancer 3	TFE3	--	--	-1.307	-0.77	Nucleus
nuclear factor of activated T-cells 5, tonicity-responsive	NFAT5	-0.199	0.028	-1.316	-1.922	Nucleus
thyroid hormone receptor associated protein 3	THRAP3	0.094	0.055	-1.322	1.041	Nucleus
mastermind-like 1 (Drosophila)	MAML1	--	--	-1.349	-0.835	Nucleus
SIN3 transcription regulator family member A	SIN3A	-0.219	-0.168	-1.359	-0.592	Nucleus
coilin	COIL	-0.141	0.029	-1.363	-0.196	Nucleus
ets variant 6	ETV6	--	--	-1.394	-0.817	Nucleus
chromosome 17 open reading frame 85	C17orf85	-0.224	0	-1.4	-0.236	Nucleus
zinc finger protein 318	ZNF318	--	--	-1.4	0.16	Nucleus
lamin A/C	LMNA	-0.015	-0.067	-1.413	-1.126	Nucleus
zinc finger and BTB domain containing 2	ZBTB2	--	--	-1.413	0.318	Nucleus
prothymosin, alpha	PTMA	0.213	0.264	-1.417	-1.289	Nucleus
zinc finger protein 618	ZNF618	--	--	-1.42	-1.037	Other
v-maf avian musculoaponeurotic fibrosarcoma oncogene homolog F	MAFF	--	--	-1.424	-0.08	Nucleus
potassium channel tetramerization domain containing 1	KCTD1	0.082	0.297	-1.436	-0.195	Nucleus
SP100 nuclear antigen	SP100	0.215	0.304	-1.438	1.07	Nucleus
superkiller viralicidic activity 2-like 2 (S. cerevisiae)	SKIV2L2	-0.067	0.049	-1.445	-0.077	Nucleus
serine/arginine repetitive matrix 1	SRRM1	0.026	0.072	-1.451	-0.862	Nucleus
zinc finger and BTB domain containing 38	ZBTB38	-0.03	0.042	-1.451	-0.276	Nucleus
splicing factor 3b, subunit 1, 155kDa	SF3B1	-0.063	0.003	-1.465	-0.675	Nucleus
SWI/SNF related, matrix associated, actin dependent regulator of chromatin, subfamily a, member 1	SMARCA1	-0.208	-0.15	-1.469	-0.905	Nucleus
DnaJ (Hsp40) homolog, subfamily C, member 8	DNAJC8	0.085	0.139	-1.477	-0.226	Nucleus
general transcription factor IIIC, polypeptide 3, 102kDa	GTF3C3	-0.075	-0.185	-1.483	-1.114	Nucleus
topoisomerase (DNA) II alpha 170kDa	TOP2A	-0.368	-0.214	-1.486	-0.186	Nucleus
BEN domain containing 3	BEND3	--	--	-1.493	-0.447	Other
MYST/Esa1-associated factor 6	C1orf149	-0.133	0.153	-1.493	-0.851	Nucleus
nuclear receptor coactivator 2	NCOA2	--	0.15	-1.52	-1.663	Nucleus
YLP motif containing 1	YLPM1	-0.064	-0.02	-1.52	-0.434	Nucleus
transformer 2 alpha homolog (Drosophila)	TRA2A	-0.116	0.088	-1.521	-0.149	Nucleus
v-myb avian myeloblastosis viral oncogene homolog-like 2	MYBL2	--	--	-1.534	-0.398	Nucleus
ADNP homeobox 2	ADNP2	--	--	-1.535	-1.296	Other
nuclear factor I/C (CCAAT-binding transcription factor)	NFIC	-0.295	-0.517	-1.545	-1.73	Nucleus
pre-mRNA processing factor 3	PRPF3	-0.095	0.087	-1.552	-0.448	Nucleus
zinc finger, MYM-type 2	ZMYM2	-0.377	-0.022	-1.562	0.316	Nucleus
zinc finger and BTB domain containing 4	ZBTB4	--	--	-1.572	-0.713	Nucleus
exosome component 10	EXOSC10	0.092	0.016	-1.589	0.783	Nucleus
splicing factor 3a, subunit 1, 120kDa	SF3A1	-0.007	0.014	-1.602	-0.901	Nucleus
estrogen-related receptor alpha	ESRRA	--	--	-1.612	-1.362	Nucleus
interferon regulatory factor 2 binding protein 2	IRF2BP2	-0.508	-0.554	-1.614	-1.2	Nucleus
jun B proto-oncogene	JUNB	0.622	1.091	-1.614	-0.827	Nucleus
cAMP responsive element binding protein 3-like 2	CREB3L2	--	--	-1.618	-3.124	Nucleus
zinc finger protein 280D	ZNF280D	--	--	-1.644	-0.258	Other
forkhead box M1	FOXM1	--	--	-1.657	-0.714	Nucleus
SIN3 transcription regulator family member B	SIN3B	-0.201	--	-1.666	-0.854	Nucleus
histone cluster 2, H2aa3	HIST2H2AA3	0.136	0.115	-1.677	-0.556	Nucleus
zinc finger protein 638	ZNF638	-0.009	-0.029	-1.688	-0.574	Nucleus
lin-37 homolog (C. elegans)	LIN37	--	--	-1.691	-0.511	Nucleus
potassium channel tetramerization domain containing 15	KCTD15	-0.148	0.138	-1.707	-0.313	Other
BCL2-associated transcription factor 1	BCLAF1	0.11	0.201	-1.708	0.786	Nucleus
host cell factor C1 (VP16-accessory protein)	HCFC1	-0.036	0.083	-1.712	-1.067	Nucleus
lysine (K)-specific demethylase 1A	KDM1A	-0.045	-0.13	-1.712	-0.277	Nucleus
SWI/SNF related, matrix associated, actin dependent regulator of chromatin, subfamily a, member 5	SMARCA5	-0.032	0.004	-1.716	-1.159	Nucleus
marker of proliferation Ki-67	MKI67	-0.171	0.033	-1.723	-0.475	Nucleus
nucleophosmin (nucleolar phosphoprotein B23, numatrin)	NPM1	0.115	0.185	-1.725	-0.407	Nucleus
ligand dependent nuclear receptor interacting factor 1	LRIF1	--	--	-1.726	-1.495	Nucleus
thymopoietin	TMPO	0.087	0.225	-1.726	-0.953	Nucleus
NOP58 ribonucleoprotein	NOP58	0.22	0.075	-1.729	-0.404	Nucleus
zinc finger protein 202	ZNF202	--	--	-1.732	-1.022	Nucleus
zinc fingers and homeoboxes 3	ZHX3	--	--	-1.733	-0.94	Nucleus
Nipped-B homolog (Drosophila)	NIPBL	0.028	-0.149	-1.739	-0.688	Nucleus
integrator complex subunit 4	INTS4	-0.223	-0.081	-1.742	-2.296	Nucleus
heat shock transcription factor 2	HSF2	--	--	-1.746	-1.022	Nucleus
H2A histone family, member Y	H2AFY	0	0.083	-1.749	0.205	Nucleus
nuclear receptor binding SET domain protein 1	NSD1	--	--	-1.768	-0.734	Nucleus
zinc finger protein 148	ZNF148	--	-0.933	-1.792	-1.367	Nucleus
SAP domain containing ribonucleoprotein	SARNP	0.083	0.111	-1.797	-1.322	Nucleus
zinc finger protein 280C	ZNF280C	--	--	-1.816	-0.176	Nucleus
structural maintenance of chromosomes 1A	SMC1A	-0.045	0.019	-1.824	-0.801	Nucleus
SRY (sex determining region Y)-box 9	SOX9	--	--	-1.851	-2.275	Nucleus
RNA binding motif protein 8A	RBM8A	0.024	0.022	-1.856	-0.135	Nucleus
centromere protein Q	CENPQ	--	--	-1.863	-0.579	Other
AT rich interactive domain 2 (ARID, RFX-like)	ARID2	-0.169	-0.061	-1.865	-1.784	Nucleus
formin binding protein 4	FNBP4	-0.404	-0.194	-1.867	-0.652	Nucleus
zinc finger protein 24	ZNF24	-0.239	--	-1.876	-0.652	Nucleus
FOS-like antigen 2	FOSL2	--	--	-1.88	-0.862	Nucleus
SON DNA binding protein	SON	-0.068	0.011	-1.881	-0.838	Nucleus
chromosome 14 open reading frame 93	C14orf93	--	--	-1.884	-0.718	Other
minichromosome maintenance complex component 4	MCM4	0.032	0.103	-1.884	-1.521	Nucleus
SET domain, bifurcated 1	SETDB1	-0.389	-0.224	-1.887	0.65	Nucleus
BMS1 ribosome biogenesis factor	BMS1	-0.111	-0.084	-1.89	-1.716	Nucleus
zinc finger, MYM-type 4	ZMYM4	0.161	0.213	-1.896	-0.445	Other
GATA zinc finger domain containing 2B	GATAD2B	-0.329	-0.13	-1.897	-0.768	Nucleus
xeroderma pigmentosum, complementation group C	XPC	-0.122	-0.291	-1.897	-0.88	Nucleus
retinoblastoma binding protein 8	RBBP8	--	--	-1.903	-0.834	Nucleus
Myb/SANT-like DNA-binding domain containing 2	MSANTD2	--	--	-1.945	-1.679	Other
death inducer-obliterator 1	DIDO1	0.101	0.122	-1.946	-0.401	Nucleus
cell division cycle 5-like	CDC5L	-0.067	0.043	-1.95	-1.067	Nucleus
zinc finger protein 445	ZNF445	--	--	-1.953	0.551	Nucleus
structural maintenance of chromosomes 3	SMC3	0.014	0.143	-1.964	-0.509	Nucleus
myocyte enhancer factor 2D	MEF2D	-0.16	-0.238	-1.972	-1.412	Nucleus
zinc finger and BTB domain containing 20	ZBTB20	--	--	-1.975	-0.846	Nucleus
zinc finger protein 579	ZNF579	-0.229	-0.137	-1.986	-1.406	Nucleus
zinc finger protein 777	ZNF777	--	--	-1.986	-1.012	Other
SNW domain containing 1	SNW1	-0.237	-0.065	-1.988	-0.933	Nucleus
Fanconi anemia, complementation group I	FANCI	0.051	0.203	-1.995	-0.193	Nucleus
gem (nuclear organelle) associated protein 5	GEMIN5	0.046	0.122	-2.007	-0.908	Nucleus
zinc finger protein 281	ZNF281	--	-0.308	-2.008	-1.403	Nucleus
pogo transposable element with ZNF domain	POGZ	-0.201	0	-2.016	-1.338	Nucleus
zinc finger protein 532	ZNF532	--	--	-2.022	-0.513	Other
transcription factor 20 (AR1)	TCF20	-1.274	--	-2.024	-0.25	Nucleus
Kruppel-like factor 3 (basic)	KLF3	--	--	-2.026	-2.089	Nucleus
lysine (K)-specific methyltransferase 2D	MLL2	-0.188	-0.082	-2.026	-0.996	Nucleus
zinc finger with KRAB and SCAN domains 1	ZKSCAN1	--	--	-2.026	-1.679	Nucleus
general transcription factor IIIC, polypeptide 2, beta 110kDa	GTF3C2	0.133	-0.046	-2.033	-0.983	Nucleus
retinoid X receptor, alpha	RXRA	--	--	-2.033	-2.041	Nucleus
zinc finger protein 292	ZNF292	--	--	-2.036	-1.255	Nucleus
bromodomain adjacent to zinc finger domain, 2A	BAZ2A	-0.314	-0.208	-2.044	-1.719	Nucleus
centromere protein F, 350/400kDa	CENPF	-0.809	-0.695	-2.066	-1.779	Nucleus
DNA cross-link repair 1A	DCLRE1A	--	--	-2.066	-1.246	Nucleus
zinc finger protein 462	ZNF462	--	--	-2.067	-0.223	Nucleus
CSRP2 binding protein	CSRP2BP	--	--	-2.073	-1.537	Nucleus
general transcription factor IIIC, polypeptide 4, 90kDa	GTF3C4	-0.042	0.149	-2.074	-1.225	Nucleus
zinc finger, HIT-type containing 6	ZNHIT6	--	--	-2.075	-1.018	Other
retinoic acid induced 1	RAI1	-0.444	-0.366	-2.079	-1.003	Cytoplasm
CCCTC-binding factor (zinc finger protein)	CTCF	0.027	0.21	-2.088	-1.272	Nucleus
ZFP91 zinc finger protein	ZFP91	-0.064	0.017	-2.089	-1.277	Nucleus
small nuclear ribonucleoprotein 200kDa (U5)	SNRNP200	-0.178	-0.14	-2.093	-1.04	Nucleus
nucleoporin 153kDa	NUP153	-0.002	0.071	-2.094	-2.129	Nucleus
topoisomerase I binding, arginine/serine-rich, E3 ubiquitin protein ligase	TOPORS	--	--	-2.094	-0.344	Nucleus
stromal antigen 1	STAG1	0.103	-0.023	-2.095	-1.183	Nucleus
elongation factor Tu GTP binding domain containing 2	EFTUD2	-0.134	-0.069	-2.099	-1.383	Nucleus
SAFB-like, transcription modulator	SLTM	-0.07	-0.027	-2.106	-0.55	Nucleus
forkhead box A1	FOXA1	--	--	-2.11	-1.906	Nucleus
heat shock 70kDa protein 14	HSPA14	0.118	0.139	-2.11	-0.427	Cytoplasm
minichromosome maintenance complex component 2	MCM2	0.007	0.091	-2.11	-0.858	Nucleus
activating transcription factor 7 interacting protein	ATF7IP	0.837	--	-2.112	-0.103	Nucleus
ribosomal RNA processing 12 homolog (S. cerevisiae)	RRP12	-0.039	0.028	-2.112	-1.299	Nucleus
RAP1 interacting factor homolog (yeast)	RIF1	0.055	0.144	-2.114	-0.986	Nucleus
mediator complex subunit 7	MED7	--	0.189	-2.12	-1.59	Nucleus
high mobility group 20A	HMG20A	-0.204	-0.05	-2.124	-0.851	Nucleus
ligand dependent nuclear receptor corepressor	LCOR	--	--	-2.127	-1.709	Nucleus
pleckstrin homology domain interacting protein	PHIP	-0.041	-0.067	-2.128	-1.199	Nucleus
lysine (K)-specific methyltransferase 2C	MLL3	-0.114	--	-2.134	-1.183	Nucleus
zinc finger, ZZ-type containing 3	ZZZ3	--	--	-2.141	-1.482	Other
transcription elongation regulator 1	TCERG1	0.066	0.059	-2.144	-0.989	Nucleus
bromodomain containing 9	BRD9	--	--	-2.151	-1.608	Other
AT rich interactive domain 1B (SWI1-like)	ARID1B	-0.206	--	-2.152	-2.176	Nucleus
bromodomain adjacent to zinc finger domain, 1A	BAZ1A	-0.128	0.139	-2.153	-1.138	Nucleus
PDS5, regulator of cohesion maintenance, homolog B (S. cerevisiae)	PDS5B	0.09	0.06	-2.16	-1.355	Nucleus
chromosome 11 open reading frame 30	C11orf30	-0.364	-0.331	-2.161	-0.704	Nucleus
anaphase promoting complex subunit 4	ANAPC4	0.117	0.426	-2.165	-1.569	Nucleus
forkhead box K2	FOXK2	-0.081	0.122	-2.166	-1.1	Nucleus
PHD finger protein 12	PHF12	-0.451	-0.738	-2.17	-1.192	Nucleus
transcription factor AP-2 alpha (activating enhancer binding protein 2 alpha)	TFAP2A	--	--	-2.173	-1.332	Nucleus
E1A binding protein p400	EP400	-0.498	-0.447	-2.187	-1.709	Nucleus
general transcription factor IIi	GTF2I	--	--	-2.2	-0.445	Nucleus
RNA binding motif protein 25	RBM25	0.099	0.11	-2.202	-1.135	Nucleus
cell division cycle associated 2	CDCA2	-0.798	--	-2.207	-1.232	Nucleus
lysine (K)-specific demethylase 5A	KDM5A	--	--	-2.208	-0.933	Nucleus
glioma tumor suppressor candidate region gene 1	GLTSCR1	--	--	-2.209	-1.209	Extracellular Space
BEN domain containing 7	BEND7	--	--	-2.213	-0.235	Other
YEATS domain containing 2	YEATS2	--	--	-2.216	-1.355	Nucleus
histone cluster 1, H2ac	HIST1H2AC	0.154	0.104	-2.218	-0.708	Nucleus
PHD finger protein 14	PHF14	-0.345	-0.25	-2.223	-0.632	Other
AT rich interactive domain 1A (SWI-like)	ARID1A	0.01	0.053	-2.239	-1.907	Nucleus
integrator complex subunit 3	INTS3	-0.23	-0.291	-2.241	-2.179	Nucleus
Fanconi anemia, complementation group D2	FANCD2	0.032	0.159	-2.243	0.073	Nucleus
centromere protein O	CENPO	--	--	-2.247	-1.364	Other
SUZ12 polycomb repressive complex 2 subunit	SUZ12	0.096	0.023	-2.248	-1.003	Nucleus
general transcription factor IIIC, polypeptide 1, alpha 220kDa	GTF3C1	-0.284	-0.246	-2.264	-1.152	Nucleus
GATA zinc finger domain containing 2A	GATAD2A	-0.199	-0.059	-2.275	-0.714	Nucleus
TPX2, microtubule-associated	TPX2	-0.288	-0.222	-2.278	-0.897	Nucleus
zinc finger and BTB domain containing 5	ZBTB5	--	--	-2.282	-0.221	Nucleus
zinc finger and BTB domain containing 7A	ZBTB7A	--	--	-2.285	-1.118	Nucleus
RNA binding motif protein 26	RBM26	-0.055	0.027	-2.296	-0.802	Other
zinc finger protein 800	ZNF800	0.16	--	-2.305	-0.365	Other
PHD finger protein 20-like 1	PHF20L1	--	--	-2.309	-0.697	Other
zinc finger and BTB domain containing 21	ZNF295	--	--	-2.309	-1.64	Nucleus
nucleus accumbens associated 1, BEN and BTB (POZ) domain containing	NACC1	-0.427	--	-2.312	-1.769	Nucleus
zinc finger, MYM-type 3	ZMYM3	-0.461	-0.139	-2.314	-1.35	Nucleus
nuclear factor related to kappaB binding protein	NFRKB	--	-0.163	-2.316	-0.701	Nucleus
SWI/SNF related, matrix associated, actin dependent regulator of chromatin, subfamily c, member 1	SMARCC1	-0.152	0.171	-2.323	-1.84	Nucleus
bromodomain containing 4	BRD4	-0.38	-0.261	-2.33	-1.527	Nucleus
scaffold attachment factor B	SAFB	-0.011	0	-2.337	-1.467	Nucleus
high mobility group 20B	HMG20B	--	-0.502	-2.34	-0.907	Nucleus
AT hook containing transcription factor 1	AHCTF1	-0.046	-0.004	-2.342	-1.706	Nucleus
chromodomain helicase DNA binding protein 3	CHD3	-0.272	-0.152	-2.346	-0.757	Nucleus
centromere protein I	CENPI	--	--	-2.349	-1.853	Nucleus
REST corepressor 1	RCOR1	0.177	--	-2.349	-0.382	Nucleus
PHD finger protein 10	PHF10	--	--	-2.354	-1.758	Nucleus
interferon regulatory factor 2	IRF2	--	--	-2.357	-1.402	Nucleus
PR domain containing 2, with ZNF domain	PRDM2	--	--	-2.362	-1.805	Nucleus
zinc fingers and homeoboxes 1	ZHX1	--	--	-2.362	-0.023	Nucleus
histone cluster 2, H2ab	HIST2H2AB	0.056	0.092	-2.367	0.31	Nucleus
scaffold attachment factor B2	SAFB2	-0.056	0.061	-2.372	-1.329	Cytoplasm
zinc finger CCCH-type containing 13	ZC3H13	-0.098	-0.129	-2.375	-0.438	Extracellular Space
SWI/SNF related, matrix associated, actin dependent regulator of chromatin, subfamily a, member 2	SMARCA2	0.013	-0.108	-2.383	-1.771	Nucleus
zinc finger, MYND-type containing 11	ZMYND11	--	--	-2.39	-0.957	Nucleus
remodeling and spacing factor 1	RSF1	0.066	0.069	-2.393	-1.284	Nucleus
RAD21 homolog (S. pombe)	RAD21	0	-0.04	-2.394	-1.223	Nucleus
centromere protein H	CENPH	--	-0.021	-2.397	-2.108	Nucleus
MIS18 binding protein 1	MIS18BP1	--	--	-2.398	-0.915	Nucleus
megakaryoblastic leukemia (translocation) 1	MKL1	-1.145	--	-2.426	-1.74	Nucleus
l(3)mbt-like 2 (Drosophila)	L3MBTL2	--	--	-2.445	-0.879	Nucleus
zinc finger protein 282	ZNF282	--	--	-2.445	-1.594	Nucleus
topoisomerase (DNA) I	TOP1	0.023	0.078	-2.446	0.067	Nucleus
rearranged L-myc fusion	RLF	--	--	-2.451	-1.21	Nucleus
integrin beta 3 binding protein (beta3-endonexin)	ITGB3BP	--	--	-2.452	-1.512	Nucleus
bromodomain PHD finger transcription factor	BPTF	-0.212	0.011	-2.46	-1.528	Nucleus
basonuclin 2	BNC2	--	--	-2.464	-0.414	Nucleus
heterochromatin protein 1, binding protein 3	HP1BP3	0.039	-0.087	-2.464	-1.753	Nucleus
zinc finger protein 518A	ZNF518A	--	--	-2.464	-1.594	Other
ubiquitin specific peptidase 39	USP39	0	0.005	-2.466	-1.031	Nucleus
host cell factor C2	HCFC2	--	--	-2.482	-1.161	Nucleus
chromosome 5 open reading frame 24	C5orf24	--	--	-2.484	-1.498	Other
methyl-CpG binding domain protein 1	MBD1	--	--	-2.485	-1.603	Nucleus
claspin	CLSPN	--	--	-2.49	1.452	Nucleus
bromodomain adjacent to zinc finger domain, 1B	BAZ1B	-0.036	-0.004	-2.495	-1.508	Nucleus
H2A histone family, member Z	H2AFZ	-0.021	0.022	-2.504	0.492	Nucleus
inner centromere protein antigens 135/155kDa	INCENP	-1.041	-0.495	-2.505	-0.587	Nucleus
zinc finger protein 644	ZNF644	--	--	-2.545	-1.082	Nucleus
Wolf-Hirschhorn syndrome candidate 1-like 1	WHSC1L1	-0.633	-0.771	-2.569	-1.735	Nucleus
SWI/SNF related, matrix associated, actin dependent regulator of chromatin, subfamily c, member 2	SMARCC2	-0.055	-0.165	-2.575	-2.322	Nucleus
THO complex 1	THOC1	-0.17	-0.134	-2.575	-1.378	Nucleus
down-regulator of transcription 1, TBP-binding (negative cofactor 2)	DR1	0.239	0.073	-2.586	-1.232	Nucleus
centromere protein U	MLF1IP	--	--	-2.593	-1.437	Nucleus
activity-dependent neuroprotector homeobox	ADNP	-0.052	-0.022	-2.605	-1.279	Nucleus
MAP3K12 binding inhibitory protein 1	MBIP	--	--	-2.608	-1.946	Nucleus
lysine (K)-specific demethylase 5B	KDM5B	--	--	-2.621	-2.186	Nucleus
zinc finger E-box binding homeobox 1	ZEB1	-0.033	--	-2.624	-1.434	Nucleus
squamous cell carcinoma antigen recognized by T cells	SART1	-0.063	0.005	-2.629	-0.509	Nucleus
euchromatic histone-lysine N-methyltransferase 1	EHMT1	-0.261	-0.195	-2.636	-1.454	Nucleus
male-specific lethal 1 homolog (Drosophila)	MSL1	--	--	-2.642	-1.372	Nucleus
THO complex 2	THOC2	-0.118	-0.07	-2.647	-0.405	Nucleus
tripartite motif containing 28	TRIM28	-0.374	-0.163	-2.649	-1.812	Nucleus
breast cancer metastasis-suppressor 1-like	BRMS1L	--	--	-2.661	-0.979	Other
widely interspaced zinc finger motifs	WIZ	0.588	0.519	-2.682	-1.167	Nucleus
SATB homeobox 2	SATB2	--	--	-2.689	-2.208	Nucleus
zinc finger protein 592	ZNF592	-0.264	-0.369	-2.692	-1.535	Nucleus
euchromatic histone-lysine N-methyltransferase 2	EHMT2	-0.001	-0.333	-2.698	-1.79	Nucleus
fibrinogen silencer binding protein	FSBP	--	--	-2.699	-2.401	Nucleus
v-maf avian musculoaponeurotic fibrosarcoma oncogene homolog G	MAFG	--	0.339	-2.699	-1.763	Nucleus
AT rich interactive domain 4B (RBP1-like)	ARID4B	-0.102	0.015	-2.703	-1.902	Nucleus
MORC family CW-type zinc finger 2	MORC2	-0.254	0.043	-2.71	-1.24	Other
chromosome 10 open reading frame 12	C10orf12	--	--	-2.716	-1.565	Other
telomeric repeat binding factor 2, interacting protein	TERF2IP	-0.172	-0.173	-2.719	-2.049	Nucleus
zinc finger protein 444	ZNF444	--	--	-2.72	-1.176	Nucleus
bromodomain containing 7	BRD7	--	--	-2.722	-1.878	Nucleus
MGA, MAX dimerization protein	MGA	--	--	-2.726	-0.881	Nucleus
zinc fingers and homeoboxes 2	ZHX2	--	--	-2.728	-0.715	Nucleus
NACC family member 2, BEN and BTB (POZ) domain containing	NACC2	--	--	-2.731	-2.118	Nucleus
zinc finger protein 263	ZNF263	--	--	-2.734	-1.358	Nucleus
v-maf avian musculoaponeurotic fibrosarcoma oncogene homolog K	MAFK	--	--	-2.74	-1.465	Nucleus
Kruppel-like factor 5 (intestinal)	KLF5	--	--	-2.742	-1.634	Nucleus
Sin3A-associated protein, 130kDa	SAP130	0.176	-0.148	-2.746	-1.163	Nucleus
chromosome alignment maintaining phosphoprotein 1	CHAMP1	-0.163	-0.024	-2.752	-1.696	Nucleus
nuclear mitotic apparatus protein 1	NUMA1	-0.061	-0.208	-2.76	-1.625	Nucleus
vesicle-associated membrane protein 5	VAMP5	--	--	-2.776	-1.68	Plasma Membrane
TCF3 (E2A) fusion partner (in childhood Leukemia)	TFPT	--	--	-2.795	-0.342	Nucleus
IK cytokine, down-regulator of HLA II	IK	0.032	-0.164	-2.802	-0.943	Extracellular Space
pre-mRNA processing factor 8	PRPF8	-0.317	-0.263	-2.812	-1.336	Nucleus
glyoxylate reductase 1 homolog (Arabidopsis)	GLYR1	0.055	-0.125	-2.828	-1.553	Other
SWI/SNF related, matrix associated, actin dependent regulator of chromatin, subfamily e, member 1	SMARCE1	-0.023	0.268	-2.866	-2.095	Nucleus
CCAAT/enhancer binding protein (C/EBP), beta	CEBPB	-0.368	-1.44	-2.869	-2.734	Nucleus
CCAAT/enhancer binding protein (C/EBP), delta	CEBPD	--	--	-2.872	-2.965	Nucleus
structural maintenance of chromosomes flexible hinge domain containing 1	SMCHD1	0.148	0.221	-2.885	-1.345	Nucleus
Myb/SANT-like DNA-binding domain containing 4 with coiled-coils	MSANTD4	--	--	-2.912	-1.779	Nucleus
PDS5, regulator of cohesion maintenance, homolog A (S. cerevisiae)	PDS5A	-0.018	0.056	-2.92	-1.448	Nucleus
cut-like homeobox 1	CUX1	-0.062	-0.229	-2.943	-1.929	Nucleus
suppressor of Ty 3 homolog (S. cerevisiae)	SUPT3H	--	--	-2.951	-2.109	Nucleus
suppressor of Ty 7 (S. cerevisiae)-like	SUPT7L	--	--	-2.963	-1.534	Nucleus
centromere protein B, 80kDa	CENPB	0.012	0.214	-2.966	-1.908	Nucleus
zinc finger homeobox 3	ZFHX3	-0.112	-0.061	-2.968	-2.126	Nucleus
chromodomain helicase DNA binding protein 4	CHD4	-0.126	-0.049	-3.01	-1.732	Nucleus
zinc finger protein 687	ZNF687	-0.544	-0.26	-3.013	-1.457	Nucleus
chromobox homolog 5	CBX5	0.085	0.077	-3.014	-1.307	Nucleus
centromere protein C	CENPC	--	-0.034	-3.015	-1.76	Nucleus
mbt domain containing 1	MBTD1	--	--	-3.016	-1.208	Other
BCL6 corepressor-like 1	BCORL1	--	--	-3.021	-1.561	Nucleus
DEAD (Asp-Glu-Ala-Asp) box polypeptide 23	DDX23	-0.069	-0.128	-3.041	-1.206	Nucleus
tripartite motif containing 24	TRIM24	-0.018	0.262	-3.051	-2.591	Nucleus
forkhead box P4	FOXP4	--	--	-3.072	-2.559	Nucleus
centromere protein T	CENPT	--	--	-3.097	-1.957	Cytoplasm
AT rich interactive domain 4A (RBP1-like)	ARID4A	--	-0.003	-3.102	-2.025	Nucleus
Myb-related transcription factor, partner of profilin	MYPOP	--	--	-3.106	-1.115	Nucleus
ras responsive element binding protein 1	RREB1	--	--	-3.111	-1.884	Nucleus
nuclear receptor coactivator 3	NCOA3	-0.307	-0.407	-3.131	-1.967	Nucleus
jun D proto-oncogene	JUND	--	--	-3.135	-2.499	Nucleus
bromodomain containing 8	BRD8	-0.083	--	-3.193	-2.163	Nucleus
polybromo 1	PBRM1	-0.072	-0.16	-3.219	-2.597	Nucleus
nuclear factor, interleukin 3 regulated	NFIL3	--	--	-3.284	-2.63	Nucleus
zinc finger protein 646	ZNF646	--	--	-3.303	-1.669	Nucleus
PR domain containing 11	PRDM11	--	--	-3.323	-1.665	Other
CCAAT/enhancer binding protein (C/EBP), alpha	CEBPA	--	--	-3.359	-2.264	Nucleus
GTF2I repeat domain containing 1	GTF2IRD1	-0.779	--	-3.4	-1.756	Nucleus

## Sheet: S1 and S2 Enrichr
														Note: (a) bar length represents Enrichr 'combined score': log of the p-value from the Fisher exact test multiplied by z-score of deviation from expected rank. (b) lighter colors indicate increased significance.

## Sheet: Specific S1 changers
PROTEIN NAMES	GENE NAMES	S1 CRU H/M log2 change	S2 CRU H/M log2 change	S1 PUR H/M log2 change	S2 PUR H/M log2 change	LOCATION
activating transcription factor 7 interacting protein	ATF7IP	0.837	--	-2.112	-0.103	Nucleus
B-cell CLL/lymphoma 11B (zinc finger protein)	BCL11B	--	--	-1.149	-0.924	Nucleus
BCL2-associated transcription factor 1	BCLAF1	0.11	0.201	-1.708	0.786	Nucleus
BEN domain containing 3	BEND3	--	--	-1.493	-0.447	Other
BEN domain containing 7	BEND7	--	--	-2.213	-0.235	Other
basic helix-loop-helix family, member e40	BHLHE40	--	--	-1.166	-0.565	Nucleus
basonuclin 2	BNC2	--	--	-2.464	-0.414	Nucleus
bromodomain containing 3	BRD3	-0.072	0.056	2.287	0.23	Nucleus
breast cancer metastasis-suppressor 1-like	BRMS1L	--	--	-2.661	-0.979	Other
chromosome 11 open reading frame 30	C11orf30	-0.364	-0.331	-2.161	-0.704	Nucleus
KIAA1551	C12orf35	--	--	-1.219	-0.274	Other
chromosome 14 open reading frame 93	C14orf93	--	--	-1.884	-0.718	Other
chromosome 17 open reading frame 85	C17orf85	-0.224	0	-1.4	-0.236	Nucleus
MYST/Esa1-associated factor 6	C1orf149	-0.133	0.153	-1.493	-0.851	Nucleus
cell division cycle 5-like	CDC5L	-0.067	0.043	-1.95	-1.067	Nucleus
centromere protein Q	CENPQ	--	--	-1.863	-0.579	Other
chromodomain helicase DNA binding protein 3	CHD3	-0.272	-0.152	-2.346	-0.757	Nucleus
chromodomain helicase DNA binding protein 9	CHD9	-0.503	--	3.53	0.189	Cytoplasm
CDKN1A interacting zinc finger protein 1	CIZ1	--	0.24	-1.215	-0.505	Nucleus
claspin	CLSPN	--	--	-2.49	1.452	Nucleus
coilin	COIL	-0.141	0.029	-1.363	-0.196	Nucleus
DEAD (Asp-Glu-Ala-Asp) box polypeptide 27	DDX27	-0.111	-0.104	-1.225	-0.16	Nucleus
DGCR8 microprocessor complex subunit	DGCR8	--	--	-1.249	-0.991	Nucleus
death inducer-obliterator 1	DIDO1	0.101	0.122	-1.946	-0.401	Nucleus
DnaJ (Hsp40) homolog, subfamily C, member 8	DNAJC8	0.085	0.139	-1.477	-0.226	Nucleus
ets variant 6	ETV6	--	--	-1.394	-0.817	Nucleus
exosome component 10	EXOSC10	0.092	0.016	-1.589	0.783	Nucleus
Fanconi anemia, complementation group D2	FANCD2	0.032	0.159	-2.243	0.073	Nucleus
Fanconi anemia, complementation group I	FANCI	0.051	0.203	-1.995	-0.193	Nucleus
formin binding protein 4	FNBP4	-0.404	-0.194	-1.867	-0.652	Nucleus
FOS-like antigen 2	FOSL2	--	--	-1.88	-0.862	Nucleus
forkhead box K2	FOXK2	-0.081	0.122	-2.166	-1.1	Nucleus
forkhead box M1	FOXM1	--	--	-1.657	-0.714	Nucleus
GATA zinc finger domain containing 2A	GATAD2A	-0.199	-0.059	-2.275	-0.714	Nucleus
GATA zinc finger domain containing 2B	GATAD2B	-0.329	-0.13	-1.897	-0.768	Nucleus
gem (nuclear organelle) associated protein 5	GEMIN5	0.046	0.122	-2.007	-0.908	Nucleus
general transcription factor IIi	GTF2I	--	--	-2.2	-0.445	Nucleus
general transcription factor IIIC, polypeptide 2, beta 110kDa	GTF3C2	0.133	-0.046	-2.033	-0.983	Nucleus
general transcription factor IIIC, polypeptide 3, 102kDa	GTF3C3	-0.075	-0.185	-1.483	-1.114	Nucleus
H2A histone family, member Y	H2AFY	0	0.083	-1.749	0.205	Nucleus
H2A histone family, member Z	H2AFZ	-0.021	0.022	-2.504	0.492	Nucleus
host cell factor C1 (VP16-accessory protein)	HCFC1	-0.036	0.083	-1.712	-1.067	Nucleus
HEAT repeat containing 1	HEATR1	0.003	0.081	-1.255	-0.593	Nucleus
histone cluster 1, H2ac	HIST1H2AC	0.154	0.104	-2.218	-0.708	Nucleus
histone cluster 1, H3a	HIST1H3A	0.032	0.032	-1.098	1.445	Nucleus
histone cluster 1, H4a	HIST1H4A	0.2	0.12	-1.241	0.855	Nucleus
histone cluster 2, H2aa3	HIST2H2AA3	0.136	0.115	-1.677	-0.556	Nucleus
histone cluster 2, H2ab	HIST2H2AB	0.056	0.092	-2.367	0.31	Nucleus
high mobility group 20A	HMG20A	-0.204	-0.05	-2.124	-0.851	Nucleus
high mobility group 20B	HMG20B	--	-0.502	-2.34	-0.907	Nucleus
homeobox and leucine zipper encoding	HOMEZ	--	--	-1.291	-1.086	Nucleus
heat shock transcription factor 2	HSF2	--	--	-1.746	-1.022	Nucleus
heat shock 70kDa protein 14	HSPA14	0.118	0.139	-2.11	-0.427	Cytoplasm
IK cytokine, down-regulator of HLA II	IK	0.032	-0.164	-2.802	-0.943	Extracellular Space
interleukin enhancer binding factor 2	ILF2	0.058	-0.019	3.251	0.982	Nucleus
inner centromere protein antigens 135/155kDa	INCENP	-1.041	-0.495	-2.505	-0.587	Nucleus
interferon regulatory factor 2 binding protein 1	IRF2BP1	-0.345	-0.065	-1.279	-0.747	Nucleus
interferon regulatory factor 2 binding protein-like	IRF2BPL	0.356	-0.363	-1.17	-0.49	Nucleus
jun B proto-oncogene	JUNB	0.622	1.091	-1.614	-0.827	Nucleus
potassium channel tetramerization domain containing 1	KCTD1	0.082	0.297	-1.436	-0.195	Nucleus
potassium channel tetramerization domain containing 15	KCTD15	-0.148	0.138	-1.707	-0.313	Other
lysine (K)-specific demethylase 1A	KDM1A	-0.045	-0.13	-1.712	-0.277	Nucleus
lysine (K)-specific demethylase 5A	KDM5A	--	--	-2.208	-0.933	Nucleus
l(3)mbt-like 2 (Drosophila)	L3MBTL2	--	--	-2.445	-0.879	Nucleus
LAS1-like (S. cerevisiae)	LAS1L	-0.295	-0.19	-1.28	-0.646	Nucleus
lin-37 homolog (C. elegans)	LIN37	--	--	-1.691	-0.511	Nucleus
v-maf avian musculoaponeurotic fibrosarcoma oncogene homolog F	MAFF	--	--	-1.424	-0.08	Nucleus
mastermind-like 1 (Drosophila)	MAML1	--	--	-1.349	-0.835	Nucleus
minichromosome maintenance complex component 2	MCM2	0.007	0.091	-2.11	-0.858	Nucleus
MGA, MAX dimerization protein	MGA	--	--	-2.726	-0.881	Nucleus
MIS18 binding protein 1	MIS18BP1	--	--	-2.398	-0.915	Nucleus
marker of proliferation Ki-67	MKI67	-0.171	0.033	-1.723	-0.475	Nucleus
lysine (K)-specific methyltransferase 2D	MLL2	-0.188	-0.082	-2.026	-0.996	Nucleus
myeloid/lymphoid or mixed-lineage leukemia (trithorax homolog, Drosophila); translocated to, 1	MLLT1	0.289	0.205	1.89	0.55	Nucleus
v-myb avian myeloblastosis viral oncogene homolog-like 2	MYBL2	--	--	-1.534	-0.398	Nucleus
Myb-related transcription factor, partner of profilin	MYPOP	--	--	-3.106	-1.115	Nucleus
nuclear factor related to kappaB binding protein	NFRKB	--	-0.163	-2.316	-0.701	Nucleus
Nipped-B homolog (Drosophila)	NIPBL	0.028	-0.149	-1.739	-0.688	Nucleus
NOP56 ribonucleoprotein	NOP56	0.084	0.04	-1.244	-0.109	Nucleus
NOP58 ribonucleoprotein	NOP58	0.22	0.075	-1.729	-0.404	Nucleus
nucleophosmin (nucleolar phosphoprotein B23, numatrin)	NPM1	0.115	0.185	-1.725	-0.407	Nucleus
nuclear receptor binding SET domain protein 1	NSD1	--	--	-1.768	-0.734	Nucleus
poly(rC) binding protein 1	PCBP1	0.101	0.007	-1.231	-0.204	Nucleus
programmed cell death 11	PDCD11	0.005	-0.077	-1.203	-0.363	Nucleus
PHD finger protein 14	PHF14	-0.345	-0.25	-2.223	-0.632	Other
PHD finger protein 20-like 1	PHF20L1	--	--	-2.309	-0.697	Other
polymerase (RNA) III (DNA directed) polypeptide E (80kD)	POLR3E	-0.216	--	-1.244	-0.848	Nucleus
pre-mRNA processing factor 3	PRPF3	-0.095	0.087	-1.552	-0.448	Nucleus
retinoic acid induced 1	RAI1	-0.444	-0.366	-2.079	-1.003	Cytoplasm
retinoblastoma binding protein 8	RBBP8	--	--	-1.903	-0.834	Nucleus
RNA binding motif protein 26	RBM26	-0.055	0.027	-2.296	-0.802	Other
RNA binding motif protein 8A	RBM8A	0.024	0.022	-1.856	-0.135	Nucleus
REST corepressor 1	RCOR1	0.177	--	-2.349	-0.382	Nucleus
RAP1 interacting factor homolog (yeast)	RIF1	0.055	0.144	-2.114	-0.986	Nucleus
ribosomal RNA processing 15 homolog (S. cerevisiae)	RRP15	0.209	0.174	-1.233	0.517	Nucleus
squamous cell carcinoma antigen recognized by T cells	SART1	-0.063	0.005	-2.629	-0.509	Nucleus
SET domain, bifurcated 1	SETDB1	-0.389	-0.224	-1.887	0.65	Nucleus
splicing factor 3a, subunit 1, 120kDa	SF3A1	-0.007	0.014	-1.602	-0.901	Nucleus
splicing factor 3b, subunit 1, 155kDa	SF3B1	-0.063	0.003	-1.465	-0.675	Nucleus
SIN3 transcription regulator family member A	SIN3A	-0.219	-0.168	-1.359	-0.592	Nucleus
SIN3 transcription regulator family member B	SIN3B	-0.201	--	-1.666	-0.854	Nucleus
superkiller viralicidic activity 2-like 2 (S. cerevisiae)	SKIV2L2	-0.067	0.049	-1.445	-0.077	Nucleus
SAFB-like, transcription modulator	SLTM	-0.07	-0.027	-2.106	-0.55	Nucleus
SWI/SNF related, matrix associated, actin dependent regulator of chromatin, subfamily a, member 1	SMARCA1	-0.208	-0.15	-1.469	-0.905	Nucleus
structural maintenance of chromosomes 1A	SMC1A	-0.045	0.019	-1.824	-0.801	Nucleus
structural maintenance of chromosomes 3	SMC3	0.014	0.143	-1.964	-0.509	Nucleus
small nuclear ribonucleoprotein 200kDa (U5)	SNRNP200	-0.178	-0.14	-2.093	-1.04	Nucleus
SNW domain containing 1	SNW1	-0.237	-0.065	-1.988	-0.933	Nucleus
SON DNA binding protein	SON	-0.068	0.011	-1.881	-0.838	Nucleus
SP100 nuclear antigen	SP100	0.215	0.304	-1.438	1.07	Nucleus
serine/arginine repetitive matrix 1	SRRM1	0.026	0.072	-1.451	-0.862	Nucleus
small ubiquitin-like modifier 3	SUMO3	--	0.151	1.08	0.073	Nucleus
SUZ12 polycomb repressive complex 2 subunit	SUZ12	0.096	0.023	-2.248	-1.003	Nucleus
transcription elongation regulator 1	TCERG1	0.066	0.059	-2.144	-0.989	Nucleus
transcription factor 20 (AR1)	TCF20	-1.274	--	-2.024	-0.25	Nucleus
transcription factor binding to IGHM enhancer 3	TFE3	--	--	-1.307	-0.77	Nucleus
TCF3 (E2A) fusion partner (in childhood Leukemia)	TFPT	--	--	-2.795	-0.342	Nucleus
THO complex 2	THOC2	-0.118	-0.07	-2.647	-0.405	Nucleus
thyroid hormone receptor associated protein 3	THRAP3	0.094	0.055	-1.322	1.041	Nucleus
thymopoietin	TMPO	0.087	0.225	-1.726	-0.953	Nucleus
trinucleotide repeat containing 18	TNRC18	--	--	2.019	0.592	Other
topoisomerase (DNA) I	TOP1	0.023	0.078	-2.446	0.067	Nucleus
topoisomerase (DNA) II alpha 170kDa	TOP2A	-0.368	-0.214	-1.486	-0.186	Nucleus
topoisomerase I binding, arginine/serine-rich, E3 ubiquitin protein ligase	TOPORS	--	--	-2.094	-0.344	Nucleus
tumor protein p53 binding protein 1	TP53BP1	-0.049	-0.193	-1.179	0.836	Nucleus
translocated promoter region, nuclear basket protein	TPR	0.041	-0.018	-1.112	-0.094	Nucleus
TPX2, microtubule-associated	TPX2	-0.288	-0.222	-2.278	-0.897	Nucleus
transformer 2 alpha homolog (Drosophila)	TRA2A	-0.116	0.088	-1.521	-0.149	Nucleus
ubiquitin specific peptidase 39	USP39	0	0.005	-2.466	-1.031	Nucleus
UTP14, U3 small nucleolar ribonucleoprotein, homolog A (yeast)	UTP14A	-0.149	-0.101	-1.129	0.18	Nucleus
xeroderma pigmentosum, complementation group C	XPC	-0.122	-0.291	-1.897	-0.88	Nucleus
YLP motif containing 1	YLPM1	-0.064	-0.02	-1.52	-0.434	Nucleus
zinc finger and BTB domain containing 1	ZBTB1	--	--	-1.202	0.406	Nucleus
zinc finger and BTB domain containing 2	ZBTB2	--	--	-1.413	0.318	Nucleus
zinc finger and BTB domain containing 20	ZBTB20	--	--	-1.975	-0.846	Nucleus
zinc finger and BTB domain containing 25	ZBTB25	--	--	-1.222	0.41	Nucleus
zinc finger and BTB domain containing 38	ZBTB38	-0.03	0.042	-1.451	-0.276	Nucleus
zinc finger and BTB domain containing 4	ZBTB4	--	--	-1.572	-0.713	Nucleus
zinc finger and BTB domain containing 44	ZBTB44	--	--	-1.175	-0.261	Other
zinc finger and BTB domain containing 5	ZBTB5	--	--	-2.282	-0.221	Nucleus
zinc finger and BTB domain containing 7A	ZBTB7A	--	--	-2.285	-1.118	Nucleus
zinc finger CCCH-type containing 13	ZC3H13	-0.098	-0.129	-2.375	-0.438	Extracellular Space
zinc fingers and homeoboxes 1	ZHX1	--	--	-2.362	-0.023	Nucleus
zinc fingers and homeoboxes 2	ZHX2	--	--	-2.728	-0.715	Nucleus
zinc fingers and homeoboxes 3	ZHX3	--	--	-1.733	-0.94	Nucleus
zinc finger, MIZ-type containing 1	ZMIZ1	0.032	0.194	1.459	0.873	Nucleus
zinc finger, MIZ-type containing 2	ZMIZ2	--	--	1.893	1.098	Nucleus
zinc finger, MYM-type 2	ZMYM2	-0.377	-0.022	-1.562	0.316	Nucleus
zinc finger, MYM-type 4	ZMYM4	0.161	0.213	-1.896	-0.445	Other
zinc finger, MYND-type containing 11	ZMYND11	--	--	-2.39	-0.957	Nucleus
zinc finger protein 202	ZNF202	--	--	-1.732	-1.022	Nucleus
zinc finger protein 24	ZNF24	-0.239	--	-1.876	-0.652	Nucleus
zinc finger protein 280C	ZNF280C	--	--	-1.816	-0.176	Nucleus
zinc finger protein 280D	ZNF280D	--	--	-1.644	-0.258	Other
zinc finger protein 318	ZNF318	--	--	-1.4	0.16	Nucleus
zinc finger protein 445	ZNF445	--	--	-1.953	0.551	Nucleus
zinc finger protein 462	ZNF462	--	--	-2.067	-0.223	Nucleus
zinc finger protein 496	ZNF496	--	--	-1.168	0.871	Nucleus
zinc finger protein 532	ZNF532	--	--	-2.022	-0.513	Other
zinc finger protein 618	ZNF618	--	--	-1.42	-1.037	Other
zinc finger protein 638	ZNF638	-0.009	-0.029	-1.688	-0.574	Nucleus
zinc finger protein 644	ZNF644	--	--	-2.545	-1.082	Nucleus
zinc finger protein 777	ZNF777	--	--	-1.986	-1.012	Other
zinc finger protein 800	ZNF800	0.16	--	-2.305	-0.365	Other
zinc finger, HIT-type containing 6	ZNHIT6	--	--	-2.075	-1.018	Other

## Sheet: Specific S2 changers
PROTEIN NAMES	GENE NAMES	S1 CRU H/M log2 change	S2 CRU H/M log2 change	S1 PUR H/M log2 change	S2 PUR H/M log2 change	LOCATION
ankyrin repeat domain 11	ANKRD11	--	--	0.956	2.639	Nucleus
alpha thalassemia/mental retardation syndrome X-linked	ATRX	0.031	-0.332	0.008	2.042	Nucleus
SLX4 interacting protein	C20orf94	--	--	0.71	1.881	Other
caspase 8 associated protein 2	CASP8AP2	--	--	0.939	3.375	Nucleus
cell division cycle and apoptosis regulator 1	CCAR1	0.085	-0.004	-0.209	-1.271	Nucleus
claspin	CLSPN	--	--	-2.49	1.452	Nucleus
dihydropyrimidinase-like 5	DPYSL5	-0.06	-0.008	-0.324	1.544	Cytoplasm
excision repair cross-complementing rodent repair deficiency, complementation group 4	ERCC4	--	-0.051	0.828	2.12	Nucleus
ESF1, nucleolar pre-rRNA processing protein, homolog (S. cerevisiae)	ESF1	0.123	0.24	0.096	2.443	Nucleus
family with sequence similarity 178, member A	FAM178A	--	--	-0.536	1.173	Other
histone cluster 1, H3a	HIST1H3A	0.032	0.032	-1.098	1.445	Nucleus
histone cluster 2, H3c	HIST2H3A	0.076	-0.092	-0.435	1.862	Nucleus
M-phase phosphoprotein 6	MPHOSPH6	0.119	0.287	-0.52	1.306	Nucleus
M-phase phosphoprotein 8	MPHOSPH8	-0.196	-0.075	0.488	1.189	Nucleus
non-SMC condensin II complex, subunit H2	NCAPH2	--	--	1.001	1.149	Nucleus
nuclear protein, ataxia-telangiectasia locus	NPAT	--	--	-0.149	2.087	Nucleus
pinin, desmosome associated protein	PNN	-0.046	0.189	0.738	1.878	Plasma Membrane
polymerase (RNA) II (DNA directed) polypeptide A, 220kDa	POLR2A	-0.534	-0.216	0.636	1.67	Nucleus
Sin3A-associated protein, 18kDa	SAP18	-0.081	0.068	-0.072	2.588	Nucleus
SLX4 structure-specific endonuclease subunit	SLX4	--	--	0.736	1.638	Nucleus
SWI/SNF-related, matrix-associated actin-dependent regulator of chromatin, subfamily a, containing DEAD/H box 1	SMARCAD1	0.019	0.046	0.126	1.334	Nucleus
structural maintenance of chromosomes 2	SMC2	0.094	0.178	1.056	1.917	Nucleus
S1 RNA binding domain 1	SRBD1	-0.059	0.148	-0.214	1.767	Other
serine/arginine repetitive matrix 2	SRRM2	-0.203	-0.155	0.231	2.78	Nucleus
ubinuclein 2	UBN2	--	--	-0.786	2.22	Nucleus
zinc finger, MYM-type 1	ZMYM1	--	--	0.785	1.124	Other
