# Supplementary material for: Global Reprogramming of Host SUMOylation during Influenza Virus Infection
Source: Cell Rep. 2015 Nov 5;13(7):1467–80. doi: 10.1016/j.celrep.2015.10.001 (PMC4660286; doi:10.1016/j.celrep.2015.10.001)
Supplement: Table S4. Summary of Common SUMO Targets in A549s and the Overlap with Previous SUMO Site-Specific Proteomic Mapping Studies, Related to Figure 3 [file mmc5.xlsx]

## Sheet: Info
	Experiments:
	S1) A549 cells overexpressing either TAP only or TAP-SUMO1 were infected with IAV (MOI of 2 PFU/cell) for 10h
	S2) A549 cells overexpressing either TAP only or TAP-SUMO2 were infected with IAV (MOI of 2 PFU/cell) for 10h
	SILAC experimental setup S1:						SILAC experimental setup S2:
	L (light): A549/TAP infected with IAV						L (light): A549/TAP infected with IAV
	M (medium): A549/TAP-SUMO1 not infected (mock)						M (medium): A549/TAP-SUMO2 not infected (mock)
	H (heavy): A549/TAP-SUMO1 infected with IAV						H (heavy): A549/TAP-SUMO2 infected with IAV
	Guide to tabs:
	Essential acronyms:
	PUR - values or other data related to TAP-purified samples (purified)
	Tab 'S1 and S2 substrates with sites' (506 hits): proteins qualified as common substrates of SUMO1 and SUMO2.
	SUMO substrates with sites mapped by the following SUMO site-specific analyses are indicated with '+':
	Matic2010		Matic, I. et al. Mol Cell. 39, 641–652 (2010).
	Hendriks2014		Hendriks, I. A. et al. Nat Struct Mol Biol. 21, 927–936 (2014).
	Impens2014		Impens, F. et al. Proc Natl Acad Sci U S A. 111, 12432-12437 (2014).
	Lamoliatte2014		Lamoliatte, F. et al. Nat Commun. 13;5:5409 (2014).
	Schimmel2014		Schimmel, J. et al. Mol Cell. 53, 1053–1066 (2014).
	Tammsalu2014		Tammsalu, T. et al. Sci Signal. 7, rs2 (2014).
	Hendriks2015a		Hendriks, I. A. et al. Nat Commun. 15;6:7289 (2015).
	Hendriks2015b		Hendriks, I. A. et al. Cell Rep. pii: S2211-1247(15)00179-5 (2015).
	Xiao2015		Xiao, Z. et al. Mol Cell Proteomics. 14, 1419-1434 (2015).
	Additional information:
	Changes to substrate SUMOylation are indicated with colored fonts - increased (red), unchanged (black)
	and decreased (blue).
	Changes in substrate SUMOylation are determined (and sortable) by PUR H/M log2 ratio.
	Cut-off ratios defining changes in SUMO1 modification (PUR H/M log2 ratios):
	a) ≤-1.08 (decreased SUMOylation)
	b) -1.07 to 1.07 (unchanged SUMOylation)
	c) ≥1.08 (increased SUMOylation)
	Cut-off ratios defining changes in SUMO2 modification (PUR H/M log2 ratios):
	a) ≤-1.12 (decreased SUMOylation)
	b) -1.11 to 1.11 (unchanged SUMOylation)
	c) ≥1.12 (increased SUMOylation)
	NOTE: for more information see experimental procedures section of the manuscript

## Sheet: S1 and S2 substrates with sites
PROTEIN NAMES	GENE NAMES	S1 PUR H/M log2 change	S2 PUR H/M log2 change	STUDIES WITH SITES MAPPED (x/9)	SUMO SITES* Matic2010	SUMO SITES* Hendriks2014	SUMO SITES* Impens2014	SUMO SITES* Lamoliatte2014	SUMO SITES* Schimmel2014	SUMO SITES* Tammsalu2014	SUMO SITES* Hendriks2015a	SUMO SITES* Hendriks2015b	SUMO SITES* Xiao2015	*SUMO sites were mapped for the indicated proteins - see original studies for details of the specific SUMO sites mapped, peptides identified, and protein isoform.
apoptotic chromatin condensation inducer 1	ACIN1	-0.776	0.283	8	+	+	+	+	+		+	+	+
adenosine deaminase, RNA-specific	ADAR	-1.007	-0.996	7	+	+	+		+	+		+	+
activity-dependent neuroprotector homeobox	ADNP	-2.605	-1.279	4		+					+	+	+
ADNP homeobox 2	ADNP2	-1.535	-1.296	1			+
AF4/FMR2 family, member 4	AFF4	2.338	2.962	1		+
AT hook containing transcription factor 1	AHCTF1	-2.342	-1.706	0
AHNAK nucleoprotein	AHNAK	0.423	0.329	5	+	+	+				+		+
AHNAK nucleoprotein 2	AHNAK2	0.431	0.364	3		+					+	+
anaphase promoting complex subunit 4	ANAPC4	-2.165	-1.569	1							+
ankyrin repeat domain 11	ANKRD11	0.956	2.639	2		+		+
acidic (leucine-rich) nuclear phosphoprotein 32 family, member B	ANP32B	1.917	2.737	1		+
annexin A1	ANXA1	-0.197	-0.36	3		+	+					+
Rho GDP dissociation inhibitor (GDI) alpha	ARHGDIA	0.629	0.022	2			+				+
AT rich interactive domain 1A (SWI-like)	ARID1A	-2.239	-1.907	0
AT rich interactive domain 1B (SWI1-like)	ARID1B	-2.152	-2.176	0
AT rich interactive domain 2 (ARID, RFX-like)	ARID2	-1.865	-1.784	0
AT rich interactive domain 4A (RBP1-like)	ARID4A	-3.102	-2.025	4		+					+	+	+
AT rich interactive domain 4B (RBP1-like)	ARID4B	-2.703	-1.902	5	+	+					+	+	+
activating transcription factor 6 beta	ATF6B	-1.007	-0.808	0
activating transcription factor 7	ATF7	-1.194	-2.016	1		+
activating transcription factor 7 interacting protein	ATF7IP	-2.112	-0.103	0
atrophin 1	ATN1	-0.066	0.195	0
alpha thalassemia/mental retardation syndrome X-linked	ATRX	0.008	2.042	6		+	+	+		+	+	+
bromodomain adjacent to zinc finger domain, 1A	BAZ1A	-2.153	-1.138	3		+		+		+
bromodomain adjacent to zinc finger domain, 1B	BAZ1B	-2.495	-1.508	8		+	+	+	+	+	+	+	+
bromodomain adjacent to zinc finger domain, 2A	BAZ2A	-2.044	-1.719	3		+						+	+
bromodomain adjacent to zinc finger domain, 2B	BAZ2B	2.274	1.423	0
B-cell CLL/lymphoma 11B (zinc finger protein)	BCL11B	-1.149	-0.924	2						+			+
B-cell CLL/lymphoma 9-like	BCL9L	2.59	2.92	1		+
BCL2-associated transcription factor 1	BCLAF1	-1.708	0.786	9	+	+	+	+	+	+	+	+	+
BCL6 corepressor	BCOR	-1.219	-1.162	1		+
BCL6 corepressor-like 1	BCORL1	-3.021	-1.561	4		+		+				+	+
B double prime 1, subunit of RNA polymerase III transcription initiation factor IIIB	BDP1	-0.546	0.08	0
BEN domain containing 3	BEND3	-1.493	-0.447	6		+	+		+		+	+	+
BEN domain containing 7	BEND7	-2.213	-0.235	0
basic helix-loop-helix family, member e40	BHLHE40	-1.166	-0.565	5		+	+	+				+	+
Bloom syndrome, RecQ helicase-like	BLM	3.122	3.92	5		+		+			+	+	+
BMS1 ribosome biogenesis factor	BMS1	-1.89	-1.716	6		+	+			+	+	+	+
basonuclin 2	BNC2	-2.464	-0.414	2		+							+
bromodomain PHD finger transcription factor	BPTF	-2.46	-1.528	4		+			+			+	+
breast cancer 1, early onset	BRCA1	-0.395	0.228	4		+		+				+	+
bromodomain containing 2	BRD2	3.2	2.873	0
bromodomain containing 3	BRD3	2.287	0.23	1									+
bromodomain containing 4	BRD4	-2.33	-1.527	7	+	+	+		+	+	+	+
bromodomain containing 7	BRD7	-2.722	-1.878	4		+				+	+		+
bromodomain containing 8	BRD8	-3.193	-2.163	7		+	+		+	+	+	+	+
bromodomain containing 9	BRD9	-2.151	-1.608	0
breast cancer metastasis-suppressor 1-like	BRMS1L	-2.661	-0.979	7		+	+	+		+	+	+	+
chromosome 10 open reading frame 12	C10orf12	-2.716	-1.565	0
chromosome 11 open reading frame 30	C11orf30	-2.161	-0.704	1						+
chromosome 11 open reading frame 84	C11orf84	-0.866	-0.301	4		+		+			+		+
KIAA1551	C12orf35	-1.219	-0.274	0
chromosome 14 open reading frame 93	C14orf93	-1.884	-0.718	0
lysine-rich nucleolar protein 1	C16orf88	-0.751	0.35	0
chromosome 17 open reading frame 85	C17orf85	-1.4	-0.236	3		+				+	+
chromosome 18 open reading frame 25	C18orf25	3.346	3.378	1		+
MYST/Esa1-associated factor 6	C1orf149	-1.493	-0.851	0
SLX4 interacting protein	C20orf94	0.71	1.881	0
chromosome 5 open reading frame 24	C5orf24	-2.484	-1.498	4		+		+				+	+
caspase 8 associated protein 2	CASP8AP2	0.939	3.375	1		+
chromobox homolog 4	CBX4	-0.675	-0.562	5		+		+		+		+	+
chromobox homolog 5	CBX5	-3.014	-1.307	5		+				+	+	+	+
cell division cycle and apoptosis regulator 1	CCAR1	-0.209	-1.271	8	+	+	+		+	+	+	+	+
CD2-associated protein	CD2AP	0.126	-0.074	1		+
cell division cycle 5-like	CDC5L	-1.95	-1.067	3		+						+	+
cell division cycle 73	CDC73	3.412	3.734	5		+		+		+		+	+
cell division cycle associated 2	CDCA2	-2.207	-1.232	1		+
cyclin-dependent kinase 11B	CDK11B	2.194	3.018	4		+				+	+	+
CCAAT/enhancer binding protein (C/EBP), alpha	CEBPA	-3.359	-2.264	1		+
CCAAT/enhancer binding protein (C/EBP), beta	CEBPB	-2.869	-2.734	4		+					+	+	+
CCAAT/enhancer binding protein (C/EBP), delta	CEBPD	-2.872	-2.965	0
centromere protein B, 80kDa	CENPB	-2.966	-1.908	2		+					+
centromere protein C	CENPC	-3.015	-1.76	0
centromere protein F, 350/400kDa	CENPF	-2.066	-1.779	0
centromere protein H	CENPH	-2.397	-2.108	1									+
centromere protein I	CENPI	-2.349	-1.853	1									+
centromere protein O	CENPO	-2.247	-1.364	0
centromere protein Q	CENPQ	-1.863	-0.579	0
centromere protein T	CENPT	-3.097	-1.957	0
complement factor B	CFB	-0.199	0.132	0
craniofacial development protein 1	CFDP1	3.598	2.787	2		+				+
chromosome alignment maintaining phosphoprotein 1	CHAMP1	-2.752	-1.696	2		+						+
chromodomain helicase DNA binding protein 1	CHD1	4.738	4.131	1							+
chromodomain helicase DNA binding protein 2	CHD2	2.55	2.965	0
chromodomain helicase DNA binding protein 3	CHD3	-2.346	-0.757	3		+	+				+
chromodomain helicase DNA binding protein 4	CHD4	-3.01	-1.732	7		+	+		+	+	+	+	+
chromodomain helicase DNA binding protein 8	CHD8	4.1	3.099	4		+		+		+	+
chromodomain helicase DNA binding protein 9	CHD9	3.53	0.189	5		+		+			+	+	+
CDKN1A interacting zinc finger protein 1	CIZ1	-1.215	-0.505	4		+					+	+	+
CLK4-associating serine/arginine rich protein	CLASRP	2.363	3.815	1		+
claspin	CLSPN	-2.49	1.452	2		+		+
coilin	COIL	-1.363	-0.196	3		+				+			+
cleavage and polyadenylation specific factor 1, 160kDa	CPSF1	1.143	1.282	0
cleavage and polyadenylation specific factor 2, 100kDa	CPSF2	1.456	1.712	0
cAMP responsive element binding protein 3-like 2	CREB3L2	-1.618	-3.124	4		+			+			+	+
CSRP2 binding protein	CSRP2BP	-2.073	-1.537	0
cleavage stimulation factor, 3' pre-RNA, subunit 2, 64kDa	CSTF2	0.503	0.211	1									+
CCCTC-binding factor (zinc finger protein)	CTCF	-2.088	-1.272	3		+				+	+
catenin (cadherin-associated protein), alpha 1, 102kDa	CTNNA1	-0.367	-0.279	0
CTR9, Paf1/RNA polymerase II complex component	CTR9	3.731	3.452	0
cortactin	CTTN	0.511	-0.162	2		+	+
cut-like homeobox 1	CUX1	-2.943	-1.929	3		+						+	+
CWC22 spliceosome-associated protein homolog (S. cerevisiae)	CWC22	-0.538	0.965	0
death-domain associated protein	DAXX	1.738	2.448	3		+		+			+
DNA cross-link repair 1A	DCLRE1A	-2.066	-1.246	2		+							+
DEAD (Asp-Glu-Ala-Asp) box polypeptide 23	DDX23	-3.041	-1.206	0
DEAD (Asp-Glu-Ala-Asp) box helicase 24	DDX24	-0.673	0.015	3		+				+		+
DEAD (Asp-Glu-Ala-Asp) box polypeptide 27	DDX27	-1.225	-0.16	1		+
DGCR8 microprocessor complex subunit	DGCR8	-1.249	-0.991	2		+							+
death inducer-obliterator 1	DIDO1	-1.946	-0.401	0
DnaJ (Hsp40) homolog, subfamily C, member 8	DNAJC8	-1.477	-0.226	3		+		+			+
DnaJ (Hsp40) homolog, subfamily C, member 9	DNAJC9	-0.988	-0.125	0
deoxynucleotidyltransferase, terminal, interacting protein 2	DNTTIP2	-1.041	-0.489	4		+		+			+	+
dihydropyrimidinase-like 5	DPYSL5	-0.324	1.544	0
down-regulator of transcription 1, TBP-binding (negative cofactor 2)	DR1	-2.586	-1.232	0
ELL associated factor 1	EAF1	2.395	3.128	0
elongation factor Tu GTP binding domain containing 2	EFTUD2	-2.099	-1.383	2			+						+
euchromatic histone-lysine N-methyltransferase 1	EHMT1	-2.636	-1.454	6		+	+	+			+	+	+
euchromatic histone-lysine N-methyltransferase 2	EHMT2	-2.698	-1.79	0
essential meiotic structure-specific endonuclease 1	EME1	2.055	3.026	4		+		+			+		+
E1A binding protein p400	EP400	-2.187	-1.709	0
excision repair cross-complementing rodent repair deficiency, complementation group 4	ERCC4	0.828	2.12	1									+
ESF1, nucleolar pre-rRNA processing protein, homolog (S. cerevisiae)	ESF1	0.096	2.443	3		+		+			+
estrogen-related receptor alpha	ESRRA	-1.612	-1.362	5		+			+	+		+	+
ets variant 6	ETV6	-1.394	-0.817	4		+				+		+	+
exosome component 10	EXOSC10	-1.589	0.783	5		+	+			+	+	+
exosome component 9	EXOSC9	-0.787	0.905	7		+	+	+		+	+	+	+
family with sequence similarity 178, member A	FAM178A	-0.536	1.173	0
family with sequence similarity 208, member A	FAM208A	1.04	0.163	1		+
family with sequence similarity 208, member B	FAM208B	0.022	0.546	0
Fanconi anemia, complementation group D2	FANCD2	-2.243	0.073	0
Fanconi anemia, complementation group I	FANCI	-1.995	-0.193	0
factor interacting with PAPOLA and CPSF1	FIP1L1	1.8	2.34	3		+	+				+
formin binding protein 4	FNBP4	-1.867	-0.652	5	+	+	+					+	+
FOS-like antigen 2	FOSL2	-1.88	-0.862	7	+	+	+		+		+	+	+
forkhead box A1	FOXA1	-2.11	-1.906	0
forkhead box K2	FOXK2	-2.166	-1.1	4		+		+		+		+
forkhead box M1	FOXM1	-1.657	-0.714	5		+				+	+	+	+
forkhead box P4	FOXP4	-3.072	-2.559	3		+				+	+
fibrinogen silencer binding protein	FSBP	-2.699	-2.401	0
far upstream element (FUSE) binding protein 3	FUBP3	-0.213	0.968	1									+
GATA zinc finger domain containing 2A	GATAD2A	-2.275	-0.714	5		+		+			+	+	+
GATA zinc finger domain containing 2B	GATAD2B	-1.897	-0.768	5		+		+			+	+	+
gem (nuclear organelle) associated protein 5	GEMIN5	-2.007	-0.908	2	+	+
glioma tumor suppressor candidate region gene 1	GLTSCR1	-2.209	-1.209	1		+
glyoxylate reductase 1 homolog (Arabidopsis)	GLYR1	-2.828	-1.553	4		+		+				+	+
guanine nucleotide binding protein-like 2 (nucleolar)	GNL2	-0.252	0.18	1		+
gon-4-like (C. elegans)	GON4L	-0.599	0.098	0
G patch domain containing 8	GPATCH8	2.849	2.932	0
general transcription factor IIi	GTF2I	-2.2	-0.445	9	+	+	+	+	+	+	+	+	+
GTF2I repeat domain containing 1	GTF2IRD1	-3.4	-1.756	7		+	+		+	+	+	+	+
general transcription factor IIIC, polypeptide 1, alpha 220kDa	GTF3C1	-2.264	-1.152	3		+		+					+
general transcription factor IIIC, polypeptide 2, beta 110kDa	GTF3C2	-2.033	-0.983	1						+
general transcription factor IIIC, polypeptide 3, 102kDa	GTF3C3	-1.483	-1.114	0
general transcription factor IIIC, polypeptide 4, 90kDa	GTF3C4	-2.074	-1.225	0
H2A histone family, member Y	H2AFY	-1.749	0.205	0
H2A histone family, member Z	H2AFZ	-2.504	0.492	0
host cell factor C1 (VP16-accessory protein)	HCFC1	-1.712	-1.067	1									+
host cell factor C2	HCFC2	-2.482	-1.161	0
HEAT repeat containing 1	HEATR1	-1.255	-0.593	0
homeodomain interacting protein kinase 2	HIPK2	2.018	1.64	1		+
histone cluster 1, H2ac	HIST1H2AC	-2.218	-0.708	2					+				+
histone cluster 1, H3a	HIST1H3A	-1.098	1.445	2				+					+
histone cluster 1, H4a	HIST1H4A	-1.241	0.855	3		+		+			+
histone cluster 2, H2aa3	HIST2H2AA3	-1.677	-0.556	0
histone cluster 2, H2ab	HIST2H2AB	-2.367	0.31	0
histone cluster 2, H3c	HIST2H3A	-0.435	1.862	2		+							+
high mobility group 20A	HMG20A	-2.124	-0.851	0
high mobility group 20B	HMG20B	-2.34	-0.907	3		+		+		+
heterogeneous nuclear ribonucleoprotein U-like 1	HNRNPUL1	0.145	-0.038	9	+	+	+	+	+	+	+	+	+
homeobox and leucine zipper encoding	HOMEZ	-1.291	-1.086	4		+					+	+	+
heterochromatin protein 1, binding protein 3	HP1BP3	-2.464	-1.753	1							+
heat shock transcription factor 1	HSF1	-0.246	-0.703	3		+		+		+
heat shock transcription factor 2	HSF2	-1.746	-1.022	6		+		+		+	+	+	+
heat shock 70kDa protein 14	HSPA14	-2.11	-0.427	0
HIV-1 Tat specific factor 1	HTATSF1	3.954	3.512	3		+		+		+
IK cytokine, down-regulator of HLA II	IK	-2.802	-0.943	3		+		+			+
interleukin enhancer binding factor 2	ILF2	3.251	0.982	2		+		+
inner centromere protein antigens 135/155kDa	INCENP	-2.505	-0.587	1		+
integrator complex subunit 3	INTS3	-2.241	-2.179	0
integrator complex subunit 4	INTS4	-1.742	-2.296	3		+	+						+
interferon regulatory factor 2	IRF2	-2.357	-1.402	4		+					+	+	+
interferon regulatory factor 2 binding protein 1	IRF2BP1	-1.279	-0.747	1		+
interferon regulatory factor 2 binding protein 2	IRF2BP2	-1.614	-1.2	3							+	+	+
interferon regulatory factor 2 binding protein-like	IRF2BPL	-1.17	-0.49	1		+
integrin beta 3 binding protein (beta3-endonexin)	ITGB3BP	-2.452	-1.512	2		+							+
IWS1 homolog (S. cerevisiae)	IWS1	4.81	3.945	0
jun proto-oncogene	JUN	-0.931	0.795	1		+
jun B proto-oncogene	JUNB	-1.614	-0.827	6		+	+		+		+	+	+
jun D proto-oncogene	JUND	-3.135	-2.499	0
potassium channel tetramerization domain containing 1	KCTD1	-1.436	-0.195	3		+		+				+
potassium channel tetramerization domain containing 15	KCTD15	-1.707	-0.313	3		+			+	+
lysine (K)-specific demethylase 1A	KDM1A	-1.712	-0.277	2		+		+
lysine (K)-specific demethylase 5A	KDM5A	-2.208	-0.933	2		+		+
lysine (K)-specific demethylase 5B	KDM5B	-2.621	-2.186	5		+		+	+	+			+
KIAA1958	KIAA1958	-0.568	-0.407	1						+
kinesin family member 4A	KIF4A	-0.453	0.181	2		+					+
Kruppel-like factor 3 (basic)	KLF3	-2.026	-2.089	3		+		+		+
Kruppel-like factor 5 (intestinal)	KLF5	-2.742	-1.634	2		+					+
l(3)mbt-like 2 (Drosophila)	L3MBTL2	-2.445	-0.879	6		+	+		+	+		+	+
LAS1-like (S. cerevisiae)	LAS1L	-1.28	-0.646	2		+				+
ligand dependent nuclear receptor corepressor	LCOR	-2.127	-1.709	2		+				+
Leo1, Paf1/RNA polymerase II complex component, homolog (S. cerevisiae)	LEO1	4.671	3.772	0
lin-37 homolog (C. elegans)	LIN37	-1.691	-0.511	1				+
lamin A/C	LMNA	-1.413	-1.126	8	+	+	+	+	+		+	+	+
ligand dependent nuclear receptor interacting factor 1	LRIF1	-1.726	-1.495	3		+		+			+
v-maf avian musculoaponeurotic fibrosarcoma oncogene homolog F	MAFF	-1.424	-0.08	0
v-maf avian musculoaponeurotic fibrosarcoma oncogene homolog G	MAFG	-2.699	-1.763	4		+	+					+	+
v-maf avian musculoaponeurotic fibrosarcoma oncogene homolog K	MAFK	-2.74	-1.465	2		+							+
mastermind-like 1 (Drosophila)	MAML1	-1.349	-0.835	0
microtubule-associated protein 1B	MAP1B	0.335	0.328	0
matrin 3	MATR3	-0.782	-0.683	6		+		+		+	+	+	+
methyl-CpG binding domain protein 1	MBD1	-2.485	-1.603	5		+				+	+	+	+
MAP3K12 binding inhibitory protein 1	MBIP	-2.608	-1.946	3		+		+					+
mbt domain containing 1	MBTD1	-3.016	-1.208	0
minichromosome maintenance complex component 2	MCM2	-2.11	-0.858	1						+
minichromosome maintenance complex component 4	MCM4	-1.884	-1.521	3		+		+		+
mediator complex subunit 7	MED7	-2.12	-1.59	5		+	+		+			+	+
myocyte enhancer factor 2D	MEF2D	-1.972	-1.412	1							+
MGA, MAX dimerization protein	MGA	-2.726	-0.881	6		+		+		+	+	+	+
MIS18 binding protein 1	MIS18BP1	-2.398	-0.915	2		+							+
marker of proliferation Ki-67	MKI67	-1.723	-0.475	8	+	+	+	+		+	+	+	+
nucleolar protein interacting with the FHA domain of MKI67	MKI67IP	-0.609	0.642	5		+	+			+	+	+
megakaryoblastic leukemia (translocation) 1	MKL1	-2.426	-1.74	2					+	+
centromere protein U	MLF1IP	-2.593	-1.437	0
lysine (K)-specific methyltransferase 2D	MLL2	-2.026	-0.996	1		+
lysine (K)-specific methyltransferase 2C	MLL3	-2.134	-1.183	1						+
myeloid/lymphoid or mixed-lineage leukemia (trithorax homolog, Drosophila); translocated to, 1	MLLT1	1.89	0.55	2		+		+
myeloid/lymphoid or mixed-lineage leukemia (trithorax homolog, Drosophila); translocated to, 3	MLLT3	1.567	2.745	4		+		+		+		+
MORC family CW-type zinc finger 2	MORC2	-2.71	-1.24	3		+			+				+
MORC family CW-type zinc finger 3	MORC3	-0.626	0.249	8		+	+	+	+	+	+	+	+
MORC family CW-type zinc finger 4	MORC4	-0.934	0.482	2		+		+
M-phase phosphoprotein 10 (U3 small nucleolar ribonucleoprotein)	MPHOSPH10	-0.574	-0.39	5		+		+			+	+	+
M-phase phosphoprotein 6	MPHOSPH6	-0.52	1.306	3		+					+	+
M-phase phosphoprotein 8	MPHOSPH8	0.488	1.189	0
Myb/SANT-like DNA-binding domain containing 2	MSANTD2	-1.945	-1.679	5		+		+	+			+	+
Myb/SANT-like DNA-binding domain containing 4 with coiled-coils	MSANTD4	-2.912	-1.779	2							+		+
male-specific lethal 1 homolog (Drosophila)	MSL1	-2.642	-1.372	0
v-myb avian myeloblastosis viral oncogene homolog-like 2	MYBL2	-1.534	-0.398	6		+		+		+	+	+	+
myosin light chain kinase 2	MYLK2	-0.477	-0.072	0
Myb-related transcription factor, partner of profilin	MYPOP	-3.106	-1.115	0
nucleus accumbens associated 1, BEN and BTB (POZ) domain containing	NACC1	-2.312	-1.769	7		+	+	+		+	+	+	+
NACC family member 2, BEN and BTB (POZ) domain containing	NACC2	-2.731	-2.118	3		+					+		+
nuclear assembly factor 1 ribonucleoprotein	NAF1	-0.234	-0.275	1		+
non-SMC condensin II complex, subunit H2	NCAPH2	1.001	1.149	1						+
nucleolin	NCL	-0.913	0.11	5		+	+	+		+	+
nuclear receptor coactivator 2	NCOA2	-1.52	-1.663	3		+				+	+
nuclear receptor coactivator 3	NCOA3	-3.131	-1.967	0
nuclear receptor corepressor 1	NCOR1	-0.976	-0.377	5		+	+			+	+	+
nuclear receptor corepressor 2	NCOR2	-0.526	-0.745	1		+
necdin-like 2	NDNL2	3.135	4.673	0
nuclear factor of activated T-cells 5, tonicity-responsive	NFAT5	-1.316	-1.922	5		+	+				+	+	+
nuclear factor of activated T-cells, cytoplasmic, calcineurin-dependent 2	NFATC2	-1.051	-0.928	0
nuclear factor I/C (CCAAT-binding transcription factor)	NFIC	-1.545	-1.73	0
nuclear factor, interleukin 3 regulated	NFIL3	-3.284	-2.63	8		+	+	+	+	+	+	+	+
nuclear factor related to kappaB binding protein	NFRKB	-2.316	-0.701	3		+	+						+
NHP2 ribonucleoprotein	NHP2	-0.847	0.115	7		+	+	+	+	+		+	+
Nipped-B homolog (Drosophila)	NIPBL	-1.739	-0.688	0
natural killer-tumor recognition sequence	NKTR	4.671	4.129	4		+	+					+	+
nucleolar protein 11	NOL11	-0.831	-0.388	0
NOP2 nucleolar protein	NOP2	-0.764	0.168	3		+	+			+
NOP56 ribonucleoprotein	NOP56	-1.244	-0.109	5		+		+		+		+	+
NOP58 ribonucleoprotein	NOP58	-1.729	-0.404	8		+	+	+	+	+	+	+	+
nuclear protein, ataxia-telangiectasia locus	NPAT	-0.149	2.087	2		+		+
nucleophosmin (nucleolar phosphoprotein B23, numatrin)	NPM1	-1.725	-0.407	7		+	+	+		+	+	+	+
nuclear receptor interacting protein 1	NRIP1	-1.166	-1.641	3		+					+	+
nuclear receptor binding SET domain protein 1	NSD1	-1.768	-0.734	0
non-SMC element 1 homolog (S. cerevisiae)	NSMCE1	3.492	4.505	0
non-SMC element 2, MMS21 homolog (S. cerevisiae)	NSMCE2	2.842	3.451	3		+		+		+
non-SMC element 4 homolog A (S. cerevisiae)	NSMCE4A	2.546	3.548	0
nuclear mitotic apparatus protein 1	NUMA1	-2.76	-1.625	6	+	+	+		+		+	+
nucleoporin 153kDa	NUP153	-2.094	-2.129	3		+	+				+
Paf1, RNA polymerase II associated factor, homolog (S. cerevisiae)	PAF1	3.449	3.167	1		+
PAP associated domain containing 5	PAPD5	1.347	2.893	1		+
poly (ADP-ribose) polymerase 1	PARP1	-1.045	-0.3	8	+	+	+	+		+	+	+	+
polybromo 1	PBRM1	-3.219	-2.597	7	+	+	+		+	+		+	+
poly(rC) binding protein 1	PCBP1	-1.231	-0.204	1		+
PCF11 cleavage and polyadenylation factor subunit	PCF11	-0.364	-0.156	3		+				+			+
programmed cell death 11	PDCD11	-1.203	-0.363	2			+			+
PDS5, regulator of cohesion maintenance, homolog A (S. cerevisiae)	PDS5A	-2.92	-1.448	0
PDS5, regulator of cohesion maintenance, homolog B (S. cerevisiae)	PDS5B	-2.16	-1.355	0
PHD finger protein 10	PHF10	-2.354	-1.758	4		+				+	+		+
PHD finger protein 12	PHF12	-2.17	-1.192	4		+				+	+	+
PHD finger protein 14	PHF14	-2.223	-0.632	6		+		+	+		+	+	+
PHD finger protein 2	PHF2	2.453	1.86	1		+
PHD finger protein 20-like 1	PHF20L1	-2.309	-0.697	1		+
pleckstrin homology domain interacting protein	PHIP	-2.128	-1.199	5			+	+	+		+		+
protein inhibitor of activated STAT, 1	PIAS1	-1.092	-0.604	6		+		+		+	+	+	+
protein inhibitor of activated STAT, 3	PIAS3	-0.347	-0.268	3		+		+				+
protein inhibitor of activated STAT, 4	PIAS4	2.824	2.712	3		+		+		+
phosphatidylinositol-4-phosphate 3-kinase, catalytic subunit type 2 alpha	PIK3C2A	6.842	3.392	0
promyelocytic leukemia	PML	-0.008	0.561	8	+	+		+	+	+	+	+	+
pinin, desmosome associated protein	PNN	0.738	1.878	6	+	+	+				+	+	+
pogo transposable element with ZNF domain	POGZ	-2.016	-1.338	1		+
polymerase (RNA) II (DNA directed) polypeptide A, 220kDa	POLR2A	0.636	1.67	1		+
polymerase (RNA) III (DNA directed) polypeptide D, 44kDa	POLR3D	-1.256	-1.184	6		+		+		+	+	+	+
polymerase (RNA) III (DNA directed) polypeptide E (80kD)	POLR3E	-1.244	-0.848	5		+	+				+	+	+
polymerase (RNA) III (DNA directed) polypeptide F, 39 kDa	POLR3F	-0.697	-0.496	3		+				+		+
protein phosphatase 1, regulatory subunit 26	PPP1R26	2.93	2.919	0
PR domain containing 11	PRDM11	-3.323	-1.665	3		+					+	+
PR domain containing 2, with ZNF domain	PRDM2	-2.362	-1.805	2							+		+
pre-mRNA processing factor 3	PRPF3	-1.552	-0.448	2		+					+
pre-mRNA processing factor 8	PRPF8	-2.812	-1.336	0
proteasome (prosome, macropain) 26S subunit, non-ATPase, 7	PSMD7	-0.974	-0.342	0
proteasome (prosome, macropain) 26S subunit, non-ATPase, 8	PSMD8	-0.568	-0.208	0
polypyrimidine tract binding protein 1	PTBP1	0.211	0.147	5		+		+		+	+	+
prothymosin, alpha	PTMA	-1.417	-1.289	0
RAD18 homolog (S. cerevisiae)	RAD18	2.026	3.009	3		+		+			+
RAD21 homolog (S. pombe)	RAD21	-2.394	-1.223	0
RAD54-like 2 (S. cerevisiae)	RAD54L2	2.14	1.9	3		+		+				+
retinoic acid induced 1	RAI1	-2.079	-1.003	5		+	+		+			+	+
RAN binding protein 2	RANBP2	-0.2	-0.401	7	+	+	+			+	+	+	+
Ran GTPase activating protein 1	RANGAP1	-0.001	0.254	9	+	+	+	+	+	+	+	+	+
retinoblastoma binding protein 6	RBBP6	2.403	3.218	3		+					+		+
retinoblastoma binding protein 8	RBBP8	-1.903	-0.834	4		+					+	+	+
RNA binding motif protein 19	RBM19	-0.426	-0.159	1						+
RNA binding motif protein 25	RBM25	-2.202	-1.135	5	+	+				+	+		+
RNA binding motif protein 26	RBM26	-2.296	-0.802	4		+	+			+	+
RNA binding motif protein 27	RBM27	1.049	0.491	2		+				+
RNA binding motif protein 28	RBM28	-0.854	-0.048	3		+				+	+
RNA binding motif protein 8A	RBM8A	-1.856	-0.135	2		+							+
REST corepressor 1	RCOR1	-2.349	-0.382	3						+	+		+
RAP1 interacting factor homolog (yeast)	RIF1	-2.114	-0.986	1		+
rearranged L-myc fusion	RLF	-2.451	-1.21	6	+	+			+	+		+	+
ring finger protein 111	RNF111	2.366	2.499	3		+		+					+
ribosomal protein S27a	RPS27A	0.159	0.968	1					+
ras responsive element binding protein 1	RREB1	-3.111	-1.884	9	+	+	+	+	+	+	+	+	+
ribosomal RNA processing 12 homolog (S. cerevisiae)	RRP12	-2.112	-1.299	1			+
ribosomal RNA processing 15 homolog (S. cerevisiae)	RRP15	-1.233	0.517	4		+	+	+			+
remodeling and spacing factor 1	RSF1	-2.393	-1.284	9	+	+	+	+	+	+	+	+	+
ribosomal L1 domain containing 1	RSL1D1	-0.703	0.861	3		+		+			+
Rtf1, Paf1/RNA polymerase II complex component, homolog (S. cerevisiae)	RTF1	2.981	2.941	0
RuvB-like AAA ATPase 1	RUVBL1	-0.765	-0.986	5		+	+		+		+		+
retinoid X receptor, alpha	RXRA	-2.033	-2.041	0
scaffold attachment factor B	SAFB	-2.337	-1.467	6		+	+		+		+	+	+
scaffold attachment factor B2	SAFB2	-2.372	-1.329	9	+	+	+	+	+	+	+	+	+
Sin3A-associated protein, 130kDa	SAP130	-2.746	-1.163	4		+		+	+				+
Sin3A-associated protein, 18kDa	SAP18	-0.072	2.588	6	+	+		+		+		+	+
SAP30 binding protein	SAP30BP	1.463	2.856	4		+		+			+	+
SAP domain containing ribonucleoprotein	SARNP	-1.797	-1.322	1		+
squamous cell carcinoma antigen recognized by T cells	SART1	-2.629	-0.509	8	+	+	+		+	+	+	+	+
SATB homeobox 2	SATB2	-2.689	-2.208	5		+		+	+			+	+
SEC22 vesicle trafficking protein homolog B (S. cerevisiae) (gene/pseudogene)	SEC22B	-0.687	0.226	1	+
SET domain, bifurcated 1	SETDB1	-1.887	0.65	7		+	+	+		+	+	+	+
senataxin	SETX	1.318	2.523	5		+	+				+	+	+
splicing factor 3a, subunit 1, 120kDa	SF3A1	-1.602	-0.901	3		+						+	+
splicing factor 3b, subunit 1, 155kDa	SF3B1	-1.465	-0.675	6	+	+	+		+		+		+
splicing factor 3b, subunit 2, 145kDa	SF3B2	-0.597	-0.792	5		+	+				+	+	+
splicing factor proline/glutamine-rich	SFPQ	1.702	1.879	1									+
SIN3 transcription regulator family member A	SIN3A	-1.359	-0.592	0
SIN3 transcription regulator family member B	SIN3B	-1.666	-0.854	0
SKI-like oncogene	SKIL	-0.494	0.08	2		+							+
superkiller viralicidic activity 2-like 2 (S. cerevisiae)	SKIV2L2	-1.445	-0.077	2							+	+
SAFB-like, transcription modulator	SLTM	-2.106	-0.55	2		+							+
SLX4 structure-specific endonuclease subunit	SLX4	0.736	1.638	4		+					+	+	+
SMAD family member 4	SMAD4	-0.611	0.237	4		+				+		+	+
SWI/SNF related, matrix associated, actin dependent regulator of chromatin, subfamily a, member 1	SMARCA1	-1.469	-0.905	2				+					+
SWI/SNF related, matrix associated, actin dependent regulator of chromatin, subfamily a, member 2	SMARCA2	-2.383	-1.771	0
SWI/SNF related, matrix associated, actin dependent regulator of chromatin, subfamily a, member 5	SMARCA5	-1.716	-1.159	2		+				+
SWI/SNF-related, matrix-associated actin-dependent regulator of chromatin, subfamily a, containing DEAD/H box 1	SMARCAD1	0.126	1.334	5		+		+		+	+		+
SWI/SNF related, matrix associated, actin dependent regulator of chromatin, subfamily c, member 1	SMARCC1	-2.323	-1.84	3		+				+			+
SWI/SNF related, matrix associated, actin dependent regulator of chromatin, subfamily c, member 2	SMARCC2	-2.575	-2.322	3		+						+	+
SWI/SNF related, matrix associated, actin dependent regulator of chromatin, subfamily e, member 1	SMARCE1	-2.866	-2.095	6		+	+			+	+	+	+
structural maintenance of chromosomes 1A	SMC1A	-1.824	-0.801	1				+
structural maintenance of chromosomes 2	SMC2	1.056	1.917	0
structural maintenance of chromosomes 3	SMC3	-1.964	-0.509	1		+
structural maintenance of chromosomes 5	SMC5	3.485	3.723	1				+
structural maintenance of chromosomes 6	SMC6	3.69	3.879	1		+
structural maintenance of chromosomes flexible hinge domain containing 1	SMCHD1	-2.885	-1.345	3		+			+			+
Smad nuclear interacting protein 1	SNIP1	-0.964	-0.176	9	+	+	+	+	+	+	+	+	+
small nuclear ribonucleoprotein 200kDa (U5)	SNRNP200	-2.093	-1.04	1							+
small nuclear ribonucleoprotein polypeptide A'	SNRPA1	-1.082	-0.752	0
SNW domain containing 1	SNW1	-1.988	-0.933	3		+						+	+
SON DNA binding protein	SON	-1.881	-0.838	3						+	+		+
SRY (sex determining region Y)-box 9	SOX9	-1.851	-2.275	0
Sp1 transcription factor	SP1	-1.152	-1.31	2		+				+
SP100 nuclear antigen	SP100	-1.438	1.07	5		+			+		+	+	+
spen family transcriptional repressor	SPEN	1.28	1.451	2		+					+
S1 RNA binding domain 1	SRBD1	-0.214	1.767	6		+	+	+		+		+	+
Snf2-related CREBBP activator protein	SRCAP	4.833	3.43	0
serine/arginine repetitive matrix 1	SRRM1	-1.451	-0.862	3		+	+						+
serine/arginine repetitive matrix 2	SRRM2	0.231	2.78	0
structure specific recognition protein 1	SSRP1	3.21	3.552	2				+			+
stromal antigen 1	STAG1	-2.095	-1.183	0
small ubiquitin-like modifier 1	SUMO1	-0.256	0.797	7	+	+		+	+	+		+	+
small ubiquitin-like modifier 2	SUMO2	1.137	1.216	9	+	+	+	+	+	+	+	+	+
small ubiquitin-like modifier 3	SUMO3	1.08	0.073	8		+	+	+	+	+	+	+	+
suppressor of Ty 16 homolog (S. cerevisiae)	SUPT16H	2.866	3.395	4		+		+		+		+
suppressor of Ty 3 homolog (S. cerevisiae)	SUPT3H	-2.951	-2.109	1		+
suppressor of Ty 5 homolog (S. cerevisiae)	SUPT5H	3.285	2.686	3		+					+		+
suppressor of Ty 6 homolog (S. cerevisiae)	SUPT6H	-0.34	0.62	0
suppressor of Ty 7 (S. cerevisiae)-like	SUPT7L	-2.963	-1.534	3		+				+			+
SUZ12 polycomb repressive complex 2 subunit	SUZ12	-2.248	-1.003	0
symplekin	SYMPK	0.329	0.49	5	+	+	+		+				+
TAF1 RNA polymerase II, TATA box binding protein (TBP)-associated factor, 250kDa	TAF1	1.897	1.86	2		+					+
TAF10 RNA polymerase II, TATA box binding protein (TBP)-associated factor, 30kDa	TAF10	-0.777	-0.377	0
TAF3 RNA polymerase II, TATA box binding protein (TBP)-associated factor, 140kDa	TAF3	1.428	2.047	1		+
TAF4 RNA polymerase II, TATA box binding protein (TBP)-associated factor, 135kDa	TAF4	-0.49	-0.002	0
TAF5 RNA polymerase II, TATA box binding protein (TBP)-associated factor, 100kDa	TAF5	-0.829	-0.458	0
TAF6 RNA polymerase II, TATA box binding protein (TBP)-associated factor, 80kDa	TAF6	0.072	0.707	1		+
transcription elongation regulator 1	TCERG1	-2.144	-0.989	4		+				+		+	+
transcription factor 20 (AR1)	TCF20	-2.024	-0.25	6		+	+	+	+	+			+
thymine-DNA glycosylase	TDG	-0.522	0.214	6		+		+	+	+		+	+
telomeric repeat binding factor 2, interacting protein	TERF2IP	-2.719	-2.049	3		+		+					+
transcription factor AP-2 alpha (activating enhancer binding protein 2 alpha)	TFAP2A	-2.173	-1.332	4		+	+		+	+
transcription factor binding to IGHM enhancer 3	TFE3	-1.307	-0.77	0
TCF3 (E2A) fusion partner (in childhood Leukemia)	TFPT	-2.795	-0.342	2						+	+
transferrin receptor	TFRC	-0.629	-0.018	0
THO complex 1	THOC1	-2.575	-1.378	8	+	+	+	+	+		+	+	+
THO complex 2	THOC2	-2.647	-0.405	0
thyroid hormone receptor associated protein 3	THRAP3	-1.322	1.041	5		+	+				+	+	+
thymopoietin	TMPO	-1.726	-0.953	5		+		+		+	+		+
trinucleotide repeat containing 18	TNRC18	2.019	0.592	2		+				+
topoisomerase (DNA) I	TOP1	-2.446	0.067	8	+	+	+	+		+	+	+	+
topoisomerase (DNA) II alpha 170kDa	TOP2A	-1.486	-0.186	8		+	+	+	+	+	+	+	+
topoisomerase I binding, arginine/serine-rich, E3 ubiquitin protein ligase	TOPORS	-2.094	-0.344	5		+		+			+	+	+
tumor protein p53 binding protein 1	TP53BP1	-1.179	0.836	7		+	+	+	+		+	+	+
translocated promoter region, nuclear basket protein	TPR	-1.112	-0.094	1							+
TPX2, microtubule-associated	TPX2	-2.278	-0.897	4		+					+	+	+
transformer 2 alpha homolog (Drosophila)	TRA2A	-1.521	-0.149	0
tripartite motif containing 24	TRIM24	-3.051	-2.591	8	+	+	+		+	+	+	+	+
tripartite motif containing 28	TRIM28	-2.649	-1.812	9	+	+	+	+	+	+	+	+	+
U2 snRNP-associated SURP domain containing	U2SURP	-0.433	-0.109	3		+		+					+
ubiquitin-like modifier activating enzyme 2	UBA2	-0.606	-0.054	5		+	+	+		+		+
ubiquitin-conjugating enzyme E2I	UBE2I	-0.834	0.052	7		+	+	+	+	+		+	+
ubiquitin-conjugating enzyme E2K	UBE2K	-0.061	-0.411	1			+
ubinuclein 2	UBN2	-0.786	2.22	2		+		+
upstream binding transcription factor, RNA polymerase I	UBTF	4.618	4.531	3		+		+		+
ubiquitin interaction motif containing 1	UIMC1	-0.215	0.833	5		+		+			+	+	+
ubiquitin specific peptidase 39	USP39	-2.466	-1.031	1						+
UTP14, U3 small nucleolar ribonucleoprotein, homolog A (yeast)	UTP14A	-1.129	0.18	4		+		+		+	+
UTP3, small subunit (SSU) processome component, homolog (S. cerevisiae)	UTP3	-1.064	-0.881	1		+
vesicle-associated membrane protein 5	VAMP5	-2.776	-1.68	0
WD repeat domain 3	WDR3	-0.642	-0.686	2		+				+
WD repeat domain 33	WDR33	1.713	1.978	2		+					+
WD repeat domain 43	WDR43	-1.07	-0.272	2			+	+
Wolf-Hirschhorn syndrome candidate 1-like 1	WHSC1L1	-2.569	-1.735	6		+			+	+	+	+	+
widely interspaced zinc finger motifs	WIZ	-2.682	-1.167	6		+	+	+			+	+	+
xeroderma pigmentosum, complementation group C	XPC	-1.897	-0.88	6		+		+		+	+	+	+
exportin 1 (CRM1 homolog, yeast)	XPO1	-0.356	-0.051	0
YEATS domain containing 2	YEATS2	-2.216	-1.355	5		+	+	+				+	+
YLP motif containing 1	YLPM1	-1.52	-0.434	5	+	+	+					+	+
tyrosine 3-monooxygenase/tryptophan 5-monooxygenase activation protein, theta	YWHAQ	0.169	0.044	0
zinc finger and BTB domain containing 1	ZBTB1	-1.202	0.406	5	+	+				+		+	+
zinc finger and BTB domain containing 10	ZBTB10	-0.459	-1.07	5		+				+	+	+	+
zinc finger and BTB domain containing 2	ZBTB2	-1.413	0.318	7	+	+			+	+	+	+	+
zinc finger and BTB domain containing 20	ZBTB20	-1.975	-0.846	5		+	+				+	+	+
zinc finger and BTB domain containing 25	ZBTB25	-1.222	0.41	2		+							+
zinc finger and BTB domain containing 33	ZBTB33	-0.496	-0.022	4		+		+	+	+
zinc finger and BTB domain containing 38	ZBTB38	-1.451	-0.276	7	+	+		+	+		+	+	+
zinc finger and BTB domain containing 4	ZBTB4	-1.572	-0.713	3		+						+	+
zinc finger and BTB domain containing 44	ZBTB44	-1.175	-0.261	2		+						+
zinc finger and BTB domain containing 5	ZBTB5	-2.282	-0.221	3		+				+			+
zinc finger and BTB domain containing 7A	ZBTB7A	-2.285	-1.118	2		+	+
zinc finger and BTB domain containing 9	ZBTB9	-0.208	0.051	6	+	+	+			+		+	+
zinc finger CCCH-type containing 11A	ZC3H11A	-0.969	-0.386	5		+		+		+	+		+
zinc finger CCCH-type containing 13	ZC3H13	-2.375	-0.438	3		+						+	+
zinc finger CCCH-type containing 18	ZC3H18	5.075	5.087	3		+					+		+
zinc finger, CCHC domain containing 7	ZCCHC7	1.627	2.075	5		+		+			+	+	+
zinc finger E-box binding homeobox 1	ZEB1	-2.624	-1.434	6		+	+			+	+	+	+
zinc finger homeobox 3	ZFHX3	-2.968	-2.126	0
zinc finger protein 106	ZFP106	-0.989	0.056	3				+	+	+
ZFP91 zinc finger protein	ZFP91	-2.089	-1.277	1							+
zinc finger RNA binding protein	ZFR	3.41	2.705	0
zinc fingers and homeoboxes 1	ZHX1	-2.362	-0.023	4		+				+	+		+
zinc fingers and homeoboxes 2	ZHX2	-2.728	-0.715	1									+
zinc fingers and homeoboxes 3	ZHX3	-1.733	-0.94	0
zinc finger with KRAB and SCAN domains 1	ZKSCAN1	-2.026	-1.679	5		+		+		+	+	+
zinc finger, MIZ-type containing 1	ZMIZ1	1.459	0.873	4		+				+		+	+
zinc finger, MIZ-type containing 2	ZMIZ2	1.893	1.098	2		+						+
zinc finger, MYM-type 1	ZMYM1	0.785	1.124	4	+	+			+				+
zinc finger, MYM-type 2	ZMYM2	-1.562	0.316	6		+		+		+	+	+	+
zinc finger, MYM-type 3	ZMYM3	-2.314	-1.35	2		+				+
zinc finger, MYM-type 4	ZMYM4	-1.896	-0.445	8	+	+	+	+	+	+		+	+
zinc finger, MYND-type containing 11	ZMYND11	-2.39	-0.957	4		+		+	+			+
zinc finger protein 148	ZNF148	-1.792	-1.367	5		+	+			+	+		+
zinc finger protein 202	ZNF202	-1.732	-1.022	1							+
zinc finger protein 24	ZNF24	-1.876	-0.652	6		+	+	+		+		+	+
zinc finger protein 263	ZNF263	-2.734	-1.358	2		+					+
zinc finger protein 280C	ZNF280C	-1.816	-0.176	8	+	+		+	+	+	+	+	+
zinc finger protein 280D	ZNF280D	-1.644	-0.258	4		+					+	+	+
zinc finger protein 281	ZNF281	-2.008	-1.403	4		+				+		+	+
zinc finger protein 282	ZNF282	-2.445	-1.594	1						+
zinc finger protein 292	ZNF292	-2.036	-1.255	1						+
zinc finger and BTB domain containing 21	ZNF295	-2.309	-1.64	4	+			+	+	+
zinc finger protein 318	ZNF318	-1.4	0.16	4		+				+	+	+
zinc finger protein 444	ZNF444	-2.72	-1.176	5		+		+	+	+			+
zinc finger protein 445	ZNF445	-1.953	0.551	4		+	+	+					+
zinc finger protein 451	ZNF451	-0.733	-0.749	8	+	+	+	+		+	+	+	+
zinc finger protein 462	ZNF462	-2.067	-0.223	7		+	+	+	+		+	+	+
zinc finger protein 496	ZNF496	-1.168	0.871	2		+		+
zinc finger protein 518A	ZNF518A	-2.464	-1.594	5		+		+		+		+	+
zinc finger protein 532	ZNF532	-2.022	-0.513	0
zinc finger protein 579	ZNF579	-1.986	-1.406	0
zinc finger protein 592	ZNF592	-2.692	-1.535	0
zinc finger protein 609	ZNF609	1.21	1.471	1		+
zinc finger protein 618	ZNF618	-1.42	-1.037	3						+		+	+
zinc finger protein 638	ZNF638	-1.688	-0.574	1									+
zinc finger protein 644	ZNF644	-2.545	-1.082	8		+	+	+	+	+	+	+	+
zinc finger protein 646	ZNF646	-3.303	-1.669	5		+		+	+			+	+
zinc finger protein 687	ZNF687	-3.013	-1.457	6		+			+	+	+	+	+
zinc finger protein 777	ZNF777	-1.986	-1.012	0
zinc finger protein 800	ZNF800	-2.305	-0.365	9	+	+	+	+	+	+	+	+	+
zinc finger, HIT-type containing 6	ZNHIT6	-2.075	-1.018	6		+		+		+	+	+	+
zinc finger, RAN-binding domain containing 2	ZRANB2	5.167	5.335	1		+
zinc finger, ZZ-type containing 3	ZZZ3	-2.141	-1.482	1									+
