# Supplementary material for: Global Reprogramming of Host SUMOylation during Influenza Virus Infection
Source: Cell Rep. 2015 Nov 5;13(7):1467–80. doi: 10.1016/j.celrep.2015.10.001 (PMC4660286; doi:10.1016/j.celrep.2015.10.001)
Supplement: Table S5. SUMO2 Proteomic Dataset in Unstimulated and Heat-Shocked A549s, Related to Figure 5 [file mmc6.xlsx]

## Sheet: Info
	Experiment: A549 cells overexpressing either TAP only or TAP-SUMO2 were subjected to heat-shock (43°C, 30 min)
	SILAC experimental setup:
	L (light): A549/TAP (control at 37°C)
	M (medium): A549/TAP-SUMO2 (control at 37°C)
	H (heavy): A549/TAP-SUMO2 (43°C, 30 min)
	Guide to tabs:
	Essential acronyms applicable to all the tabs:
	CRU - values or other data related to samples derived from total cell lysate (crude)
	PUR - values or other data related to TAP-purified samples (purified)
	Tab 'Input' (7582 hits): 100% complete original data generated (as combined data set) from crude protein
	lysate and TAP-purified protein material.
	Tab 'Crude' (5768 hits): this data set contains all data relevant to proteins identified from total cell lysate.
	Not relevant or poor quality hits were filtered out from 'input' data set by removing:
	- suspected contaminants as determined by MaxQuant (only ident. by site, reverse, contaminants)
	- other suspected contaminants such as keratins and immunoglobulins
	- all data with missing crude ratios
	- all data with 0 unique crude peptides
	- doublets
	and also filling in missing information such as protein and gene names
	Tab 'Purified' (2878 hits): this data set contains all data relevant to proteins identified in TAP-purified sample.
	Not relevant or poor quality hits were filtered out from 'input' data set by removing :
	- suspected contaminants as determined by MaxQuant (only ident. by site, reverse, contaminants)
	- other suspected contaminants such as keratins and immunoglobulins
	- all data with missing purified ratios
	- all data with 0 unique purified peptides
	- doublets
	and also filling in missing information such as protein and gene names
	Tab 'Substrates' (1512 hits): hits qualified as putative SUMO2 substrates as determined by H/L and M/L ratios.
	This includes substrates with increased (red font), unchanged (black font) and decreased (blue font) SUMOylation.
	Change in substrate SUMOylation is determined (and sortable) by PUR H/M ratio (either fold or log2).
	Corresponding crude values that are missing are marked as '---'.
	Cut-off ratios defining changes in SUMOylation (PUR H/M log2 ratios):
	a) ≤-0.82 (decreased SUMOylation)
	b) -0.81 to 0.81 (unchanged SUMOylation)
	c) ≥0.82 (increased SUMOylation)
	NOTE: for more information see experimental procedures section of the manuscript

## Sheet: Input
Protein IDs	Majority protein IDs	Peptide counts (all)	Peptide counts (razor+unique)	Peptide counts (unique)	PROTEIN NAMES	GENE NAMES	Fasta headers	Proteins	Peptides	Razor + unique peptides	Unique peptides	Peptides CRU	Peptides PUR	Razor + unique peptides CRU	Razor + unique peptides PUR	Unique peptides CRU	Unique peptides PUR	Sequence coverage [%]	Unique + razor sequence cover [%]	Unique sequence coverage [%]	Mol. weight [kDa]	Sequence length	Sequence lengths	Experiment CRU	Experiment PUR	PEP	Ratio M/L	Ratio M/L normalized	Ratio M/L variability [%]	Ratio M/L count	Ratio H/L	Ratio H/L normalized	Ratio H/L variability [%]	Ratio H/L count	Ratio H/M	Ratio H/M normalized	Ratio H/M variability [%]	Ratio H/M count	Ratio M/L CRU	Ratio M/L normalized CRU	Ratio M/L variability [%] CRU	Ratio M/L count CRU	Ratio H/L CRU	Ratio H/L normalized CRU	Ratio H/L variability [%] CRU	Ratio H/L count CRU	Ratio H/M CRU	Ratio H/M normalized CRU	Ratio H/M variability [%] CRU
Q9BVM4	Q9BVM4	5	5	5	Gamma-glutamylaminecyclotransferase	A2LD1	>sp|Q9BVM4|A2LD1_HUMAN Gamma-glutamylaminecyclotransferase OS=Homo sapiens GN=A2LD1 PE=1 SV=2	1	5	5	5	5	0	5	0	5	0	41.2	41.2	41.2	17.328	153	153	7		3.8189e-14	0.85083	1.0121	6.5779	6	0.83022	0.96773	31.304	6	0.97578	0.99401	30.288	6	0.85083	1.0121	6.5779	6	0.83022	0.96773	31.304	6	0.97578	0.99401	30.288
Q9NRG9;Q9NRG9-2;F8VZ44;H3BU82;F8VUB6	Q9NRG9;Q9NRG9-2;F8VZ44;H3BU82	12;10;9;8;5	12;10;9;8;5	12;10;9;8;5	Aladin	AAAS	>sp|Q9NRG9|AAAS_HUMAN Aladin OS=Homo sapiens GN=AAAS PE=1 SV=1;>sp|Q9NRG9-2|AAAS_HUMAN Isoform 2 of Aladin OS=Homo sapiens GN=AAAS;>tr|F8VZ44|F8VZ44_HUMAN Aladin OS=Homo sapiens GN=AAAS PE=4 SV=1;>tr|H3BU82|H3BU82_HUMAN Aladin (Fragment) OS=Homo sapiens GN	5	12	12	12	12	3	12	3	12	3	33.5	33.5	33.5	59.573	546	546;513;422;358;277	15	3	2.4948e-96	0.96069	1.062	21.721	15	0.92336	0.95499	24.659	15	0.95821	0.97059	9.4769	15	0.96069	1.062	21.721	15	0.92336	0.95499	24.659	15	0.95821	0.97059	9.4769
Q86V21;Q86V21-2;Q86V21-3;F5GWW7;E7EW25;F5GYN1;F5H790;F8W8B5;F5GYW2;F5H3E3;F5H8J5;F6UZ17;F5H4V2;F5H6X9	Q86V21;Q86V21-2;Q86V21-3	14;10;8;4;3;3;3;2;2;2;2;1;1;1	14;10;8;4;3;3;3;2;2;2;2;1;1;1	14;10;8;4;3;3;3;2;2;2;2;1;1;1	Acetoacetyl-CoA synthetase	AACS	>sp|Q86V21|AACS_HUMAN Acetoacetyl-CoA synthetase OS=Homo sapiens GN=AACS PE=1 SV=1;>sp|Q86V21-2|AACS_HUMAN Isoform 2 of Acetoacetyl-CoA synthetase OS=Homo sapiens GN=AACS;>sp|Q86V21-3|AACS_HUMAN Isoform 3 of Acetoacetyl-CoA synthetase OS=Homo sapiens GN=AA	14	14	14	14	12	6	12	6	12	6	24.1	24.1	24.1	75.143	672	672;599;270;225;218;159;143;259;184;120;104;253;98;86	14	9	7.3062e-74	0.63623	0.71824	23.211	9	0.5649	0.63599	47.073	9	0.80547	0.83045	46.008	9	0.63623	0.71824	23.211	9	0.5649	0.63599	47.073	9	0.80547	0.83045	46.008
Q6PD74;B4DG44;H0YL49	Q6PD74;B4DG44	4;2;1	4;2;1	4;2;1	Alpha- and gamma-adaptin-binding protein p34	AAGAB	>sp|Q6PD74|AAGAB_HUMAN Alpha- and gamma-adaptin-binding protein p34 OS=Homo sapiens GN=AAGAB PE=1 SV=1;>tr|B4DG44|B4DG44_HUMAN Alpha- and gamma-adaptin-binding protein p34 OS=Homo sapiens GN=AAGAB PE=2 SV=1	3	4	4	4	4	0	4	0	4	0	29.5	29.5	29.5	34.593	315	315;206;58	6		1.707e-87	0.91232	1.0346	9.2094	6	0.9474	1.0619	11.083	6	1.0572	0.9915	5.1711	6	0.91232	1.0346	9.2094	6	0.9474	1.0619	11.083	6	1.0572	0.9915	5.1711
Q2M2I8;Q2M2I8-2;E9PG46	Q2M2I8;Q2M2I8-2;E9PG46	23;22;19	23;22;19	21;20;17	AP2-associated protein kinase 1	AAK1	>sp|Q2M2I8|AAK1_HUMAN AP2-associated protein kinase 1 OS=Homo sapiens GN=AAK1 PE=1 SV=3;>sp|Q2M2I8-2|AAK1_HUMAN Isoform 2 of AP2-associated protein kinase 1 OS=Homo sapiens GN=AAK1;>tr|E9PG46|E9PG46_HUMAN AP2-associated protein kinase 1 OS=Homo sapiens GN=	3	23	23	21	23	0	23	0	21	0	38.3	38.3	36.3	103.88	961	961;863;674	35		4.9035e-169	0.56013	0.63433	17.843	26	0.53064	0.58362	60.724	26	0.9379	0.93632	49.004	26	0.56013	0.63433	17.843	26	0.53064	0.58362	60.724	26	0.9379	0.93632	49.004
C9JEH3;Q13685;C9JG97;C9JTS3;H7C0R2	C9JEH3;Q13685;C9JG97;C9JTS3	6;6;6;4;2	6;6;6;4;2	6;6;6;4;2	Angio-associated migratory cell protein	AAMP	>tr|C9JEH3|C9JEH3_HUMAN Angio-associated migratory cell protein OS=Homo sapiens GN=AAMP PE=4 SV=1;>sp|Q13685|AAMP_HUMAN Angio-associated migratory cell protein OS=Homo sapiens GN=AAMP PE=1 SV=2;>tr|C9JG97|C9JG97_HUMAN Angio-associated migratory cell protei	5	6	6	6	5	1	5	1	5	1	17.7	17.7	17.7	46.821	435	435;434;415;201;189	6	4	5.3932e-47	1.268	1.4479	75.11	8	1.8776	2.0514	102.78	8	1.2562	1.1693	42.749	8	1.1226	1.2828	49.288	6	1.4001	1.5304	46.209	6	1.1694	1.0798	24.431
P49588;H3BPK7	P49588	40;9	40;9	40;9	Alanine--tRNA ligase, cytoplasmic	AARS	>sp|P49588|SYAC_HUMAN Alanine--tRNA ligase, cytoplasmic OS=Homo sapiens GN=AARS PE=1 SV=2	2	40	40	40	40	7	40	7	40	7	59.5	59.5	59.5	106.81	968	968;274	147	10	0	0.92592	1.0446	18.995	139	0.91509	1.0013	39.496	139	0.99033	0.99238	27.982	139	0.91701	1.0263	15.445	131	0.91336	1.0033	25.185	131	1.0039	0.99363	28.049
Q5JTZ9	Q5JTZ9	7	7	7	Alanine--tRNA ligase, mitochondrial	AARS2	>sp|Q5JTZ9|SYAM_HUMAN Alanine--tRNA ligase, mitochondrial OS=Homo sapiens GN=AARS2 PE=1 SV=1	1	7	7	7	7	0	7	0	7	0	12.9	12.9	12.9	107.34	985	985	10		6.4767e-50	0.73772	0.84056	9.5892	4	0.71383	0.80757	18.12	4	1.0031	1.0518	18.034	4	0.73772	0.84056	9.5892	4	0.71383	0.80757	18.12	4	1.0031	1.0518	18.034
Q9BTE6-3;Q9BTE6-2;C9J5N1;Q9BTE6;H7C1W7;H7C1K1;H7BZ25;H7C0F3;H7C054	Q9BTE6-3;Q9BTE6-2;C9J5N1;Q9BTE6;H7C1W7;H7C1K1	10;10;10;10;7;6;2;2;1	10;10;10;10;7;6;2;2;1	10;10;10;10;7;6;2;2;1	Alanyl-tRNA editing protein Aarsd1	AARSD1	>sp|Q9BTE6-3|AASD1_HUMAN Isoform 3 of Alanyl-tRNA editing protein Aarsd1 OS=Homo sapiens GN=AARSD1;>sp|Q9BTE6-2|AASD1_HUMAN Isoform 2 of Alanyl-tRNA editing protein Aarsd1 OS=Homo sapiens GN=AARSD1;>tr|C9J5N1|C9J5N1_HUMAN Alanyl-tRNA-editing protein Aarsd1	9	10	10	10	9	9	9	9	9	9	24.9	24.9	24.9	65.701	586	586;525;495;412;265;251;190;129;189	15	12	3.0444e-242	0.91877	1.0661	17.723	22	0.89258	1.021	23.165	22	0.986	1	20.99	22	0.92417	1.078	13.961	14	0.93835	1.0946	12.012	14	0.986	1.0235	14.389
Q9NRN7;E9PLW6;E9PNF3;B4DDW7	Q9NRN7;E9PLW6	9;6;4;4	9;6;4;4	9;6;4;4	L-aminoadipate-semialdehyde dehydrogenase-phosphopantetheinyl transferase	AASDHPPT	>sp|Q9NRN7|ADPPT_HUMAN L-aminoadipate-semialdehyde dehydrogenase-phosphopantetheinyl transferase OS=Homo sapiens GN=AASDHPPT PE=1 SV=2;>tr|E9PLW6|E9PLW6_HUMAN L-aminoadipate-semialdehyde dehydrogenase-phosphopantetheinyl transferase (Fragment) OS=Homo sapi	4	9	9	9	9	0	9	0	9	0	35	35	35	35.776	309	309;190;160;138	11		1.39e-74	0.93189	1.0437	8.5113	11	0.93305	1.0636	3.97	11	1.0065	1.0369	7.9009	11	0.93189	1.0437	8.5113	11	0.93305	1.0636	3.97	11	1.0065	1.0369	7.9009
Q9NY61	Q9NY61	20	20	20	Protein AATF	AATF	>sp|Q9NY61|AATF_HUMAN Protein AATF OS=Homo sapiens GN=AATF PE=1 SV=1	1	20	20	20	17	19	17	19	17	19	47.3	47.3	47.3	63.132	560	560	30	63	0	0.99455	0.9787	125.58	61	2.7437	1.3084	102.29	61	4.1799	5.129	129.51	61	1.0132	1.1343	26.445	23	1.0659	1.1624	30.014	23	1.0268	0.98753	15.045
Q9NRK6	Q9NRK6	3	3	3	ATP-binding cassette sub-family B member 10, mitochondrial	ABCB10	>sp|Q9NRK6|ABCBA_HUMAN ATP-binding cassette sub-family B member 10, mitochondrial OS=Homo sapiens GN=ABCB10 PE=1 SV=2	1	3	3	3	3	0	3	0	3	0	5	5	5	79.147	738	738	4		6.7122e-51	NaN	NaN	NaN	1	NaN	NaN	NaN	1	NaN	NaN	NaN	1	NaN	NaN	NaN	1	NaN	NaN	NaN	1	NaN	NaN	NaN
Q9NP58;Q9NP58-4;H7BXK9	Q9NP58;Q9NP58-4;H7BXK9	6;6;6	6;6;6	6;6;6	ATP-binding cassette sub-family B member 6, mitochondrial	ABCB6	>sp|Q9NP58|ABCB6_HUMAN ATP-binding cassette sub-family B member 6, mitochondrial OS=Homo sapiens GN=ABCB6 PE=1 SV=1;>sp|Q9NP58-4|ABCB6_HUMAN Isoform 2 of ATP-binding cassette sub-family B member 6, mitochondrial OS=Homo sapiens GN=ABCB6;>tr|H7BXK9|H7BXK9_H	3	6	6	6	5	1	5	1	5	1	11.3	11.3	11.3	93.884	842	842;796;690	7	1	1.1852e-19	1.6147	1.309	58.771	5	1.9199	1.9897	59.082	5	1.4924	1.5818	74.218	5	1.377	1.543	20.59	4	1.8343	2.0882	26.4	4	1.3609	1.4299	19.681
O75027-2;O75027;G3V1J3;G3XAC4;B4DGL8	O75027-2;O75027;G3V1J3;G3XAC4;B4DGL8	5;5;5;5;4	5;5;5;5;4	5;5;5;5;4	ATP-binding cassette sub-family B member 7, mitochondrial	ABCB7	>sp|O75027-2|ABCB7_HUMAN Isoform 2 of ATP-binding cassette sub-family B member 7, mitochondrial OS=Homo sapiens GN=ABCB7;>sp|O75027|ABCB7_HUMAN ATP-binding cassette sub-family B member 7, mitochondrial OS=Homo sapiens GN=ABCB7 PE=1 SV=2;>tr|G3V1J3|G3V1J3_H	5	5	5	5	5	0	5	0	5	0	8.6	8.6	8.6	82.768	753	753;752;726;712;702	9		5.6501e-18	0.86508	0.96385	28.915	5	0.88487	0.9826	30.367	5	1.0104	0.94185	9.6707	5	0.86508	0.96385	28.915	5	0.88487	0.9826	30.367	5	1.0104	0.94185	9.6707
P33527;P33527-9;P33527-3;I3L4X2;P33527-2;P33527-4;P33527-5;P33527-7;P33527-6;F5GXL7;P33527-8	P33527;P33527-9;P33527-3;I3L4X2;P33527-2;P33527-4;P33527-5;P33527-7;P33527-6;F5GXL7;P33527-8	51;50;49;49;47;45;45;43;41;41;39	51;50;49;49;47;45;45;43;41;41;39	49;48;47;47;45;45;43;43;41;39;39	Multidrug resistance-associated protein 1	ABCC1	>sp|P33527|MRP1_HUMAN Multidrug resistance-associated protein 1 OS=Homo sapiens GN=ABCC1 PE=1 SV=3;>sp|P33527-9|MRP1_HUMAN Isoform 9 of Multidrug resistance-associated protein 1 OS=Homo sapiens GN=ABCC1;>sp|P33527-3|MRP1_HUMAN Isoform 3 of Multidrug resist	11	51	51	49	50	2	50	2	48	2	44.6	44.6	43.6	171.59	1531	1531;1541;1475;1440;1472;1466;1416;1410;1407;1215;1351	111	2	0	1.2515	1.3535	28.629	100	1.3165	1.4518	38.81	100	1.0885	1.0812	30.926	100	1.2529	1.354	28.52	99	1.3203	1.4528	38.805	99	1.0804	1.0791	31.077
Q92887;O15440;Q86UX3	Q92887	25;1;1	25;1;1	25;1;1	Canalicular multispecific organic anion transporter 1	ABCC2	>sp|Q92887|MRP2_HUMAN Canalicular multispecific organic anion transporter 1 OS=Homo sapiens GN=ABCC2 PE=1 SV=3	3	25	25	25	25	0	25	0	25	0	21.8	21.8	21.8	174.21	1545	1545;1437;1394	40		9.3219e-184	0.90757	0.97581	44.331	36	0.997	1.0777	37.964	37	1.0987	1.1182	42.59	36	0.90757	0.97581	44.331	36	0.997	1.0777	37.964	37	1.0987	1.1182	42.59
O15438-4;O15438;O15438-2;O15438-5;H0Y8Q6;O15438-3;H0Y9T4	O15438-4;O15438;O15438-2	32;31;23;12;5;4;2	30;29;23;12;5;4;2	30;29;23;12;5;4;2	Canalicular multispecific organic anion transporter 2	ABCC3	>sp|O15438-4|MRP3_HUMAN Isoform 4 of Canalicular multispecific organic anion transporter 2 OS=Homo sapiens GN=ABCC3;>sp|O15438|MRP3_HUMAN Canalicular multispecific organic anion transporter 2 OS=Homo sapiens GN=ABCC3 PE=1 SV=3;>sp|O15438-2|MRP3_HUMAN Isofo	7	32	30	30	32	1	30	1	30	1	26.9	25.9	25.9	174.91	1578	1578;1527;1238;572;300;510;43	48	1	7.9579e-148	0.77333	0.84696	44.001	44	0.76636	0.87226	68.729	44	1.0384	1.0516	67.905	44	0.77255	0.84366	44.404	43	0.7655	0.86826	69.478	43	1.0301	1.0473	68.706
O15439;O15439-2;O15439-3;B7Z3Q7	O15439;O15439-2;O15439-3;B7Z3Q7	26;25;16;15	25;24;16;15	25;24;16;15	Multidrug resistance-associated protein 4	ABCC4	>sp|O15439|MRP4_HUMAN Multidrug resistance-associated protein 4 OS=Homo sapiens GN=ABCC4 PE=1 SV=3;>sp|O15439-2|MRP4_HUMAN Isoform 2 of Multidrug resistance-associated protein 4 OS=Homo sapiens GN=ABCC4;>sp|O15439-3|MRP4_HUMAN Isoform 3 of Multidrug resist	4	26	25	25	25	1	24	1	24	1	25.7	25.2	25.2	149.52	1325	1325;1278;859;784	34	2	4.7238e-192	1.5702	1.6981	47.338	34	1.6888	1.8518	51.007	34	0.9939	1.0164	32.967	34	1.5854	1.7116	44.577	33	1.6856	1.8502	46.759	33	0.9833	1.0132	14.251
E7EUE1;P28288;F5GYC1;P28288-2;P28288-3	E7EUE1;P28288;F5GYC1;P28288-2	20;20;19;17;5	20;20;19;17;5	20;20;19;17;5	ATP-binding cassette sub-family D member 3	ABCD3	>tr|E7EUE1|E7EUE1_HUMAN ATP-binding cassette sub-family D member 3 OS=Homo sapiens GN=ABCD3 PE=3 SV=1;>sp|P28288|ABCD3_HUMAN ATP-binding cassette sub-family D member 3 OS=Homo sapiens GN=ABCD3 PE=1 SV=1;>tr|F5GYC1|F5GYC1_HUMAN ATP-binding cassette sub-fami	5	20	20	20	19	11	19	11	19	11	39.2	39.2	39.2	78.401	683	683;659;586;549;236	22	13	1.9222e-165	0.75218	0.81849	14.675	33	0.72774	0.76281	12.139	33	0.94506	0.9459	15.786	33	0.73836	0.81919	13.818	22	0.72909	0.77171	9.2473	22	0.93357	0.9335	14.175
P61221;D6R9I9;D6RGF4;H0Y990	P61221;D6R9I9	25;18;10;6	25;18;10;6	25;18;10;6	ATP-binding cassette sub-family E member 1	ABCE1	>sp|P61221|ABCE1_HUMAN ATP-binding cassette sub-family E member 1 OS=Homo sapiens GN=ABCE1 PE=1 SV=1;>tr|D6R9I9|D6R9I9_HUMAN ATP-binding cassette sub-family E member 1 OS=Homo sapiens GN=ABCE1 PE=4 SV=1	4	25	25	25	23	14	23	14	23	14	49.4	49.4	49.4	67.314	599	599;421;210;147	33	19	0	0.96428	1.0655	47.89	45	0.99225	1.0508	46.283	45	1.1046	1.0507	14.806	45	0.9125	1.0115	52.996	31	0.96868	1.0274	49.94	31	1.0663	1.0251	14.157
Q8NE71;Q8NE71-2;H0YGW7;E9PC67;F8VQZ0;Q5STZ7;Q5STZ8	Q8NE71;Q8NE71-2;H0YGW7	24;24;19;10;10;8;7	24;24;19;10;10;8;7	24;24;19;10;10;8;7	ATP-binding cassette sub-family F member 1	ABCF1	>sp|Q8NE71|ABCF1_HUMAN ATP-binding cassette sub-family F member 1 OS=Homo sapiens GN=ABCF1 PE=1 SV=2;>sp|Q8NE71-2|ABCF1_HUMAN Isoform 2 of ATP-binding cassette sub-family F member 1 OS=Homo sapiens GN=ABCF1;>tr|H0YGW7|H0YGW7_HUMAN ATP-binding cassette sub-	7	24	24	24	24	3	24	3	24	3	40.8	40.8	40.8	95.925	845	845;807;596;533;532;238;340	62	3	0	1.0001	1.1331	44.099	55	0.97768	1.0962	58.854	55	0.98585	0.98619	21.532	55	0.99523	1.1323	44.611	53	0.97355	1.0967	45.277	53	0.98832	0.99632	21.32
Q9UG63;C9JZV3;C9JHK9	Q9UG63;C9JZV3;C9JHK9	22;12;12	22;12;12	22;12;12	ATP-binding cassette sub-family F member 2	ABCF2	>sp|Q9UG63|ABCF2_HUMAN ATP-binding cassette sub-family F member 2 OS=Homo sapiens GN=ABCF2 PE=1 SV=2;>tr|C9JZV3|C9JZV3_HUMAN ATP-binding cassette sub-family F member 2 (Fragment) OS=Homo sapiens GN=ABCF2 PE=3 SV=1;>tr|C9JHK9|C9JHK9_HUMAN ATP-binding casset	3	22	22	22	22	3	22	3	22	3	35.8	35.8	35.8	71.289	623	623;288;240	35	4	3.5294e-165	0.7607	0.84102	20.273	36	0.78522	0.84278	18.07	36	1.0596	1.0091	17.001	36	0.75507	0.83475	20.681	33	0.78047	0.8397	18.032	33	1.0583	1.0107	17.384
Q9NUQ8;Q9NUQ8-2;F8WCU6	Q9NUQ8;Q9NUQ8-2	8;7;1	8;7;1	8;7;1	ATP-binding cassette sub-family F member 3	ABCF3	>sp|Q9NUQ8|ABCF3_HUMAN ATP-binding cassette sub-family F member 3 OS=Homo sapiens GN=ABCF3 PE=1 SV=2;>sp|Q9NUQ8-2|ABCF3_HUMAN Isoform 2 of ATP-binding cassette sub-family F member 3 OS=Homo sapiens GN=ABCF3	3	8	8	8	7	3	7	3	7	3	14.5	14.5	14.5	79.744	709	709;703;103	10	11	2.603e-74	0.94587	1.0545	101.53	17	1.5574	1.6628	148.98	17	0.92041	0.87804	44.74	17	0.90954	1.0155	23.523	8	0.8439	0.94808	24.331	8	0.95366	0.93475	10.425
Q9UNQ0;Q9UNQ0-2;H0YAF1;H0YAF3	Q9UNQ0;Q9UNQ0-2;H0YAF1;H0YAF3	4;4;2;2	4;4;2;2	4;4;2;2	ATP-binding cassette sub-family G member 2	ABCG2	>sp|Q9UNQ0|ABCG2_HUMAN ATP-binding cassette sub-family G member 2 OS=Homo sapiens GN=ABCG2 PE=1 SV=3;>sp|Q9UNQ0-2|ABCG2_HUMAN Isoform 2 of ATP-binding cassette sub-family G member 2 OS=Homo sapiens GN=ABCG2;>tr|H0YAF1|H0YAF1_HUMAN ATP-binding cassette sub-	4	4	4	4	4	0	4	0	4	0	9.3	9.3	9.3	72.313	655	655;611;150;130	5		7.1911e-71	1.5571	1.751	162.63	3	2.8794	2.9715	183.44	3	1.1048	1.0416	11.401	3	1.5571	1.751	162.63	3	2.8794	2.9715	183.44	3	1.1048	1.0416	11.401
Q9NUJ1;B7Z6A8;C9IZX5	Q9NUJ1;B7Z6A8	14;10;5	14;10;5	14;10;5	Abhydrolase domain-containing protein 10, mitochondrial	ABHD10	>sp|Q9NUJ1|ABHDA_HUMAN Abhydrolase domain-containing protein 10, mitochondrial OS=Homo sapiens GN=ABHD10 PE=1 SV=1;>tr|B7Z6A8|B7Z6A8_HUMAN Abhydrolase domain-containing protein 10, mitochondrial OS=Homo sapiens GN=ABHD10 PE=2 SV=1	3	14	14	14	14	4	14	4	14	4	56.2	56.2	56.2	33.932	306	306;149;205	23	4	5.5105e-196	1.1522	1.3033	13.548	26	1.1099	1.2134	14.78	26	1.0145	0.93933	8.4815	26	1.1522	1.3076	13.304	22	1.1067	1.2315	15.09	22	1.0145	0.94269	8.5783
Q8NFV4;Q8NFV4-4;H7BYM8;H7BZ58;C9J7Q4;H7C396;Q8NFV4-2;Q8NFV4-3;H0YC52;Q8NFV4-5	Q8NFV4;Q8NFV4-4;H7BYM8	9;8;5;2;2;2;2;2;2;1	9;8;5;2;2;2;2;2;2;1	9;8;5;2;2;2;2;2;2;1	Abhydrolase domain-containing protein 11	ABHD11	>sp|Q8NFV4|ABHDB_HUMAN Abhydrolase domain-containing protein 11 OS=Homo sapiens GN=ABHD11 PE=1 SV=1;>sp|Q8NFV4-4|ABHDB_HUMAN Isoform 4 of Abhydrolase domain-containing protein 11 OS=Homo sapiens GN=ABHD11;>tr|H7BYM8|H7BYM8_HUMAN Abhydrolase domain-containi	10	9	9	9	9	0	9	0	9	0	46	46	46	34.69	315	315;308;258;184;159;123;101;97;87;145	14		6.5859e-73	0.55235	0.63618	46.349	12	0.62714	0.71107	16.679	13	1.0595	1.0814	31.986	13	0.55235	0.63618	46.349	12	0.62714	0.71107	16.679	13	1.0595	1.0814	31.986
Q8N2K0-2;Q8N2K0;Q8N2K0-3;I3L294;Q5T712;I3L1V0;I3L440;I3L142	Q8N2K0-2;Q8N2K0;Q8N2K0-3;I3L294;Q5T712	10;10;10;6;5;3;3;2	10;10;10;6;5;3;3;2	10;10;10;6;5;3;3;2	Monoacylglycerol lipase ABHD12	ABHD12	>sp|Q8N2K0-2|ABD12_HUMAN Isoform 2 of Monoacylglycerol lipase ABHD12 OS=Homo sapiens GN=ABHD12;>sp|Q8N2K0|ABD12_HUMAN Monoacylglycerol lipase ABHD12 OS=Homo sapiens GN=ABHD12 PE=2 SV=2;>sp|Q8N2K0-3|ABD12_HUMAN Isoform 3 of Monoacylglycerol lipase ABHD12 OS	8	10	10	10	10	0	10	0	10	0	30.9	30.9	30.9	45.558	404	404;398;360;159;187;194;105;140	19		8.703e-75	0.58535	0.67458	36.039	15	0.68012	0.73908	40.408	15	1.1162	1.1037	8.8213	15	0.58535	0.67458	36.039	15	0.68012	0.73908	40.408	15	1.1162	1.1037	8.8213
Q96IU4;B4DNR3;F8W9U3;B4DQI4;Q96IU4-2	Q96IU4;B4DNR3;F8W9U3;B4DQI4;Q96IU4-2	4;4;3;2;2	4;4;3;2;2	4;4;3;2;2	Abhydrolase domain-containing protein 14B	ABHD14B	>sp|Q96IU4|ABHEB_HUMAN Abhydrolase domain-containing protein 14B OS=Homo sapiens GN=ABHD14B PE=1 SV=1;>tr|B4DNR3|B4DNR3_HUMAN Abhydrolase domain-containing protein 14B OS=Homo sapiens GN=ABHD14B PE=2 SV=1;>tr|F8W9U3|F8W9U3_HUMAN Abhydrolase domain-containi	5	4	4	4	4	2	4	2	4	2	33.8	33.8	33.8	22.345	210	210;185;208;188;172	7	2	1.0625e-121	0.64416	0.73087	35.605	9	0.60983	0.67393	17.55	9	0.92195	0.9177	25.156	9	0.64416	0.73087	35.173	7	0.60983	0.67393	15.019	7	0.92195	0.9177	26.17
O95870;O95870-2;F6WSP1;F2Z3H2	O95870;O95870-2;F6WSP1;F2Z3H2	2;1;1;1	2;1;1;1	2;1;1;1	Abhydrolase domain-containing protein 16A	ABHD16A	>sp|O95870|ABHGA_HUMAN Abhydrolase domain-containing protein 16A OS=Homo sapiens GN=ABHD16A PE=1 SV=3;>sp|O95870-2|ABHGA_HUMAN Isoform 2 of Abhydrolase domain-containing protein 16A OS=Homo sapiens GN=ABHD16A;>tr|F6WSP1|F6WSP1_HUMAN Abhydrolase domain-cont	4	2	2	2	2	0	2	0	2	0	7	7	7	63.243	558	558;525;264;65	2		1.4714e-16	NaN	NaN	NaN	1	NaN	NaN	NaN	1	NaN	NaN	NaN	1	NaN	NaN	NaN	1	NaN	NaN	NaN	1	NaN	NaN	NaN
Q8TB40;B4DDH7;F5H6T0;F5H067;H0YFD5;F5GZC9	Q8TB40;B4DDH7;F5H6T0	7;5;4;3;2;1	7;5;4;3;2;1	7;5;4;3;2;1	Abhydrolase domain-containing protein 4	ABHD4	>sp|Q8TB40|ABHD4_HUMAN Abhydrolase domain-containing protein 4 OS=Homo sapiens GN=ABHD4 PE=2 SV=1;>tr|B4DDH7|B4DDH7_HUMAN Abhydrolase domain-containing protein 4 OS=Homo sapiens GN=ABHD4 PE=2 SV=1;>tr|F5H6T0|F5H6T0_HUMAN Abhydrolase domain-containing prote	6	7	7	7	6	2	6	2	6	2	23.4	23.4	23.4	38.794	342	342;181;90;85;54;44	9	2	1.3212e-47	0.88073	0.96711	30.481	6	0.66088	0.75696	113.6	6	0.7523	0.77961	85.08	6	0.8479	0.947	9.0879	5	0.62898	0.72097	8.111	5	0.68784	0.71218	18.38
Q9BV23;F5H7L1;C9JNE7;C9J010	Q9BV23;F5H7L1;C9JNE7;C9J010	4;3;2;2	4;3;2;2	4;3;2;2	Monoacylglycerol lipase ABHD6	ABHD6	>sp|Q9BV23|ABHD6_HUMAN Monoacylglycerol lipase ABHD6 OS=Homo sapiens GN=ABHD6 PE=2 SV=1;>tr|F5H7L1|F5H7L1_HUMAN Monoacylglycerol lipase ABHD6 OS=Homo sapiens GN=ABHD6 PE=4 SV=1;>tr|C9JNE7|C9JNE7_HUMAN Monoacylglycerol lipase ABHD6 (Fragment) OS=Homo sapien	4	4	4	4	4	1	4	1	4	1	16.3	16.3	16.3	38.33	337	337;318;225;173	6	8	1.817e-10	3.0668	3.12	85.523	12	5.3586	5.4358	183.3	11	2.1006	1.9062	111.31	11	1.0205	1.188	68.15	4	0.70407	0.7411	134.22	3	0.91221	0.84623	118.86
A6NFN2;F8WA56;F8WA55;F5H1G9;Q8IZP0;Q8IZP0-9;Q8IZP0-6;Q8IZP0-5;Q8IZP0-3;Q8IZP0-4;Q8IZP0-2;Q8IZP0-7;Q8IZP0-8;Q8IZP0-10;H7BXI6;Q8IZP0-11;F8WAL6;H0Y6B5	A6NFN2;F8WA56;F8WA55;F5H1G9;Q8IZP0;Q8IZP0-9;Q8IZP0-6;Q8IZP0-5;Q8IZP0-3;Q8IZP0-4;Q8IZP0-2;Q8IZP0-7;Q8IZP0-8;Q8IZP0-10;H7BXI6;Q8IZP0-11	13;13;13;13;12;12;12;12;12;12;12;12;12;12;10;9;1;1	13;13;13;13;12;12;12;12;12;12;12;12;12;12;10;9;1;1	10;10;10;10;9;9;9;9;9;9;9;9;9;9;7;8;0;0	Abl interactor 1	ABI1	>tr|A6NFN2|A6NFN2_HUMAN Abl interactor 1 OS=Homo sapiens GN=ABI1 PE=4 SV=2;>tr|F8WA56|F8WA56_HUMAN Abl interactor 1 OS=Homo sapiens GN=ABI1 PE=4 SV=1;>tr|F8WA55|F8WA55_HUMAN Abl interactor 1 OS=Homo sapiens GN=ABI1 PE=4 SV=1;>tr|F5H1G9|F5H1G9_HUMAN Abl int	18	13	13	10	13	0	13	0	10	0	33	33	27.9	55.259	509	509;482;423;394;508;481;480;476;452;451;446;422;393;388;496;329;299;293	16		1.1047e-156	0.87106	0.94655	23.903	13	0.97277	1.0106	16.953	13	1.0346	0.98406	7.6259	13	0.87106	0.94655	23.903	13	0.97277	1.0106	16.953	13	1.0346	0.98406	7.6259
Q9NYB9;Q9NYB9-4;E7EP65;E7EW77;Q9NYB9-2;E9PEZ7;Q9NYB9-3;F8WEB9;F8WAQ3;F8WBL5;F8WAZ8;F8WCD7;F8WAU3;E7EUA1	Q9NYB9;Q9NYB9-4;E7EP65;E7EW77;Q9NYB9-2;E9PEZ7	6;6;6;6;6;6;2;2;2;2;2;2;2;2	3;3;3;3;3;3;1;2;2;2;2;2;2;2	3;3;3;3;3;3;1;2;2;2;2;2;2;2	Abl interactor 2	ABI2	>sp|Q9NYB9|ABI2_HUMAN Abl interactor 2 OS=Homo sapiens GN=ABI2 PE=1 SV=1;>sp|Q9NYB9-4|ABI2_HUMAN Isoform 4 of Abl interactor 2 OS=Homo sapiens GN=ABI2;>tr|E7EP65|E7EP65_HUMAN Abl interactor 2 (Fragment) OS=Homo sapiens GN=ABI2 PE=4 SV=1;>tr|E7EW77|E7EW77_H	14	6	3	3	6	0	3	0	3	0	12.5	7.4	7.4	55.663	513	513;507;486;480;475;458;401;108;97;87;75;59;53;44	3		2.3799e-27	0.95821	1.0579	64.451	3	0.7162	0.79694	77.738	3	0.92111	0.97391	35.923	3	0.95821	1.0579	64.451	3	0.7162	0.79694	77.738	3	0.92111	0.97391	35.923
P00519-2;P00519;H7C1H8	P00519-2;P00519;H7C1H8	6;6;5	4;4;4	4;4;4	Tyrosine-protein kinase ABL1	ABL1	>sp|P00519-2|ABL1_HUMAN Isoform IB of Tyrosine-protein kinase ABL1 OS=Homo sapiens GN=ABL1;>sp|P00519|ABL1_HUMAN Tyrosine-protein kinase ABL1 OS=Homo sapiens GN=ABL1 PE=1 SV=4;>tr|H7C1H8|H7C1H8_HUMAN Tyrosine-protein kinase ABL1 OS=Homo sapiens GN=ABL1 PE=	3	6	4	4	6	0	4	0	4	0	8.5	6.2	6.2	124.95	1149	1149;1130;945	4		6.3128e-37	0.93128	1.0477	33.792	4	1.023	1.1305	8.3568	4	1.0985	1.0201	39.339	4	0.93128	1.0477	33.792	4	1.023	1.1305	8.3568	4	1.0985	1.0201	39.339
P42684;P42684-6;P42684-5;P42684-7;P42684-3;D1MPS6;P42684-2;P42684-10;P42684-4;P42684-9;P42684-8	P42684;P42684-6;P42684-5;P42684-7;P42684-3;D1MPS6;P42684-2;P42684-10;P42684-4;P42684-9;P42684-8	7;7;7;7;6;6;6;6;6;6;4	7;7;7;7;6;6;6;6;6;6;4	5;5;5;5;4;4;4;4;4;4;2	Abelson tyrosine-protein kinase 2	ABL2	>sp|P42684|ABL2_HUMAN Abelson tyrosine-protein kinase 2 OS=Homo sapiens GN=ABL2 PE=1 SV=1;>sp|P42684-6|ABL2_HUMAN Isoform 6 of Abelson tyrosine-protein kinase 2 OS=Homo sapiens GN=ABL2;>sp|P42684-5|ABL2_HUMAN Isoform 5 of Abelson tyrosine-protein kinase 2	11	7	7	5	7	0	7	0	5	0	9.4	9.4	7.1	128.34	1182	1182;1161;1079;1058;1167;1146;1146;1064;1043;1043;542	11		3.342e-24	1.0483	1.1749	27.649	9	0.84363	1.0189	25.633	9	0.89183	0.90132	24.729	9	1.0483	1.1749	27.649	9	0.84363	1.0189	25.633	9	0.89183	0.90132	24.729
H0Y3K7;O14639-5;O14639-3;O14639-4;A6NCD9;Q5T6N4;O14639;A6NKJ2;F8W8M4;O14639-2;F8WAB0;Q5T6N2;Q5JVV3;F8WAB1;F6XFR5;H0Y7N6	H0Y3K7;O14639-5;O14639-3;O14639-4;A6NCD9;Q5T6N4;O14639;A6NKJ2;F8W8M4;O14639-2;F8WAB0;Q5T6N2;Q5JVV3;F8WAB1;F6XFR5;H0Y7N6	5;5;5;5;4;4;4;4;4;4;4;4;4;3;3;3	5;5;5;5;4;4;4;4;4;4;4;4;4;3;3;3	5;5;5;5;4;4;4;4;4;4;4;4;4;3;3;3	Actin-binding LIM protein 1	ABLIM1	>tr|H0Y3K7|H0Y3K7_HUMAN Actin-binding LIM protein 1 (Fragment) OS=Homo sapiens GN=ABLIM1 PE=4 SV=1;>sp|O14639-5|ABLM1_HUMAN Isoform 5 of Actin-binding LIM protein 1 OS=Homo sapiens GN=ABLIM1;>sp|O14639-3|ABLM1_HUMAN Isoform 3 of Actin-binding LIM protein 1	16	5	5	5	5	0	5	0	5	0	11	11	11	73.822	652	652;455;427;401;846;846;778;746;718;718;702;702;530;655;173;172	8		6.5774e-78	0.31667	0.36674	107.62	4	0.37566	0.43594	132.46	4	0.99157	1.0301	25.722	4	0.31667	0.36674	107.62	4	0.37566	0.43594	132.46	4	0.99157	1.0301	25.722
O94929-3;O94929-2;O94929;O94929-4;H0YFM1	O94929-3;O94929-2;O94929	3;3;2;1;1	3;3;2;1;1	3;3;2;1;1	Actin-binding LIM protein 3	ABLIM3	>sp|O94929-3|ABLM3_HUMAN Isoform 3 of Actin-binding LIM protein 3 OS=Homo sapiens GN=ABLIM3;>sp|O94929-2|ABLM3_HUMAN Isoform 2 of Actin-binding LIM protein 3 OS=Homo sapiens GN=ABLIM3;>sp|O94929|ABLM3_HUMAN Actin-binding LIM protein 3 OS=Homo sapiens GN=AB	5	3	3	3	0	3	0	3	0	3	6	6	6	67.072	588	588;544;683;169;168		3	2.1036e-06	0.34493	0.36496	42.568	2	1.6477	1.6017	206.55	2	4.7769	4.3971	163.22	2	NaN	NaN	NaN	0	NaN	NaN	NaN	0	NaN	NaN	NaN
Q12979;Q12979-2;F5H8B3;B7Z683;E9PFN9;F5H3S2;I3NI05;I3L2P5;I3L434;I3L3W0;I3L1U8;I3L4Y1;I3L0R7;I3L379	Q12979;Q12979-2;F5H8B3;B7Z683;E9PFN9	18;18;18;13;11;7;6;6;5;5;3;3;2;1	18;18;18;13;11;7;6;6;5;5;3;3;2;1	17;17;17;12;10;7;6;5;5;5;2;3;2;1	Active breakpoint cluster region-related protein	ABR	>sp|Q12979|ABR_HUMAN Active breakpoint cluster region-related protein OS=Homo sapiens GN=ABR PE=2 SV=2;>sp|Q12979-2|ABR_HUMAN Isoform Short of Active breakpoint cluster region-related protein OS=Homo sapiens GN=ABR;>tr|F5H8B3|F5H8B3_HUMAN Active breakpoint	14	18	18	17	16	8	16	8	15	8	28.9	28.9	27.7	97.597	859	859;822;813;641;363;310;191;168;177;133;165;129;189;117	25	17	7.7827e-169	1.1131	1.2269	105.68	31	1.2049	1.2838	82.029	31	0.97776	0.94007	85.419	31	1.1558	1.2866	26.477	20	1.156	1.2626	24.829	20	0.88016	0.86812	19.87
Q9ULW3	Q9ULW3	8	8	8	Activator of basal transcription 1	ABT1	>sp|Q9ULW3|ABT1_HUMAN Activator of basal transcription 1 OS=Homo sapiens GN=ABT1 PE=1 SV=1	1	8	8	8	6	7	6	7	6	7	38.6	38.6	38.6	31.079	272	272	7	9	3.705e-42	0.72139	0.78385	137.06	10	1.1086	1.3113	77.936	10	1.3532	1.4099	123.26	10	1.1507	1.2716	63.366	6	0.99882	1.1494	17.533	6	1.0467	1.0289	60.613
P09110;C9JDE9;F5GXL8;G5E935;H7C131;H0Y4D4;B4E072;B4DVF4;F2Z3P7;F2Z2Q6	P09110;C9JDE9;F5GXL8;G5E935;H7C131;H0Y4D4	10;9;9;7;7;5;4;3;1;1	10;9;9;7;7;5;4;3;1;1	10;9;9;7;7;5;4;3;1;1	3-ketoacyl-CoA thiolase, peroxisomal	ACAA1	>sp|P09110|THIK_HUMAN 3-ketoacyl-CoA thiolase, peroxisomal OS=Homo sapiens GN=ACAA1 PE=1 SV=2;>tr|C9JDE9|C9JDE9_HUMAN 3-ketoacyl-CoA thiolase, peroxisomal OS=Homo sapiens GN=ACAA1 PE=3 SV=1;>tr|F5GXL8|F5GXL8_HUMAN 3-ketoacyl-CoA thiolase, peroxisomal OS=Ho	10	10	10	10	10	0	10	0	10	0	44.3	44.3	44.3	44.292	424	424;383;356;331;290;237;126;153;121;113	15		1.1971e-268	0.86303	0.99802	19.756	13	0.8863	0.98361	11.393	13	1.0836	1.008	19.865	13	0.86303	0.99802	19.756	13	0.8863	0.98361	11.393	13	1.0836	1.008	19.865
P42765	P42765	18	18	18	3-ketoacyl-CoA thiolase, mitochondrial	ACAA2	>sp|P42765|THIM_HUMAN 3-ketoacyl-CoA thiolase, mitochondrial OS=Homo sapiens GN=ACAA2 PE=1 SV=2	1	18	18	18	16	13	16	13	16	13	71.5	71.5	71.5	41.924	397	397	27	19	0	0.77036	0.88839	18.781	39	0.77283	0.86537	16.291	40	1.0134	0.98693	13.158	39	0.75601	0.88839	16.911	23	0.7721	0.89222	16.228	24	1.011	0.98693	6.8844
Q13085-4;Q13085;Q13085-2;Q13085-3;F8W6G0;H7BYH5;H0YGH5;F6QQI9;E9PEW7;D3YTK0;A8MYL5	Q13085-4;Q13085;Q13085-2;Q13085-3	96;96;94;93;47;7;5;5;2;2;1	96;96;94;93;47;7;5;5;2;2;1	83;83;81;80;41;1;1;1;1;2;0	Acetyl-CoA carboxylase 1;Biotin carboxylase	ACACA	>sp|Q13085-4|ACACA_HUMAN Isoform 4 of Acetyl-CoA carboxylase 1 OS=Homo sapiens GN=ACACA;>sp|Q13085|ACACA_HUMAN Acetyl-CoA carboxylase 1 OS=Homo sapiens GN=ACACA PE=1 SV=2;>sp|Q13085-2|ACACA_HUMAN Isoform 2 of Acetyl-CoA carboxylase 1 OS=Homo sapiens GN=ACA	11	96	96	83	95	4	95	4	82	3	55	55	48.5	270	2383	2383;2346;2288;2268;1045;1689;859;858;92;77;42	194	4	0	1.0827	1.16	23.476	178	1.0591	1.14	30.3	178	0.98211	0.97712	22.918	178	1.0772	1.1562	22.898	175	1.058	1.1406	22.94	175	0.98094	0.97588	22.413
O00763;F8W8T8;O00763-2	O00763;F8W8T8;O00763-2	14;14;14	1;1;1	1;1;1	Acetyl-CoA carboxylase 2;Biotin carboxylase	ACACB	>sp|O00763|ACACB_HUMAN Acetyl-CoA carboxylase 2 OS=Homo sapiens GN=ACACB PE=1 SV=3;>tr|F8W8T8|F8W8T8_HUMAN Biotin carboxylase OS=Homo sapiens GN=ACACB PE=4 SV=1;>sp|O00763-2|ACACB_HUMAN Isoform Short of Acetyl-CoA carboxylase 2 OS=Homo sapiens GN=ACACB	3	14	1	1	13	2	0	1	0	1	6.6	0.3	0.3	276.54	2458	2458;2388;2388		1	1.643e-181	NaN	NaN	NaN	0	NaN	NaN	NaN	0	NaN	NaN	NaN	0	NaN	NaN	NaN	0	NaN	NaN	NaN	0	NaN	NaN	NaN
Q709F0;Q709F0-2;Q709F0-3;D6RDI8;F8WEV0;Q08AE9	Q709F0;Q709F0-2;Q709F0-3;D6RDI8;F8WEV0	3;2;2;2;2;1	3;2;2;2;2;1	3;2;2;2;2;1	Acyl-CoA dehydrogenase family member 11	ACAD11	>sp|Q709F0|ACD11_HUMAN Acyl-CoA dehydrogenase family member 11 OS=Homo sapiens GN=ACAD11 PE=1 SV=2;>sp|Q709F0-2|ACD11_HUMAN Isoform 2 of Acyl-CoA dehydrogenase family member 11 OS=Homo sapiens GN=ACAD11;>sp|Q709F0-3|ACD11_HUMAN Isoform 3 of Acyl-CoA dehydr	6	3	3	3	3	0	3	0	3	0	4.1	4.1	4.1	87.282	780	780;676;660;476;433;305	4		1.3619e-08	0.86229	0.96526	14.427	3	0.69591	0.74023	39.403	3	0.80705	0.76645	15.646	3	0.86229	0.96526	14.427	3	0.69591	0.74023	39.403	3	0.80705	0.76645	15.646
Q9UKU7;B7Z5W4;Q6ZWP6;F5H2N4;B7Z7F1;H0YDR9;E9PLS3	Q9UKU7;B7Z5W4;Q6ZWP6;F5H2N4	3;2;2;2;1;1;1	3;2;2;2;1;1;1	3;2;2;2;1;1;1	Isobutyryl-CoA dehydrogenase, mitochondrial	ACAD8	>sp|Q9UKU7|ACAD8_HUMAN Isobutyryl-CoA dehydrogenase, mitochondrial OS=Homo sapiens GN=ACAD8 PE=1 SV=1;>tr|B7Z5W4|B7Z5W4_HUMAN Isobutyryl-CoA dehydrogenase, mitochondrial OS=Homo sapiens GN=ACAD8 PE=2 SV=1;>tr|Q6ZWP6|Q6ZWP6_HUMAN Acyl-Coenzyme A dehydrogena	7	3	3	3	1	2	1	2	1	2	7.5	7.5	7.5	45.069	415	415;357;288;272;226;101;76	2	2	5.7995e-08	1.4452	1.6508	9.4269	2	1.3709	1.5029	74.665	2	0.89687	0.88897	57.385	2	NaN	NaN	NaN	0	NaN	NaN	NaN	0	NaN	NaN	NaN
Q9H845;F8WAN8;H0Y8Z9;D6RCD8	Q9H845;F8WAN8;H0Y8Z9	14;11;10;2	14;11;10;2	14;11;10;2	Acyl-CoA dehydrogenase family member 9, mitochondrial	ACAD9	>sp|Q9H845|ACAD9_HUMAN Acyl-CoA dehydrogenase family member 9, mitochondrial OS=Homo sapiens GN=ACAD9 PE=1 SV=1;>tr|F8WAN8|F8WAN8_HUMAN Acyl-CoA dehydrogenase family member 9, mitochondrial OS=Homo sapiens GN=ACAD9 PE=3 SV=1;>tr|H0Y8Z9|H0Y8Z9_HUMAN Acyl-Co	4	14	14	14	14	0	14	0	14	0	32.5	32.5	32.5	68.76	621	621;488;384;173	20		4.4772e-119	0.84557	0.95619	13.838	18	0.92139	1.0307	24.247	18	1.0071	1.0129	23.13	18	0.84557	0.95619	13.838	18	0.92139	1.0307	24.247	18	1.0071	1.0129	23.13
Q5T4U5;P11310-2;P11310;B7Z9I1;B4DJE7;E9PJM9;E9PRX4;H0YDT5	Q5T4U5;P11310-2;P11310;B7Z9I1;B4DJE7	8;8;8;8;6;2;1;1	8;8;8;8;6;2;1;1	8;8;8;8;6;2;1;1	Medium-chain specific acyl-CoA dehydrogenase, mitochondrial	ACADM	>tr|Q5T4U5|Q5T4U5_HUMAN Acyl-Coenzyme A dehydrogenase, C-4 to C-12 straight chain OS=Homo sapiens GN=ACADM PE=2 SV=1;>sp|P11310-2|ACADM_HUMAN Isoform 2 of Medium-chain specific acyl-CoA dehydrogenase, mitochondrial OS=Homo sapiens GN=ACADM;>sp|P11310|ACADM	8	8	8	8	7	4	7	4	7	4	24.2	24.2	24.2	50.27	454	454;425;421;385;232;104;76;67	9	4	3.5269e-217	0.87892	1.0148	56.932	12	0.84208	0.91546	60.381	12	0.89485	0.92045	13.699	12	0.8266	0.96451	60.382	8	0.78594	0.88073	62.893	8	0.8732	0.90714	15.793
P45954;B4DQ51;H0Y6T4	P45954;B4DQ51	9;8;2	9;8;2	9;8;2	Short/branched chain specific acyl-CoA dehydrogenase, mitochondrial	ACADSB	>sp|P45954|ACDSB_HUMAN Short/branched chain specific acyl-CoA dehydrogenase, mitochondrial OS=Homo sapiens GN=ACADSB PE=1 SV=1;>tr|B4DQ51|B4DQ51_HUMAN Short/branched chain-specific acyl-CoA dehydrogenase, mitochondrial OS=Homo sapiens GN=ACADSB PE=2 SV=1	3	9	9	9	9	2	9	2	9	2	31.9	31.9	31.9	47.485	432	432;330;171	13	2	2.7304e-143	0.99819	1.1434	16.775	13	1.0615	1.2036	41.665	13	1.1384	1.0514	49.349	13	0.99819	1.1434	16.756	11	1.0615	1.2036	34.125	11	1.1384	1.0514	40.671
G3V1M7;F5H2A9;P49748;P49748-2	G3V1M7;F5H2A9;P49748;P49748-2	23;23;23;23	23;23;23;23	23;23;23;23	Very long-chain specific acyl-CoA dehydrogenase, mitochondrial	ACADVL	>tr|G3V1M7|G3V1M7_HUMAN Acyl-Coenzyme A dehydrogenase, very long chain, isoform CRA_b OS=Homo sapiens GN=ACADVL PE=3 SV=1;>tr|F5H2A9|F5H2A9_HUMAN Very long-chain-specific acyl-CoA dehydrogenase, mitochondrial OS=Homo sapiens GN=ACADVL PE=3 SV=1;>sp|P49748|	4	23	23	23	22	15	22	15	22	15	40.8	40.8	40.8	75.209	701	701;678;655;633	33	18	0	0.58091	0.63181	20.938	42	0.70364	0.72962	17.301	42	1.2058	1.1428	21.522	42	0.57519	0.63181	21.28	28	0.69624	0.72962	15.331	28	1.1783	1.1428	18.572
Q15057;H7C3K3;H7C3Q8	Q15057	5;2;1	5;2;1	5;2;1	Arf-GAP with coiled-coil, ANK repeat and PH domain-containing protein 2	ACAP2	>sp|Q15057|ACAP2_HUMAN Arf-GAP with coiled-coil, ANK repeat and PH domain-containing protein 2 OS=Homo sapiens GN=ACAP2 PE=1 SV=3	3	5	5	5	5	0	5	0	5	0	9.9	9.9	9.9	88.028	778	778;229;256	7		4.861e-18	1.0615	1.2074	28.217	6	1.0936	1.2305	22.532	6	0.98952	1.0385	25.344	6	1.0615	1.2074	28.217	6	1.0936	1.2305	22.532	6	0.98952	1.0385	25.344
P24752;G3XAB4;H0YEL7;E9PRQ6;E9PKF3	P24752	14;5;5;4;1	14;5;5;4;1	14;5;5;4;1	Acetyl-CoA acetyltransferase, mitochondrial	ACAT1	>sp|P24752|THIL_HUMAN Acetyl-CoA acetyltransferase, mitochondrial OS=Homo sapiens GN=ACAT1 PE=1 SV=1	5	14	14	14	13	7	13	7	13	7	46.1	46.1	46.1	45.199	427	427;162;136;141;54	24	7	0	0.97665	1.1433	11.295	29	1.0287	1.1025	24.135	29	1.0525	0.99184	23.701	29	0.97484	1.143	11.918	22	0.99702	1.1017	16.384	22	1.0323	0.98688	13.357
Q9BWD1;B7Z233	Q9BWD1;B7Z233	10;8	10;8	10;8	Acetyl-CoA acetyltransferase, cytosolic	ACAT2	>sp|Q9BWD1|THIC_HUMAN Acetyl-CoA acetyltransferase, cytosolic OS=Homo sapiens GN=ACAT2 PE=1 SV=2;>tr|B7Z233|B7Z233_HUMAN Acetyl-CoA acetyltransferase, cytosolic OS=Homo sapiens GN=ACAT2 PE=2 SV=1	2	10	10	10	10	4	10	4	10	4	45.8	45.8	45.8	41.35	397	397;426	18	8	0	0.86099	0.99718	18.537	22	0.81523	0.91258	22.347	22	0.96053	0.93076	32.531	22	0.86661	1.0096	12.076	16	0.81242	0.92097	13.424	16	0.95587	0.90855	9.2073
Q9H3P7	Q9H3P7	15	15	15	Golgi resident protein GCP60	ACBD3	>sp|Q9H3P7|GCP60_HUMAN Golgi resident protein GCP60 OS=Homo sapiens GN=ACBD3 PE=1 SV=4	1	15	15	15	14	8	14	8	14	8	36.9	36.9	36.9	60.593	528	528	21	12	0	0.83856	0.90227	26.684	26	0.81563	0.85396	14.25	26	0.98406	0.95509	30.508	26	0.82694	0.91707	16.086	16	0.79526	0.89747	16.759	16	0.97437	0.94242	22.955
Q5T8D3-3;Q5T8D3-2;Q5T8D3;H7BYB2;Q5T8D3-4;B7Z2A7;Q5T8E0;Q8NC06-3;Q8NC06-2;Q8NC06	Q5T8D3-3;Q5T8D3-2;Q5T8D3;H7BYB2;Q5T8D3-4;B7Z2A7	9;9;8;8;8;7;3;1;1;1	9;9;8;8;8;7;3;1;1;1	9;9;8;8;8;7;3;1;1;1	Acyl-CoA-binding domain-containing protein 5	ACBD5	>sp|Q5T8D3-3|ACBD5_HUMAN Isoform 3 of Acyl-CoA-binding domain-containing protein 5 OS=Homo sapiens GN=ACBD5;>sp|Q5T8D3-2|ACBD5_HUMAN Isoform 2 of Acyl-CoA-binding domain-containing protein 5 OS=Homo sapiens GN=ACBD5;>sp|Q5T8D3|ACBD5_HUMAN Acyl-CoA-binding	10	9	9	9	9	0	9	0	9	0	22.7	22.7	22.7	58.977	525	525;490;534;531;416;348;294;341;305;268	15		6.9261e-122	0.77082	0.84448	25.073	14	0.84133	0.91932	34.211	14	1.1073	1.0803	38.526	14	0.77082	0.84448	25.073	14	0.84133	0.91932	34.211	14	1.1073	1.0803	38.526
Q9BR61	Q9BR61	9	9	9	Acyl-CoA-binding domain-containing protein 6	ACBD6	>sp|Q9BR61|ACBD6_HUMAN Acyl-CoA-binding domain-containing protein 6 OS=Homo sapiens GN=ACBD6 PE=1 SV=1	1	9	9	9	8	8	8	8	8	8	36.9	36.9	36.9	31.15	282	282	19	22	2.8518e-38	0.74134	0.84133	45.023	25	0.92373	0.99155	138.37	25	1.3853	1.2017	145.46	25	0.73929	0.83776	13.085	14	0.80898	0.89493	11.963	14	1.0562	1.0873	9.6327
Q96QU6	Q96QU6	1	1	1	1-aminocyclopropane-1-carboxylate synthase-like protein 1	ACCS	>sp|Q96QU6|1A1L1_HUMAN 1-aminocyclopropane-1-carboxylate synthase-like protein 1 OS=Homo sapiens GN=ACCS PE=2 SV=1	1	1	1	1	1	0	1	0	1	0	3.8	3.8	3.8	57.323	501	501	1		0.00050805	NaN	NaN	NaN	1	NaN	NaN	NaN	1	NaN	NaN	NaN	1	NaN	NaN	NaN	1	NaN	NaN	NaN	1	NaN	NaN	NaN
Q96AP0;Q96AP0-2	Q96AP0;Q96AP0-2	2;2	2;2	2;2	Adrenocortical dysplasia protein homolog	ACD	>sp|Q96AP0|ACD_HUMAN Adrenocortical dysplasia protein homolog OS=Homo sapiens GN=ACD PE=1 SV=3;>sp|Q96AP0-2|ACD_HUMAN Isoform 2 of Adrenocortical dysplasia protein homolog OS=Homo sapiens GN=ACD	2	2	2	2	0	2	0	2	0	2	5.3	5.3	5.3	57.733	544	544;541		3	1.4019e-05	5.2526	5.5835	18.534	2	5.189	5.7851	77.336	2	0.98789	0.95505	49.665	2	NaN	NaN	NaN	0	NaN	NaN	NaN	0	NaN	NaN	NaN
Q9UKV3;E7EQT4;Q9UKV3-5;Q9UKV3-2;Q9UKV3-3;G3V3B0;G3V3T3	Q9UKV3;E7EQT4;Q9UKV3-5;Q9UKV3-2;Q9UKV3-3;G3V3B0	38;38;37;20;20;20;3	38;38;37;20;20;20;3	38;38;37;20;20;20;3	Apoptotic chromatin condensation inducer in the nucleus	ACIN1	>sp|Q9UKV3|ACINU_HUMAN Apoptotic chromatin condensation inducer in the nucleus OS=Homo sapiens GN=ACIN1 PE=1 SV=2;>tr|E7EQT4|E7EQT4_HUMAN Apoptotic chromatin condensation inducer in the nucleus OS=Homo sapiens GN=ACIN1 PE=4 SV=2;>sp|Q9UKV3-5|ACINU_HUMAN Is	7	38	38	38	32	37	32	37	32	37	40.8	40.8	40.8	151.86	1341	1341;1301;1328;614;583;582;194	61	125	0	4.3818	2.0008	124.25	154	1.031	0.89089	111.58	151	0.24433	0.23515	117.81	151	0.87956	0.94857	23.362	60	0.85737	0.9156	20.009	60	0.99971	0.97433	11.105
E7ENH9;P53396;P53396-2;B4E3P0	E7ENH9;P53396;P53396-2;B4E3P0	52;52;50;41	52;52;50;41	52;52;50;41	ATP-citrate synthase	ACLY	>tr|E7ENH9|E7ENH9_HUMAN ATP-citrate synthase OS=Homo sapiens GN=ACLY PE=4 SV=2;>sp|P53396|ACLY_HUMAN ATP-citrate synthase OS=Homo sapiens GN=ACLY PE=1 SV=3;>sp|P53396-2|ACLY_HUMAN Isoform 2 of ATP-citrate synthase OS=Homo sapiens GN=ACLY;>tr|B4E3P0|B4E3P0_	4	52	52	52	51	32	51	32	51	32	52.8	52.8	52.8	126.22	1155	1155;1101;1091;830	359	60	0	0.83334	0.91137	47.601	300	0.84805	0.90719	63.092	300	1.0155	1.0112	37.285	300	0.82285	0.92322	33.036	256	0.83154	0.92796	36.027	256	1.01	1.0033	35.497
Q9NRP4	Q9NRP4	2	2	2	Protein ACN9 homolog, mitochondrial	ACN9	>sp|Q9NRP4|ACN9_HUMAN Protein ACN9 homolog, mitochondrial OS=Homo sapiens GN=ACN9 PE=2 SV=1	1	2	2	2	2	0	2	0	2	0	24.8	24.8	24.8	14.651	125	125	2		2.8213e-14	0.99382	1.1468	19.371	2	0.99456	1.103	14.858	2	1.0927	1.0537	2.8	2	0.99382	1.1468	19.371	2	0.99456	1.103	14.858	2	1.0927	1.0537	2.8
P21399;Q59FI0;Q9HBB2;Q5VZA6	P21399;Q59FI0;Q9HBB2;Q5VZA6	34;28;26;18	34;28;26;18	34;28;26;18	Cytoplasmic aconitate hydratase	ACO1;IRP1	>sp|P21399|ACOC_HUMAN Cytoplasmic aconitate hydratase OS=Homo sapiens GN=ACO1 PE=1 SV=3;>tr|Q59FI0|Q59FI0_HUMAN Aconitase 1 variant (Fragment) OS=Homo sapiens GN=ACO1 PE=2 SV=1;>tr|Q9HBB2|Q9HBB2_HUMAN Cytoplasmic aconitate hydratase OS=Homo sapiens GN=IRP1	4	34	34	34	34	20	34	20	34	20	48.9	48.9	48.9	98.398	889	889;781;790;434	62	28	0	0.36972	0.41807	38.478	81	0.34285	0.36281	33.318	80	0.94061	0.91597	43.282	80	0.35701	0.40526	25.124	58	0.31142	0.34134	24.73	57	0.88542	0.87851	31.991
A2A274;Q99798;F5H2A5;B4DEC3;B4DW08	A2A274;Q99798;F5H2A5;B4DEC3;B4DW08	31;31;30;22;21	31;31;30;22;21	31;31;30;22;21	Aconitate hydratase, mitochondrial	ACO2	>tr|A2A274|A2A274_HUMAN Aconitase 2, mitochondrial OS=Homo sapiens GN=ACO2 PE=4 SV=1;>sp|Q99798|ACON_HUMAN Aconitate hydratase, mitochondrial OS=Homo sapiens GN=ACO2 PE=1 SV=2;>tr|F5H2A5|F5H2A5_HUMAN Aconitate hydratase, mitochondrial OS=Homo sapiens GN=AC	5	31	31	31	29	21	29	21	29	21	51.3	51.3	51.3	87.819	805	805;780;761;501;491	50	27	0	0.77891	0.87568	46	64	0.81468	0.86119	40.503	64	1.0113	0.99378	26.727	64	0.7426	0.82212	42.606	43	0.74929	0.81691	42.745	43	1.0063	0.99308	24.816
Q86TX2;G3V4F2	Q86TX2;G3V4F2	18;17	18;17	2;2	Acyl-coenzyme A thioesterase 1	ACOT1	>sp|Q86TX2|ACOT1_HUMAN Acyl-coenzyme A thioesterase 1 OS=Homo sapiens GN=ACOT1 PE=1 SV=1;>tr|G3V4F2|G3V4F2_HUMAN Acyl-coenzyme A thioesterase 1 OS=Homo sapiens GN=ACOT1 PE=4 SV=1	2	18	18	2	18	9	18	9	2	1	62.5	62.5	5.7	46.277	421	421;395	26	10	0	0.73407	0.8465	18.49	32	0.67604	0.75887	21.341	32	0.89216	0.90926	24.772	32	0.74253	0.86478	16.076	22	0.67604	0.76593	18.827	22	0.87453	0.88562	26.963
Q9NPJ3;F5H2L4	Q9NPJ3;F5H2L4	6;4	6;4	6;4	Acyl-coenzyme A thioesterase 13	ACOT13	>sp|Q9NPJ3|ACO13_HUMAN Acyl-coenzyme A thioesterase 13 OS=Homo sapiens GN=ACOT13 PE=1 SV=1;>tr|F5H2L4|F5H2L4_HUMAN Acyl-coenzyme A thioesterase 13 OS=Homo sapiens GN=ACOT13 PE=4 SV=1	2	6	6	6	6	1	6	1	6	1	34.3	34.3	34.3	14.96	140	140;117	10	1	3.3118e-44	1.0727	1.2076	27.495	10	1.0442	1.1314	31.102	10	1.0227	0.9795	10.811	10	1.07	1.2278	29.115	9	1.0473	1.1425	31.376	9	1.0245	1.0042	10.83
P49753;P49753-2;B3KSA0	P49753;P49753-2;B3KSA0	17;10;10	1;1;1	1;1;1	Acyl-coenzyme A thioesterase 2, mitochondrial	ACOT2	>sp|P49753|ACOT2_HUMAN Acyl-coenzyme A thioesterase 2, mitochondrial OS=Homo sapiens GN=ACOT2 PE=1 SV=6;>sp|P49753-2|ACOT2_HUMAN Isoform 2 of Acyl-coenzyme A thioesterase 2, mitochondrial OS=Homo sapiens GN=ACOT2;>tr|B3KSA0|B3KSA0_HUMAN Acyl-coenzyme A thi	3	17	1	1	17	8	1	0	1	0	54.5	5	5	53.218	483	483;301;286	2		0	0.8401	0.98375	3.2291	2	0.65274	0.71271	7.0368	2	0.77698	0.72747	10.484	2	0.8401	0.98375	3.2291	2	0.65274	0.71271	7.0368	2	0.77698	0.72747	10.484
O00154-4;O00154;O00154-5;O00154-6;B4DUX0;O00154-3;O00154-2;F5GWE2	O00154-4;O00154;O00154-5;O00154-6;B4DUX0;O00154-3;O00154-2	12;11;11;11;9;7;7;4	12;11;11;11;9;7;7;4	12;11;11;11;9;7;7;4	Cytosolic acyl coenzyme A thioester hydrolase	ACOT7	>sp|O00154-4|BACH_HUMAN Isoform 4 of Cytosolic acyl coenzyme A thioester hydrolase OS=Homo sapiens GN=ACOT7;>sp|O00154|BACH_HUMAN Cytosolic acyl coenzyme A thioester hydrolase OS=Homo sapiens GN=ACOT7 PE=1 SV=3;>sp|O00154-5|BACH_HUMAN Isoform 5 of Cytosoli	8	12	12	12	12	12	12	12	12	12	41.1	41.1	41.1	37.419	338	338;380;350;329;265;283;246;223	15	27	1.0336e-93	1.0291	1.1785	33.757	35	1.1232	1.2648	42.592	35	1.0682	1.0073	45.733	35	1.0156	1.1861	13.018	12	1.0902	1.2671	14.058	12	1.0399	1.003	9.8029
O14734;A6NDT2;E9PJN0;H7C5A7;E9PRD4;E9PIS4;G5E995;F6VBM3;E9PMC4;Q9BR14	O14734;A6NDT2;E9PJN0;H7C5A7;E9PRD4	3;3;3;2;2;1;1;1;1;1	3;3;3;2;2;1;1;1;1;1	3;3;3;2;2;1;1;1;1;1	Acyl-coenzyme A thioesterase 8	ACOT8	>sp|O14734|ACOT8_HUMAN Acyl-coenzyme A thioesterase 8 OS=Homo sapiens GN=ACOT8 PE=1 SV=1;>tr|A6NDT2|A6NDT2_HUMAN Acyl-CoA thioesterase 8, isoform CRA_c OS=Homo sapiens GN=ACOT8 PE=4 SV=1;>tr|E9PJN0|E9PJN0_HUMAN Acyl-coenzyme A thioesterase 8 OS=Homo sapien	10	3	3	3	3	1	3	1	3	1	16	16	16	35.914	319	319;254;226;209;171;132;113;107;94;92	3	1	1.3993e-32	0.99399	1.1171	17.707	4	1.1172	1.2259	9.5521	4	0.97969	0.96112	6.4669	4	1.0542	1.1799	19.323	3	1.0443	1.1927	11.606	3	0.96397	0.92317	4.848
Q9Y305-4;Q9Y305-2;Q9Y305-3;H7C5Q2;C9J7L8	Q9Y305-4;Q9Y305-2;Q9Y305-3;H7C5Q2	17;16;15;11;7	17;16;15;11;7	1;0;0;0;0		ACOT9	>sp|Q9Y305-4|ACOT9_HUMAN Isoform 4 of Acyl-coenzyme A thioesterase 9, mitochondrial OS=Homo sapiens GN=ACOT9;>sp|Q9Y305-2|ACOT9_HUMAN Isoform 2 of Acyl-coenzyme A thioesterase 9, mitochondrial OS=Homo sapiens GN=ACOT9;>sp|Q9Y305-3|ACOT9_HUMAN Isoform 3 of	5	17	17	1	16	14	16	14	1	0	44.6	44.6	4.2	50.85	448	448;406;379;264;136	24	18	8.1805e-174	0.86619	1.0007	27.527	39	0.90972	0.97229	21.994	39	1.0303	0.99591	22.116	39	0.89279	1.0389	26.062	22	0.92826	1.0236	10.529	22	1.0267	1.0098	25.046
Q9Y305	Q9Y305	17	1	1	Acyl-coenzyme A thioesterase 9, mitochondrial	ACOT9	>sp|Q9Y305|ACOT9_HUMAN Acyl-coenzyme A thioesterase 9, mitochondrial OS=Homo sapiens GN=ACOT9 PE=1 SV=2	1	17	1	1	16	14	1	0	1	0	43.7	2.5	2.5	49.901	439	439	1		1.7416e-148	NaN	NaN	NaN	1	NaN	NaN	NaN	1	NaN	NaN	NaN	1	NaN	NaN	NaN	1	NaN	NaN	NaN	1	NaN	NaN	NaN
Q15067;Q15067-2;F5GYQ8;F5H0M0;I3L0T4;I3L2U4	Q15067;Q15067-2;F5GYQ8;F5H0M0	13;13;11;11;2;1	13;13;11;11;2;1	13;13;11;11;2;1	Peroxisomal acyl-coenzyme A oxidase 1;Acyl-coenzyme A oxidase	ACOX1	>sp|Q15067|ACOX1_HUMAN Peroxisomal acyl-coenzyme A oxidase 1 OS=Homo sapiens GN=ACOX1 PE=1 SV=3;>sp|Q15067-2|ACOX1_HUMAN Isoform 2 of Peroxisomal acyl-coenzyme A oxidase 1 OS=Homo sapiens GN=ACOX1;>tr|F5GYQ8|F5GYQ8_HUMAN Acyl-coenzyme A oxidase OS=Homo sap	6	13	13	13	13	0	13	0	13	0	29.4	29.4	29.4	74.423	660	660;660;622;592;223;71	18		0	1.0647	1.2141	10.367	16	1.0414	1.1897	12.925	16	1.017	1.0029	15.165	16	1.0647	1.2141	10.367	16	1.0414	1.1897	12.925	16	1.017	1.0029	15.165
P24666;P24666-2;P24666-3;B5MCC7;G5E9R5;C9JNS5;F2Z2Q9;D3YTI2	P24666;P24666-2;P24666-3;B5MCC7;G5E9R5	9;6;6;5;5;4;4;2	9;6;6;5;5;4;4;2	9;6;6;5;5;4;4;2	Low molecular weight phosphotyrosine protein phosphatase	ACP1	>sp|P24666|PPAC_HUMAN Low molecular weight phosphotyrosine protein phosphatase OS=Homo sapiens GN=ACP1 PE=1 SV=3;>sp|P24666-2|PPAC_HUMAN Isoform 2 of Low molecular weight phosphotyrosine protein phosphatase OS=Homo sapiens GN=ACP1;>sp|P24666-3|PPAC_HUMAN I	8	9	9	9	9	5	9	5	9	5	67.7	67.7	67.7	18.042	158	158;158;124;112;80;72;70;85	18	16	0	1.1313	1.3417	57.969	32	1.2882	1.3879	132.99	32	1.0371	1.0427	133.88	32	1.1539	1.3814	9.3765	18	1.17	1.3552	15.806	18	0.93506	0.96249	14.811
P11117;F5H1S6;E9PQY3;B7Z7D2;E9PHY0;E9PP23;F5GWV7;B7Z6U3;E9PCI1;E9PQW9;E9PKW9;G5EA28	P11117;F5H1S6;E9PQY3;B7Z7D2;E9PHY0;E9PP23;F5GWV7	6;5;5;5;5;3;3;2;2;2;2;2	6;5;5;5;5;3;3;2;2;2;2;2	6;5;5;5;5;3;3;2;2;2;2;2	Lysosomal acid phosphatase	ACP2	>sp|P11117|PPAL_HUMAN Lysosomal acid phosphatase OS=Homo sapiens GN=ACP2 PE=1 SV=3;>tr|F5H1S6|F5H1S6_HUMAN Lysosomal acid phosphatase OS=Homo sapiens GN=ACP2 PE=4 SV=1;>tr|E9PQY3|E9PQY3_HUMAN Lysosomal acid phosphatase OS=Homo sapiens GN=ACP2 PE=4 SV=1;>tr	12	6	6	6	6	0	6	0	6	0	13.2	13.2	13.2	48.344	423	423;413;395;391;360;305;236;162;160;160;151;122	8		4.6439e-11	0.90988	1.0078	27.125	7	0.99929	1.0476	36.214	7	1.0191	1.0328	14.473	7	0.90988	1.0078	27.125	7	0.99929	1.0476	36.214	7	1.0191	1.0328	14.473
Q9NPH0;Q9NPH0-2	Q9NPH0;Q9NPH0-2	2;1	2;1	2;1	Lysophosphatidic acid phosphatase type 6	ACP6	>sp|Q9NPH0|PPA6_HUMAN Lysophosphatidic acid phosphatase type 6 OS=Homo sapiens GN=ACP6 PE=1 SV=2;>sp|Q9NPH0-2|PPA6_HUMAN Isoform 2 of Lysophosphatidic acid phosphatase type 6 OS=Homo sapiens GN=ACP6	2	2	2	2	2	0	2	0	2	0	6.1	6.1	6.1	48.854	428	428;271	2		9.3549e-08	0.49979	0.5878	19.348	2	0.52847	0.58118	15.659	2	1.0365	0.96166	7.9216	2	0.49979	0.5878	19.348	2	0.52847	0.58118	15.659	2	1.0365	0.96166	7.9216
B4DFQ6;Q96CM8;B4DHT5;E9PF16;B4DUF5;D6RF87	B4DFQ6;Q96CM8;B4DHT5;E9PF16;B4DUF5	9;9;9;9;6;3	9;9;9;9;6;3	9;9;9;9;6;3	Acyl-CoA synthetase family member 2, mitochondrial	ACSF2	>tr|B4DFQ6|B4DFQ6_HUMAN Acyl-CoA synthetase family member 2, mitochondrial OS=Homo sapiens GN=ACSF2 PE=2 SV=1;>sp|Q96CM8|ACSF2_HUMAN Acyl-CoA synthetase family member 2, mitochondrial OS=Homo sapiens GN=ACSF2 PE=1 SV=2;>tr|B4DHT5|B4DHT5_HUMAN Acyl-CoA synt	6	9	9	9	9	0	9	0	9	0	21.1	21.1	21.1	70.622	640	640;615;602;572;455;183	10		8.7125e-48	0.78713	0.87369	24.086	8	0.75246	0.77623	19.843	8	1.0726	0.99512	11.197	8	0.78713	0.87369	24.086	8	0.75246	0.77623	19.843	8	1.0726	0.99512	11.197
Q4G176;F5H5A1;F5H755;F5H362;H0YGC7;F5H2G6;F5H3B2;F5GX20;H0YH37	Q4G176;F5H5A1;F5H755;F5H362;H0YGC7	7;6;5;5;4;2;2;1;1	7;6;5;5;4;2;2;1;1	7;6;5;5;4;2;2;1;1	Acyl-CoA synthetase family member 3, mitochondrial	ACSF3	>sp|Q4G176|ACSF3_HUMAN Acyl-CoA synthetase family member 3, mitochondrial OS=Homo sapiens GN=ACSF3 PE=1 SV=3;>tr|F5H5A1|F5H5A1_HUMAN Acyl-CoA synthetase family member 3, mitochondrial OS=Homo sapiens GN=ACSF3 PE=4 SV=1;>tr|F5H755|F5H755_HUMAN Acyl-CoA synt	9	7	7	7	6	2	6	2	6	2	16.3	16.3	16.3	64.129	576	576;311;235;190;183;368;106;237;144	9	2	6.2643e-51	0.84295	0.92979	35.51	10	0.80938	0.90466	29.573	10	1.0458	1.0596	29.538	10	0.84295	0.95557	32.54	8	0.76115	0.84457	28.652	8	0.98336	1.0157	14.167
P33121;E7EPM6;B7Z452;P33121-2;B7Z3Z9;D6RER0;H0Y9U7;H0Y9Z9;D6RG07;Q9UKU0-1;Q9UKU0-8;Q9UKU0-6;Q9UKU0;Q9UKU0-3;Q9UKU0-5;E7ERD7;Q9UKU0-2;Q9UKU0-7;G3V1S9	P33121;E7EPM6;B7Z452;P33121-2;B7Z3Z9;D6RER0	17;17;15;15;14;9;5;3;2;1;1;1;1;1;1;1;1;1;1	17;17;15;15;14;9;5;3;2;1;1;1;1;1;1;1;1;1;1	16;16;14;14;13;9;4;3;2;1;1;1;1;1;1;1;1;1;1	Long-chain-fatty-acid--CoA ligase 1	ACSL1	>sp|P33121|ACSL1_HUMAN Long-chain-fatty-acid--CoA ligase 1 OS=Homo sapiens GN=ACSL1 PE=1 SV=1;>tr|E7EPM6|E7EPM6_HUMAN Long-chain-fatty-acid--CoA ligase 1 OS=Homo sapiens GN=ACSL1 PE=4 SV=1;>tr|B7Z452|B7Z452_HUMAN Long-chain-fatty-acid--CoA ligase 1 OS=Homo	19	17	17	16	17	0	17	0	16	0	28.1	28.1	26.5	77.942	698	698;664;698;688;527;388;294;94;126;722;722;712;697;697;690;677;667;622;606	27		2.3937e-225	0.61685	0.67608	24.38	21	0.64293	0.68959	26.334	21	1.0338	1.0492	29.724	21	0.61685	0.67608	24.38	21	0.64293	0.68959	26.334	21	1.0338	1.0492	29.724
O95573;H7C260;H7BYZ7;F5GWH2;F5H062	O95573	25;6;5;5;1	25;6;5;5;1	23;6;4;5;1	Long-chain-fatty-acid--CoA ligase 3	ACSL3	>sp|O95573|ACSL3_HUMAN Long-chain-fatty-acid--CoA ligase 3 OS=Homo sapiens GN=ACSL3 PE=1 SV=3	5	25	25	23	25	18	25	18	23	16	49.2	49.2	45.1	80.419	720	720;213;179;141;95	80	24	0	0.96489	1.0584	58.059	86	1.016	1.0539	70.32	86	1.0304	0.98844	42.338	86	0.98218	1.1006	57.66	65	1.0149	1.0745	57.905	65	1.0145	0.99983	39.46
O60488;O60488-2;H0Y9A0;D6RF95;D6RD96;D6RDA8;D6RFW9	O60488;O60488-2	25;25;6;6;4;3;3	23;23;6;6;4;3;3	23;23;6;6;4;3;3	Long-chain-fatty-acid--CoA ligase 4	ACSL4	>sp|O60488|ACSL4_HUMAN Long-chain-fatty-acid--CoA ligase 4 OS=Homo sapiens GN=ACSL4 PE=1 SV=2;>sp|O60488-2|ACSL4_HUMAN Isoform Short of Long-chain-fatty-acid--CoA ligase 4 OS=Homo sapiens GN=ACSL4	7	25	23	23	25	17	23	15	23	15	54.9	50.8	50.8	79.187	711	711;670;156;154;145;128;126	41	18	0	0.43315	0.47731	22.723	50	0.39584	0.39997	56.601	50	0.90529	0.8455	53.187	50	0.41686	0.46344	22.937	34	0.37056	0.39997	54.353	34	0.9004	0.85234	54.531
Q9NUB1;Q9NUB1-2;Q6ZV30;F8W7Y1;F5H6F4;E9PC79	Q9NUB1;Q9NUB1-2;Q6ZV30;F8W7Y1;F5H6F4;E9PC79	2;2;2;2;2;1	2;2;2;2;2;1	2;2;2;2;2;1	Acetyl-coenzyme A synthetase 2-like, mitochondrial	ACSS1	>sp|Q9NUB1|ACS2L_HUMAN Acetyl-coenzyme A synthetase 2-like, mitochondrial OS=Homo sapiens GN=ACSS1 PE=1 SV=2;>sp|Q9NUB1-2|ACS2L_HUMAN Isoform 2 of Acetyl-coenzyme A synthetase 2-like, mitochondrial OS=Homo sapiens GN=ACSS1;>tr|Q6ZV30|Q6ZV30_HUMAN Acetyl-co	6	2	2	2	2	0	2	0	2	0	3.3	3.3	3.3	74.856	689	689;687;606;575;568;484	3		5.0896e-07	0.68998	0.74836	2.3103	2	1.0954	1.2222	9.4951	2	1.5876	1.6356	6.8383	2	0.68998	0.74836	2.3103	2	1.0954	1.2222	9.4951	2	1.5876	1.6356	6.8383
Q5QPH3;Q9NR19;F6WZD5;E7EWU3;B3KUV2;C9JY31;B4DEH9;C9IYL0;C9J7L5;C9JXD9;F8WCJ4;F8WDJ9	Q5QPH3;Q9NR19;F6WZD5;E7EWU3;B3KUV2	10;10;10;10;7;2;2;2;2;2;2;2	10;10;10;10;7;2;2;2;2;2;2;2	10;10;10;10;7;2;2;2;2;2;2;2	Acetyl-coenzyme A synthetase, cytoplasmic	ACSS2	>tr|Q5QPH3|Q5QPH3_HUMAN Acetyl-coenzyme A synthetase, cytoplasmic OS=Homo sapiens GN=ACSS2 PE=2 SV=1;>sp|Q9NR19|ACSA_HUMAN Acetyl-coenzyme A synthetase, cytoplasmic OS=Homo sapiens GN=ACSS2 PE=1 SV=1;>tr|F6WZD5|F6WZD5_HUMAN Acetyl-coenzyme A synthetase, cy	12	10	10	10	10	0	10	0	10	0	18.2	18.2	18.2	80.087	714	714;701;699;651;409;203;187;182;163;148;124;74	21		2.2965e-31	0.70174	0.80557	21.733	13	0.66563	0.70924	43.457	13	0.99958	0.92931	59.775	13	0.70174	0.80557	21.733	13	0.66563	0.70924	43.457	13	0.99958	0.92931	59.775
CON__P60712;P60709;B4E335;B4DW52;F5GYT4;E7EVS6;G5E9R0;C9JZR7;C9JUM1;C9JTX5;F8WCH0	CON__P60712;P60709;B4E335;B4DW52;F5GYT4	35;35;34;29;25;13;13;11;11;8;3	1;1;1;1;0;1;1;1;1;1;0	1;1;1;1;0;1;1;1;1;1;0	Actin, cytoplasmic 1;Actin, cytoplasmic 1, N-terminally processed	ACTB	>P60712 SWISS-PROT:P60712 (Bos taurus) Actin, cytoplasmic 1;>sp|P60709|ACTB_HUMAN Actin, cytoplasmic 1 OS=Homo sapiens GN=ACTB PE=1 SV=1;>tr|B4E335|B4E335_HUMAN Actin, cytoplasmic 1, N-terminally processed OS=Homo sapiens GN=ACTB PE=2 SV=1;>tr|B4DW52|B4DW5	11	35	1	1	34	25	1	1	1	1	82.7	4.5	4.5	41.736	375	375;375;351;347;294;164;125;103;99;80;52	23	8	0	0.79806	0.92268	52.188	26	0.94917	1.0074	48.798	26	1.1288	1.0427	17.265	26	0.80772	0.94248	34.84	18	0.94917	1.0074	29.267	18	1.1823	1.0955	18.648
Q562R1	Q562R1	9	1	1	Beta-actin-like protein 2	ACTBL2	>sp|Q562R1|ACTBL_HUMAN Beta-actin-like protein 2 OS=Homo sapiens GN=ACTBL2 PE=1 SV=2	1	9	1	1	9	6	1	0	1	0	19.7	4.8	4.8	42.003	376	376	2		1.7635e-262	0.73058	0.84424	1.2889	2	0.73844	0.80329	24.408	2	1.0108	0.94561	24.263	2	0.73058	0.84424	1.2889	2	0.73844	0.80329	24.408	2	1.0108	0.94561	24.263
P68032;P68133;P62736;P63267;F5H1C1;Q5T8M7;A6NL76;Q5T8M8;E7EQV5;B4DUI8;E9PG30;F6QUT6;F6UVQ4;C9JFL5;B8ZZJ2;F8WB63	P68032;P68133;P62736;P63267;F5H1C1;Q5T8M7;A6NL76;Q5T8M8;E7EQV5;B4DUI8;E9PG30	23;22;21;20;19;18;18;18;17;15;14;9;9;9;9;9	6;5;5;4;3;2;4;4;4;5;2;2;2;2;2;2	6;5;5;4;3;2;4;4;4;5;2;2;2;2;2;2	Actin, alpha cardiac muscle 1;Actin, alpha skeletal muscle;Actin, aortic smooth muscle;Actin, gamma-enteric smooth muscle	ACTC1;ACTA1;ACTA2;ACTG2	>sp|P68032|ACTC_HUMAN Actin, alpha cardiac muscle 1 OS=Homo sapiens GN=ACTC1 PE=1 SV=1;>sp|P68133|ACTS_HUMAN Actin, alpha skeletal muscle OS=Homo sapiens GN=ACTA1 PE=1 SV=1;>sp|P62736|ACTA_HUMAN Actin, aortic smooth muscle OS=Homo sapiens GN=ACTA2 PE=1 SV=	16	23	6	6	23	12	6	1	6	1	53.1	25.7	25.7	42.019	377	377;377;377;376;342;342;289;287;254;332;333;151;151;145;119;105	58	15	0	0.79494	0.91373	35.576	57	0.82281	0.88759	45.37	57	1.0459	0.96901	30.809	57	0.78991	0.92011	25.37	44	0.81735	0.89431	27.103	44	1.0438	0.98497	17.704
P63261;F5H0N0;I3L3I4;I3L4N8;I3L1U9;I3L3I0;I3L3R2	P63261;F5H0N0;I3L3I4;I3L4N8;I3L1U9;I3L3I0	36;35;31;21;21;21;14	36;35;31;21;21;21;14	2;2;2;2;2;2;2	Actin, cytoplasmic 2;Actin, cytoplasmic 2, N-terminally processed	ACTG1	>sp|P63261|ACTG_HUMAN Actin, cytoplasmic 2 OS=Homo sapiens GN=ACTG1 PE=1 SV=1;>tr|F5H0N0|F5H0N0_HUMAN Actin, cytoplasmic 2, N-terminally processed OS=Homo sapiens GN=ACTG1 PE=3 SV=1;>tr|I3L3I4|I3L3I4_HUMAN Actin, cytoplasmic 2, N-terminally processed OS=Ho	7	36	36	2	35	25	35	25	2	1	82.9	82.9	4.8	41.792	375	375;333;383;242;214;214;164	948	208	0	0.82186	0.94656	41.272	842	0.81507	0.91057	48.527	842	1.0129	0.99485	31.282	839	0.82243	0.95836	29.096	671	0.8027	0.91527	36.111	670	1.0006	0.98703	30.76
O96019;O96019-2;H7C5S0;C9JQT2;O94805	O96019;O96019-2	15;13;7;3;2	15;13;7;3;2	15;13;7;3;2	Actin-like protein 6A	ACTL6A	>sp|O96019|ACL6A_HUMAN Actin-like protein 6A OS=Homo sapiens GN=ACTL6A PE=1 SV=1;>sp|O96019-2|ACL6A_HUMAN Isoform 2 of Actin-like protein 6A OS=Homo sapiens GN=ACTL6A	5	15	15	15	11	14	11	14	11	14	52.9	52.9	52.9	47.46	429	429;387;161;50;426	18	24	0	0.81645	0.91326	20.338	37	0.80899	0.87048	22.036	37	0.98268	0.93867	21.513	37	0.85592	0.98034	23.628	15	0.80899	0.87836	31.105	15	0.98268	0.92853	32.955
P12814;P12814-3;P12814-2;B7TY16;H9KV75;G3V2N5;G3V2W4;H7C5W8;H0YJW3;G3V5M4;H0YJ11;G3V2X9;G3V380;G3V2E8	P12814;P12814-3;P12814-2;B7TY16;H9KV75	64;63;61;60;48;23;16;15;14;11;10;8;6;4	41;40;38;37;32;13;10;10;10;5;7;4;4;1	37;36;34;33;30;10;8;10;10;2;7;3;2;0	Alpha-actinin-1	ACTN1	>sp|P12814|ACTN1_HUMAN Alpha-actinin-1 OS=Homo sapiens GN=ACTN1 PE=1 SV=2;>sp|P12814-3|ACTN1_HUMAN Isoform 3 of Alpha-actinin-1 OS=Homo sapiens GN=ACTN1;>sp|P12814-2|ACTN1_HUMAN Isoform 2 of Alpha-actinin-1 OS=Homo sapiens GN=ACTN1;>tr|B7TY16|B7TY16_HUMAN	14	64	41	37	64	16	41	4	37	4	79.6	57.6	55	103.06	892	892;914;887;930;822;261;238;297;251;126;207;144;72;85	149	6	0	0.7052	0.79253	27.666	125	0.70325	0.76146	29.732	126	1.0075	0.98364	31.429	125	0.7021	0.79208	25.556	120	0.7003	0.7619	30.252	121	1.0075	0.99039	30.593
O43707;D6PXK4;E7EV83;F5GXS2	O43707;D6PXK4;E7EV83;F5GXS2	65;43;40;35	65;43;40;35	25;14;19;10	Alpha-actinin-4	ACTN4	>sp|O43707|ACTN4_HUMAN Alpha-actinin-4 OS=Homo sapiens GN=ACTN4 PE=1 SV=2;>tr|D6PXK4|D6PXK4_HUMAN Alpha actinin 4 short isoform OS=Homo sapiens GN=ACTN4 PE=2 SV=1;>tr|E7EV83|E7EV83_HUMAN Alpha-actinin-4 OS=Homo sapiens GN=ACTN4 PE=4 SV=1;>tr|F5GXS2|F5GXS2_	4	65	65	25	65	27	65	27	25	8	77.9	77.9	31.7	104.85	911	911;692;562;521	789	53	0	0.97866	1.101	31.211	584	0.98504	1.0691	36.849	583	1.0139	0.99533	25.128	583	0.97041	1.0984	30.194	539	0.97573	1.0734	27.435	538	1.0206	1.0018	25.43
H7C144	H7C144	20	1	1		ACTN4	>tr|H7C144|H7C144_HUMAN Alpha-actinin-4 (Fragment) OS=Homo sapiens GN=ACTN4 PE=4 SV=1	1	20	1	1	20	9	1	0	1	0	76.6	3.2	3.2	39.001	342	342	1		0	NaN	NaN	NaN	0	NaN	NaN	NaN	0	NaN	NaN	NaN	0	NaN	NaN	NaN	0	NaN	NaN	NaN	0	NaN	NaN	NaN
Q9NZ32;F5H5L9;F6S9Y6;G3V5Y4;H0YJR3;G3V2Q5;G3V524;G3V4K6;H0YJE8	Q9NZ32;F5H5L9;F6S9Y6;G3V5Y4;H0YJR3;G3V2Q5	8;8;4;4;4;4;1;1;1	8;8;4;4;4;4;1;1;1	8;8;4;4;4;4;1;1;1	Actin-related protein 10	ACTR10	>sp|Q9NZ32|ARP10_HUMAN Actin-related protein 10 OS=Homo sapiens GN=ACTR10 PE=1 SV=1;>tr|F5H5L9|F5H5L9_HUMAN Actin-related protein 10 OS=Homo sapiens GN=ACTR10 PE=4 SV=1;>tr|F6S9Y6|F6S9Y6_HUMAN Actin-related protein 10 OS=Homo sapiens GN=ACTR10 PE=4 SV=1;>t	9	8	8	8	8	0	8	0	8	0	27.3	27.3	27.3	46.306	417	417;302;185;179;154;126;90;43;35	10		1.0956e-104	0.83749	0.98391	13.27	8	0.74609	0.85194	32.248	8	0.93927	0.94354	32.352	8	0.83749	0.98391	13.27	8	0.74609	0.85194	32.248	8	0.93927	0.94354	32.352
P61163;B4DXP9;F5H3I4	P61163;B4DXP9;F5H3I4	12;9;8	12;9;8	8;7;6	Alpha-centractin	ACTR1A	>sp|P61163|ACTZ_HUMAN Alpha-centractin OS=Homo sapiens GN=ACTR1A PE=1 SV=1;>tr|B4DXP9|B4DXP9_HUMAN Alpha-centractin OS=Homo sapiens GN=ACTR1A PE=2 SV=1;>tr|F5H3I4|F5H3I4_HUMAN Alpha-centractin OS=Homo sapiens GN=ACTR1A PE=3 SV=1	3	12	12	8	12	9	12	9	8	5	44.7	44.7	37.8	42.613	376	376;329;302	22	11	0	0.86364	0.98953	15.287	30	0.87413	0.95971	10.282	30	1.0379	1.0169	16.783	30	0.87135	1.0134	14.372	21	0.85017	0.96859	9.7887	21	1.0376	0.99211	19.001
P42025;G5E9Q5	P42025;G5E9Q5	8;7	4;3	4;3	Beta-centractin	ACTR1B	>sp|P42025|ACTY_HUMAN Beta-centractin OS=Homo sapiens GN=ACTR1B PE=1 SV=1;>tr|G5E9Q5|G5E9Q5_HUMAN ARP1 actin-related protein 1 homolog B, centractin beta (Yeast), isoform CRA_c OS=Homo sapiens GN=ACTR1B PE=3 SV=1	2	8	4	4	8	5	4	1	4	1	26.9	19.9	19.9	42.293	376	376;147	4	1	1.0054e-91	0.85959	0.9986	21.629	3	0.89081	0.93591	5.4704	3	1.0544	0.95387	28.915	3	1.0283	1.1958	25.48	2	0.84508	0.91588	7.5319	2	0.84956	0.79496	38.09
E9PF41;P61160;G3V1L8;F5H6T1	E9PF41;P61160;G3V1L8	13;13;9;6	13;13;9;6	13;13;9;6	Actin-related protein 2	ACTR2	>tr|E9PF41|E9PF41_HUMAN Actin-related protein 2 OS=Homo sapiens GN=ACTR2 PE=3 SV=1;>sp|P61160|ARP2_HUMAN Actin-related protein 2 OS=Homo sapiens GN=ACTR2 PE=1 SV=1;>tr|G3V1L8|G3V1L8_HUMAN ARP2 actin-related protein 2 homolog (Yeast), isoform CRA_d OS=Homo	4	13	13	13	13	7	13	7	13	7	37.6	37.6	37.6	45.376	399	399;394;339;305	41	11	0	0.9341	1.0813	22.718	47	0.96449	1.071	26.987	47	1.0624	1.0279	12.014	47	0.93143	1.0793	24.462	37	0.92685	1.057	29.434	37	1.0324	1.0253	13.128
P61158;B4DXW1;F5H3P5;B4DTI0;Q9P1U1;Q9P1U1-2;Q9P1U1-3;C9IZN3;Q9C0K3;H7C4J1;F8WE84;F8WEW2	P61158;B4DXW1;F5H3P5;B4DTI0	20;18;17;14;4;4;3;2;2;2;1;1	20;18;17;14;4;4;3;2;2;2;1;1	20;18;17;14;4;4;3;2;2;2;1;1	Actin-related protein 3	ACTR3	>sp|P61158|ARP3_HUMAN Actin-related protein 3 OS=Homo sapiens GN=ACTR3 PE=1 SV=3;>tr|B4DXW1|B4DXW1_HUMAN Actin-related protein 3 OS=Homo sapiens GN=ACTR3 PE=2 SV=1;>tr|F5H3P5|F5H3P5_HUMAN Actin-related protein 3 OS=Homo sapiens GN=ACTR3 PE=3 SV=1;>tr|B4DTI	12	20	20	20	19	14	19	14	19	14	64.6	64.6	64.6	47.371	418	418;367;356;289;418;330;348;222;210;208;41;34	47	25	0	0.86149	1.0011	21.118	61	0.9249	1.0119	22.388	61	1.0287	1.0024	17.402	61	0.86141	0.99807	17.582	38	0.91477	1.0121	18.572	38	1.0157	1.0033	19.666
Q9H9F9	Q9H9F9	7	7	7	Actin-related protein 5	ACTR5	>sp|Q9H9F9|ARP5_HUMAN Actin-related protein 5 OS=Homo sapiens GN=ACTR5 PE=1 SV=2	1	7	7	7	7	5	7	5	7	5	17.6	17.6	17.6	68.297	607	607	9	6	3.5371e-54	0.88111	0.95469	34.318	10	0.83211	0.90021	31.84	10	0.9211	0.949	32.872	10	0.85837	0.9344	24.368	9	0.82313	0.91509	27.368	9	0.86813	0.89418	28.664
Q9GZN1;F8W057;F8W0Q1;F8W043;F8VP72;G3V1Y1;F8VRL1	Q9GZN1;F8W057;F8W0Q1;F8W043;F8VP72	3;2;2;2;2;1;1	3;2;2;2;2;1;1	3;2;2;2;2;1;1	Actin-related protein 6	ACTR6	>sp|Q9GZN1|ARP6_HUMAN Actin-related protein 6 OS=Homo sapiens GN=ACTR6 PE=1 SV=1;>tr|F8W057|F8W057_HUMAN Actin-related protein 6 OS=Homo sapiens GN=ACTR6 PE=3 SV=1;>tr|F8W0Q1|F8W0Q1_HUMAN Actin-related protein 6 OS=Homo sapiens GN=ACTR6 PE=4 SV=1;>tr|F8W04	7	3	3	3	0	3	0	3	0	3	9.6	9.6	9.6	45.81	396	396;376;144;127;88;314;192		5	1.5089e-05	NaN	NaN	NaN	1	NaN	NaN	NaN	1	NaN	NaN	NaN	1	NaN	NaN	NaN	0	NaN	NaN	NaN	0	NaN	NaN	NaN
Q9H981;Q9H981-2;H0Y849;Q9H981-3	Q9H981;Q9H981-2;H0Y849;Q9H981-3	10;9;6;5	10;9;6;5	10;9;6;5	Actin-related protein 8	ACTR8	>sp|Q9H981|ARP8_HUMAN Actin-related protein 8 OS=Homo sapiens GN=ACTR8 PE=1 SV=2;>sp|Q9H981-2|ARP8_HUMAN Isoform 2 of Actin-related protein 8 OS=Homo sapiens GN=ACTR8;>tr|H0Y849|H0Y849_HUMAN Actin-related protein 8 (Fragment) OS=Homo sapiens GN=ACTR8 PE=4	4	10	10	10	4	10	4	10	4	10	21.6	21.6	21.6	70.483	624	624;513;378;329	5	20	5.958e-45	0.89658	0.82801	96.442	13	4.9225	2.7492	164.29	13	4.434	4.2762	90.12	13	0.65906	0.72341	7.5361	2	0.533	0.58698	47.39	2	0.80873	0.80192	49.978
Q03154;C9J9D8;C9J6I6;C9JWD4;C9JMV9;C9JYZ0;F8WC59	Q03154;C9J9D8;C9J6I6;C9JWD4;C9JMV9	6;6;5;5;4;2;2	6;6;5;5;4;2;2	6;6;5;5;4;2;2	Aminoacylase-1	ACY1	>sp|Q03154|ACY1_HUMAN Aminoacylase-1 OS=Homo sapiens GN=ACY1 PE=1 SV=1;>tr|C9J9D8|C9J9D8_HUMAN Aminoacylase-1 OS=Homo sapiens GN=ACY1 PE=4 SV=1;>tr|C9J6I6|C9J6I6_HUMAN Aminoacylase-1 OS=Homo sapiens GN=ACY1 PE=4 SV=1;>tr|C9JWD4|C9JWD4_HUMAN Aminoacylase-1	7	6	6	6	6	0	6	0	6	0	19.4	19.4	19.4	45.884	408	408;336;373;343;509;228;201	7		9.4056e-23	0.69363	0.80429	45.682	5	0.70373	0.8298	45.524	5	1.1104	1.1519	9.0528	5	0.69363	0.80429	45.682	5	0.70373	0.8298	45.524	5	1.1104	1.1519	9.0528
F8WA34;E9PF46	F8WA34;E9PF46	1;1	1;1	1;1	Acylphosphatase	ACYP2	>tr|F8WA34|F8WA34_HUMAN Acylphosphatase OS=Homo sapiens GN=ACYP2 PE=3 SV=1;>tr|E9PF46|E9PF46_HUMAN Acylphosphatase OS=Homo sapiens GN=ACYP2 PE=3 SV=1	2	1	1	1	1	0	1	0	1	0	13.3	13.3	13.3	10.296	98	98;97	1		0.0063427	NaN	NaN	NaN	0	NaN	NaN	NaN	0	NaN	NaN	NaN	0	NaN	NaN	NaN	0	NaN	NaN	NaN	0	NaN	NaN	NaN
P00813;F5GWI4;F5GXW0;F5GYD4	P00813;F5GWI4;F5GXW0	13;12;8;2	13;12;8;2	13;12;8;2	Adenosine deaminase	ADA	>sp|P00813|ADA_HUMAN Adenosine deaminase OS=Homo sapiens GN=ADA PE=1 SV=3;>tr|F5GWI4|F5GWI4_HUMAN Adenosine deaminase OS=Homo sapiens GN=ADA PE=4 SV=1;>tr|F5GXW0|F5GXW0_HUMAN Adenosine deaminase OS=Homo sapiens GN=ADA PE=4 SV=1	4	13	13	13	13	2	13	2	13	2	54.5	54.5	54.5	40.764	363	363;339;263;75	15	2	0	1.2839	1.4988	13.75	13	1.3223	1.4447	22.661	13	1.0463	0.99478	13.046	13	1.2553	1.4737	14.351	12	1.3178	1.4491	23.467	12	1.0582	0.99962	13.277
O14672;A8MY20;B4DU28;H0YNC5;H3BS53	O14672;A8MY20;B4DU28	18;15;9;3;2	18;15;9;3;2	18;15;9;3;2	Disintegrin and metalloproteinase domain-containing protein 10	ADAM10	>sp|O14672|ADA10_HUMAN Disintegrin and metalloproteinase domain-containing protein 10 OS=Homo sapiens GN=ADAM10 PE=1 SV=1;>tr|A8MY20|A8MY20_HUMAN ADAM metallopeptidase domain 10, isoform CRA_a OS=Homo sapiens GN=ADAM10 PE=4 SV=1;>tr|B4DU28|B4DU28_HUMAN Dis	5	18	18	18	18	0	18	0	18	0	31.7	31.7	31.7	84.141	748	748;567;447;148;58	30		4.4147e-218	0.916	1.0009	17.478	27	0.95971	1.0209	36.451	27	1.0509	1.0253	40.85	27	0.916	1.0009	17.478	27	0.95971	1.0209	36.451	27	1.0509	1.0253	40.85
O43184;O43184-2;O43184-4;O43184-3;Q5JRP2	O43184;O43184-2;O43184-4;O43184-3;Q5JRP2	1;1;1;1;1	1;1;1;1;1	1;1;1;1;1	Disintegrin and metalloproteinase domain-containing protein 12	ADAM12	>sp|O43184|ADA12_HUMAN Disintegrin and metalloproteinase domain-containing protein 12 OS=Homo sapiens GN=ADAM12 PE=1 SV=3;>sp|O43184-2|ADA12_HUMAN Isoform 2 of Disintegrin and metalloproteinase domain-containing protein 12 OS=Homo sapiens GN=ADAM12;>sp|O43	5	1	1	1	1	0	1	0	1	0	1.5	1.5	1.5	99.541	909	909;738;737;735;278	1		0.025086	NaN	NaN	NaN	0	NaN	NaN	NaN	0	NaN	NaN	NaN	0	NaN	NaN	NaN	0	NaN	NaN	NaN	0	NaN	NaN	NaN
Q13444;Q13444-3;Q13444-4;Q13444-5;E9PN65;Q13444-6;Q13444-7;Q13444-2;Q13444-8;Q13444-9;Q13444-10;A6NG98;Q13444-11	Q13444;Q13444-3;Q13444-4;Q13444-5;E9PN65;Q13444-6;Q13444-7;Q13444-2;Q13444-8;Q13444-9;Q13444-10;A6NG98;Q13444-11	2;2;2;2;2;2;2;2;2;2;2;1;1	2;2;2;2;2;2;2;2;2;2;2;1;1	2;2;2;2;2;2;2;2;2;2;2;1;1	Disintegrin and metalloproteinase domain-containing protein 15	ADAM15	>sp|Q13444|ADA15_HUMAN Disintegrin and metalloproteinase domain-containing protein 15 OS=Homo sapiens GN=ADAM15 PE=1 SV=4;>sp|Q13444-3|ADA15_HUMAN Isoform 3 of Disintegrin and metalloproteinase domain-containing protein 15 OS=Homo sapiens GN=ADAM15;>sp|Q13	13	2	2	2	2	0	2	0	2	0	3.2	3.2	3.2	92.958	863	863;862;839;838;824;822;821;814;797;796;772;520;520	2		1.8696e-05	NaN	NaN	NaN	1	NaN	NaN	NaN	1	NaN	NaN	NaN	1	NaN	NaN	NaN	1	NaN	NaN	NaN	1	NaN	NaN	NaN
P78536;P78536-2;E7EUI5;A6H8L4	P78536;P78536-2	6;4;1;1	6;4;1;1	6;4;1;1	Disintegrin and metalloproteinase domain-containing protein 17	ADAM17	>sp|P78536|ADA17_HUMAN Disintegrin and metalloproteinase domain-containing protein 17 OS=Homo sapiens GN=ADAM17 PE=1 SV=1;>sp|P78536-2|ADA17_HUMAN Isoform B of Disintegrin and metalloproteinase domain-containing protein 17 OS=Homo sapiens GN=ADAM17	4	6	6	6	6	0	6	0	6	0	12.1	12.1	12.1	93.02	824	824;694;285;258	9		2.5197e-14	0.87661	1.0054	21.577	7	0.83792	0.99341	17.601	7	0.95586	0.9278	10.098	7	0.87661	1.0054	21.577	7	0.83792	0.99341	17.601	7	0.95586	0.9278	10.098
Q13443;A0AVL1;Q13443-2;F8WC54	Q13443;A0AVL1;Q13443-2;F8WC54	12;7;6;6	12;7;6;6	12;7;6;6	Disintegrin and metalloproteinase domain-containing protein 9	ADAM9	>sp|Q13443|ADAM9_HUMAN Disintegrin and metalloproteinase domain-containing protein 9 OS=Homo sapiens GN=ADAM9 PE=1 SV=1;>tr|A0AVL1|A0AVL1_HUMAN ADAM9 protein OS=Homo sapiens GN=ADAM9 PE=2 SV=1;>sp|Q13443-2|ADAM9_HUMAN Isoform 2 of Disintegrin and metallopr	4	12	12	12	12	4	12	4	12	4	16.2	16.2	16.2	90.555	819	819;712;655;628	22	5	7.0199e-41	0.82949	0.91237	24.741	16	0.89412	0.92881	30.179	16	1.102	1.0159	16.884	16	0.78315	0.89464	10.365	13	0.83742	0.89322	19.447	13	1.0921	1.023	18.426
E7ENU4;P55265-4;P55265;P55265-5	E7ENU4;P55265-4;P55265;P55265-5	39;39;39;37	39;39;39;37	3;3;3;3	Double-stranded RNA-specific adenosine deaminase	ADAR	>tr|E7ENU4|E7ENU4_HUMAN Double-stranded RNA-specific adenosine deaminase OS=Homo sapiens GN=ADAR PE=4 SV=1;>sp|P55265-4|DSRAD_HUMAN Isoform 4 of Double-stranded RNA-specific adenosine deaminase OS=Homo sapiens GN=ADAR;>sp|P55265|DSRAD_HUMAN Double-stranded	4	39	39	3	35	35	35	35	3	3	38.5	38.5	3.2	140.83	1269	1269;1269;1226;931	85	157	0	1.1623	0.98801	113.5	197	2.5698	0.90507	116.12	198	1.1497	1.0819	79.112	198	0.77972	0.89026	21.352	78	0.81458	0.88979	23.452	79	1.0167	1.0121	15.767
P55265-2;H0YCK3;P55265-3	P55265-2;H0YCK3;P55265-3	37;37;37	1;1;1	1;1;1		ADAR	>sp|P55265-2|DSRAD_HUMAN Isoform 2 of Double-stranded RNA-specific adenosine deaminase OS=Homo sapiens GN=ADAR;>tr|H0YCK3|H0YCK3_HUMAN Double-stranded RNA-specific adenosine deaminase (Fragment) OS=Homo sapiens GN=ADAR PE=4 SV=1;>sp|P55265-3|DSRAD_HUMAN Is	3	37	1	1	32	33	0	1	0	1	39.2	1.9	1.9	133.27	1200	1200;1195;1181		1	0	NaN	NaN	NaN	1	NaN	NaN	NaN	1	NaN	NaN	NaN	1	NaN	NaN	NaN	0	NaN	NaN	NaN	0	NaN	NaN	NaN
Q9BUB4;F5H6D7;Q9BUB4-2;H3BP18;H3BU72;H3BNW3;H3BP27;H3BSM1;H3BV89	Q9BUB4;F5H6D7;Q9BUB4-2	15;13;10;5;3;2;2;2;2	15;13;10;5;3;2;2;2;2	15;13;10;5;3;2;2;2;2	tRNA-specific adenosine deaminase 1	ADAT1	>sp|Q9BUB4|ADAT1_HUMAN tRNA-specific adenosine deaminase 1 OS=Homo sapiens GN=ADAT1 PE=2 SV=1;>tr|F5H6D7|F5H6D7_HUMAN tRNA-specific adenosine deaminase 1 OS=Homo sapiens GN=ADAT1 PE=4 SV=1;>sp|Q9BUB4-2|ADAT1_HUMAN Isoform 2 of tRNA-specific adenosine deami	9	15	15	15	0	15	0	15	0	15	39.2	39.2	39.2	55.392	502	502;473;353;161;110;121;120;103;91		26	1.0639e-65	1.2125	1.0342	190.62	16	6.8975	2.1032	182.02	16	2.9849	2.9378	110.25	16	NaN	NaN	NaN	0	NaN	NaN	NaN	0	NaN	NaN	NaN
Q7Z6V5;Q7Z6V5-2;Q7Z6V4	Q7Z6V5;Q7Z6V5-2;Q7Z6V4	2;1;1	2;1;1	2;1;1	tRNA-specific adenosine deaminase 2	ADAT2	>sp|Q7Z6V5|ADAT2_HUMAN tRNA-specific adenosine deaminase 2 OS=Homo sapiens GN=ADAT2 PE=1 SV=1;>sp|Q7Z6V5-2|ADAT2_HUMAN Isoform 2 of tRNA-specific adenosine deaminase 2 OS=Homo sapiens GN=ADAT2;>tr|Q7Z6V4|Q7Z6V4_HUMAN Novel protein similar to yeast and bact	3	2	2	2	2	0	2	0	2	0	14.7	14.7	14.7	21.046	191	191;144;36	4		9.5817e-06	0.62847	0.70331	24.86	2	0.63062	0.70155	9.4881	2	0.91948	0.91711	2.3699	2	0.62847	0.70331	24.86	2	0.63062	0.70155	9.4881	2	0.91948	0.91711	2.3699
Q8NI60;Q5T7A4;Q8NI60-3;Q5T7A2;Q8NI60-4;E7EVZ8;B4DED1;Q8NI60-2	Q8NI60;Q5T7A4;Q8NI60-3;Q5T7A2;Q8NI60-4;E7EVZ8;B4DED1;Q8NI60-2	2;2;1;1;1;1;1;1	2;2;1;1;1;1;1;1	2;2;1;1;1;1;1;1	Chaperone activity of bc1 complex-like, mitochondrial	ADCK3;CABC1	>sp|Q8NI60|ADCK3_HUMAN Chaperone activity of bc1 complex-like, mitochondrial OS=Homo sapiens GN=ADCK3 PE=1 SV=1;>tr|Q5T7A4|Q5T7A4_HUMAN Chaperone activity of bc1 complex-like, mitochondrial OS=Homo sapiens GN=CABC1 PE=2 SV=1;>sp|Q8NI60-3|ADCK3_HUMAN Isofor	8	2	2	2	2	0	2	0	2	0	3.4	3.4	3.4	71.949	647	647;572;595;492;368;321;314;163	3		8.6284e-06	NaN	NaN	NaN	1	NaN	NaN	NaN	1	NaN	NaN	NaN	1	NaN	NaN	NaN	1	NaN	NaN	NaN	1	NaN	NaN	NaN
Q96D53;Q96D53-2	Q96D53;Q96D53-2	7;5	7;5	7;5	Uncharacterized aarF domain-containing protein kinase 4	ADCK4	>sp|Q96D53|ADCK4_HUMAN Uncharacterized aarF domain-containing protein kinase 4 OS=Homo sapiens GN=ADCK4 PE=1 SV=2;>sp|Q96D53-2|ADCK4_HUMAN Isoform 2 of Uncharacterized aarF domain-containing protein kinase 4 OS=Homo sapiens GN=ADCK4	2	7	7	7	7	0	7	0	7	0	19.3	19.3	19.3	60.069	544	544;503	9		5.9974e-33	0.96098	1.0441	27.494	7	0.81779	0.96448	18.282	7	0.95134	1.0009	35.99	7	0.96098	1.0441	27.494	7	0.81779	0.96448	18.282	7	0.95134	1.0009	35.99
P35611-3;P35611;E7ENY0;A2A3N8;E7EV99;P35611-2;Q86XM2;H0Y9H2;Q96D30;D6RF25;D6RAH3;H0YFD8;D6RJE2	P35611-3;P35611;E7ENY0;A2A3N8;E7EV99;P35611-2;Q86XM2;H0Y9H2;Q96D30	10;10;10;10;10;10;9;7;5;3;2;2;2	10;10;10;10;10;10;9;7;5;3;2;2;2	10;10;10;10;10;10;9;7;5;3;2;2;2	Alpha-adducin	ADD1	>sp|P35611-3|ADDA_HUMAN Isoform 3 of Alpha-adducin OS=Homo sapiens GN=ADD1;>sp|P35611|ADDA_HUMAN Alpha-adducin OS=Homo sapiens GN=ADD1 PE=1 SV=2;>tr|E7ENY0|E7ENY0_HUMAN Alpha-adducin OS=Homo sapiens GN=ADD1 PE=4 SV=1;>tr|A2A3N8|A2A3N8_HUMAN Adducin 1 (Alph	13	10	10	10	10	1	10	1	10	1	19	19	19	84.302	768	768;737;663;662;632;631;662;444;400;143;137;105;69	11	2	4.2265e-78	0.87144	0.97247	44.791	13	0.86997	0.96839	42.056	13	0.8956	0.92022	23.371	13	0.86334	0.96226	33.332	11	0.86996	0.96839	39.444	11	0.88844	0.92022	25.481
P35612;P35612-3;P35612-4;P35612-8;P35612-2;C9JTM0;G8JLN8;P35612-6;P35612-5;C9J080;C9J299;P35612-7	P35612;P35612-3;P35612-4;P35612-8;P35612-2;C9JTM0	13;10;10;9;9;9;6;6;6;5;3;2	13;10;10;9;9;9;6;6;6;5;3;2	13;10;10;9;9;9;6;6;6;5;3;2	Beta-adducin	ADD2	>sp|P35612|ADDB_HUMAN Beta-adducin OS=Homo sapiens GN=ADD2 PE=1 SV=3;>sp|P35612-3|ADDB_HUMAN Isoform 3 of Beta-adducin OS=Homo sapiens GN=ADD2;>sp|P35612-4|ADDB_HUMAN Isoform 4 of Beta-adducin OS=Homo sapiens GN=ADD2;>sp|P35612-8|ADDB_HUMAN Isoform 8 of Be	12	13	13	13	13	0	13	0	13	0	25.2	25.2	25.2	80.853	726	726;643;587;574;559;477;281;281;280;226;143;98	18		8.8464e-117	1.3918	1.5759	24.455	16	1.4021	1.5453	35.832	16	0.99647	0.9577	32.611	16	1.3918	1.5759	24.455	16	1.4021	1.5453	35.832	16	0.99647	0.9577	32.611
P11766;H0YAG8;D6RFE4;D6R9G2;D6RAY0	P11766;H0YAG8	14;8;3;2;2	14;8;3;2;2	14;8;3;2;2	Alcohol dehydrogenase class-3	ADH5	>sp|P11766|ADHX_HUMAN Alcohol dehydrogenase class-3 OS=Homo sapiens GN=ADH5 PE=1 SV=4;>tr|H0YAG8|H0YAG8_HUMAN Alcohol dehydrogenase class-3 (Fragment) OS=Homo sapiens GN=ADH5 PE=3 SV=1	5	14	14	14	14	14	14	14	14	14	38.5	38.5	38.5	39.724	374	374;262;115;95;56	35	25	0	0.72926	0.8366	16.603	54	0.83819	0.88282	23.482	54	1.0849	0.97565	22.269	54	0.70209	0.77434	17.147	29	0.7731	0.85195	31.008	29	1.0962	1.0214	28.155
Q9BV57;Q9BV57-2;H7C382	Q9BV57;Q9BV57-2	14;10;2	14;10;2	14;10;2	1,2-dihydroxy-3-keto-5-methylthiopentene dioxygenase	ADI1	>sp|Q9BV57|MTND_HUMAN 1,2-dihydroxy-3-keto-5-methylthiopentene dioxygenase OS=Homo sapiens GN=ADI1 PE=1 SV=1;>sp|Q9BV57-2|MTND_HUMAN Isoform 2 of 1,2-dihydroxy-3-keto-5-methylthiopentene dioxygenase OS=Homo sapiens GN=ADI1	3	14	14	14	14	3	14	3	14	3	76.5	76.5	76.5	21.498	179	179;173;117	24	3	8.2337e-51	1.1036	1.2609	37.411	25	1.0308	1.1473	72.153	25	0.91921	0.86958	89.566	25	1.1059	1.2613	14.994	22	1.0213	1.1447	20.634	22	0.89117	0.86187	13.393
P55263;P55263-2;P55263-3;B7Z800	P55263;P55263-2;P55263-3;B7Z800	17;16;16;11	17;16;16;11	17;16;16;11	Adenosine kinase	ADK	>sp|P55263|ADK_HUMAN Adenosine kinase OS=Homo sapiens GN=ADK PE=1 SV=2;>sp|P55263-2|ADK_HUMAN Isoform Short of Adenosine kinase OS=Homo sapiens GN=ADK;>sp|P55263-3|ADK_HUMAN Isoform 3 of Adenosine kinase OS=Homo sapiens GN=ADK;>tr|B7Z800|B7Z800_HUMAN Adeno	4	17	17	17	17	7	17	7	17	7	50.8	50.8	50.8	40.545	362	362;345;305;327	25	9	0	0.65379	0.75538	32.771	31	0.67401	0.74021	52.886	31	1.0454	0.96359	45.635	31	0.65391	0.77043	37.444	23	0.67461	0.74356	58.003	23	1.0454	0.96359	51.193
Q9H2P0;E9PQK8	Q9H2P0	45;10	45;10	45;10	Activity-dependent neuroprotector homeobox protein	ADNP	>sp|Q9H2P0|ADNP_HUMAN Activity-dependent neuroprotector homeobox protein OS=Homo sapiens GN=ADNP PE=1 SV=1	2	45	45	45	32	45	32	45	32	45	50.8	50.8	50.8	123.56	1102	1102;173	35	139	0	4.4565	1.607	95.974	152	2.245	1.2135	133.54	152	0.45759	0.49139	69.972	152	0.81447	0.91078	35.903	34	0.87254	0.94693	30.728	34	1.0162	1.0143	34.09
Q6IQ32;H0YM09;H0YLN6	Q6IQ32	10;3;3	10;3;3	10;3;3	ADNP homeobox protein 2	ADNP2	>sp|Q6IQ32|ADNP2_HUMAN ADNP homeobox protein 2 OS=Homo sapiens GN=ADNP2 PE=1 SV=1	3	10	10	10	2	10	2	10	2	10	11.1	11.1	11.1	122.83	1131	1131;229;171	2	22	1.1505e-38	4.5538	2.0473	168.31	16	5.528	4.0061	193.37	16	1.3368	1.2798	33.062	16	NaN	NaN	NaN	1	NaN	NaN	NaN	1	NaN	NaN	NaN
Q96SZ5	Q96SZ5	4	4	4	2-aminoethanethiol dioxygenase	ADO	>sp|Q96SZ5|AEDO_HUMAN 2-aminoethanethiol dioxygenase OS=Homo sapiens GN=ADO PE=1 SV=2	1	4	4	4	4	0	4	0	4	0	28.9	28.9	28.9	29.751	270	270	11		1.1309e-51	0.74152	0.83167	11.159	6	0.75132	0.78009	13.415	6	1.0225	0.99971	15.48	6	0.74152	0.83167	11.159	6	0.75132	0.78009	13.415	6	1.0225	0.99971	15.48
Q9BRR6;Q9BRR6-2;E7EQY8;H3BRS6;Q9BRR6-4;H3BN66;Q9BRR6-6;H3BTH4;Q9BRR6-5;H7BXT5;H3BU35	Q9BRR6;Q9BRR6-2;E7EQY8;H3BRS6	9;9;6;5;4;2;2;2;1;1;1	9;9;6;5;4;2;2;2;1;1;1	5;5;2;5;0;2;2;2;1;1;1	ADP-dependent glucokinase	ADPGK	>sp|Q9BRR6|ADPGK_HUMAN ADP-dependent glucokinase OS=Homo sapiens GN=ADPGK PE=1 SV=1;>sp|Q9BRR6-2|ADPGK_HUMAN Isoform 2 of ADP-dependent glucokinase OS=Homo sapiens GN=ADPGK;>tr|E7EQY8|E7EQY8_HUMAN ADP-dependent glucokinase OS=Homo sapiens GN=ADPGK PE=4 SV=	11	9	9	5	9	3	9	3	5	2	26.6	26.6	14.7	54.088	497	497;496;416;204;222;113;78;57;347;346;154	14	3	1.8957e-160	0.98712	1.0809	30.014	11	0.99377	1.1205	27.039	11	1.0438	1.0008	13.253	11	0.9591	1.1253	31.636	10	0.98156	1.1398	28.5	10	1.0228	0.99793	13.961
Q9NX46;B4DHV5;B7ZAN4	Q9NX46;B4DHV5	9;7;4	9;7;4	9;7;4	Poly(ADP-ribose) glycohydrolase ARH3	ADPRHL2	>sp|Q9NX46|ARHL2_HUMAN Poly(ADP-ribose) glycohydrolase ARH3 OS=Homo sapiens GN=ADPRHL2 PE=1 SV=1;>tr|B4DHV5|B4DHV5_HUMAN Poly(ADP-ribose) glycohydrolase ARH3 OS=Homo sapiens GN=ADPRHL2 PE=2 SV=1	3	9	9	9	9	0	9	0	9	0	35	35	35	38.946	363	363;283;209	12		2.4654e-50	0.68943	0.76895	23.516	10	0.64515	0.74014	15.029	10	0.99528	1.0082	15.119	10	0.68943	0.76895	23.516	10	0.64515	0.74014	15.029	10	0.99528	1.0082	15.119
P25098;P35626;E9PRV7;Q8N433	P25098;P35626;E9PRV7;Q8N433	2;2;1;1	2;2;1;1	2;2;1;1	Beta-adrenergic receptor kinase 1;Beta-adrenergic receptor kinase 2	ADRBK1;ADRBK2	>sp|P25098|ARBK1_HUMAN Beta-adrenergic receptor kinase 1 OS=Homo sapiens GN=ADRBK1 PE=1 SV=2;>sp|P35626|ARBK2_HUMAN Beta-adrenergic receptor kinase 2 OS=Homo sapiens GN=ADRBK2 PE=2 SV=2;>tr|E9PRV7|E9PRV7_HUMAN Beta-adrenergic receptor kinase 1 OS=Homo sapi	4	2	2	2	2	0	2	0	2	0	3.9	3.9	3.9	79.573	689	689;688;408;387	3		3.2056e-24	0.75302	0.84833	26.037	2	0.80916	0.89227	27.997	2	1.1249	1.1201	0.81714	2	0.75302	0.84833	26.037	2	0.80916	0.89227	27.997	2	1.1249	1.1201	0.81714
Q16186;E9PEC0	Q16186;E9PEC0	5;4	5;4	5;4	Proteasomal ubiquitin receptor ADRM1	ADRM1	>sp|Q16186|ADRM1_HUMAN Proteasomal ubiquitin receptor ADRM1 OS=Homo sapiens GN=ADRM1 PE=1 SV=2;>tr|E9PEC0|E9PEC0_HUMAN Proteasomal ubiquitin receptor ADRM1 OS=Homo sapiens GN=ADRM1 PE=4 SV=2	2	5	5	5	4	4	4	4	4	4	13.8	13.8	13.8	42.153	407	407;317	6	6	2.9501e-77	0.95858	1.1309	29.556	10	1.0498	1.1276	33.226	10	1.0923	1.0214	9.3718	10	0.95502	1.1266	8.0278	5	1.0601	1.1898	15.025	5	1.2476	1.121	8.6192
P30566;E7ERF4;P30566-2;B4DUM2;B0QY75;B4DEP1	P30566;E7ERF4;P30566-2;B4DUM2	17;16;15;11;4;4	17;16;15;11;4;4	17;16;15;11;4;4	Adenylosuccinate lyase	ADSL	>sp|P30566|PUR8_HUMAN Adenylosuccinate lyase OS=Homo sapiens GN=ADSL PE=1 SV=2;>tr|E7ERF4|E7ERF4_HUMAN Adenylosuccinate lyase OS=Homo sapiens GN=ADSL PE=4 SV=1;>sp|P30566-2|PUR8_HUMAN Isoform 2 of Adenylosuccinate lyase OS=Homo sapiens GN=ADSL;>tr|B4DUM2|B	6	17	17	17	16	8	16	8	16	8	57	57	57	54.889	484	484;498;425;304;174;127	32	17	0	0.77109	0.88944	52.699	37	0.8357	0.91289	58.734	37	1.0939	1.0203	67.237	37	0.77109	0.88092	29.693	29	0.8067	0.87452	17.308	29	1.035	0.99119	20.391
P30520;F8W9D6	P30520;F8W9D6	14;13	14;13	14;13	Adenylosuccinate synthetase isozyme 2;Adenylosuccinate synthetase	ADSS	>sp|P30520|PURA2_HUMAN Adenylosuccinate synthetase isozyme 2 OS=Homo sapiens GN=ADSS PE=1 SV=3;>tr|F8W9D6|F8W9D6_HUMAN Adenylosuccinate synthetase OS=Homo sapiens GN=ADSS PE=3 SV=1	2	14	14	14	14	9	14	9	14	9	42.5	42.5	42.5	50.097	456	456;435	41	18	0	0.84665	0.97694	38.633	50	0.93739	0.98891	76.835	50	1.1095	1.0656	79.633	50	0.84665	0.98883	32.805	36	0.82049	0.91855	49.586	36	1.122	1.0494	33.731
Q6ZN18;Q6ZN18-2;B3KXA1;Q6ZN18-3;G5EA50;H7BYT4;H0YH08;F5GZR7	Q6ZN18;Q6ZN18-2;B3KXA1;Q6ZN18-3;G5EA50	3;3;3;2;2;1;1;1	3;3;3;2;2;1;1;1	3;3;3;2;2;1;1;1	Zinc finger protein AEBP2	AEBP2	>sp|Q6ZN18|AEBP2_HUMAN Zinc finger protein AEBP2 OS=Homo sapiens GN=AEBP2 PE=1 SV=2;>sp|Q6ZN18-2|AEBP2_HUMAN Isoform 2 of Zinc finger protein AEBP2 OS=Homo sapiens GN=AEBP2;>tr|B3KXA1|B3KXA1_HUMAN Zinc finger protein AEBP2 OS=Homo sapiens GN=AEBP2 PE=2 SV=	8	3	3	3	2	1	2	1	2	1	9.7	9.7	9.7	54.466	517	517;503;437;301;274;140;130;110	2	1	6.0415e-08	NaN	NaN	NaN	1	NaN	NaN	NaN	1	NaN	NaN	NaN	1	NaN	NaN	NaN	0	NaN	NaN	NaN	0	NaN	NaN	NaN
Q8WTP8-2;Q8WTP8;H0YMJ6	Q8WTP8-2;Q8WTP8	4;4;1	4;4;1	4;4;1	Apoptosis-enhancing nuclease	AEN	>sp|Q8WTP8-2|AEN_HUMAN Isoform 2 of Apoptosis-enhancing nuclease OS=Homo sapiens GN=AEN;>sp|Q8WTP8|AEN_HUMAN Apoptosis-enhancing nuclease OS=Homo sapiens GN=AEN PE=1 SV=2	3	4	4	4	0	4	0	4	0	4	15.3	15.3	15.3	36.495	327	327;325;179		5	9.4955e-09	4.4418	4.6584	129.48	3	7.3289	7.6287	37.288	3	1.555	1.6391	146.39	3	NaN	NaN	NaN	0	NaN	NaN	NaN	0	NaN	NaN	NaN
Q08117-2;Q08117	Q08117-2;Q08117	2;2	2;2	2;2	Amino-terminal enhancer of split	AES	>sp|Q08117-2|AES_HUMAN Isoform 2 of Amino-terminal enhancer of split OS=Homo sapiens GN=AES;>sp|Q08117|AES_HUMAN Amino-terminal enhancer of split OS=Homo sapiens GN=AES PE=1 SV=4	2	2	2	2	1	2	1	2	1	2	10.6	10.6	10.6	29.091	264	264;197	1	3	5.2317e-05	1.2835	1.4129	59.001	2	5.4038	5.2683	163.2	2	4.2104	3.6026	105.17	2	NaN	NaN	NaN	1	NaN	NaN	NaN	1	NaN	NaN	NaN
E9PDT7;Q8N556;Q8TED9;Q8TED9-2;Q8TED9-3	E9PDT7;Q8N556	8;8;1;1;1	8;8;1;1;1	8;8;1;1;1	Actin filament-associated protein 1	AFAP1	>tr|E9PDT7|E9PDT7_HUMAN Actin filament-associated protein 1 OS=Homo sapiens GN=AFAP1 PE=4 SV=1;>sp|Q8N556|AFAP1_HUMAN Actin filament-associated protein 1 OS=Homo sapiens GN=AFAP1 PE=1 SV=2	5	8	8	8	8	0	8	0	8	0	12.7	12.7	12.7	89.794	814	814;730;768;725;377	14		4.6549e-30	0.79427	0.89514	22.256	10	0.75503	0.85107	27.911	10	1.0311	0.99457	42.337	10	0.79427	0.89514	22.256	10	0.75503	0.85107	27.911	10	1.0311	0.99457	42.337
F5GZE1;Q8N4X5;Q8N4X5-4;H0Y3K9;Q8N4X5-2;F6QUH3;F6X1H7;Q8N4X5-3	F5GZE1;Q8N4X5;Q8N4X5-4;H0Y3K9;Q8N4X5-2	14;14;13;13;13;5;5;3	14;14;13;13;13;5;5;3	14;14;13;13;13;5;5;3	Actin filament-associated protein 1-like 2	AFAP1L2	>tr|F5GZE1|F5GZE1_HUMAN Actin filament-associated protein 1-like 2 OS=Homo sapiens GN=AFAP1L2 PE=4 SV=1;>sp|Q8N4X5|AF1L2_HUMAN Actin filament-associated protein 1-like 2 OS=Homo sapiens GN=AFAP1L2 PE=1 SV=1;>sp|Q8N4X5-4|AF1L2_HUMAN Isoform 4 of Actin filam	8	14	14	14	14	0	14	0	14	0	28	28	28	97.037	871	871;818;842;841;814;312;312;349	16		3.1404e-68	0.96375	1.096	18.937	12	0.82939	0.93639	26.326	12	0.82365	0.81668	16.67	12	0.96375	1.096	18.937	12	0.82939	0.93639	26.326	12	0.82365	0.81668	16.67
Q9UHB7;Q9UHB7-2;Q9UHB7-3;H7C319;C9JCE0	Q9UHB7;Q9UHB7-2	16;9;4;1;1	16;9;4;1;1	16;9;4;1;1	AF4/FMR2 family member 4	AFF4	>sp|Q9UHB7|AFF4_HUMAN AF4/FMR2 family member 4 OS=Homo sapiens GN=AFF4 PE=1 SV=1;>sp|Q9UHB7-2|AFF4_HUMAN Isoform 2 of AF4/FMR2 family member 4 OS=Homo sapiens GN=AFF4	5	16	16	16	9	13	9	13	9	13	18.5	18.5	18.5	127.46	1163	1163;900;353;171;148	11	20	4.8525e-50	0.98944	0.84936	135.81	20	1.3723	1.2516	85.995	20	1.3714	1.481	81.235	20	1.0095	1.1199	28.376	9	1.0111	1.1948	31.693	9	0.97499	0.95209	20.548
Q8TA92;Q9Y4W6	Q8TA92;Q9Y4W6	17;17	17;17	16;16	AFG3-like protein 2	AFG3L2	>tr|Q8TA92|Q8TA92_HUMAN AFG3-like protein 2 (Fragment) OS=Homo sapiens GN=AFG3L2 PE=2 SV=1;>sp|Q9Y4W6|AFG32_HUMAN AFG3-like protein 2 OS=Homo sapiens GN=AFG3L2 PE=1 SV=2	2	17	17	16	17	0	17	0	16	0	21.7	21.7	20.7	90.193	812	812;797	25		1.0339e-54	0.98539	1.1043	49.871	23	1.0477	1.1646	15.405	23	1.0646	1.0672	42.711	23	0.98539	1.1043	49.871	23	1.0477	1.1646	15.405	23	1.0646	1.0672	42.711
Q6ULP2;Q6ULP2-4;Q6ULP2-2;Q6ULP2-5;Q6ULP2-3;B8ZZI9	Q6ULP2;Q6ULP2-4;Q6ULP2-2;Q6ULP2-5;Q6ULP2-3;B8ZZI9	9;9;9;9;7;7	9;9;9;9;7;7	9;9;9;9;7;7	Aftiphilin	AFTPH	>sp|Q6ULP2|AFTIN_HUMAN Aftiphilin OS=Homo sapiens GN=AFTPH PE=1 SV=2;>sp|Q6ULP2-4|AFTIN_HUMAN Isoform 4 of Aftiphilin OS=Homo sapiens GN=AFTPH;>sp|Q6ULP2-2|AFTIN_HUMAN Isoform 2 of Aftiphilin OS=Homo sapiens GN=AFTPH;>sp|Q6ULP2-5|AFTIN_HUMAN Isoform 5 of A	6	9	9	9	9	0	9	0	9	0	14.3	14.3	14.3	102.2	937	937;936;909;908;820;568	13		9.394e-261	0.94895	1.084	26.707	11	1.0399	1.1452	28.217	11	1.2245	1.1632	34.654	11	0.94895	1.084	26.707	11	1.0399	1.1452	28.217	11	1.2245	1.1632	34.654
P20933;H0Y9C7;H0Y8L9	P20933;H0Y9C7;H0Y8L9	3;3;2	3;3;2	3;3;2	N(4)-(beta-N-acetylglucosaminyl)-L-asparaginase;Glycosylasparaginase alpha chain;Glycosylasparaginase beta chain	AGA	>sp|P20933|ASPG_HUMAN N(4)-(beta-N-acetylglucosaminyl)-L-asparaginase OS=Homo sapiens GN=AGA PE=1 SV=2;>tr|H0Y9C7|H0Y9C7_HUMAN Glycosylasparaginase beta chain (Fragment) OS=Homo sapiens GN=AGA PE=4 SV=1;>tr|H0Y8L9|H0Y8L9_HUMAN Glycosylasparaginase beta cha	3	3	3	3	3	0	3	0	3	0	8.1	8.1	8.1	37.208	346	346;155;138	6		6.9274e-08	0.59471	0.68559	16.96	4	0.55728	0.63247	11.238	4	1.001	1.029	9.0312	4	0.59471	0.68559	16.96	4	0.55728	0.63247	11.238	4	1.001	1.029	9.0312
E7EUN2;Q9UPQ3;Q9UPQ3-2;F5GXM9;H7C3T5;A6NIR3;A8MT82;E7ESL9;Q8TF27;Q9UPQ3-3;E9PAL8;Q96P47-3;C9J975;H7C0A7;H7C4F1;C9J8Z2	E7EUN2;Q9UPQ3;Q9UPQ3-2;F5GXM9;H7C3T5	3;3;3;2;2;1;1;1;1;1;1;1;1;1;1;1	3;3;3;2;2;1;1;1;1;1;1;1;1;1;1;1	2;2;2;2;2;1;1;0;1;0;0;0;0;1;0;0	Arf-GAP with GTPase, ANK repeat and PH domain-containing protein 1	AGAP1	>tr|E7EUN2|E7EUN2_HUMAN Arf-GAP with GTPase, ANK repeat and PH domain-containing protein 1 OS=Homo sapiens GN=AGAP1 PE=4 SV=1;>sp|Q9UPQ3|AGAP1_HUMAN Arf-GAP with GTPase, ANK repeat and PH domain-containing protein 1 OS=Homo sapiens GN=AGAP1 PE=1 SV=4;>sp|Q	16	3	3	2	3	1	3	1	2	1	5.4	5.4	3.9	116.62	1069	1069;857;804;696;259;686;671;576;550;405;396;360;343;276;194;117	4	1	1.9042e-84	1.1463	1.2904	17.615	3	1.2149	1.2578	19.375	3	1.0262	1.0036	9.7645	3	0.99406	1.127	19.139	2	0.99892	1.0943	24.928	2	1.0274	1.0361	4.4999
E9PHX7;F5GYJ2;P52594;P52594-3;P52594-2;B8ZZY2;C9J2I0;H7C0S7	E9PHX7;F5GYJ2;P52594;P52594-3;P52594-2;B8ZZY2;C9J2I0	8;8;8;8;8;6;5;1	8;8;8;8;8;6;5;1	8;8;8;8;8;6;5;1	Arf-GAP domain and FG repeat-containing protein 1	AGFG1	>tr|E9PHX7|E9PHX7_HUMAN Arf-GAP domain and FG repeat-containing protein 1 OS=Homo sapiens GN=AGFG1 PE=4 SV=1;>tr|F5GYJ2|F5GYJ2_HUMAN Arf-GAP domain and FG repeat-containing protein 1 OS=Homo sapiens GN=AGFG1 PE=4 SV=1;>sp|P52594|AGFG1_HUMAN Arf-GAP domain	8	8	8	8	7	7	7	7	7	7	24.8	24.8	24.8	60.766	584	584;569;562;560;522;541;238;132	13	9	0	1.165	1.2781	30.743	20	1.3304	1.2697	27.514	20	1.1567	1.065	20.085	20	1.0856	1.1877	28.94	12	1.1559	1.2009	27.781	12	1.1781	1.1187	21.328
O95081;O95081-2	O95081;O95081-2	4;3	4;3	4;3	Arf-GAP domain and FG repeat-containing protein 2	AGFG2	>sp|O95081|AGFG2_HUMAN Arf-GAP domain and FG repeat-containing protein 2 OS=Homo sapiens GN=AGFG2 PE=1 SV=2;>sp|O95081-2|AGFG2_HUMAN Isoform 2 of Arf-GAP domain and FG repeat-containing protein 2 OS=Homo sapiens GN=AGFG2	2	4	4	4	3	4	3	4	3	4	11.2	11.2	11.2	48.962	481	481;156	6	5	5.7241e-40	1.2918	1.4455	59.671	8	1.6621	1.6896	115.52	8	1.3798	1.3107	106.93	8	1.3548	1.5647	12.77	3	1.3578	1.5554	175.46	3	1.0685	0.992	175.64
Q8N302;Q8N302-3;Q8N302-2	Q8N302	8;2;1	8;2;1	8;2;1	Angiogenic factor with G patch and FHA domains 1	AGGF1	>sp|Q8N302|AGGF1_HUMAN Angiogenic factor with G patch and FHA domains 1 OS=Homo sapiens GN=AGGF1 PE=1 SV=2	3	8	8	8	3	6	3	6	3	6	15.7	15.7	15.7	80.976	714	714;176;109	5	10	2.9204e-22	0.9211	0.55027	114.09	12	2.1975	1.1457	136.89	12	2.5656	2.6908	49.158	12	0.85119	0.94613	62.355	5	0.85996	0.91544	90.659	5	1.3807	1.4617	45.697
Q53H12;E9PC15;E9PG39;Q53H12-2;F8WDD1	Q53H12;E9PC15;E9PG39	15;14;10;1;1	15;14;10;1;1	15;14;10;1;1	Acylglycerol kinase, mitochondrial	AGK	>sp|Q53H12|AGK_HUMAN Acylglycerol kinase, mitochondrial OS=Homo sapiens GN=AGK PE=1 SV=2;>tr|E9PC15|E9PC15_HUMAN Acylglycerol kinase, mitochondrial OS=Homo sapiens GN=AGK PE=4 SV=1;>tr|E9PG39|E9PG39_HUMAN Acylglycerol kinase, mitochondrial OS=Homo sapiens	5	15	15	15	15	5	15	5	15	5	52.1	52.1	52.1	47.137	422	422;394;244;65;46	23	5	0	0.89283	1.0386	19.489	25	0.95747	1.0595	21.176	25	1.0699	1.01	26.943	25	0.89126	1.0372	18.656	20	0.95519	1.0669	22.911	20	1.0727	1.0123	26.978
P35573;P35573-3;P35573-2	P35573;P35573-3;P35573-2	30;28;28	30;28;28	30;28;28	Glycogen debranching enzyme;4-alpha-glucanotransferase;Amylo-alpha-1,6-glucosidase	AGL	>sp|P35573|GDE_HUMAN Glycogen debranching enzyme OS=Homo sapiens GN=AGL PE=1 SV=3;>sp|P35573-3|GDE_HUMAN Isoform 6 of Glycogen debranching enzyme OS=Homo sapiens GN=AGL;>sp|P35573-2|GDE_HUMAN Isoform 5 of Glycogen debranching enzyme OS=Homo sapiens GN=AGL	3	30	30	30	30	0	30	0	30	0	27.3	27.3	27.3	174.76	1532	1532;1516;1515	34		8.5216e-128	0.76838	0.84785	31.266	33	0.73048	0.80544	33.442	33	0.92972	0.97711	22.238	33	0.76838	0.84785	31.266	33	0.73048	0.80544	33.442	33	0.92972	0.97711	22.238
Q9BSE5	Q9BSE5	5	5	5	Agmatinase, mitochondrial	AGMAT	>sp|Q9BSE5|SPEB_HUMAN Agmatinase, mitochondrial OS=Homo sapiens GN=AGMAT PE=1 SV=2	1	5	5	5	5	0	5	0	5	0	22.2	22.2	22.2	37.66	352	352	7		1.1385e-37	0.67334	0.75017	20.289	4	0.57836	0.68218	28.24	4	0.9111	0.89182	9.1036	4	0.67334	0.75017	20.289	4	0.57836	0.68218	28.24	4	0.9111	0.89182	9.1036
Q99943;Q9HBM8	Q99943;Q9HBM8	4;4	4;4	4;4	1-acyl-sn-glycerol-3-phosphate acyltransferase alpha	AGPAT1	>sp|Q99943|PLCA_HUMAN 1-acyl-sn-glycerol-3-phosphate acyltransferase alpha OS=Homo sapiens GN=AGPAT1 PE=2 SV=2;>tr|Q9HBM8|Q9HBM8_HUMAN 1-acyl-sn-glycerol-3-phosphate acyltransferase alpha OS=Homo sapiens GN=AGPAT1 PE=2 SV=1	2	4	4	4	4	0	4	0	4	0	18.4	18.4	18.4	31.716	283	283;171	6		3.2651e-38	0.65428	0.73625	15.104	6	0.72314	0.8293	7.2785	6	1.0468	1.0924	9.1824	6	0.65428	0.73625	15.104	6	0.72314	0.8293	7.2785	6	1.0468	1.0924	9.1824
O15120;O15120-2	O15120;O15120-2	4;2	4;2	4;2	1-acyl-sn-glycerol-3-phosphate acyltransferase beta	AGPAT2	>sp|O15120|PLCB_HUMAN 1-acyl-sn-glycerol-3-phosphate acyltransferase beta OS=Homo sapiens GN=AGPAT2 PE=1 SV=1;>sp|O15120-2|PLCB_HUMAN Isoform 2 of 1-acyl-sn-glycerol-3-phosphate acyltransferase beta OS=Homo sapiens GN=AGPAT2	2	4	4	4	4	0	4	0	4	0	14.4	14.4	14.4	30.914	278	278;246	4		4.5154e-12	1.1533	1.3052	16.684	4	1.2755	1.3601	14.997	4	1.1228	1.0976	9.7467	4	1.1533	1.3052	16.684	4	1.2755	1.3601	14.997	4	1.1228	1.0976	9.7467
Q9NRZ7-3;Q9NRZ7;Q9NRZ7-2;E7EPU6;C9JL26	Q9NRZ7-3;Q9NRZ7;Q9NRZ7-2;E7EPU6;C9JL26	2;2;2;1;1	2;2;2;1;1	2;2;2;1;1	1-acyl-sn-glycerol-3-phosphate acyltransferase gamma	AGPAT3	>sp|Q9NRZ7-3|PLCC_HUMAN Isoform 3 of 1-acyl-sn-glycerol-3-phosphate acyltransferase gamma OS=Homo sapiens GN=AGPAT3;>sp|Q9NRZ7|PLCC_HUMAN 1-acyl-sn-glycerol-3-phosphate acyltransferase gamma OS=Homo sapiens GN=AGPAT3 PE=1 SV=1;>sp|Q9NRZ7-2|PLCC_HUMAN Isofo	5	2	2	2	2	0	2	0	2	0	5.1	5.1	5.1	45.514	396	396;376;314;370;255	3		6.9715e-07	0.64724	0.70201	14.178	3	0.78061	0.80389	7.8704	3	1.144	1.057	11.713	3	0.64724	0.70201	14.178	3	0.78061	0.80389	7.8704	3	1.144	1.057	11.713
Q9NUQ2;H0YC22;E5RH21	Q9NUQ2	7;2;2	7;2;2	7;2;2	1-acyl-sn-glycerol-3-phosphate acyltransferase epsilon	AGPAT5	>sp|Q9NUQ2|PLCE_HUMAN 1-acyl-sn-glycerol-3-phosphate acyltransferase epsilon OS=Homo sapiens GN=AGPAT5 PE=1 SV=3	3	7	7	7	7	0	7	0	7	0	26.4	26.4	26.4	42.072	364	364;181;88	11		3.2137e-87	1.0527	1.1838	12.475	8	1.1098	1.2744	16.244	8	0.97673	1.0153	13.002	8	1.0527	1.1838	12.475	8	1.1098	1.2744	16.244	8	0.97673	1.0153	13.002
Q86UL3	Q86UL3	2	1	1	Glycerol-3-phosphate acyltransferase 4	AGPAT6	>sp|Q86UL3|GPAT4_HUMAN Glycerol-3-phosphate acyltransferase 4 OS=Homo sapiens GN=AGPAT6 PE=1 SV=1	1	2	1	1	2	0	1	0	1	0	4.6	2.6	2.6	52.07	456	456	1		1.7611e-08	NaN	NaN	NaN	1	NaN	NaN	NaN	1	NaN	NaN	NaN	1	NaN	NaN	NaN	1	NaN	NaN	NaN	1	NaN	NaN	NaN
Q53EU6	Q53EU6	6	6	5	Glycerol-3-phosphate acyltransferase 3	AGPAT9	>sp|Q53EU6|GPAT3_HUMAN Glycerol-3-phosphate acyltransferase 3 OS=Homo sapiens GN=AGPAT9 PE=1 SV=2	1	6	6	5	6	1	6	1	5	1	15	15	12.9	48.705	434	434	6	1	1.1361e-58	0.6385	0.74776	22.079	4	0.66718	0.7509	22.546	4	1.0904	1.1294	7.0273	4	0.6385	0.74776	22.079	4	0.66718	0.7509	22.546	4	1.0904	1.1294	7.0273
O00116;F5H632;B8ZZ81	O00116	21;9;7	21;9;7	21;9;7	Alkyldihydroxyacetonephosphate synthase, peroxisomal	AGPS	>sp|O00116|ADAS_HUMAN Alkyldihydroxyacetonephosphate synthase, peroxisomal OS=Homo sapiens GN=AGPS PE=1 SV=1	3	21	21	21	21	3	21	3	21	3	44.1	44.1	44.1	72.911	658	658;321;189	42	3	0	1.0724	1.1895	23.554	37	0.97104	1.0532	23.483	37	0.94887	0.92882	16.817	37	1.0724	1.1895	23.874	34	0.96143	1.0481	24.216	34	0.94677	0.93274	16.996
O95994;B5MC07;C9J3E2;H7C3Z9;Q8TD06;B5MC62;H7C040	O95994;B5MC07;C9J3E2;H7C3Z9	8;6;5;4;1;1;1	8;6;5;4;1;1;1	8;6;5;4;1;1;1	Anterior gradient protein 2 homolog	AGR2	>sp|O95994|AGR2_HUMAN Anterior gradient protein 2 homolog OS=Homo sapiens GN=AGR2 PE=1 SV=1;>tr|B5MC07|B5MC07_HUMAN Anterior gradient protein 2 homolog OS=Homo sapiens GN=AGR2 PE=4 SV=1;>tr|C9J3E2|C9J3E2_HUMAN Anterior gradient protein 2 homolog (Fragment)	7	8	8	8	8	0	8	0	8	0	55.4	55.4	55.4	19.979	175	175;188;131;119;166;163;129	21		8.4874e-185	2.3091	2.7908	33.891	19	2.7667	3.0539	39.787	19	1.1368	1.1054	8.5704	19	2.3091	2.7908	33.891	19	2.7667	3.0539	39.787	19	1.1368	1.1054	8.5704
O00468;E9PD05;H0Y5U1	O00468	40;12;9	40;12;9	40;12;9	Agrin	AGRN	>sp|O00468|AGRIN_HUMAN Agrin OS=Homo sapiens GN=AGRN PE=1 SV=4	3	40	40	40	40	1	40	1	40	1	27.6	27.6	27.6	214.84	2045	2045;311;271	69	1	8.5069e-144	0.45124	0.53908	40.896	64	0.46808	0.52797	57.12	64	1.0153	1.0748	34.218	64	0.45083	0.53763	33.386	63	0.46775	0.52776	50.802	63	1.0152	1.0726	34.197
Q9UPW5;Q9UPW5-3;Q9UPW5-2;B4DHX2;Q5VZW3;Q5VZW6	Q9UPW5;Q9UPW5-3;Q9UPW5-2;B4DHX2	6;5;5;3;1;1	6;5;5;3;1;1	6;5;5;3;1;1	Cytosolic carboxypeptidase 1	AGTPBP1	>sp|Q9UPW5|CBPC1_HUMAN Cytosolic carboxypeptidase 1 OS=Homo sapiens GN=AGTPBP1 PE=1 SV=3;>sp|Q9UPW5-3|CBPC1_HUMAN Isoform 3 of Cytosolic carboxypeptidase 1 OS=Homo sapiens GN=AGTPBP1;>sp|Q9UPW5-2|CBPC1_HUMAN Isoform 2 of Cytosolic carboxypeptidase 1 OS=Hom	6	6	6	6	6	0	6	0	6	0	6.2	6.2	6.2	138.45	1226	1226;1238;1186;643;237;188	7		4.3969e-13	0.77903	0.82427	24.779	5	0.98164	1.1253	62.863	5	1.0725	1.1163	30.63	5	0.77903	0.82427	24.779	5	0.98164	1.1253	62.863	5	1.0725	1.1163	30.63
Q6RW13;Q6RW13-2;D6RBK6;Q6RW13-5;Q6RW13-3;Q6RW13-4;D6RB40	Q6RW13;Q6RW13-2	3;2;1;1;1;1;1	3;2;1;1;1;1;1	3;2;1;1;1;1;1	Type-1 angiotensin II receptor-associated protein	AGTRAP	>sp|Q6RW13|ATRAP_HUMAN Type-1 angiotensin II receptor-associated protein OS=Homo sapiens GN=AGTRAP PE=1 SV=1;>sp|Q6RW13-2|ATRAP_HUMAN Isoform 2 of Type-1 angiotensin II receptor-associated protein OS=Homo sapiens GN=AGTRAP	7	3	3	3	3	1	3	1	3	1	30.2	30.2	30.2	17.419	159	159;152;155;155;147;111;63	10	1	2.6698e-54	0.89708	1.0535	24.742	10	0.88629	1.026	23.743	10	1.0092	1.0365	12.647	10	0.93143	1.0976	21.417	9	0.89181	1.0325	17.492	9	1.0179	1.045	12.771
Q8WYP5-2;Q8WYP5-3;Q8WYP5;H7C4S1	Q8WYP5-2;Q8WYP5-3;Q8WYP5	68;68;68;2	68;68;68;2	68;68;68;2	Protein ELYS	AHCTF1	>sp|Q8WYP5-2|ELYS_HUMAN Isoform 2 of Protein ELYS OS=Homo sapiens GN=AHCTF1;>sp|Q8WYP5-3|ELYS_HUMAN Isoform 3 of Protein ELYS OS=Homo sapiens GN=AHCTF1;>sp|Q8WYP5|ELYS_HUMAN Protein ELYS OS=Homo sapiens GN=AHCTF1 PE=1 SV=3	4	68	68	68	66	29	66	29	66	29	43.8	43.8	43.8	256	2301	2301;2275;2266;80	98	55	0	0.94751	1.0951	78.421	123	0.93063	1.0446	65.003	123	1.0079	0.98579	24.194	123	0.85466	0.9925	22.055	86	0.83136	0.99524	20.802	86	0.97821	0.98105	19.982
P23526;F5H737	P23526;F5H737	25;21	25;21	25;21	Adenosylhomocysteinase	AHCY	>sp|P23526|SAHH_HUMAN Adenosylhomocysteinase OS=Homo sapiens GN=AHCY PE=1 SV=4;>tr|F5H737|F5H737_HUMAN Adenosylhomocysteinase OS=Homo sapiens GN=AHCY PE=3 SV=1	2	25	25	25	23	22	23	22	23	22	56.5	56.5	56.5	47.716	432	432;404	56	58	0	0.99183	1.1334	24.9	99	1.0573	1.1464	43.366	99	1.1073	1.0203	34.954	99	0.9743	1.1316	22.251	46	1.0391	1.1517	30.725	46	1.0993	1.0461	14.454
O43865;O43865-2;F8W7N8;H0Y8B3;D7UEQ7;D9N155;Q96HN2-3	O43865;O43865-2;F8W7N8;H0Y8B3;D7UEQ7;D9N155;Q96HN2-3	17;14;11;11;11;11;11	17;14;11;11;11;11;11	6;3;0;0;0;0;0	Putative adenosylhomocysteinase 2;Adenosylhomocysteinase	AHCYL1;AHCYL2	>sp|O43865|SAHH2_HUMAN Putative adenosylhomocysteinase 2 OS=Homo sapiens GN=AHCYL1 PE=1 SV=2;>sp|O43865-2|SAHH2_HUMAN Isoform 2 of Putative adenosylhomocysteinase 2 OS=Homo sapiens GN=AHCYL1;>tr|F8W7N8|F8W7N8_HUMAN Adenosylhomocysteinase OS=Homo sapiens GN	7	17	17	6	15	8	15	8	6	2	31.3	31.3	12.1	58.951	530	530;483;530;518;509;508;508	25	10	1.0796e-90	0.91666	1.015	33.694	29	1.0568	1.0649	34.333	29	1.0557	1.0202	25.109	29	0.91126	1.0102	34.394	20	1.0238	1.0931	38.669	20	1.0581	1.0268	26.886
Q96HN2;Q96HN2-2	Q96HN2;Q96HN2-2	12;12	1;1	1;1	Putative adenosylhomocysteinase 3	AHCYL2	>sp|Q96HN2|SAHH3_HUMAN Putative adenosylhomocysteinase 3 OS=Homo sapiens GN=AHCYL2 PE=1 SV=1;>sp|Q96HN2-2|SAHH3_HUMAN Isoform 2 of Putative adenosylhomocysteinase 3 OS=Homo sapiens GN=AHCYL2	2	12	1	1	10	6	1	0	1	0	19.6	2.9	2.9	66.72	611	611;610	2		2.5738e-59	NaN	NaN	NaN	1	NaN	NaN	NaN	1	NaN	NaN	NaN	1	NaN	NaN	NaN	1	NaN	NaN	NaN	1	NaN	NaN	NaN
Q5TGY3	Q5TGY3	9	9	9	AT-hook DNA-binding motif-containing protein 1	AHDC1	>sp|Q5TGY3|AHDC1_HUMAN AT-hook DNA-binding motif-containing protein 1 OS=Homo sapiens GN=AHDC1 PE=1 SV=1	1	9	9	9	0	9	0	9	0	9	9.2	9.2	9.2	168.35	1603	1603		13	2.6647e-36	0.3019	0.063682	77.687	3	1.1501	0.7818	82.978	3	3.3834	3.1232	167.17	3	NaN	NaN	NaN	0	NaN	NaN	NaN	0	NaN	NaN	NaN
Q09666;Q8N274;E9PLK4;E9PKR9;E9PLZ1;A1A586;E9PJC6;E9PJZ0;E9PQE3	Q09666	321;51;6;6;6;5;5;5;4	321;51;6;6;6;5;5;5;4	319;50;6;6;6;5;5;5;4	Neuroblast differentiation-associated protein AHNAK	AHNAK	>sp|Q09666|AHNK_HUMAN Neuroblast differentiation-associated protein AHNAK OS=Homo sapiens GN=AHNAK PE=1 SV=2	9	321	321	319	320	38	320	38	318	38	77	77	77	629.09	5890	5890;791;144;123;93;149;131;121;86	1139	60	0	0.48536	0.87292	47.069	1091	0.5127	0.97684	42.246	1091	1.0907	1.0296	29.167	1090	0.4813	0.86628	30.424	1049	0.50942	0.97332	26.551	1049	1.0902	1.0323	26.363
Q8IVF2	Q8IVF2	213	212	3	Protein AHNAK2	AHNAK2	>sp|Q8IVF2|AHNK2_HUMAN Protein AHNAK2 OS=Homo sapiens GN=AHNAK2 PE=1 SV=2	1	213	212	3	210	94	209	94	3	2	66.5	66.5	1.3	616.62	5795	5795	530	354	0	1.0164	1.8446	97.618	754	1.0391	1.8538	91.243	754	0.94874	0.94523	25.95	752	0.91031	1.5889	31.571	473	0.94026	1.762	33.395	473	1.0353	0.99498	17.082
P35869;E5RFG4;G3V143;E5RGQ2	P35869	20;1;1;1	20;1;1;1	19;0;0;0	Aryl hydrocarbon receptor	AHR	>sp|P35869|AHR_HUMAN Aryl hydrocarbon receptor OS=Homo sapiens GN=AHR PE=1 SV=2	4	20	20	19	4	20	4	20	4	19	33.7	33.7	32.9	96.146	848	848;157;139;81	6	53	9.5213e-109	0.70045	0.73637	122.5	39	5.2902	1.357	132.57	39	7.8352	7.0918	126.2	39	0.69384	0.79075	14.227	5	0.31503	0.35513	60.562	5	0.45918	0.48675	48.414
O95433;B4DUR9;G3V438;H0YJG7;H0YJU2;G3V3W9;H0YJG6;H0YJ63	O95433;B4DUR9;G3V438;H0YJG7	13;10;8;7;5;4;3;3	13;10;8;7;5;4;3;3	13;10;8;7;5;4;3;3	Activator of 90 kDa heat shock protein ATPase homolog 1	AHSA1	>sp|O95433|AHSA1_HUMAN Activator of 90 kDa heat shock protein ATPase homolog 1 OS=Homo sapiens GN=AHSA1 PE=1 SV=1;>tr|B4DUR9|B4DUR9_HUMAN Activator of 90 kDa heat shock protein ATPase homolog 1 OS=Homo sapiens GN=AHSA1 PE=2 SV=1;>tr|G3V438|G3V438_HUMAN Act	8	13	13	13	12	9	12	9	12	9	51.5	51.5	51.5	38.274	338	338;288;203;216;133;100;120;90	30	24	0	1.0427	1.2136	92.676	47	1.0639	1.1691	91.305	47	1.0777	1.0152	86.765	47	1.0354	1.2108	22.312	25	1.0233	1.1596	21.388	25	0.95182	0.96683	13.716
Q96BJ3;F5H715;Q96BJ3-3;Q96BJ3-2	Q96BJ3;F5H715;Q96BJ3-3	10;9;7;2	10;9;7;2	10;9;7;2	Axin interactor, dorsalization-associated protein	AIDA	>sp|Q96BJ3|AIDA_HUMAN Axin interactor, dorsalization-associated protein OS=Homo sapiens GN=AIDA PE=1 SV=1;>tr|F5H715|F5H715_HUMAN Axin interactor, dorsalization-associated protein OS=Homo sapiens GN=AIDA PE=4 SV=1;>sp|Q96BJ3-3|AIDA_HUMAN Isoform 3 of Axin	4	10	10	10	10	0	10	0	10	0	37.3	37.3	37.3	35.023	306	306;282;224;141	16		3.0117e-100	0.83792	0.94582	31.221	13	0.85348	0.98477	16.696	13	1.0589	1.0004	17.194	13	0.83792	0.94582	31.221	13	0.85348	0.98477	16.696	13	1.0589	1.0004	17.194
O95831;O95831-3;O95831-2;O95831-4;E9PMA0;Q1L6K4;Q2QKE4	O95831;O95831-3;O95831-2	19;19;10;9;9;9;8	19;19;10;9;9;9;8	19;19;10;9;9;9;8	Apoptosis-inducing factor 1, mitochondrial	AIFM1	>sp|O95831|AIFM1_HUMAN Apoptosis-inducing factor 1, mitochondrial OS=Homo sapiens GN=AIFM1 PE=1 SV=1;>sp|O95831-3|AIFM1_HUMAN Isoform 3 of Apoptosis-inducing factor 1, mitochondrial OS=Homo sapiens GN=AIFM1;>sp|O95831-2|AIFM1_HUMAN Isoform 2 of Apoptosis-i	7	19	19	19	19	4	19	4	19	4	42.9	42.9	42.9	66.9	613	613;609;326;324;274;237;261	28	4	0	1.0025	1.1163	34.099	27	1.1115	1.1571	32.583	27	1.1096	1.0428	12.953	27	1.0236	1.1198	16.359	23	1.1115	1.1741	14.715	23	1.1096	1.0428	11.627
Q9BRQ8;C9JI05;Q9BRQ8-2	Q9BRQ8;C9JI05;Q9BRQ8-2	6;5;5	6;5;5	6;5;5	Apoptosis-inducing factor 2	AIFM2	>sp|Q9BRQ8|AIFM2_HUMAN Apoptosis-inducing factor 2 OS=Homo sapiens GN=AIFM2 PE=1 SV=1;>tr|C9JI05|C9JI05_HUMAN Apoptosis-inducing factor 2 OS=Homo sapiens GN=AIFM2 PE=4 SV=1;>sp|Q9BRQ8-2|AIFM2_HUMAN Isoform 2 of Apoptosis-inducing factor 2 OS=Homo sapiens G	3	6	6	6	4	3	4	3	4	3	23.9	23.9	23.9	40.526	373	373;336;336	6	6	4.5527e-185	0.76886	0.87822	42.839	11	1.0958	1.2014	85.449	11	1.4744	1.3795	52.334	11	0.81492	0.94538	21.059	5	0.74144	0.86894	31.354	5	1.0236	1.0595	19.917
Q9NVV5;Q9NVV5-2;Q9NVV5-3;Q9NVV5-5;B4DPX2;Q5T2H3;Q5THU2;E7ENG8;Q9NVV5-4;Q5T2H4	Q9NVV5;Q9NVV5-2;Q9NVV5-3;Q9NVV5-5;B4DPX2;Q5T2H3;Q5THU2;E7ENG8;Q9NVV5-4;Q5T2H4	2;2;2;2;2;2;2;1;1;1	2;2;2;2;2;2;2;1;1;1	2;2;2;2;2;2;2;1;1;1	Androgen-induced gene 1 protein	AIG1	>sp|Q9NVV5|AIG1_HUMAN Androgen-induced gene 1 protein OS=Homo sapiens GN=AIG1 PE=1 SV=2;>sp|Q9NVV5-2|AIG1_HUMAN Isoform 2 of Androgen-induced gene 1 protein OS=Homo sapiens GN=AIG1;>sp|Q9NVV5-3|AIG1_HUMAN Isoform 3 of Androgen-induced gene 1 protein OS=Hom	10	2	2	2	2	0	2	0	2	0	9.8	9.8	9.8	28.222	245	245;238;186;137;134;124;47;234;228;192	3		1.417e-08	0.57171	0.65726	24.981	3	0.64424	0.68984	30.41	3	1.1535	1.1404	3.3312	3	0.57171	0.65726	24.981	3	0.64424	0.68984	30.41	3	1.1535	1.1404	3.3312
Q9Y4K1;F5H7N3	Q9Y4K1;F5H7N3	2;1	2;1	2;1	Absent in melanoma 1 protein	AIM1	>sp|Q9Y4K1|AIM1_HUMAN Absent in melanoma 1 protein OS=Homo sapiens GN=AIM1 PE=1 SV=3;>tr|F5H7N3|F5H7N3_HUMAN Absent in melanoma 1 protein OS=Homo sapiens GN=AIM1 PE=4 SV=1	2	2	2	2	2	0	2	0	2	0	1.9	1.9	1.9	188.67	1723	1723;1330	2		0.00013048	NaN	NaN	NaN	1	NaN	NaN	NaN	1	NaN	NaN	NaN	1	NaN	NaN	NaN	1	NaN	NaN	NaN	1	NaN	NaN	NaN
Q12904-2;Q12904;B4DNK3;D6R937	Q12904-2;Q12904;B4DNK3	17;17;13;6	17;17;13;6	17;17;13;6	Aminoacyl tRNA synthase complex-interacting multifunctional protein 1;Endothelial monocyte-activating polypeptide 2	AIMP1	>sp|Q12904-2|AIMP1_HUMAN Isoform 2 of Aminoacyl tRNA synthase complex-interacting multifunctional protein 1 OS=Homo sapiens GN=AIMP1;>sp|Q12904|AIMP1_HUMAN Aminoacyl tRNA synthase complex-interacting multifunctional protein 1 OS=Homo sapiens GN=AIMP1 PE=1	4	17	17	17	16	2	16	2	16	2	63.4	63.4	63.4	37.039	336	336;312;269;150	42	2	2.0339e-257	0.96415	1.1029	18.099	34	0.98127	1.0927	78.239	35	1.0245	1.0013	12.229	34	0.96415	1.1029	18.099	34	0.98346	1.0992	15.679	34	1.0245	1.0013	12.229
Q13155;A8MU58;F8WCL2	Q13155;A8MU58	11;8;2	11;8;2	2;1;0	Aminoacyl tRNA synthase complex-interacting multifunctional protein 2	AIMP2	>sp|Q13155|AIMP2_HUMAN Aminoacyl tRNA synthase complex-interacting multifunctional protein 2 OS=Homo sapiens GN=AIMP2 PE=1 SV=2;>tr|A8MU58|A8MU58_HUMAN Aminoacyl tRNA synthase complex-interacting multifunctional protein 2 OS=Homo sapiens GN=AIMP2 PE=4 SV=2	3	11	11	2	11	3	11	3	2	1	61.2	61.2	19.1	35.348	320	320;242;48	33	3	4.488e-303	1.0383	1.1796	21.711	33	1.0847	1.2282	28.979	33	1.0304	0.99747	24.096	33	1.0657	1.2157	21.433	30	1.1181	1.2982	26.349	30	1.0336	0.99842	23.807
F8W950	F8W950	10	1	1		AIMP2	>tr|F8W950|F8W950_HUMAN Aminoacyl tRNA synthase complex-interacting multifunctional protein 2 OS=Homo sapiens GN=AIMP2 PE=4 SV=1	1	10	1	1	10	2	1	0	1	0	61	7.2	7.2	27.809	251	251	1		9.3203e-224	NaN	NaN	NaN	1	NaN	NaN	NaN	1	NaN	NaN	NaN	1	NaN	NaN	NaN	1	NaN	NaN	NaN	1	NaN	NaN	NaN
O00170;E9PPD7;E9PMH2	O00170;E9PPD7;E9PMH2	14;9;9	14;9;9	14;9;9	AH receptor-interacting protein;Peptidyl-prolyl cis-trans isomerase	AIP	>sp|O00170|AIP_HUMAN AH receptor-interacting protein OS=Homo sapiens GN=AIP PE=1 SV=2;>tr|E9PPD7|E9PPD7_HUMAN Peptidyl-prolyl cis-trans isomerase (Fragment) OS=Homo sapiens GN=AIP PE=4 SV=1;>tr|E9PMH2|E9PMH2_HUMAN Peptidyl-prolyl cis-trans isomerase (Fragm	3	14	14	14	14	5	14	5	14	5	58.5	58.5	58.5	37.636	330	330;230;200	22	5	1.4704e-152	1.0641	1.1781	33.443	22	1.0825	1.1847	65.11	22	1.0315	0.97749	60.047	22	1.0514	1.1521	32.966	19	1.0629	1.1365	14.364	19	0.99695	0.95374	24.952
Q96IF1	Q96IF1	3	3	3	LIM domain-containing protein ajuba	AJUBA	>sp|Q96IF1|AJUBA_HUMAN LIM domain-containing protein ajuba OS=Homo sapiens GN=AJUBA PE=1 SV=1	1	3	3	3	3	3	3	3	3	3	9.3	9.3	9.3	56.933	538	538	3	4	1.3512e-09	1.3067	1.3816	37.568	4	1.1796	1.3259	28.611	4	0.78128	0.82349	24.472	4	NaN	NaN	NaN	1	NaN	NaN	NaN	1	NaN	NaN	NaN
Q5T9B7;P00568;H0Y4J6;H0YID2;Q9Y6K8-2	Q5T9B7;P00568;H0Y4J6	9;9;6;4;1	9;9;6;4;1	8;8;5;3;0	Adenylate kinase isoenzyme 1	AK1	>tr|Q5T9B7|Q5T9B7_HUMAN Adenylate kinase 1 OS=Homo sapiens GN=AK1 PE=2 SV=1;>sp|P00568|KAD1_HUMAN Adenylate kinase isoenzyme 1 OS=Homo sapiens GN=AK1 PE=1 SV=3;>tr|H0Y4J6|H0Y4J6_HUMAN Adenylate kinase isoenzyme 1 (Fragment) OS=Homo sapiens GN=AK1 PE=3 SV=1	5	9	9	8	9	1	9	1	8	1	53.8	53.8	49.5	23.411	210	210;194;135;51;197	21	1	9.5026e-77	1.2913	1.4784	35.306	20	1.2748	1.495	49.899	20	0.98535	1.0059	22.962	20	1.2945	1.4858	33.776	19	1.2748	1.4962	37.141	19	0.99325	1.0133	8.6006
P54819;F8W1A4;P54819-2;P54819-5;E7EWH4;P54819-3;F8VY04;P54819-6;F8VZG5;P54819-4;G3V213;F8VPP1	P54819;F8W1A4;P54819-2;P54819-5;E7EWH4;P54819-3;F8VY04;P54819-6;F8VZG5;P54819-4	17;17;17;15;15;15;14;13;11;11;8;3	17;17;17;15;15;15;14;13;11;11;8;3	17;17;17;15;15;15;14;13;11;11;8;3	Adenylate kinase 2, mitochondrial	AK2	>sp|P54819|KAD2_HUMAN Adenylate kinase 2, mitochondrial OS=Homo sapiens GN=AK2 PE=1 SV=2;>tr|F8W1A4|F8W1A4_HUMAN Adenylate kinase 2, mitochondrial OS=Homo sapiens GN=AK2 PE=3 SV=1;>sp|P54819-2|KAD2_HUMAN Isoform 2 of Adenylate kinase 2, mitochondrial OS=Ho	12	17	17	17	17	7	17	7	17	7	74.5	74.5	74.5	26.477	239	239;232;232;224;202;202;190;192;162;131;133;42	40	7	3.3654e-200	0.79251	0.89793	74.218	46	0.81992	0.90815	74.642	46	1.0935	1.0423	14.351	46	0.75228	0.84886	41.653	39	0.80494	0.878	43.507	39	1.1099	1.0539	14.94
Q9UIJ7;E7ET30;Q9UIJ7-2	Q9UIJ7;E7ET30;Q9UIJ7-2	14;11;9	14;11;9	14;11;9	GTP:AMP phosphotransferase, mitochondrial	AK3	>sp|Q9UIJ7|KAD3_HUMAN GTP:AMP phosphotransferase, mitochondrial OS=Homo sapiens GN=AK3 PE=1 SV=4;>tr|E7ET30|E7ET30_HUMAN GTP:AMP phosphotransferase, mitochondrial OS=Homo sapiens GN=AK3 PE=3 SV=1;>sp|Q9UIJ7-2|KAD3_HUMAN Isoform 2 of GTP:AMP phosphotransfer	3	14	14	14	14	0	14	0	14	0	67.8	67.8	67.8	25.565	227	227;187;157	33		2.0599e-128	0.89542	1.0089	17.629	23	1.0042	1.1137	38.152	23	1.137	1.0896	37.417	23	0.89542	1.0089	17.629	23	1.0042	1.1137	38.152	23	1.137	1.0896	37.417
P27144;D3DQ64	P27144;D3DQ64	8;6	8;6	8;6	Adenylate kinase isoenzyme 4, mitochondrial	AK4	>sp|P27144|KAD4_HUMAN Adenylate kinase isoenzyme 4, mitochondrial OS=Homo sapiens GN=AK4 PE=1 SV=1;>tr|D3DQ64|D3DQ64_HUMAN Adenylate kinase isoenzyme 4, mitochondrial OS=Homo sapiens GN=AK4 PE=3 SV=1	2	8	8	8	8	0	8	0	8	0	48.4	48.4	48.4	25.268	223	223;171	10		2.5954e-67	0.9749	1.1137	15.972	10	1.0482	1.1775	9.4198	10	1.0381	1.0706	14.871	10	0.9749	1.1137	15.972	10	1.0482	1.1775	9.4198	10	1.0381	1.0706	14.871
Q9Y6K8;Q9Y6K8-3;E9PQQ8	Q9Y6K8;Q9Y6K8-3	3;3;1	2;2;1	2;2;1	Adenylate kinase isoenzyme 5	AK5	>sp|Q9Y6K8|KAD5_HUMAN Adenylate kinase isoenzyme 5 OS=Homo sapiens GN=AK5 PE=1 SV=2;>sp|Q9Y6K8-3|KAD5_HUMAN Isoform 3 of Adenylate kinase isoenzyme 5 OS=Homo sapiens GN=AK5	3	3	2	2	3	0	2	0	2	0	7.1	5.5	5.5	63.332	562	562;536;176	2		2.8362e-17	NaN	NaN	NaN	1	NaN	NaN	NaN	1	NaN	NaN	NaN	1	NaN	NaN	NaN	1	NaN	NaN	NaN	1	NaN	NaN	NaN
Q92667;Q92667-2;I3L0W0;I3L2N7;I3L2A2;I3L0K6;I3L364;I3L3K1;I3NI36;I3L3V6;I3L0V5	Q92667;Q92667-2	17;14;6;6;6;5;4;4;2;1;1	17;14;6;6;6;5;4;4;2;1;1	17;14;6;6;6;5;4;4;2;1;1	A-kinase anchor protein 1, mitochondrial	AKAP1	>sp|Q92667|AKAP1_HUMAN A-kinase anchor protein 1, mitochondrial OS=Homo sapiens GN=AKAP1 PE=1 SV=1;>sp|Q92667-2|AKAP1_HUMAN Isoform 2 of A-kinase anchor protein 1, mitochondrial OS=Homo sapiens GN=AKAP1	11	17	17	17	17	0	17	0	17	0	26.1	26.1	26.1	97.34	903	903;593;204;186;183;137;95;83;360;179;139	24		8.5133e-124	1.3297	1.493	31.956	22	1.3516	1.503	27.515	22	0.98335	0.98938	18.034	22	1.3297	1.493	31.956	22	1.3516	1.503	27.515	22	0.98335	0.98938	18.034
O43572;E7EMD6	O43572;E7EMD6	5;5	5;5	5;5	A-kinase anchor protein 10, mitochondrial	AKAP10	>sp|O43572|AKA10_HUMAN A-kinase anchor protein 10, mitochondrial OS=Homo sapiens GN=AKAP10 PE=1 SV=2;>tr|E7EMD6|E7EMD6_HUMAN A-kinase anchor protein 10, mitochondrial (Fragment) OS=Homo sapiens GN=AKAP10 PE=4 SV=2	2	5	5	5	5	1	5	1	5	1	10.6	10.6	10.6	73.817	662	662;604	8	1	7.9112e-27	1.4148	1.577	41.776	7	0.92772	1.0321	41.502	7	0.8078	0.84997	21.331	7	1.4148	1.577	41.776	7	0.92772	1.0321	41.502	7	0.8078	0.84997	21.331
Q9UKA4	Q9UKA4	11	11	11	A-kinase anchor protein 11	AKAP11	>sp|Q9UKA4|AKA11_HUMAN A-kinase anchor protein 11 OS=Homo sapiens GN=AKAP11 PE=1 SV=1	1	11	11	11	11	0	11	0	11	0	10	10	10	210.51	1901	1901	12		5.6352e-26	0.49726	0.55425	24.182	7	0.61312	0.66749	18.721	7	1.1325	1.0787	35.947	7	0.49726	0.55425	24.182	7	0.61312	0.66749	18.721	7	1.1325	1.0787	35.947
Q02952;Q02952-2;Q02952-3	Q02952;Q02952-2;Q02952-3	57;56;56	57;56;56	57;56;56	A-kinase anchor protein 12	AKAP12	>sp|Q02952|AKA12_HUMAN A-kinase anchor protein 12 OS=Homo sapiens GN=AKAP12 PE=1 SV=4;>sp|Q02952-2|AKA12_HUMAN Isoform 2 of A-kinase anchor protein 12 OS=Homo sapiens GN=AKAP12;>sp|Q02952-3|AKA12_HUMAN Isoform 3 of A-kinase anchor protein 12 OS=Homo sapien	3	57	57	57	57	0	57	0	57	0	51.4	51.4	51.4	191.48	1782	1782;1684;1677	89		0	0.46888	0.54417	19.796	80	0.50875	0.59618	17.391	80	1.0736	1.034	17.724	80	0.46888	0.54417	19.796	80	0.50875	0.59618	17.391	80	1.0736	1.034	17.724
Q12802;Q12802-2;H7BYL5;Q12802-4;H0Y4V5;H0YMW2;A8MYJ1;F5H8M3;E7EWV9;Q12802-5	Q12802;Q12802-2;H7BYL5;Q12802-4;H0Y4V5;H0YMW2	69;68;68;68;68;42;26;11;6;3	69;68;68;68;68;42;26;11;6;3	64;64;64;64;64;38;26;11;2;3	A-kinase anchor protein 13	AKAP13	>sp|Q12802|AKP13_HUMAN A-kinase anchor protein 13 OS=Homo sapiens GN=AKAP13 PE=1 SV=2;>sp|Q12802-2|AKP13_HUMAN Isoform 2 of A-kinase anchor protein 13 OS=Homo sapiens GN=AKAP13;>tr|H7BYL5|H7BYL5_HUMAN A-kinase anchor protein 13 OS=Homo sapiens GN=AKAP13 PE	10	69	69	64	69	0	69	0	64	0	39.4	39.4	36.9	307.55	2813	2813;2817;2816;2793;2792;1745;1058;414;385;179	110		0	0.89019	1.0344	21.16	91	0.86763	1.0258	31.477	91	0.9654	0.97589	32.37	91	0.89019	1.0344	21.16	91	0.86763	1.0258	31.477	91	0.9654	0.97589	32.37
Q02040;Q02040-3;Q02040-2	Q02040;Q02040-3;Q02040-2	14;10;10	14;10;10	14;10;10	A-kinase anchor protein 17A	AKAP17A	>sp|Q02040|AK17A_HUMAN A-kinase anchor protein 17A OS=Homo sapiens GN=AKAP17A PE=1 SV=2;>sp|Q02040-3|AK17A_HUMAN Isoform 3 of A-kinase anchor protein 17A OS=Homo sapiens GN=AKAP17A;>sp|Q02040-2|AK17A_HUMAN Isoform 2 of A-kinase anchor protein 17A OS=Homo s	3	14	14	14	11	9	11	9	11	9	25.3	25.3	25.3	80.735	695	695;445;385	15	10	3.446e-99	0.91724	1.0265	113.43	18	0.97956	0.90188	107.82	18	1.0784	0.98713	41.612	18	0.82641	0.94012	18.001	10	0.73759	0.78324	42.6	10	0.89296	0.88444	42.734
Q9Y2D5-4;Q9Y2D5-6;Q9Y2D5-7;Q9Y2D5-5;Q9Y2D5;C9JVY5	Q9Y2D5-4;Q9Y2D5-6;Q9Y2D5-7;Q9Y2D5-5;Q9Y2D5;C9JVY5	5;5;5;5;5;5	5;5;5;5;5;5	5;5;5;5;5;5	A-kinase anchor protein 2	AKAP2	>sp|Q9Y2D5-4|AKAP2_HUMAN Isoform 2 of A-kinase anchor protein 2 OS=Homo sapiens GN=AKAP2;>sp|Q9Y2D5-6|AKAP2_HUMAN Isoform 4 of A-kinase anchor protein 2 OS=Homo sapiens GN=AKAP2;>sp|Q9Y2D5-7|AKAP2_HUMAN Isoform 5 of A-kinase anchor protein 2 OS=Homo sapien	6	5	5	5	5	0	5	0	5	0	9.2	9.2	9.2	122.07	1103	1103;1090;961;948;859;778	7		2.2825e-12	0.33486	0.3706	26.542	5	0.36609	0.40474	23.698	5	0.78915	0.75618	37.355	5	0.33486	0.3706	26.542	5	0.36609	0.40474	23.698	5	0.78915	0.75618	37.355
Q13023	Q13023	1	1	1	A-kinase anchor protein 6	AKAP6	>sp|Q13023|AKAP6_HUMAN A-kinase anchor protein 6 OS=Homo sapiens GN=AKAP6 PE=1 SV=3	1	1	1	1	1	0	1	0	1	0	0.6	0.6	0.6	256.72	2319	2319	1		0.026101	NaN	NaN	NaN	0	NaN	NaN	NaN	0	NaN	NaN	NaN	0	NaN	NaN	NaN	0	NaN	NaN	NaN	0	NaN	NaN	NaN
O43823;B7Z8L8	O43823	13;4	13;4	13;4	A-kinase anchor protein 8	AKAP8	>sp|O43823|AKAP8_HUMAN A-kinase anchor protein 8 OS=Homo sapiens GN=AKAP8 PE=1 SV=1	2	13	13	13	13	3	13	3	13	3	34.5	34.5	34.5	76.107	692	692;227	17	8	1.0567e-125	1.0823	1.2119	34.943	19	1.1219	1.187	32.08	19	1.0386	1.0175	34.809	19	1.04	1.1988	23.973	16	1.0486	1.1566	20.943	16	0.98971	0.95612	19.74
Q9ULX6	Q9ULX6	8	8	8	A-kinase anchor protein 8-like	AKAP8L	>sp|Q9ULX6|AKP8L_HUMAN A-kinase anchor protein 8-like OS=Homo sapiens GN=AKAP8L PE=1 SV=3	1	8	8	8	6	4	6	4	6	4	18.4	18.4	18.4	71.648	646	646	7	6	6.3065e-56	1.2251	1.3366	30.879	11	1.0929	1.0674	29.832	11	0.91593	0.87767	24.8	11	1.1829	1.3084	27.4	6	1.1029	1.1737	25.51	6	0.98159	0.94045	11.589
Q99996-6;Q99996;Q99996-2;Q99996-3;Q99996-5;F5H3X5;H7BYL6;F8WCY9;Q99996-4;H0Y6Q0;Q6PJH3;E7EQ96;H7BZV6	Q99996-6;Q99996;Q99996-2;Q99996-3;Q99996-5;F5H3X5;H7BYL6	42;42;42;42;41;40;21;14;14;5;3;3;3	42;42;42;42;41;40;21;14;14;5;3;3;3	42;42;42;42;41;40;21;14;14;5;3;3;3	A-kinase anchor protein 9	AKAP9	>sp|Q99996-6|AKAP9_HUMAN Isoform 6 of A-kinase anchor protein 9 OS=Homo sapiens GN=AKAP9;>sp|Q99996|AKAP9_HUMAN A-kinase anchor protein 9 OS=Homo sapiens GN=AKAP9 PE=1 SV=3;>sp|Q99996-2|AKAP9_HUMAN Isoform 2 of A-kinase anchor protein 9 OS=Homo sapiens GN=	13	42	42	42	42	0	42	0	42	0	13.5	13.5	13.5	455.42	3929	3929;3911;3907;3899;3857;3876;1769;1643;1643;318;314;281;232	58		3.7555e-105	0.82533	0.95326	27.25	35	0.83495	0.98563	27.564	35	0.95297	0.97327	24.879	35	0.82533	0.95326	27.25	35	0.83495	0.98563	27.564	35	0.95297	0.97327	24.879
Q53H80	Q53H80	2	2	2	Akirin-2	AKIRIN2	>sp|Q53H80|AKIR2_HUMAN Akirin-2 OS=Homo sapiens GN=AKIRIN2 PE=1 SV=2	1	2	2	2	2	2	2	2	2	2	8.9	8.9	8.9	22.495	203	203	2	2	0.00015653	0.8298	0.94955	53.214	4	1.7356	1.8517	124.86	4	1.5317	1.4609	92.035	4	0.72506	0.83293	8.7836	2	0.60462	0.64989	0.42775	2	0.83503	0.8119	13.302
P14550;Q5T621	P14550	19;8	19;8	19;8	Alcohol dehydrogenase [NADP(+)]	AKR1A1	>sp|P14550|AK1A1_HUMAN Alcohol dehydrogenase [NADP(+)] OS=Homo sapiens GN=AKR1A1 PE=1 SV=3	2	19	19	19	19	1	19	1	19	1	70.2	70.2	70.2	36.573	325	325;147	45	17	0	0.56462	0.62805	46.568	51	0.57191	0.59803	46.625	51	1.0499	0.97333	13.723	51	0.91943	1.0293	48.18	36	0.98348	1.0898	46.774	36	1.0203	0.97911	14.361
P15121;E9PCX2;E9PEF9	P15121;E9PCX2	29;22;5	29;22;5	28;22;5	Aldose reductase	AKR1B1	>sp|P15121|ALDR_HUMAN Aldose reductase OS=Homo sapiens GN=AKR1B1 PE=1 SV=3;>tr|E9PCX2|E9PCX2_HUMAN Aldose reductase OS=Homo sapiens GN=AKR1B1 PE=4 SV=1	3	29	29	28	29	27	29	27	28	26	80.7	80.7	80.7	35.853	316	316;263;102	477	136	0	0.55078	0.62344	21.442	531	0.57352	0.60459	28.811	531	1.0292	0.93514	30.929	527	0.55395	0.61994	21.029	409	0.57903	0.61128	29.716	409	1.0335	0.93382	32.38
O60218	O60218	34	34	23	Aldo-keto reductase family 1 member B10	AKR1B10	>sp|O60218|AK1BA_HUMAN Aldo-keto reductase family 1 member B10 OS=Homo sapiens GN=AKR1B10 PE=1 SV=2	1	34	34	23	34	23	34	23	23	14	84.2	84.2	59.5	36.019	316	316	576	163	0	1.9188	2.1469	70.246	524	2.3678	2.498	79.135	523	1.2212	1.1299	90.788	522	1.9446	2.177	30.546	377	2.2595	2.4181	33.562	376	1.1704	1.0916	29.031
C9JRZ8-2;C9JRZ8	C9JRZ8-2;C9JRZ8	13;11	1;1	1;1	Aldo-keto reductase family 1 member B15	AKR1B15	>sp|C9JRZ8-2|AK1BF_HUMAN Isoform 2 of Aldo-keto reductase family 1 member B15 OS=Homo sapiens GN=AKR1B15;>sp|C9JRZ8|AK1BF_HUMAN Aldo-keto reductase family 1 member B15 OS=Homo sapiens GN=AKR1B15 PE=2 SV=1	2	13	1	1	13	10	1	0	1	0	37.7	4.4	4.4	36.537	316	316;344	1		0	NaN	NaN	NaN	0	NaN	NaN	NaN	0	NaN	NaN	NaN	0	NaN	NaN	NaN	0	NaN	NaN	NaN	0	NaN	NaN	NaN
Q04828;H0Y804;A6NHU4;P17516;E9PBP5	Q04828;H0Y804;A6NHU4	29;24;15;12;4	29;24;15;12;4	3;3;3;0;0	Aldo-keto reductase family 1 member C1	AKR1C1	>sp|Q04828|AK1C1_HUMAN Aldo-keto reductase family 1 member C1 OS=Homo sapiens GN=AKR1C1 PE=1 SV=1;>tr|H0Y804|H0Y804_HUMAN Aldo-keto reductase family 1 member C1 (Fragment) OS=Homo sapiens GN=AKR1C1 PE=4 SV=1;>tr|A6NHU4|A6NHU4_HUMAN Aldo-keto reductase fami	5	29	29	3	26	25	26	25	3	2	81.7	81.7	10.5	36.788	323	323;248;205;323;126	324	359	0	2.2396	2.2688	139.68	491	3.5291	3.6232	129.05	491	1.4311	1.4647	169.35	491	2.6984	3.0322	48.721	243	2.8451	3.2208	59.85	243	1.0154	1.0225	57.867
P52895;B4DK69;P52895-2	P52895;B4DK69	29;26;9	8;7;3	8;7;3	Aldo-keto reductase family 1 member C2	AKR1C2	>sp|P52895|AK1C2_HUMAN Aldo-keto reductase family 1 member C2 OS=Homo sapiens GN=AKR1C2 PE=1 SV=3;>tr|B4DK69|B4DK69_HUMAN Aldo-keto reductase family 1 member C2 OS=Homo sapiens GN=AKR1C2 PE=2 SV=1	3	29	8	8	26	26	7	8	7	8	84.5	25.7	25.7	36.735	323	323;297;139	284	432	0	2.2866	2.3807	123.28	464	3.1916	3.1507	129.81	464	1.3117	1.2427	156.14	463	2.9158	3.2603	44.133	237	2.6117	2.8863	52.291	237	0.8928	0.88215	42.87
B4DL37	B4DL37	17	1	1		AKR1C3	>tr|B4DL37|B4DL37_HUMAN Aldo-keto reductase family 1 member C3 OS=Homo sapiens GN=AKR1C3 PE=2 SV=1	1	17	1	1	15	13	1	1	1	1	79.9	7.8	7.8	23.364	204	204	2	2	0	2.7036	3.0779	104.98	4	3.8114	3.9037	25.532	4	1.2699	1.1152	85.5	4	2.7036	3.0779	5.3126	2	3.8176	4.01	1.398	2	1.2153	1.0584	2.0321
P42330;H7C4R4	P42330	29;3	16;2	8;0	Aldo-keto reductase family 1 member C3	AKR1C3	>sp|P42330|AK1C3_HUMAN Aldo-keto reductase family 1 member C3 OS=Homo sapiens GN=AKR1C3 PE=1 SV=4	2	29	16	8	27	21	16	11	8	5	81.7	56	22.9	36.853	323	323;148	216	53	0	2.687	2.9404	78.946	192	3.2301	3.3759	72.706	192	1.1333	1.0902	66.095	192	2.6418	3.0093	47.505	150	2.8977	3.16	50.058	150	1.1082	1.0778	19.194
P51857;P51857-2;Q96LK9	P51857;P51857-2;Q96LK9	2;2;2	2;2;2	2;2;2	3-oxo-5-beta-steroid 4-dehydrogenase	AKR1D1	>sp|P51857|AK1D1_HUMAN 3-oxo-5-beta-steroid 4-dehydrogenase OS=Homo sapiens GN=AKR1D1 PE=1 SV=1;>sp|P51857-2|AK1D1_HUMAN Isoform 2 of 3-oxo-5-beta-steroid 4-dehydrogenase OS=Homo sapiens GN=AKR1D1;>tr|Q96LK9|Q96LK9_HUMAN 3-oxo-5-beta-steroid 4-dehydrogenas	3	2	2	2	2	2	2	2	2	2	3.1	3.1	3.1	37.376	326	326;290;146	12	11	2.7116e-11	2.2976	2.1189	162.33	19	27.81	3.5351	135.38	19	2.15	2.2333	173.6	19	2.5771	2.9355	111.85	8	2.7304	3.1896	122.79	8	1.1038	1.1461	40.541
O43488;H3BLU7;H7C5H7	O43488;H3BLU7	9;8;1	9;8;1	7;6;1	Aflatoxin B1 aldehyde reductase member 2	AKR7A2	>sp|O43488|ARK72_HUMAN Aflatoxin B1 aldehyde reductase member 2 OS=Homo sapiens GN=AKR7A2 PE=1 SV=3;>tr|H3BLU7|H3BLU7_HUMAN Aflatoxin B1 aldehyde reductase member 2 (Fragment) OS=Homo sapiens GN=AKR7A2 PE=4 SV=1	3	9	9	7	9	5	9	5	7	4	38.7	38.7	31.5	39.589	359	359;314;205	18	5	7.1032e-274	0.76589	0.86559	26.908	19	0.74524	0.8288	24.172	19	0.98236	0.95763	17.856	19	0.76521	0.85853	30.194	14	0.73772	0.81127	27.697	14	0.96699	0.94983	20.524
P31749;B7Z5R1;Q9Y243;Q9Y243-2;G3V3X1;G3V4I6;G3V3K5;G3V2I6	P31749;B7Z5R1	10;8;3;3;3;3;2;1	7;5;1;1;2;2;1;1	7;5;1;1;2;2;1;1	RAC-alpha serine/threonine-protein kinase	AKT1	>sp|P31749|AKT1_HUMAN RAC-alpha serine/threonine-protein kinase OS=Homo sapiens GN=AKT1 PE=1 SV=2;>tr|B7Z5R1|B7Z5R1_HUMAN RAC-alpha serine/threonine-protein kinase OS=Homo sapiens GN=AKT1 PE=2 SV=1	8	10	7	7	6	8	4	5	4	5	25	16.9	16.9	55.686	480	480;418;479;465;162;92;105;167	4	11	5.7101e-44	0.95435	0.95889	95.556	13	1.731	0.7473	103.24	13	1.3972	1.2224	55.893	13	0.66446	0.75898	34.655	4	0.70333	0.72665	13.231	4	1.135	1.0469	26.114
Q96B36;Q96B36-2;H9KV91	Q96B36;Q96B36-2	7;4;3	7;4;3	7;4;3	Proline-rich AKT1 substrate 1	AKT1S1	>sp|Q96B36|AKTS1_HUMAN Proline-rich AKT1 substrate 1 OS=Homo sapiens GN=AKT1S1 PE=1 SV=1;>sp|Q96B36-2|AKTS1_HUMAN Isoform 2 of Proline-rich AKT1 substrate 1 OS=Homo sapiens GN=AKT1S1	3	7	7	7	7	0	7	0	7	0	25	25	25	27.383	256	256;126;108	10		3.6721e-69	0.86461	0.98016	24.893	8	0.8176	0.96106	64.588	8	0.96397	0.99786	49.173	8	0.86461	0.98016	24.893	8	0.8176	0.96106	64.588	8	0.96397	0.99786	49.173
P31751;Q0VAN0;B3KP61;B7Z8Z9;E7EVP8;A8MX96;C9K000;C9JIJ1;C9JC83;C9J258;Q6P4H3;C9JIF6;C9JHS6;F8VS91	P31751;Q0VAN0;B3KP61;B7Z8Z9	14;13;9;7;6;6;5;5;5;5;4;3;2;1	14;13;9;7;6;6;5;5;5;5;4;3;2;1	11;11;7;6;5;5;3;4;4;4;3;3;2;0	RAC-beta serine/threonine-protein kinase	AKT2	>sp|P31751|AKT2_HUMAN RAC-beta serine/threonine-protein kinase OS=Homo sapiens GN=AKT2 PE=1 SV=2;>tr|Q0VAN0|Q0VAN0_HUMAN AKT2 protein OS=Homo sapiens GN=AKT2 PE=2 SV=1;>tr|B3KP61|B3KP61_HUMAN RAC-beta serine/threonine-protein kinase OS=Homo sapiens GN=AKT2	14	14	14	11	11	12	11	12	9	9	36.4	36.4	28.3	55.768	481	481;438;382;288;134;133;210;119;107;96;147;67;47;139	16	25	2.3216e-133	0.70133	0.78397	31.377	28	0.88378	0.86918	45.977	28	1.2376	1.1414	65.903	28	0.68068	0.78811	11.975	11	0.69806	0.76069	12.882	11	1.0955	1.1107	14.732
Q9H8T0-2;Q9H8T0;H3BM79;H3BRV2;H3BVH0;H3BNB8	Q9H8T0-2;Q9H8T0;H3BM79;H3BRV2	6;6;4;3;2;2	6;6;4;3;2;2	6;6;4;3;2;2	AKT-interacting protein	AKTIP	>sp|Q9H8T0-2|AKTIP_HUMAN Isoform 2 of AKT-interacting protein OS=Homo sapiens GN=AKTIP;>sp|Q9H8T0|AKTIP_HUMAN AKT-interacting protein OS=Homo sapiens GN=AKTIP PE=1 SV=1;>tr|H3BM79|H3BM79_HUMAN AKT-interacting protein (Fragment) OS=Homo sapiens GN=AKTIP PE=	6	6	6	6	6	0	6	0	6	0	33.1	33.1	33.1	33.256	293	293;292;249;150;136;127	9		1.4212e-22	0.80887	0.89761	17.915	8	0.88866	0.96079	19.246	8	1.0171	1.0157	30.675	8	0.80887	0.89761	17.915	8	0.88866	0.96079	19.246	8	1.0171	1.0157	30.675
P13716;P13716-2;B7ZBK6	P13716;P13716-2;B7ZBK6	6;5;3	6;5;3	6;5;3	Delta-aminolevulinic acid dehydratase	ALAD	>sp|P13716|HEM2_HUMAN Delta-aminolevulinic acid dehydratase OS=Homo sapiens GN=ALAD PE=1 SV=1;>sp|P13716-2|HEM2_HUMAN Isoform 2 of Delta-aminolevulinic acid dehydratase OS=Homo sapiens GN=ALAD;>tr|B7ZBK6|B7ZBK6_HUMAN Aminolevulinate, delta-, dehydratase (F	3	6	6	6	6	0	6	0	6	0	27.3	27.3	27.3	36.294	330	330;359;120	7		2.378e-50	1.0761	1.1711	30.265	7	0.98751	1.1275	26.899	7	0.86824	0.87692	14.619	7	1.0761	1.1711	30.265	7	0.98751	1.1275	26.899	7	0.86824	0.87692	14.619
P13196;B4DDG9	P13196;B4DDG9	2;2	2;2	2;2	5-aminolevulinate synthase, nonspecific, mitochondrial	ALAS1	>sp|P13196|HEM1_HUMAN 5-aminolevulinate synthase, nonspecific, mitochondrial OS=Homo sapiens GN=ALAS1 PE=1 SV=2;>tr|B4DDG9|B4DDG9_HUMAN Uncharacterized protein OS=Homo sapiens GN=ALAS1 PE=2 SV=1	2	2	2	2	2	0	2	0	2	0	3.9	3.9	3.9	70.58	640	640;440	2		4.1664e-08	0.61864	0.67855	21.243	2	0.59705	0.61288	0.21561	2	0.96511	0.89834	20.933	2	0.61864	0.67855	21.243	2	0.59705	0.61288	0.21561	2	0.96511	0.89834	20.933
E7ESU5;CON__P02768-1;P02768;B7WNR0;D6RHD5;H0YA55;C9JKR2;P02768-2;Q8IUK7;H7C013	E7ESU5;CON__P02768-1;P02768;B7WNR0;D6RHD5;H0YA55;C9JKR2;P02768-2;Q8IUK7	7;7;7;6;6;6;5;5;5;2	2;2;2;1;1;1;1;1;2;1	2;2;2;1;1;1;1;1;2;1	Serum albumin	ALB	>tr|E7ESU5|E7ESU5_HUMAN Serum albumin OS=Homo sapiens GN=ALB PE=4 SV=2;>P02768-1 SWISS-PROT:P02768-1 Tax_Id=9606 Gene_Symbol=ALB Isoform 1 of Serum albumin precursor;>sp|P02768|ALBU_HUMAN Serum albumin OS=Homo sapiens GN=ALB PE=1 SV=2;>tr|B7WNR0|B7WNR0_HUM	10	7	2	2	7	4	2	0	2	0	9.9	3.7	3.7	70.456	618	618;609;609;494;459;454;417;417;396;197	2		1.4051e-176	0.21565	0.24379	210.59	2	NaN	NaN	NaN	1	NaN	NaN	NaN	1	0.21565	0.24379	210.59	2	NaN	NaN	NaN	1	NaN	NaN	NaN
Q13740;B4DTU0;Q13740-2;F5GXJ9;H7C543	Q13740;B4DTU0;Q13740-2;F5GXJ9	16;16;16;15;7	16;16;16;15;7	11;11;11;10;2	CD166 antigen	ALCAM	>sp|Q13740|CD166_HUMAN CD166 antigen OS=Homo sapiens GN=ALCAM PE=1 SV=2;>tr|B4DTU0|B4DTU0_HUMAN CD166 antigen OS=Homo sapiens GN=ALCAM PE=2 SV=1;>sp|Q13740-2|CD166_HUMAN Isoform 2 of CD166 antigen OS=Homo sapiens GN=ALCAM;>tr|F5GXJ9|F5GXJ9_HUMAN CD166 anti	5	16	16	11	16	0	16	0	11	0	39.1	39.1	23.7	65.102	583	583;570;570;532;344	30		6.6963e-170	0.5493	0.61622	19.681	25	0.56013	0.62065	32.282	25	0.97901	0.95642	27.284	25	0.5493	0.61622	19.681	25	0.56013	0.62065	32.282	25	0.97901	0.95642	27.284
Q8IZ83;Q8IZ83-3;F5H4B6;F8WBH3;Q8IZ83-2	Q8IZ83;Q8IZ83-3;F5H4B6;F8WBH3	14;13;12;12;2	14;13;12;12;2	14;13;12;12;2	Aldehyde dehydrogenase family 16 member A1	ALDH16A1	>sp|Q8IZ83|A16A1_HUMAN Aldehyde dehydrogenase family 16 member A1 OS=Homo sapiens GN=ALDH16A1 PE=1 SV=2;>sp|Q8IZ83-3|A16A1_HUMAN Isoform 3 of Aldehyde dehydrogenase family 16 member A1 OS=Homo sapiens GN=ALDH16A1;>tr|F5H4B6|F5H4B6_HUMAN Aldehyde dehydrogen	5	14	14	14	14	0	14	0	14	0	30.2	30.2	30.2	85.126	802	802;751;639;637;308	21		2.3843e-188	0.55377	0.61403	26.271	20	0.60488	0.6838	47.267	20	1.0407	1.098	37.11	20	0.55377	0.61403	26.271	20	0.60488	0.6838	47.267	20	1.0407	1.098	37.11
P54886;P54886-2	P54886;P54886-2	28;27	28;27	28;27	Delta-1-pyrroline-5-carboxylate synthase;Glutamate 5-kinase;Gamma-glutamyl phosphate reductase	ALDH18A1	>sp|P54886|P5CS_HUMAN Delta-1-pyrroline-5-carboxylate synthase OS=Homo sapiens GN=ALDH18A1 PE=1 SV=2;>sp|P54886-2|P5CS_HUMAN Isoform Short of Delta-1-pyrroline-5-carboxylate synthase OS=Homo sapiens GN=ALDH18A1	2	28	28	28	26	16	26	16	26	16	44.7	44.7	44.7	87.301	795	795;793	61	23	0	0.88167	0.98517	16.846	76	0.86978	0.92777	24.608	76	0.96736	0.94462	17.49	76	0.89219	0.99463	16.213	56	0.86417	0.95224	22.515	56	0.96802	0.95374	17.405
P00352;H0Y4S2;Q5SYQ8;Q5SYQ9	P00352;H0Y4S2	48;28;22;22	48;28;22;22	26;6;2;2	Retinal dehydrogenase 1	ALDH1A1	>sp|P00352|AL1A1_HUMAN Retinal dehydrogenase 1 OS=Homo sapiens GN=ALDH1A1 PE=1 SV=2;>tr|H0Y4S2|H0Y4S2_HUMAN Retinal dehydrogenase 1 OS=Homo sapiens GN=ALDH1A1 PE=3 SV=1	4	48	48	26	46	41	46	41	24	25	88	88	54.9	54.861	501	501;329;238;230	1016	514	0	0.99443	1.0932	43.579	1117	1.1762	1.2066	47.351	1119	1.1966	1.1268	37.477	1116	0.98574	1.103	29.729	721	1.1475	1.2267	28.515	722	1.1772	1.1234	25.057
Q5SYQ7	Q5SYQ7	21	1	1		ALDH1A1	>tr|Q5SYQ7|Q5SYQ7_HUMAN Aldehyde dehydrogenase 1 family, member A1 (Fragment) OS=Homo sapiens GN=ALDH1A1 PE=2 SV=1	1	21	1	1	21	16	1	1	1	1	89.2	11.8	11.8	22.654	203	203	1	1	0	1.0708	1.1552	2.1645	2	1.1166	1.0828	11.959	2	0.98744	0.8919	20.658	2	NaN	NaN	NaN	1	NaN	NaN	NaN	1	NaN	NaN	NaN
P47895;H0Y2X5;H0YKF9;B4E0M6;H0YNQ3;H0YLT1	P47895;H0Y2X5	18;15;6;5;5;1	15;13;5;5;5;1	14;12;5;5;5;1	Aldehyde dehydrogenase family 1 member A3	ALDH1A3	>sp|P47895|AL1A3_HUMAN Aldehyde dehydrogenase family 1 member A3 OS=Homo sapiens GN=ALDH1A3 PE=1 SV=2;>tr|H0Y2X5|H0Y2X5_HUMAN Aldehyde dehydrogenase 1 family, member A3, isoform CRA_b OS=Homo sapiens GN=ALDH1A3 PE=3 SV=1	6	18	15	14	18	5	15	4	14	3	37.9	34.6	32.4	56.108	512	512;405;145;151;141;102	24	7	1.4486e-140	2.5693	2.8579	52.912	27	2.9142	2.9983	57.321	27	1.0902	1.0411	28.334	27	2.5928	2.9165	55.118	22	3.0475	3.3036	58.677	22	1.1127	1.0477	30.65
P30837;B4DLJ0	P30837	19;8	17;8	16;8	Aldehyde dehydrogenase X, mitochondrial	ALDH1B1	>sp|P30837|AL1B1_HUMAN Aldehyde dehydrogenase X, mitochondrial OS=Homo sapiens GN=ALDH1B1 PE=1 SV=3	2	19	17	16	18	8	16	7	15	7	43.9	42.2	40.6	57.206	517	517;218	30	9	0	0.92463	1.0372	28.941	35	0.87216	0.95353	22.586	35	0.94924	0.94567	31.043	35	0.92463	1.0372	25.275	27	0.87819	0.97473	19.018	27	0.96634	0.95767	24.752
O75891;Q8TBP8;E9PBX3;B4DGC8	O75891;Q8TBP8;E9PBX3;B4DGC8	2;2;1;1	2;2;1;1	2;2;1;1	Cytosolic 10-formyltetrahydrofolate dehydrogenase	ALDH1L1	>sp|O75891|AL1L1_HUMAN Cytosolic 10-formyltetrahydrofolate dehydrogenase OS=Homo sapiens GN=ALDH1L1 PE=1 SV=2;>tr|Q8TBP8|Q8TBP8_HUMAN ALDH1L1 protein OS=Homo sapiens GN=ALDH1L1 PE=2 SV=1;>tr|E9PBX3|E9PBX3_HUMAN Cytosolic 10-formyltetrahydrofolate dehydroge	4	2	2	2	2	0	2	0	2	0	3	3	3	98.828	902	902;505;801;160	3		6.9327e-05	1.0308	1.1774	3.3981	3	0.99325	1.0506	16.286	3	1.0022	0.95347	16.982	3	1.0308	1.1774	3.3981	3	0.99325	1.0506	16.286	3	1.0022	0.95347	16.982
Q3SY69	Q3SY69	3	3	3	Mitochondrial 10-formyltetrahydrofolate dehydrogenase	ALDH1L2	>sp|Q3SY69|AL1L2_HUMAN Mitochondrial 10-formyltetrahydrofolate dehydrogenase OS=Homo sapiens GN=ALDH1L2 PE=1 SV=2	1	3	3	3	3	0	3	0	3	0	4.8	4.8	4.8	101.74	923	923	3		2.2693e-07	NaN	NaN	NaN	1	NaN	NaN	NaN	1	NaN	NaN	NaN	1	NaN	NaN	NaN	1	NaN	NaN	NaN	1	NaN	NaN	NaN
P05091;F8VXI5;E7EUE5;F8W0A9;F8VP50	P05091;F8VXI5;E7EUE5;F8W0A9	25;22;20;20;10	21;18;18;18;8	20;17;17;17;7	Aldehyde dehydrogenase, mitochondrial	ALDH2	>sp|P05091|ALDH2_HUMAN Aldehyde dehydrogenase, mitochondrial OS=Homo sapiens GN=ALDH2 PE=1 SV=2;>tr|F8VXI5|F8VXI5_HUMAN Aldehyde dehydrogenase, mitochondrial OS=Homo sapiens GN=ALDH2 PE=3 SV=1;>tr|E7EUE5|E7EUE5_HUMAN Aldehyde dehydrogenase, mitochondrial O	5	25	21	20	25	12	21	10	20	10	53.8	50.5	48.9	56.381	517	517;441;470;377;245	49	13	0	0.7361	0.82726	23.054	50	0.8014	0.85371	35.451	50	1.1799	1.1135	35.068	50	0.7522	0.85251	16.321	40	0.80038	0.87454	36.079	40	1.1449	1.0932	37.737
H0Y3F3;P30838;E7ERM4;I3L3I9;E9PNN6;C9JMC5;A8MYB8;C9JKT2;I3L1H6;I3L4E5;I3L3W9;E9PJV0	H0Y3F3;P30838;E7ERM4;I3L3I9;E9PNN6;C9JMC5;A8MYB8	23;23;21;21;19;19;18;10;3;3;2;1	23;23;21;21;19;19;18;10;3;3;2;1	22;22;20;20;18;18;17;9;3;3;2;0	Aldehyde dehydrogenase;Aldehyde dehydrogenase, dimeric NADP-preferring	ALDH3A1	>tr|H0Y3F3|H0Y3F3_HUMAN Aldehyde dehydrogenase OS=Homo sapiens GN=ALDH3A1 PE=3 SV=1;>sp|P30838|AL3A1_HUMAN Aldehyde dehydrogenase, dimeric NADP-preferring OS=Homo sapiens GN=ALDH3A1 PE=1 SV=3;>tr|E7ERM4|E7ERM4_HUMAN Aldehyde dehydrogenase OS=Homo sapiens G	12	23	23	22	23	15	23	15	22	14	49.1	49.1	46.8	57.412	511	511;453;400;380;396;372;389;259;131;120;74;148	146	79	0	2.8638	3.2664	107.02	158	3.5674	3.8507	96.426	158	1.2086	1.1377	100.95	158	3.0548	3.5106	43.047	103	3.3923	3.7932	43.696	103	1.1219	1.0593	18.923
P51648-2;P51648;I3L1M4;I3L0X1;C9JGJ2;I3L2W1	P51648-2;P51648	18;18;8;4;4;2	17;17;7;4;4;2	17;17;7;4;4;2	Fatty aldehyde dehydrogenase	ALDH3A2	>sp|P51648-2|AL3A2_HUMAN Isoform 2 of Fatty aldehyde dehydrogenase OS=Homo sapiens GN=ALDH3A2;>sp|P51648|AL3A2_HUMAN Fatty aldehyde dehydrogenase OS=Homo sapiens GN=ALDH3A2 PE=1 SV=1	6	18	17	17	18	1	17	0	17	0	40.9	38.6	38.6	57.669	508	508;485;162;182;166;97	26		5.9814e-261	1.4397	1.6658	33.701	21	1.576	1.7691	31.028	21	1.0635	1.0321	59.126	21	1.4397	1.6658	33.701	21	1.576	1.7691	31.028	21	1.0635	1.0321	59.126
P43353;P43353-2;P48448	P43353;P43353-2	11;10;3	10;9;2	10;9;2	Aldehyde dehydrogenase family 3 member B1	ALDH3B1	>sp|P43353|AL3B1_HUMAN Aldehyde dehydrogenase family 3 member B1 OS=Homo sapiens GN=ALDH3B1 PE=1 SV=1;>sp|P43353-2|AL3B1_HUMAN Isoform 2 of Aldehyde dehydrogenase family 3 member B1 OS=Homo sapiens GN=ALDH3B1	3	11	10	10	11	3	10	2	10	2	34.4	31.8	31.8	51.839	468	468;431;385	13	5	1.3996e-254	0.62792	0.72537	78.102	15	0.63389	0.74126	103.03	15	0.95955	0.93029	43.399	15	0.62465	0.72101	18.229	12	0.60737	0.71434	27.332	12	0.93064	0.92322	8.4358
P30038;D2D4A3;P30038-2;Q5TF55;C9JTC4;E9PF68	P30038;D2D4A3;P30038-2	8;8;7;3;3;2	8;8;7;3;3;2	8;8;7;3;3;2	Delta-1-pyrroline-5-carboxylate dehydrogenase, mitochondrial	ALDH4A1	>sp|P30038|AL4A1_HUMAN Delta-1-pyrroline-5-carboxylate dehydrogenase, mitochondrial OS=Homo sapiens GN=ALDH4A1 PE=1 SV=3;>tr|D2D4A3|D2D4A3_HUMAN Delta-1-pyrroline-5-carboxylate dehydrogenase, mitochondrial OS=Homo sapiens GN=ALDH4A1 PE=2 SV=1;>sp|P30038-2|	6	8	8	8	8	0	8	0	8	0	19.4	19.4	19.4	61.719	563	563;512;503;214;210;195	9		2.6322e-82	0.66905	0.73516	15.929	8	0.637	0.71166	12.999	8	0.9665	0.98788	24.65	8	0.66905	0.73516	15.929	8	0.637	0.71166	12.999	8	0.9665	0.98788	24.65
G5E949;P51649;C9J8Q5;F5H328	G5E949;P51649;C9J8Q5;F5H328	8;8;8;7	8;8;8;7	8;8;8;7	Succinate-semialdehyde dehydrogenase, mitochondrial	ALDH5A1	>tr|G5E949|G5E949_HUMAN Aldehyde dehydrogenase 5 family, member A1 (Succinate-semialdehyde dehydrogenase), isoform CRA_a OS=Homo sapiens GN=ALDH5A1 PE=3 SV=1;>sp|P51649|SSDH_HUMAN Succinate-semialdehyde dehydrogenase, mitochondrial OS=Homo sapiens GN=ALDH5	4	8	8	8	8	0	8	0	8	0	16.2	16.2	16.2	58.653	548	548;535;507;447	16		2.2285e-173	0.97032	1.0696	15.277	15	1.0009	1.0939	10.769	15	1.0088	0.9967	16.099	15	0.97032	1.0696	15.277	15	1.0009	1.0939	10.769	15	1.0088	0.9967	16.099
Q02252;G3V4Z4	Q02252	3;1	3;1	3;1	Methylmalonate-semialdehyde dehydrogenase [acylating], mitochondrial	ALDH6A1	>sp|Q02252|MMSA_HUMAN Methylmalonate-semialdehyde dehydrogenase [acylating], mitochondrial OS=Homo sapiens GN=ALDH6A1 PE=1 SV=2	2	3	3	3	2	1	2	1	2	1	7.7	7.7	7.7	57.839	535	535;252	4	1	7.9009e-12	0.94954	1.102	9.8733	4	1.0245	1.1328	35.392	4	1.0108	0.92144	38.404	4	0.98221	1.149	7.5331	3	0.92774	1.0268	15.81	3	0.94454	0.85637	9.3238
P49419;P49419-2;E7EPT3;F8VS02;P49419-3;H0YHM6;F8VVF2;F8WD33;F8WDY6	P49419;P49419-2;E7EPT3;F8VS02;P49419-3	20;20;16;16;11;9;4;2;2	20;20;16;16;11;9;4;2;2	20;20;16;16;11;9;4;2;2	Alpha-aminoadipic semialdehyde dehydrogenase	ALDH7A1	>sp|P49419|AL7A1_HUMAN Alpha-aminoadipic semialdehyde dehydrogenase OS=Homo sapiens GN=ALDH7A1 PE=1 SV=5;>sp|P49419-2|AL7A1_HUMAN Isoform 2 of Alpha-aminoadipic semialdehyde dehydrogenase OS=Homo sapiens GN=ALDH7A1;>tr|E7EPT3|E7EPT3_HUMAN Alpha-aminoadipic	9	20	20	20	20	4	20	4	20	4	51	51	51	58.486	539	539;511;502;475;347;240;141;97;77	26	5	0	0.64459	0.74752	17.006	28	0.64904	0.71385	28.022	28	1.0651	1.0122	25.606	28	0.63721	0.73888	15.33	24	0.64148	0.70336	22.05	24	1.0374	0.97867	22.289
P49189;B4DXY7	P49189;B4DXY7	14;10	14;10	14;10	4-trimethylaminobutyraldehyde dehydrogenase	ALDH9A1	>sp|P49189|AL9A1_HUMAN 4-trimethylaminobutyraldehyde dehydrogenase OS=Homo sapiens GN=ALDH9A1 PE=1 SV=3;>tr|B4DXY7|B4DXY7_HUMAN 4-trimethylaminobutyraldehyde dehydrogenase OS=Homo sapiens GN=ALDH9A1 PE=2 SV=1	2	14	14	14	13	11	13	11	13	11	30.2	30.2	30.2	53.801	494	494;424	37	16	0	0.83095	0.91661	25.001	44	0.90709	0.9179	28.276	44	1.1117	1.0416	24.205	44	0.75092	0.85705	25.099	28	0.82383	0.91465	34.336	28	1.1138	1.0529	27.291
P04075;H3BQN4;H3BPS8;H3BUH7;H3BU78;H3BR68	P04075;H3BQN4;H3BPS8;H3BUH7	30;28;20;17;14;8	30;28;20;17;14;8	12;10;2;2;4;8	Fructose-bisphosphate aldolase A;Fructose-bisphosphate aldolase	ALDOA	>sp|P04075|ALDOA_HUMAN Fructose-bisphosphate aldolase A OS=Homo sapiens GN=ALDOA PE=1 SV=2;>tr|H3BQN4|H3BQN4_HUMAN Fructose-bisphosphate aldolase OS=Homo sapiens GN=ALDOA PE=3 SV=1;>tr|H3BPS8|H3BPS8_HUMAN Fructose-bisphosphate aldolase A (Fragment) OS=Homo	6	30	30	12	30	16	30	16	12	4	86.8	86.8	41.5	39.42	364	364;361;278;155;204;130	481	45	0	0.89272	1.0352	42.138	317	0.88335	0.98739	53.532	316	1.0175	0.99417	48.749	315	0.88916	1.0339	25.613	279	0.86451	0.97844	33.931	278	1.0035	0.9833	33.595
H3BR04;H3BMQ8	H3BR04;H3BMQ8	17;16	1;1	1;1		ALDOA	>tr|H3BR04|H3BR04_HUMAN Fructose-bisphosphate aldolase A (Fragment) OS=Homo sapiens GN=ALDOA PE=4 SV=1;>tr|H3BMQ8|H3BMQ8_HUMAN Fructose-bisphosphate aldolase A (Fragment) OS=Homo sapiens GN=ALDOA PE=4 SV=1	2	17	1	1	17	10	1	0	1	0	90.7	5.6	5.6	17.793	162	162;140	2		0	0.61093	0.691	7.5135	2	0.77904	0.82718	6.0384	2	1.1682	1.0869	4.1045	2	0.61093	0.691	7.5135	2	0.77904	0.82718	6.0384	2	1.1682	1.0869	4.1045
P09972;B7Z1N6;A8MVZ9;B7Z3K7;C9J8F3	P09972;B7Z1N6;A8MVZ9;B7Z3K7;C9J8F3	10;8;7;7;6	7;5;6;5;5	7;5;6;5;5	Fructose-bisphosphate aldolase C;Fructose-bisphosphate aldolase	ALDOC	>sp|P09972|ALDOC_HUMAN Fructose-bisphosphate aldolase C OS=Homo sapiens GN=ALDOC PE=1 SV=2;>tr|B7Z1N6|B7Z1N6_HUMAN Fructose-bisphosphate aldolase OS=Homo sapiens GN=ALDOC PE=2 SV=1;>tr|A8MVZ9|A8MVZ9_HUMAN Fructose-bisphosphate aldolase OS=Homo sapiens GN=A	5	10	7	7	10	3	7	1	7	1	34.6	31.9	31.9	39.455	364	364;325;336;287;149	21	7	0	0.90777	0.9942	34.776	19	0.92563	1.068	42.284	19	1.0506	1.0603	32.53	19	0.85513	0.98954	31.459	13	0.88364	1.0327	37.998	13	1.0241	1.0503	29.573
Q9BT22;B4DP08	Q9BT22;B4DP08	5;5	5;5	5;5	Chitobiosyldiphosphodolichol beta-mannosyltransferase	ALG1	>sp|Q9BT22|ALG1_HUMAN Chitobiosyldiphosphodolichol beta-mannosyltransferase OS=Homo sapiens GN=ALG1 PE=1 SV=2;>tr|B4DP08|B4DP08_HUMAN Chitobiosyldiphosphodolichol beta-mannosyltransferase OS=Homo sapiens GN=ALG1 PE=2 SV=1	2	5	5	5	5	0	5	0	5	0	13.6	13.6	13.6	52.518	464	464;353	10		1.5434e-92	0.77821	0.91129	35.866	8	0.90093	1.04	68.223	8	1.2153	1.1434	52.256	8	0.77821	0.91129	35.866	8	0.90093	1.04	68.223	8	1.2153	1.1434	52.256
Q5BKT4;Q5I7T1;F5GZZ6;F8VXJ0;F5H5T2;F8VWA9	Q5BKT4;Q5I7T1;F5GZZ6;F8VXJ0;F5H5T2;F8VWA9	2;2;1;1;1;1	2;2;1;1;1;1	2;2;1;1;1;1	Dol-P-Glc:Glc(2)Man(9)GlcNAc(2)-PP-Dol alpha-1,2-glucosyltransferase;Putative Dol-P-Glc:Glc(2)Man(9)GlcNAc(2)-PP-Dol alpha-1,2-glucosyltransferase	ALG10;ALG10B	>sp|Q5BKT4|AG10A_HUMAN Dol-P-Glc:Glc(2)Man(9)GlcNAc(2)-PP-Dol alpha-1,2-glucosyltransferase OS=Homo sapiens GN=ALG10 PE=1 SV=1;>sp|Q5I7T1|AG10B_HUMAN Putative Dol-P-Glc:Glc(2)Man(9)GlcNAc(2)-PP-Dol alpha-1,2-glucosyltransferase OS=Homo sapiens GN=ALG10B PE	6	2	2	2	2	0	2	0	2	0	4.7	4.7	4.7	55.605	473	473;473;126;126;77;77	2		4.0175e-05	0.78397	0.86559	43.605	2	0.53137	0.60684	4.7439	2	0.71744	0.74704	32.253	2	0.78397	0.86559	43.605	2	0.53137	0.60684	4.7439	2	0.71744	0.74704	32.253
Q9BV10;H7C5R7;H7C4I6	Q9BV10;H7C5R7;H7C4I6	1;1;1	1;1;1	1;1;1	Dol-P-Man:Man(7)GlcNAc(2)-PP-Dol alpha-1,6-mannosyltransferase	ALG12	>sp|Q9BV10|ALG12_HUMAN Dol-P-Man:Man(7)GlcNAc(2)-PP-Dol alpha-1,6-mannosyltransferase OS=Homo sapiens GN=ALG12 PE=1 SV=1;>tr|H7C5R7|H7C5R7_HUMAN Dol-P-Man:Man(7)GlcNAc(2)-PP-Dol alpha-1,6-mannosyltransferase (Fragment) OS=Homo sapiens GN=ALG12 PE=4 SV=1;>t	3	1	1	1	1	0	1	0	1	0	3.3	3.3	3.3	54.654	488	488;205;196	2		1.7977e-07	0.76496	0.89716	11.534	2	0.8951	1.0299	9.3516	2	1.1701	1.2108	2.9125	2	0.76496	0.89716	11.534	2	0.8951	1.0299	9.3516	2	1.1701	1.2108	2.9125
Q9NP73-2;Q9NP73;D6RE84;Q9NP73-3	Q9NP73-2;Q9NP73;D6RE84	8;6;6;2	8;6;6;2	8;6;6;2	UDP-N-acetylglucosamine transferase subunit ALG13 homolog	ALG13	>sp|Q9NP73-2|ALG13_HUMAN Isoform 2 of UDP-N-acetylglucosamine transferase subunit ALG13 homolog OS=Homo sapiens GN=ALG13;>sp|Q9NP73|ALG13_HUMAN UDP-N-acetylglucosamine transferase subunit ALG13 homolog OS=Homo sapiens GN=ALG13 PE=1 SV=2;>tr|D6RE84|D6RE84_H	4	8	8	8	8	0	8	0	8	0	64.8	64.8	64.8	18.225	165	165;1137;222;1059	10		1.313e-57	0.77684	0.92782	12.317	10	0.82687	0.90977	9.5255	10	1.0645	1.0051	12.692	10	0.77684	0.92782	12.317	10	0.82687	0.90977	9.5255	10	1.0645	1.0051	12.692
Q9H553;Q9H553-2	Q9H553;Q9H553-2	8;6	8;6	8;6	Alpha-1,3/1,6-mannosyltransferase ALG2	ALG2	>sp|Q9H553|ALG2_HUMAN Alpha-1,3/1,6-mannosyltransferase ALG2 OS=Homo sapiens GN=ALG2 PE=2 SV=1;>sp|Q9H553-2|ALG2_HUMAN Isoform 2 of Alpha-1,3/1,6-mannosyltransferase ALG2 OS=Homo sapiens GN=ALG2	2	8	8	8	8	0	8	0	8	0	27.6	27.6	27.6	47.091	416	416;323	12		3.9784e-59	1.4486	1.7152	44.815	12	1.2739	1.4909	39.706	12	0.91809	0.88795	19.838	12	1.4486	1.7152	44.815	12	1.2739	1.4909	39.706	12	0.91809	0.88795	19.838
Q9Y673;Q9Y673-2;B4DR67	Q9Y673;Q9Y673-2;B4DR67	8;8;6	8;8;6	8;8;6	Dolichyl-phosphate beta-glucosyltransferase	ALG5	>sp|Q9Y673|ALG5_HUMAN Dolichyl-phosphate beta-glucosyltransferase OS=Homo sapiens GN=ALG5 PE=1 SV=1;>sp|Q9Y673-2|ALG5_HUMAN Isoform 2 of Dolichyl-phosphate beta-glucosyltransferase OS=Homo sapiens GN=ALG5;>tr|B4DR67|B4DR67_HUMAN Dolichyl-phosphate beta-glu	3	8	8	8	8	0	8	0	8	0	29.6	29.6	29.6	36.946	324	324;294;230	13		9.6279e-46	0.97673	1.1031	18.229	11	1.0301	1.1573	26.388	11	1.1545	1.0855	21.49	11	0.97673	1.1031	18.229	11	1.0301	1.1573	26.388	11	1.1545	1.0855	21.49
A2A2G4;Q9Y672;B4DHV8	A2A2G4;Q9Y672;B4DHV8	2;2;1	2;2;1	2;2;1	Dolichyl pyrophosphate Man9GlcNAc2 alpha-1,3-glucosyltransferase	ALG6	>tr|A2A2G4|A2A2G4_HUMAN Asparagine-linked glycosylation 6 homolog (S. cerevisiae, alpha-1,3-glucosyltransferase) OS=Homo sapiens GN=ALG6 PE=4 SV=1;>sp|Q9Y672|ALG6_HUMAN Dolichyl pyrophosphate Man9GlcNAc2 alpha-1,3-glucosyltransferase OS=Homo sapiens GN=ALG	3	2	2	2	2	0	2	0	2	0	4.1	4.1	4.1	58.347	509	509;507;254	3		2.3418e-05	0.98076	1.1552	48.249	3	1.3008	1.494	81.026	3	1.1381	1.1785	129.76	3	0.98076	1.1552	48.249	3	1.3008	1.494	81.026	3	1.1381	1.1785	129.76
Q9H6U8-3;Q9H6U8;Q9H6U8-4;Q9H6U8-2;H0YCW6	Q9H6U8-3;Q9H6U8;Q9H6U8-4;Q9H6U8-2;H0YCW6	3;3;3;3;2	3;3;3;3;2	3;3;3;3;2	Alpha-1,2-mannosyltransferase ALG9	ALG9	>sp|Q9H6U8-3|ALG9_HUMAN Isoform 3 of Alpha-1,2-mannosyltransferase ALG9 OS=Homo sapiens GN=ALG9;>sp|Q9H6U8|ALG9_HUMAN Alpha-1,2-mannosyltransferase ALG9 OS=Homo sapiens GN=ALG9 PE=1 SV=2;>sp|Q9H6U8-4|ALG9_HUMAN Isoform 4 of Alpha-1,2-mannosyltransferase AL	5	3	3	3	2	1	2	1	2	1	11.2	11.2	11.2	70.786	618	618;611;447;440;207	2	2	1.2518e-11	NaN	NaN	NaN	1	NaN	NaN	NaN	1	NaN	NaN	NaN	1	NaN	NaN	NaN	1	NaN	NaN	NaN	1	NaN	NaN	NaN
Q13686;G3V4M4;H0YJF3	Q13686;G3V4M4;H0YJF3	2;1;1	2;1;1	2;1;1	Alkylated DNA repair protein alkB homolog 1	ALKBH1	>sp|Q13686|ALKB1_HUMAN Alkylated DNA repair protein alkB homolog 1 OS=Homo sapiens GN=ALKBH1 PE=1 SV=2;>tr|G3V4M4|G3V4M4_HUMAN Alkylated DNA repair protein alkB homolog 1 OS=Homo sapiens GN=ALKBH1 PE=4 SV=1;>tr|H0YJF3|H0YJF3_HUMAN Alkylated DNA repair prot	3	2	2	2	2	0	2	0	2	0	10	10	10	43.831	389	389;116;112	2		1.6508e-18	NaN	NaN	NaN	1	NaN	NaN	NaN	1	NaN	NaN	NaN	1	NaN	NaN	NaN	1	NaN	NaN	NaN	1	NaN	NaN	NaN
Q6NS38;F5H5S2;F5H5X2;F5GZZ0	Q6NS38;F5H5S2;F5H5X2;F5GZZ0	6;6;6;5	6;6;6;5	3;3;3;2	Alpha-ketoglutarate-dependent dioxygenase alkB homolog 2	ALKBH2	>sp|Q6NS38|ALKB2_HUMAN Alpha-ketoglutarate-dependent dioxygenase alkB homolog 2 OS=Homo sapiens GN=ALKBH2 PE=1 SV=1;>tr|F5H5S2|F5H5S2_HUMAN Alpha-ketoglutarate-dependent dioxygenase alkB homolog 2 (Fragment) OS=Homo sapiens GN=ALKBH2 PE=4 SV=1;>tr|F5H5X2|F	4	6	6	3	6	3	6	3	3	1	24.5	24.5	11.9	29.322	261	261;160;150;121	9	3	2.503e-17	1.2396	1.3349	17.962	7	1.0929	1.1693	56.87	7	0.96494	0.92549	56.345	7	1.2225	1.3729	19.668	6	1.0595	1.1609	15.409	6	0.93521	0.89987	14.106
Q9NXW9	Q9NXW9	3	3	3	Probable alpha-ketoglutarate-dependent dioxygenase ABH4	ALKBH4	>sp|Q9NXW9|ALKB4_HUMAN Probable alpha-ketoglutarate-dependent dioxygenase ABH4 OS=Homo sapiens GN=ALKBH4 PE=1 SV=1	1	3	3	3	3	0	3	0	3	0	9.6	9.6	9.6	33.837	302	302	5		5.6841e-06	NaN	NaN	NaN	1	NaN	NaN	NaN	1	NaN	NaN	NaN	1	NaN	NaN	NaN	1	NaN	NaN	NaN	1	NaN	NaN	NaN
Q6P6C2-2;Q6P6C2;F5H6G2	Q6P6C2-2;Q6P6C2;F5H6G2	12;11;10	12;11;10	12;11;10	Probable alpha-ketoglutarate-dependent dioxygenase ABH5	ALKBH5	>sp|Q6P6C2-2|ALKB5_HUMAN Isoform 2 of Probable alpha-ketoglutarate-dependent dioxygenase ABH5 OS=Homo sapiens GN=ALKBH5;>sp|Q6P6C2|ALKB5_HUMAN Probable alpha-ketoglutarate-dependent dioxygenase ABH5 OS=Homo sapiens GN=ALKBH5 PE=1 SV=1;>tr|F5H6G2|F5H6G2_HUM	3	12	12	12	8	10	8	10	8	10	51.3	51.3	51.3	44.255	394	394;458;383	9	30	0	0.84517	0.85946	73.863	29	4.7072	3.7956	150.92	29	6.3079	6.0832	146.18	29	0.83363	0.97534	31.248	8	0.82923	0.96021	67.681	8	0.90708	0.90659	43.802
Q3KRA9-2;Q3KRA9;E9PI76;Q3KRA9-3;H0YEC4;H0YEM5;E9PIA1;H0YD66;H0YDL7	Q3KRA9-2;Q3KRA9;E9PI76;Q3KRA9-3;H0YEC4;H0YEM5	4;4;3;2;2;2;1;1;1	4;4;3;2;2;2;1;1;1	4;4;3;2;2;2;1;1;1	Probable alpha-ketoglutarate-dependent dioxygenase ABH6	ALKBH6	>sp|Q3KRA9-2|ALKB6_HUMAN Isoform 2 of Probable alpha-ketoglutarate-dependent dioxygenase ABH6 OS=Homo sapiens GN=ALKBH6;>sp|Q3KRA9|ALKB6_HUMAN Probable alpha-ketoglutarate-dependent dioxygenase ABH6 OS=Homo sapiens GN=ALKBH6 PE=1 SV=2;>tr|E9PI76|E9PI76_HUM	9	4	4	4	4	0	4	0	4	0	22.6	22.6	22.6	29.284	266	266;238;133;140;132;72;130;50;47	5		5.4636e-09	0.98413	1.1149	53.952	5	0.88247	1.0121	24.358	5	1.0678	1.091	70.834	5	0.98413	1.1149	53.952	5	0.88247	1.0121	24.358	5	1.0678	1.091	70.834
Q9BT30	Q9BT30	4	4	4	Probable alpha-ketoglutarate-dependent dioxygenase ABH7	ALKBH7	>sp|Q9BT30|ALKB7_HUMAN Probable alpha-ketoglutarate-dependent dioxygenase ABH7 OS=Homo sapiens GN=ALKBH7 PE=2 SV=1	1	4	4	4	4	0	4	0	4	0	29.9	29.9	29.9	24.516	221	221	4		1.0473e-28	0.57686	0.65096	9.0341	4	0.49136	0.53313	5.005	4	0.83295	0.86246	6.8485	4	0.57686	0.65096	9.0341	4	0.49136	0.53313	5.005	4	0.83295	0.86246	6.8485
Q86TB3	Q86TB3	3	3	3	Alpha-protein kinase 2	ALPK2	>sp|Q86TB3|ALPK2_HUMAN Alpha-protein kinase 2 OS=Homo sapiens GN=ALPK2 PE=1 SV=3	1	3	3	3	3	0	3	0	3	0	1.5	1.5	1.5	237.01	2170	2170	3		5.8667e-06	NaN	NaN	NaN	1	NaN	NaN	NaN	1	NaN	NaN	NaN	1	NaN	NaN	NaN	1	NaN	NaN	NaN	1	NaN	NaN	NaN
Q96Q42;Q96Q42-3;H0Y696;B3KPJ0	Q96Q42;Q96Q42-3;H0Y696;B3KPJ0	2;1;1;1	2;1;1;1	2;1;1;1	Alsin	ALS2	>sp|Q96Q42|ALS2_HUMAN Alsin OS=Homo sapiens GN=ALS2 PE=1 SV=2;>sp|Q96Q42-3|ALS2_HUMAN Isoform 3 of Alsin OS=Homo sapiens GN=ALS2;>tr|H0Y696|H0Y696_HUMAN Alsin (Fragment) OS=Homo sapiens GN=ALS2 PE=4 SV=1;>tr|B3KPJ0|B3KPJ0_HUMAN Alsin OS=Homo sapiens GN=ALS	4	2	2	2	2	0	2	0	2	0	1.4	1.4	1.4	183.63	1657	1657;807;585;576	3		0.00011928	0.83414	0.94141	55.537	2	0.50648	0.56586	76.013	2	0.60719	0.60537	22.729	2	0.83414	0.94141	55.537	2	0.50648	0.56586	76.013	2	0.60719	0.60537	22.729
Q9H161	Q9H161	3	3	2	Homeobox protein aristaless-like 4	ALX4	>sp|Q9H161|ALX4_HUMAN Homeobox protein aristaless-like 4 OS=Homo sapiens GN=ALX4 PE=1 SV=2	1	3	3	2	0	3	0	3	0	2	7.8	7.8	5.8	44.241	411	411		3	1.0527e-05	1.2433	1.3163	27.318	2	4.0022	3.8899	67.621	2	3.2189	2.9676	39.787	2	NaN	NaN	NaN	0	NaN	NaN	NaN	0	NaN	NaN	NaN
E9PB61;Q86V81	E9PB61;Q86V81	12;12	12;12	12;12	THO complex subunit 4	ALYREF	>tr|E9PB61|E9PB61_HUMAN THO complex subunit 4 OS=Homo sapiens GN=ALYREF PE=4 SV=1;>sp|Q86V81|THOC4_HUMAN THO complex subunit 4 OS=Homo sapiens GN=ALYREF PE=1 SV=3	2	12	12	12	12	1	12	1	12	1	51.5	51.5	51.5	27.557	264	264;257	31	1	0	1.0635	1.2051	24.763	29	1.0902	1.2014	16.001	29	1.0309	1.0103	13.662	29	1.0651	1.2071	25.217	28	1.0941	1.2023	16.233	28	1.0364	1.013	13.853
Q9C0C7-5;Q9C0C7;Q9C0C7-3;Q9C0C7-2;Q9C0C7-4;G3V193;F8W9Z4;H0YE34	Q9C0C7-5;Q9C0C7;Q9C0C7-3;Q9C0C7-2;Q9C0C7-4;G3V193;F8W9Z4	4;4;4;4;4;4;2;1	4;4;4;4;4;4;2;1	4;4;4;4;4;4;2;1	Activating molecule in BECN1-regulated autophagy protein 1	AMBRA1	>sp|Q9C0C7-5|AMRA1_HUMAN Isoform 5 of Activating molecule in BECN1-regulated autophagy protein 1 OS=Homo sapiens GN=AMBRA1;>sp|Q9C0C7|AMRA1_HUMAN Activating molecule in BECN1-regulated autophagy protein 1 OS=Homo sapiens GN=AMBRA1 PE=1 SV=2;>sp|Q9C0C7-3|AM	8	4	4	4	4	0	4	0	4	0	3.6	3.6	3.6	142.58	1301	1301;1298;1269;1238;1208;1179;722;256	5		2.755e-08	0.8192	0.9068	44.04	2	0.94973	1.1068	8.3628	2	1.1593	1.2266	52.386	2	0.8192	0.9068	44.04	2	0.94973	1.1068	8.3628	2	1.1593	1.2266	52.386
P17707;A6NNH3;Q5VXN5;B4DZ60;P17707-2	P17707;A6NNH3;Q5VXN5	4;4;4;1;1	4;4;4;1;1	4;4;4;1;1	S-adenosylmethionine decarboxylase proenzyme;S-adenosylmethionine decarboxylase alpha chain;S-adenosylmethionine decarboxylase beta chain	AMD1	>sp|P17707|DCAM_HUMAN S-adenosylmethionine decarboxylase proenzyme OS=Homo sapiens GN=AMD1 PE=1 SV=2;>tr|A6NNH3|A6NNH3_HUMAN S-adenosylmethionine decarboxylase proenzyme OS=Homo sapiens GN=AMD1 PE=2 SV=2;>tr|Q5VXN5|Q5VXN5_HUMAN Adenosylmethionine decarboxy	5	4	4	4	3	3	3	3	3	3	12.9	12.9	12.9	38.339	334	334;305;265;214;186	3	3	3.2707e-12	0.43162	0.49196	9.9614	4	0.52484	0.55007	70.117	4	1.3746	1.2582	62.633	4	0.41804	0.47538	11.538	3	0.49608	0.51675	14.948	3	1.2152	1.1225	16.716
Q9Y303-3;Q9Y303-2;Q9Y303;H3BSV9;H3BTZ6;H3BTE3;H3BT49;H3BSD5;H3BQ15	Q9Y303-3;Q9Y303-2;Q9Y303;H3BSV9;H3BTZ6	3;3;3;3;3;1;1;1;1	3;3;3;3;3;1;1;1;1	3;3;3;3;3;1;1;1;1	Putative N-acetylglucosamine-6-phosphate deacetylase	AMDHD2	>sp|Q9Y303-3|NAGA_HUMAN Isoform 3 of Putative N-acetylglucosamine-6-phosphate deacetylase OS=Homo sapiens GN=AMDHD2;>sp|Q9Y303-2|NAGA_HUMAN Isoform 2 of Putative N-acetylglucosamine-6-phosphate deacetylase OS=Homo sapiens GN=AMDHD2;>sp|Q9Y303|NAGA_HUMAN Pu	9	3	3	3	3	2	3	2	3	2	4.7	4.7	4.7	63.594	594	594;439;409;300;296;269;165;156;152	3	2	5.762e-31	0.38277	0.44086	8.0109	3	0.43986	0.44118	7.9114	3	1.1491	1.0134	10.458	3	0.4026	0.47151	9.5059	2	0.4114	0.46664	10.207	2	1.0218	0.99002	14.666
Q9UKV5;H3BRK9;H3BSK3	Q9UKV5	3;1;1	3;1;1	3;1;1	E3 ubiquitin-protein ligase AMFR	AMFR	>sp|Q9UKV5|AMFR2_HUMAN E3 ubiquitin-protein ligase AMFR OS=Homo sapiens GN=AMFR PE=1 SV=2	3	3	3	3	3	1	3	1	3	1	4.7	4.7	4.7	72.995	643	643;288;229	15	19	3.5702e-06	0.17047	0.20589	156.7	15	0.13565	0.14633	151.6	10	1.2435	1.2864	108.37	10	0.17047	0.20589	170.61	9	0.18479	0.21692	98.344	7	1.4426	1.5179	90.898
Q86SJ2	Q86SJ2	7	7	7	Amphoterin-induced protein 2	AMIGO2	>sp|Q86SJ2|AMGO2_HUMAN Amphoterin-induced protein 2 OS=Homo sapiens GN=AMIGO2 PE=1 SV=1	1	7	7	7	7	0	7	0	7	0	20.7	20.7	20.7	57.933	522	522	9		6.0151e-67	0.64532	0.73737	15.686	9	0.29871	0.32044	78.023	8	0.43082	0.43407	79.792	8	0.64532	0.73737	15.686	9	0.29871	0.32044	78.023	8	0.43082	0.43407	79.792
Q6DCA0;Q5JYV9	Q6DCA0;Q5JYV9	4;2	4;2	2;0	AMMECR1-like protein	AMMECR1L;AMMECR1	>sp|Q6DCA0|AMERL_HUMAN AMMECR1-like protein OS=Homo sapiens GN=AMMECR1L PE=1 SV=1;>tr|Q5JYV9|Q5JYV9_HUMAN AMME syndrome candidate gene 1 protein OS=Homo sapiens GN=AMMECR1 PE=2 SV=1	2	4	4	2	1	3	1	3	1	1	25.5	25.5	17.1	34.499	310	310;210	1	4	5.1972e-09	0.22703	0.2473	251.16	2	0.73267	0.75655	60.121	2	3.2272	3.1134	192.24	2	NaN	NaN	NaN	1	NaN	NaN	NaN	1	NaN	NaN	NaN
Q8IY45;B7Z7J3;F5H1R2;F5H286;F5GWF7;F5H3D1	Q8IY45;B7Z7J3;F5H1R2	3;3;2;1;1;1	3;3;2;1;1;1	3;3;2;1;1;1	Protein AMN1 homolog	AMN1	>sp|Q8IY45|AMN1_HUMAN Protein AMN1 homolog OS=Homo sapiens GN=AMN1 PE=2 SV=4;>tr|B7Z7J3|B7Z7J3_HUMAN Protein AMN1 homolog OS=Homo sapiens GN=AMN1 PE=2 SV=1;>tr|F5H1R2|F5H1R2_HUMAN Protein AMN1 homolog (Fragment) OS=Homo sapiens GN=AMN1 PE=4 SV=1	6	3	3	3	3	0	3	0	3	0	14	14	14	28.408	258	258;240;216;106;87;58	3		9.0724e-09	0.58803	0.67037	15.791	3	0.72762	0.76744	2.5872	3	1.1687	1.0763	10.255	3	0.58803	0.67037	15.791	3	0.72762	0.76744	2.5872	3	1.1687	1.0763	10.255
E9PHW3;Q9Y2J4-2;Q9Y2J4;Q9Y2J4-3	E9PHW3;Q9Y2J4-2;Q9Y2J4;Q9Y2J4-3	2;2;2;2	2;2;2;2	2;2;2;2	Angiomotin-like protein 2	AMOTL2	>tr|E9PHW3|E9PHW3_HUMAN Angiomotin-like protein 2 OS=Homo sapiens GN=AMOTL2 PE=4 SV=1;>sp|Q9Y2J4-2|AMOL2_HUMAN Isoform 2 of Angiomotin-like protein 2 OS=Homo sapiens GN=AMOTL2;>sp|Q9Y2J4|AMOL2_HUMAN Angiomotin-like protein 2 OS=Homo sapiens GN=AMOTL2 PE=1	4	2	2	2	1	1	1	1	1	1	3.6	3.6	3.6	91.816	837	837;780;779;777	1	1	1.7935e-05	0.68532	0.86432	17.92	2	2.7529	2.496	84.998	2	3.8893	3.6027	144.74	2	NaN	NaN	NaN	1	NaN	NaN	NaN	1	NaN	NaN	NaN
Q01433;H0Y360;Q01433-2;Q01433-4;E9PNG0;Q01433-3;H0YCL9;E9PJF6;E9PIJ1;H0YF16	Q01433;H0Y360;Q01433-2;Q01433-4;E9PNG0;Q01433-3	16;16;16;14;14;14;5;4;3;2	16;16;16;14;14;14;5;4;3;2	16;16;16;14;14;14;5;4;3;2	AMP deaminase 2	AMPD2	>sp|Q01433|AMPD2_HUMAN AMP deaminase 2 OS=Homo sapiens GN=AMPD2 PE=1 SV=2;>tr|H0Y360|H0Y360_HUMAN AMP deaminase 2 (Fragment) OS=Homo sapiens GN=AMPD2 PE=4 SV=1;>sp|Q01433-2|AMPD2_HUMAN Isoform Ex1A-2-3 of AMP deaminase 2 OS=Homo sapiens GN=AMPD2;>sp|Q01433	10	16	16	16	16	0	16	0	16	0	21.4	21.4	21.4	100.69	879	879;861;798;804;761;760;195;103;87;231	24		1.5502e-72	0.87931	0.9845	41.785	19	0.9192	1.0166	39.78	19	1.0062	0.9991	15.393	19	0.87931	0.9845	41.785	19	0.9192	1.0166	39.78	19	1.0062	0.9991	15.393
Q86W34	Q86W34	1	1	1	Archaemetzincin-2	AMZ2	>sp|Q86W34|AMZ2_HUMAN Archaemetzincin-2 OS=Homo sapiens GN=AMZ2 PE=1 SV=2	1	1	1	1	1	0	1	0	1	0	3.1	3.1	3.1	41.263	360	360	1		0.00085482	NaN	NaN	NaN	1	NaN	NaN	NaN	1	NaN	NaN	NaN	1	NaN	NaN	NaN	1	NaN	NaN	NaN	1	NaN	NaN	NaN
Q9H1A4;H0Y564;F8WAS1	Q9H1A4;H0Y564	31;20;3	31;20;3	31;20;3	Anaphase-promoting complex subunit 1	ANAPC1	>sp|Q9H1A4|APC1_HUMAN Anaphase-promoting complex subunit 1 OS=Homo sapiens GN=ANAPC1 PE=1 SV=1;>tr|H0Y564|H0Y564_HUMAN Anaphase-promoting complex subunit 1 (Fragment) OS=Homo sapiens GN=ANAPC1 PE=4 SV=1	3	31	31	31	30	5	30	5	30	5	22.9	22.9	22.9	216.5	1944	1944;1452;149	41	5	5.8678e-196	1.0091	1.101	41.603	39	0.97557	1.1007	28.529	39	0.92226	0.95256	33.64	39	1.0082	1.0941	29.394	38	0.96683	1.084	28.845	38	0.92161	0.94696	24.267
Q9UM13;D6RA92;D6RD74;D6R9Q5;D6RB36	Q9UM13;D6RA92;D6RD74;D6R9Q5	4;3;3;3;1	4;3;3;3;1	4;3;3;3;1	Anaphase-promoting complex subunit 10	ANAPC10	>sp|Q9UM13|APC10_HUMAN Anaphase-promoting complex subunit 10 OS=Homo sapiens GN=ANAPC10 PE=1 SV=1;>tr|D6RA92|D6RA92_HUMAN Anaphase-promoting complex subunit 10 (Fragment) OS=Homo sapiens GN=ANAPC10 PE=4 SV=1;>tr|D6RD74|D6RD74_HUMAN Anaphase-promoting compl	5	4	4	4	4	2	4	2	4	2	37.8	37.8	37.8	21.252	185	185;158;126;109;68	5	2	5.738e-16	1.0396	1.2052	14.056	7	1.0358	1.064	9.4886	7	0.91906	0.86	13.699	7	1.0396	1.2052	14.778	5	0.92978	1.064	10.573	5	0.8956	0.84463	16.112
Q9UJX6;Q9UJX6-2	Q9UJX6;Q9UJX6-2	17;17	17;17	17;17	Anaphase-promoting complex subunit 2	ANAPC2	>sp|Q9UJX6|ANC2_HUMAN Anaphase-promoting complex subunit 2 OS=Homo sapiens GN=ANAPC2 PE=1 SV=1;>sp|Q9UJX6-2|ANC2_HUMAN Isoform 2 of Anaphase-promoting complex subunit 2 OS=Homo sapiens GN=ANAPC2	2	17	17	17	11	8	11	8	11	8	26.2	26.2	26.2	93.827	822	822;819	14	9	7.112e-78	1.0355	1.1804	73.539	17	0.94993	0.96692	118.35	17	0.81394	0.76996	59.671	17	1.0324	1.1763	18.284	11	0.97004	1.0302	14.176	11	1.0319	0.98066	22.529
E9PCR4;Q9UJX5;Q9UJX5-2;D6RAP6;D6RFM7	E9PCR4;Q9UJX5;Q9UJX5-2	33;33;21;8;5	33;33;21;8;5	33;33;21;8;5	Anaphase-promoting complex subunit 4	ANAPC4	>tr|E9PCR4|E9PCR4_HUMAN Anaphase-promoting complex subunit 4 OS=Homo sapiens GN=ANAPC4 PE=4 SV=1;>sp|Q9UJX5|APC4_HUMAN Anaphase-promoting complex subunit 4 OS=Homo sapiens GN=ANAPC4 PE=1 SV=2;>sp|Q9UJX5-2|APC4_HUMAN Isoform 2 of Anaphase-promoting complex	5	33	33	33	17	31	17	31	17	31	44.5	44.5	44.5	92.214	809	809;808;551;162;83	20	84	0	5.4129	2.2898	114.79	85	1.3	0.8205	118.8	84	0.21852	0.22211	99.935	84	0.87682	0.98227	61.645	20	0.98783	1.0498	57.631	20	1.1496	1.1162	38.931
Q9UJX4;F5H0F9;E9PFB2;F5GY68;H0YFB5;Q9UJX4-2;F5H3S5;F5H0N1;B4DFK4;F5GZ05	Q9UJX4;F5H0F9;E9PFB2	12;12;8;5;4;4;4;3;3;1	12;12;8;5;4;4;4;3;3;1	12;12;8;5;4;4;4;3;3;1	Anaphase-promoting complex subunit 5	ANAPC5	>sp|Q9UJX4|APC5_HUMAN Anaphase-promoting complex subunit 5 OS=Homo sapiens GN=ANAPC5 PE=1 SV=2;>tr|F5H0F9|F5H0F9_HUMAN Anaphase-promoting complex subunit 5 OS=Homo sapiens GN=ANAPC5 PE=4 SV=1;>tr|E9PFB2|E9PFB2_HUMAN Anaphase-promoting complex subunit 5 OS=	10	12	12	12	11	4	11	4	11	4	24.5	24.5	24.5	85.076	755	755;742;643;217;396;219;216;421;357;44	11	5	2.2258e-73	1.0098	1.1405	37.545	11	1.0088	0.99842	34.055	11	0.8605	0.87202	13.435	11	1.0032	1.1268	30.858	10	0.96704	1.0449	22.774	10	0.8774	0.86051	14.087
Q9UJX3;Q9UJX3-2;F8VZ62;F8VYX8;F8VVU6;F8VVT8;H0YIW2;F8VQY8	Q9UJX3;Q9UJX3-2	16;16;6;6;3;3;3;3	16;16;6;6;3;3;3;3	16;16;6;6;3;3;3;3	Anaphase-promoting complex subunit 7	ANAPC7	>sp|Q9UJX3|APC7_HUMAN Anaphase-promoting complex subunit 7 OS=Homo sapiens GN=ANAPC7 PE=1 SV=4;>sp|Q9UJX3-2|APC7_HUMAN Isoform 2 of Anaphase-promoting complex subunit 7 OS=Homo sapiens GN=ANAPC7	8	16	16	16	12	10	12	10	12	10	34.6	34.6	34.6	66.855	599	599;537;208;158;173;164;149;122	17	19	7.4582e-117	1.0025	1.1181	107	24	1.2221	1.1823	125.4	24	1.1281	1.1469	67.732	24	0.98035	1.1073	24.639	15	1.0535	1.1753	20.147	15	1.0821	1.0335	13.206
Q5VTE6;F5H476;Q96AL9	Q5VTE6;F5H476	9;6;4	9;6;4	4;1;4	Protein angel homolog 2	ANGEL2	>sp|Q5VTE6|ANGE2_HUMAN Protein angel homolog 2 OS=Homo sapiens GN=ANGEL2 PE=2 SV=1;>tr|F5H476|F5H476_HUMAN Protein angel homolog 2 OS=Homo sapiens GN=ANGEL2 PE=4 SV=1	3	9	9	4	0	9	0	9	0	4	26.3	26.3	12.5	62.338	544	544;418;262		19	5.0634e-156	1.7252	1.4916	90.574	10	7.7392	2.6957	106.94	10	4.0061	3.5049	118.2	10	NaN	NaN	NaN	0	NaN	NaN	NaN	0	NaN	NaN	NaN
O95841;E7EW04	O95841;E7EW04	1;1	1;1	1;1	Angiopoietin-related protein 1	ANGPTL1	>sp|O95841|ANGL1_HUMAN Angiopoietin-related protein 1 OS=Homo sapiens GN=ANGPTL1 PE=2 SV=1;>tr|E7EW04|E7EW04_HUMAN Angiopoietin-related protein 1 OS=Homo sapiens GN=ANGPTL1 PE=4 SV=1	2	1	1	1	1	0	1	0	1	0	2	2	2	56.719	491	491;280	1		0.0060787	NaN	NaN	NaN	1	NaN	NaN	NaN	1	NaN	NaN	NaN	1	NaN	NaN	NaN	1	NaN	NaN	NaN	1	NaN	NaN	NaN
P16157-14;P16157-12;P16157-21;P16157;P16157-3;P16157-16;P16157-5;P16157-8;P16157-10;P16157-15;P16157-13;P16157-4;P16157-7;P16157-6;P16157-9;P16157-11;E7EVX7;P16157-2;H0YBS0;H0YAY8	P16157-14;P16157-12;P16157-21;P16157;P16157-3;P16157-16;P16157-5;P16157-8;P16157-10;P16157-15;P16157-13;P16157-4;P16157-7;P16157-6;P16157-9;P16157-11;E7EVX7;P16157-2;H0YBS0	25;25;25;25;25;25;25;25;25;24;24;24;24;24;24;24;23;23;18;2	25;25;25;25;25;25;25;25;25;24;24;24;24;24;24;24;23;23;18;2	24;24;24;24;24;24;24;24;24;23;23;23;23;23;23;23;22;22;18;2	Ankyrin-1	ANK1	>sp|P16157-14|ANK1_HUMAN Isoform Er13 of Ankyrin-1 OS=Homo sapiens GN=ANK1;>sp|P16157-12|ANK1_HUMAN Isoform Er11 of Ankyrin-1 OS=Homo sapiens GN=ANK1;>sp|P16157-21|ANK1_HUMAN Isoform Br21 of Ankyrin-1 OS=Homo sapiens GN=ANK1;>sp|P16157|ANK1_HUMAN Ankyrin-1	20	25	25	24	25	0	25	0	24	0	17.3	17.3	16.9	217.48	1983	1983;1905;1897;1881;1880;1858;1856;1834;1806;1821;1743;1719;1718;1694;1672;1644;1519;1519;1040;177	29		1.4404e-84	1.0417	1.1542	23.825	23	0.9868	1.076	19.528	23	0.92662	0.9387	25.292	23	1.0417	1.1542	23.825	23	0.9868	1.076	19.528	23	0.92662	0.9387	25.292
Q01484;Q01484-2;F8WEF9;Q01484-5;E9PHW9;D6RHE1;B7Z651;E9PCH6;Q12955;E9PE32;H0Y3N0;H0Y8Y2;F8W694;H0Y931;E7EMJ1;F5H4S1;H0YH59;Q01484-7;D6RCB2;D6RHY3	Q01484;Q01484-2;F8WEF9;Q01484-5;E9PHW9;D6RHE1;B7Z651	7;6;6;6;5;4;4;3;2;2;2;2;2;2;1;1;1;1;1;1	5;4;4;4;3;3;2;3;1;1;1;2;2;2;1;1;1;1;0;0	5;4;4;4;3;3;2;3;1;1;1;2;2;2;1;1;1;1;0;0	Ankyrin-2	ANK2	>sp|Q01484|ANK2_HUMAN Ankyrin-2 OS=Homo sapiens GN=ANK2 PE=1 SV=4;>sp|Q01484-2|ANK2_HUMAN Isoform 2 of Ankyrin-2 OS=Homo sapiens GN=ANK2;>tr|F8WEF9|F8WEF9_HUMAN Ankyrin-2 OS=Homo sapiens GN=ANK2 PE=4 SV=1;>sp|Q01484-5|ANK2_HUMAN Isoform 4 of Ankyrin-2 OS=H	20	7	5	5	7	0	5	0	5	0	2.3	1.9	1.9	433.71	3957	3957;1872;1863;1863;1730;1611;1114;1048;4377;1868;1847;1028;995;966;1128;1117;931;555;450;273	5		9.0601e-13	0.6007	0.67191	33.82	4	0.69242	0.81736	40.398	4	0.98706	1.0049	24.401	4	0.6007	0.67191	33.82	4	0.69242	0.81736	40.398	4	0.98706	1.0049	24.401
Q9P2R3-4;Q9P2R3-2;Q9P2R3;I3L2C5;F5H754;I3L3P8	Q9P2R3-4;Q9P2R3-2;Q9P2R3;I3L2C5;F5H754	29;29;29;28;27;1	29;29;29;28;27;1	29;29;29;28;27;1	Ankyrin repeat and FYVE domain-containing protein 1	ANKFY1	>sp|Q9P2R3-4|ANFY1_HUMAN Isoform 4 of Ankyrin repeat and FYVE domain-containing protein 1 OS=Homo sapiens GN=ANKFY1;>sp|Q9P2R3-2|ANFY1_HUMAN Isoform 2 of Ankyrin repeat and FYVE domain-containing protein 1 OS=Homo sapiens GN=ANKFY1;>sp|Q9P2R3|ANFY1_HUMAN A	6	29	29	29	29	0	29	0	29	0	32.3	32.3	32.3	132.82	1211	1211;1170;1169;1168;1111;69	41		0	0.99982	1.1265	21.033	34	1.0568	1.1817	12.655	34	1.0395	1.0253	14.391	34	0.99982	1.1265	21.033	34	1.0568	1.1817	12.655	34	1.0395	1.0253	14.391
Q8IWZ2;Q8IWZ3-4;Q8IWZ3;E9PF56;E9PDP5;Q8TEF1;E7ETA2;H3BLS9;H7BXD7;H7C2F5;H0Y4P6;Q8IWZ3-2;Q8IWZ3-5;Q8IWZ3-3;H0Y472;H0Y785;D6RHC4;H0Y7Y3;F6WFL0;F5GZ24;H7C0V5;H7C2E1	Q8IWZ2;Q8IWZ3-4;Q8IWZ3;E9PF56;E9PDP5;Q8TEF1	46;44;44;44;33;32;18;16;16;16;14;14;14;13;11;11;10;9;8;8;5;1	46;44;44;44;33;32;18;16;16;16;14;14;14;13;11;11;10;9;8;8;5;1	34;32;32;32;21;20;10;8;8;8;14;10;10;10;11;11;9;9;8;8;5;1	Ankyrin repeat and KH domain-containing protein 1	ANKHD1;FLJ00246	>tr|Q8IWZ2|Q8IWZ2_HUMAN Ankyrin repeat and KH domain-containing protein 1 OS=Homo sapiens GN=ANKHD1-EIF4EBP3 PE=2 SV=1;>sp|Q8IWZ3-4|ANKH1_HUMAN Isoform 4 of Ankyrin repeat and KH domain-containing protein 1 OS=Homo sapiens GN=ANKHD1;>sp|Q8IWZ3|ANKH1_HUMAN	22	46	46	34	46	1	46	1	34	1	28.7	28.7	22.9	277.17	2617	2617;2544;2542;2540;1565;1486;1007;687;686;608;1215;627;581;616;1072;1024;368;934;866;620;636;185	82	1	0	0.83599	0.97254	41.807	68	0.78588	0.95642	43.529	68	0.91694	0.92699	25.143	68	0.83599	0.97254	41.807	68	0.78588	0.95642	43.529	68	0.91694	0.92699	25.143
Q9P2G1;C9JZ63	Q9P2G1;C9JZ63	1;1	1;1	1;1	Ankyrin repeat and IBR domain-containing protein 1	ANKIB1	>sp|Q9P2G1|AKIB1_HUMAN Ankyrin repeat and IBR domain-containing protein 1 OS=Homo sapiens GN=ANKIB1 PE=1 SV=3;>tr|C9JZ63|C9JZ63_HUMAN Ankyrin repeat and IBR domain-containing protein 1 (Fragment) OS=Homo sapiens GN=ANKIB1 PE=4 SV=1	2	1	1	1	1	0	1	0	1	0	2.2	2.2	2.2	122	1089	1089;134	1		3.9154e-12	NaN	NaN	NaN	1	NaN	NaN	NaN	1	NaN	NaN	NaN	1	NaN	NaN	NaN	1	NaN	NaN	NaN	1	NaN	NaN	NaN
Q86XL3;F5H2H5;Q86XL3-2;A8KAG3;F5H417;F5H1D4;F5H6J0;F5H1E7	Q86XL3;F5H2H5;Q86XL3-2	14;14;10;4;4;3;2;1	14;14;10;4;4;3;2;1	14;14;10;4;4;3;2;1	Ankyrin repeat and LEM domain-containing protein 2	ANKLE2	>sp|Q86XL3|ANKL2_HUMAN Ankyrin repeat and LEM domain-containing protein 2 OS=Homo sapiens GN=ANKLE2 PE=1 SV=4;>tr|F5H2H5|F5H2H5_HUMAN Ankyrin repeat and LEM domain-containing protein 2 OS=Homo sapiens GN=ANKLE2 PE=4 SV=1;>sp|Q86XL3-2|ANKL2_HUMAN Isoform 2	8	14	14	14	14	1	14	1	14	1	22.4	22.4	22.4	104.11	938	938;876;648;293;251;258;129;69	31	1	2.2579e-91	0.78433	0.9002	19.696	25	0.64902	0.76495	27.051	25	0.80178	0.80523	25.254	25	0.78243	0.89532	19.91	24	0.64839	0.76453	27.424	24	0.78483	0.79483	25.797
Q8IV38;G3V0G5	Q8IV38;G3V0G5	1;1	1;1	1;1	Ankyrin repeat and MYND domain-containing protein 2	ANKMY2	>sp|Q8IV38|ANKY2_HUMAN Ankyrin repeat and MYND domain-containing protein 2 OS=Homo sapiens GN=ANKMY2 PE=1 SV=1;>tr|G3V0G5|G3V0G5_HUMAN Ankyrin repeat and MYND domain containing 2, isoform CRA_c OS=Homo sapiens GN=ANKMY2 PE=4 SV=1	2	1	1	1	1	0	1	0	1	0	2.5	2.5	2.5	49.298	441	441;341	1		0.00063421	NaN	NaN	NaN	1	NaN	NaN	NaN	1	NaN	NaN	NaN	1	NaN	NaN	NaN	1	NaN	NaN	NaN	1	NaN	NaN	NaN
Q6UB99;H3BVB8	Q6UB99	18;2	18;2	17;1	Ankyrin repeat domain-containing protein 11	ANKRD11	>sp|Q6UB99|ANR11_HUMAN Ankyrin repeat domain-containing protein 11 OS=Homo sapiens GN=ANKRD11 PE=1 SV=3	2	18	18	17	4	16	4	16	3	15	11.2	11.2	10.7	297.91	2663	2663;206	7	20	6.9676e-53	0.83655	1.1674	127.16	10	2.27	1.0275	80.381	10	1.3374	1.239	119.51	10	0.9195	1.0713	25.736	3	1.0337	1.1528	30.363	3	0.94462	0.94981	13.34
Q6UB98;Q6UB98-2;B5MEA4	Q6UB98;Q6UB98-2	8;8;2	7;7;2	7;7;2	Ankyrin repeat domain-containing protein 12	ANKRD12	>sp|Q6UB98|ANR12_HUMAN Ankyrin repeat domain-containing protein 12 OS=Homo sapiens GN=ANKRD12 PE=1 SV=3;>sp|Q6UB98-2|ANR12_HUMAN Isoform 2 of Ankyrin repeat domain-containing protein 12 OS=Homo sapiens GN=ANKRD12	3	8	7	7	1	8	0	7	0	7	5.1	4.5	4.5	235.65	2062	2062;2039;438		7	1.0113e-15	2.4897	4.352	35.472	3	6.4121	4.9541	69.401	3	2.5754	2.331	23.689	3	NaN	NaN	NaN	0	NaN	NaN	NaN	0	NaN	NaN	NaN
Q8IZ07;H0YIN8;E9PGV0;Q6ZTN6-3;Q6ZTN6;Q6ZTN6-2;B3KMT9;F8VXL4;F8VZZ3;F8VWA1	Q8IZ07;H0YIN8;E9PGV0	4;3;2;1;1;1;1;1;1;1	4;3;2;1;1;1;1;1;1;1	4;3;2;1;1;1;1;1;1;1	Ankyrin repeat domain-containing protein 13A	ANKRD13A	>sp|Q8IZ07|AN13A_HUMAN Ankyrin repeat domain-containing protein 13A OS=Homo sapiens GN=ANKRD13A PE=1 SV=3;>tr|H0YIN8|H0YIN8_HUMAN Ankyrin repeat domain-containing protein 13A (Fragment) OS=Homo sapiens GN=ANKRD13A PE=4 SV=1;>tr|E9PGV0|E9PGV0_HUMAN Ankyrin	10	4	4	4	0	4	0	4	0	4	9.3	9.3	9.3	67.618	590	590;302;336;605;518;255;228;172;164;141		5	8.5419e-09	0.55719	0.58779	18.816	4	0.69327	0.67539	17.573	4	1.1696	1.0465	10.269	4	NaN	NaN	NaN	0	NaN	NaN	NaN	0	NaN	NaN	NaN
Q6P6B7;F8WEI4	Q6P6B7;F8WEI4	4;3	4;3	4;3	Ankyrin repeat domain-containing protein 16	ANKRD16	>sp|Q6P6B7|ANR16_HUMAN Ankyrin repeat domain-containing protein 16 OS=Homo sapiens GN=ANKRD16 PE=2 SV=1;>tr|F8WEI4|F8WEI4_HUMAN Ankyrin repeat domain-containing protein 16 OS=Homo sapiens GN=ANKRD16 PE=4 SV=1	2	4	4	4	1	3	1	3	1	3	14.4	14.4	14.4	39.283	361	361;304	1	3	5.5627e-09	0.91088	0.94989	10.028	3	10.634	11.063	171.22	3	11.674	11.181	172.24	3	NaN	NaN	NaN	1	NaN	NaN	NaN	1	NaN	NaN	NaN
O75179;O75179-2;E7EUV3;H0YM23;G5E964;H0YLQ3;E7EWI7;O75179-4;O75179-3;C9JRC1;H0YMS3;O75179-5;B3KU50	O75179;O75179-2;E7EUV3;H0YM23;G5E964;H0YLQ3	27;27;27;27;25;15;12;12;11;11;7;6;3	15;15;15;15;13;7;8;8;5;5;4;2;3	15;15;15;15;13;7;8;8;5;5;4;2;3	Ankyrin repeat domain-containing protein 17	ANKRD17	>sp|O75179|ANR17_HUMAN Ankyrin repeat domain-containing protein 17 OS=Homo sapiens GN=ANKRD17 PE=1 SV=3;>sp|O75179-2|ANR17_HUMAN Isoform 2 of Ankyrin repeat domain-containing protein 17 OS=Homo sapiens GN=ANKRD17;>tr|E7EUV3|E7EUV3_HUMAN Ankyrin repeat doma	13	27	15	15	27	1	15	1	15	1	13.2	7.4	7.4	274.25	2603	2603;2602;2490;2487;2352;862;2010;2010;1187;1186;828;751;820	24	2	6.2092e-297	0.8193	0.95742	55.829	21	0.83321	0.9991	56.199	21	1.0355	1.0218	23.4	21	0.79743	0.94898	45.103	19	0.80205	0.95415	46.875	19	1.0355	1.0215	24.652
Q9GZV1;Q9GZV1-2;Q5T457	Q9GZV1;Q9GZV1-2;Q5T457	3;3;3	3;3;3	3;3;3	Ankyrin repeat domain-containing protein 2	ANKRD2	>sp|Q9GZV1|ANKR2_HUMAN Ankyrin repeat domain-containing protein 2 OS=Homo sapiens GN=ANKRD2 PE=1 SV=3;>sp|Q9GZV1-2|ANKR2_HUMAN Isoform 2 of Ankyrin repeat domain-containing protein 2 OS=Homo sapiens GN=ANKRD2;>tr|Q5T457|Q5T457_HUMAN Ankyrin repeat domain 2	3	3	3	3	3	0	3	0	3	0	13.9	13.9	13.9	39.859	360	360;327;300	6		5.092e-17	1.3475	1.5534	145.02	6	1.4918	1.759	127.1	6	1.1367	1.1773	61.742	6	1.3475	1.5534	145.02	6	1.4918	1.759	127.1	6	1.1367	1.1773	61.742
E7ESJ3;Q9UPS8-3;Q9UPS8;Q9UPS8-2	E7ESJ3;Q9UPS8-3;Q9UPS8;Q9UPS8-2	2;1;1;1	2;1;1;1	2;1;1;1	Ankyrin repeat domain-containing protein 26	ANKRD26	>tr|E7ESJ3|E7ESJ3_HUMAN Ankyrin repeat domain-containing protein 26 OS=Homo sapiens GN=ANKRD26 PE=4 SV=1;>sp|Q9UPS8-3|ANR26_HUMAN Isoform 3 of Ankyrin repeat domain-containing protein 26 OS=Homo sapiens GN=ANKRD26;>sp|Q9UPS8|ANR26_HUMAN Ankyrin repeat doma	4	2	2	2	1	1	1	1	1	1	3.1	3.1	3.1	198.27	1726	1726;1710;1709;1267	1	1	0.00087944	1.1802	0.98521	65.469	2	0.95765	0.88531	58.853	2	0.71789	0.69289	0.45762	2	NaN	NaN	NaN	1	NaN	NaN	NaN	1	NaN	NaN	NaN
Q96NW4	Q96NW4	2	2	2	Ankyrin repeat domain-containing protein 27	ANKRD27	>sp|Q96NW4|ANR27_HUMAN Ankyrin repeat domain-containing protein 27 OS=Homo sapiens GN=ANKRD27 PE=1 SV=2	1	2	2	2	2	0	2	0	2	0	2.2	2.2	2.2	116.98	1050	1050	4		0.00011582	1.0263	1.1448	1.5613	2	0.61321	0.71188	16.557	2	0.59748	0.57081	15.313	2	1.0263	1.1448	1.5613	2	0.61321	0.71188	16.557	2	0.59748	0.57081	15.313
O15084-1;O15084-4;O15084;O15084-2;B4DIW9;Q8N8A2-2;Q8N8A2;H7BXV4;Q8N8A2-4;Q8N8A2-3;F5H682;Q8N8A2-5;H7C209;H7C4A0	O15084-1;O15084-4;O15084;O15084-2;B4DIW9	16;16;16;13;11;2;2;2;2;2;2;2;1;1	16;16;16;13;11;2;2;2;2;2;2;2;1;1	16;16;16;13;11;2;2;2;2;2;2;2;1;1	Serine/threonine-protein phosphatase 6 regulatory ankyrin repeat subunit A	ANKRD28	>sp|O15084-1|ANR28_HUMAN Isoform 3 of Serine/threonine-protein phosphatase 6 regulatory ankyrin repeat subunit A OS=Homo sapiens GN=ANKRD28;>sp|O15084-4|ANR28_HUMAN Isoform 4 of Serine/threonine-protein phosphatase 6 regulatory ankyrin repeat subunit A OS=	14	16	16	16	14	10	14	10	14	10	21.7	21.7	21.7	116.54	1086	1086;1083;1053;899;722;994;993;919;919;579;507;367;791;316	23	10	3.7891e-102	0.82656	0.93799	23.796	27	0.87088	0.91885	96.89	27	1.0787	1.0342	47.238	27	0.82385	0.93823	21.355	19	0.87384	0.96592	49.888	19	1.1966	1.1319	45.506
Q9BQI6;B4DMG4;D6RED9;H0YBU1	Q9BQI6	5;1;1;1	5;1;1;1	5;1;1;1	Ankyrin repeat domain-containing protein 32	ANKRD32	>sp|Q9BQI6|ANR32_HUMAN Ankyrin repeat domain-containing protein 32 OS=Homo sapiens GN=ANKRD32 PE=1 SV=2	4	5	5	5	0	5	0	5	0	5	5.6	5.6	5.6	121.05	1058	1058;179;131;129		7	2.0236e-13	3.3085	1.2468	161.75	2	3.1109	2.5178	147.54	2	0.94027	0.81702	44.146	2	NaN	NaN	NaN	0	NaN	NaN	NaN	0	NaN	NaN	NaN
Q6AI12	Q6AI12	2	2	2	Ankyrin repeat domain-containing protein 40	ANKRD40	>sp|Q6AI12|ANR40_HUMAN Ankyrin repeat domain-containing protein 40 OS=Homo sapiens GN=ANKRD40 PE=1 SV=2	1	2	2	2	2	0	2	0	2	0	9.2	9.2	9.2	41.088	368	368	3		6.2933e-11	1.4834	1.7308	29.254	2	1.4638	1.6451	51.523	2	0.9868	0.92112	20.107	2	1.4834	1.7308	29.254	2	1.4638	1.6451	51.523	2	0.9868	0.92112	20.107
Q86W74;Q86W74-2;E5RI04;E5RFM7;E5RI20;E5RHV2	Q86W74;Q86W74-2;E5RI04;E5RFM7;E5RI20;E5RHV2	2;2;2;2;2;2	2;2;2;2;2;2	2;2;2;2;2;2	Ankyrin repeat domain-containing protein 46	ANKRD46	>sp|Q86W74|ANR46_HUMAN Ankyrin repeat domain-containing protein 46 OS=Homo sapiens GN=ANKRD46 PE=1 SV=1;>sp|Q86W74-2|ANR46_HUMAN Isoform 2 of Ankyrin repeat domain-containing protein 46 OS=Homo sapiens GN=ANKRD46;>tr|E5RI04|E5RI04_HUMAN Ankyrin repeat doma	6	2	2	2	2	0	2	0	2	0	9.5	9.5	9.5	25.966	232	232;228;175;103;86;82	2		0.00011521	0.85262	0.97687	40.561	2	0.93427	1.0036	60.565	2	1.0958	1.0657	14.935	2	0.85262	0.97687	40.561	2	0.93427	1.0036	60.565	2	1.0958	1.0657	14.935
Q8NB46	Q8NB46	2	2	2	Serine/threonine-protein phosphatase 6 regulatory ankyrin repeat subunit C	ANKRD52	>sp|Q8NB46|ANR52_HUMAN Serine/threonine-protein phosphatase 6 regulatory ankyrin repeat subunit C OS=Homo sapiens GN=ANKRD52 PE=1 SV=3	1	2	2	2	2	0	2	0	2	0	2.4	2.4	2.4	115.08	1076	1076	4		1.4271e-08	1.3196	1.4719	37.706	4	0.84172	0.97635	19.604	4	0.64392	0.68141	44.297	4	1.3196	1.4719	37.706	4	0.84172	0.97635	19.604	4	0.64392	0.68141	44.297
Q6NXT1;D3YTC9;C9JU48;H7BZV9;H7C3L3;B5MCX7;Q6NXT1-2;F8WB76	Q6NXT1;D3YTC9;C9JU48;H7BZV9	3;3;2;2;1;1;1;1	3;3;2;2;1;1;1;1	3;3;2;2;1;1;1;1	Ankyrin repeat domain-containing protein 54	ANKRD54	>sp|Q6NXT1|ANR54_HUMAN Ankyrin repeat domain-containing protein 54 OS=Homo sapiens GN=ANKRD54 PE=1 SV=2;>tr|D3YTC9|D3YTC9_HUMAN Ankyrin repeat domain 54 OS=Homo sapiens GN=ANKRD54 PE=4 SV=1;>tr|C9JU48|C9JU48_HUMAN Ankyrin repeat domain 54 (Fragment) OS=Hom	8	3	3	3	3	2	3	2	3	2	13.7	13.7	13.7	32.505	300	300;284;217;178;208;180;161;156	3	2	1.6541e-26	0.92915	1.0387	62.241	4	0.87436	1.0169	23.389	4	1.1183	1.158	49.257	4	0.96682	1.0857	5.2493	3	0.9017	1.0377	19.775	3	0.9038	0.93589	25.531
Q92625;Q05CP0;B4DQW8	Q92625;Q05CP0;B4DQW8	2;1;1	2;1;1	2;1;1	Ankyrin repeat and SAM domain-containing protein 1A	ANKS1A	>sp|Q92625|ANS1A_HUMAN Ankyrin repeat and SAM domain-containing protein 1A OS=Homo sapiens GN=ANKS1A PE=1 SV=4;>tr|Q05CP0|Q05CP0_HUMAN ANKS1A protein (Fragment) OS=Homo sapiens GN=ANKS1A PE=2 SV=1;>tr|B4DQW8|B4DQW8_HUMAN Ankyrin repeat and SAM domain-conta	3	2	2	2	2	0	2	0	2	0	3	3	3	123.11	1134	1134;472;320	3		8.7316e-06	0.89069	0.98736	20.284	2	0.86725	1.0133	31.069	2	0.98322	1.0381	8.8465	2	0.89069	0.98736	20.284	2	0.86725	1.0133	31.069	2	0.98322	1.0381	8.8465
Q9NQW6;Q9NQW6-2;H7C1K5;H7C3S1;C9JJT6	Q9NQW6;Q9NQW6-2	29;29;8;6;3	29;29;8;6;3	22;22;4;1;3	Actin-binding protein anillin	ANLN	>sp|Q9NQW6|ANLN_HUMAN Actin-binding protein anillin OS=Homo sapiens GN=ANLN PE=1 SV=2;>sp|Q9NQW6-2|ANLN_HUMAN Isoform 2 of Actin-binding protein anillin OS=Homo sapiens GN=ANLN	5	29	29	22	20	26	20	26	15	19	34.1	34.1	26.1	124.2	1124	1124;1087;277;236;169	24	48	5.191e-237	0.66646	0.58353	141.65	56	1.8638	0.71859	131.24	56	3.1876	3.0943	120.55	56	0.56649	0.64864	29.487	22	0.6291	0.69961	24.565	22	1.1247	1.1035	28.87
Q9NW15;Q9NW15-3;Q9NW15-4;Q9NW15-2;C9JHS1;H7C3N6;C9J670;C9JH90;C9JPY2;C9JQC9;C9IYD3;C9JA49;C9IZD0	Q9NW15;Q9NW15-3;Q9NW15-4;Q9NW15-2;C9JHS1;H7C3N6	4;3;3;3;2;2;1;1;1;1;1;1;1	4;3;3;3;2;2;1;1;1;1;1;1;1	4;3;3;3;2;2;1;1;1;1;1;1;1	Anoctamin-10	ANO10	>sp|Q9NW15|ANO10_HUMAN Anoctamin-10 OS=Homo sapiens GN=ANO10 PE=1 SV=2;>sp|Q9NW15-3|ANO10_HUMAN Isoform 3 of Anoctamin-10 OS=Homo sapiens GN=ANO10;>sp|Q9NW15-4|ANO10_HUMAN Isoform 4 of Anoctamin-10 OS=Homo sapiens GN=ANO10;>sp|Q9NW15-2|ANO10_HUMAN Isoform	13	4	4	4	4	0	4	0	4	0	6.4	6.4	6.4	76.328	660	660;594;549;470;627;188;192;162;146;141;140;134;112	5		2.8474e-17	0.60774	0.66662	53.052	4	0.79374	0.86443	10.088	4	1.3061	1.2742	39.756	4	0.60774	0.66662	53.052	4	0.79374	0.86443	10.088	4	1.3061	1.2742	39.756
Q4KMQ2-2;Q4KMQ2;E9PB30;E9PCT2	Q4KMQ2-2;Q4KMQ2;E9PB30;E9PCT2	14;14;14;13	14;14;14;13	14;14;14;13	Anoctamin-6	ANO6	>sp|Q4KMQ2-2|ANO6_HUMAN Isoform 2 of Anoctamin-6 OS=Homo sapiens GN=ANO6;>sp|Q4KMQ2|ANO6_HUMAN Anoctamin-6 OS=Homo sapiens GN=ANO6 PE=1 SV=2;>tr|E9PB30|E9PB30_HUMAN Anoctamin-6 OS=Homo sapiens GN=ANO6 PE=4 SV=1;>tr|E9PCT2|E9PCT2_HUMAN Anoctamin-6 OS=Homo s	4	14	14	14	14	0	14	0	14	0	19.2	19.2	19.2	108.43	931	931;910;892;929	19		1.9077e-109	1.2165	1.3629	30.536	17	1.1235	1.2362	29.448	17	0.90125	0.8703	25.066	17	1.2165	1.3629	30.536	17	1.1235	1.2362	29.448	17	0.90125	0.8703	25.066
P39687;F2Z3H3;H0YN26;H7BZ09;O43423;O95626	P39687;F2Z3H3;H0YN26	12;12;12;4;2;2	12;12;12;4;2;2	9;9;9;3;2;2	Acidic leucine-rich nuclear phosphoprotein 32 family member A	ANP32A	>sp|P39687|AN32A_HUMAN Acidic leucine-rich nuclear phosphoprotein 32 family member A OS=Homo sapiens GN=ANP32A PE=1 SV=1;>tr|F2Z3H3|F2Z3H3_HUMAN Acidic leucine-rich nuclear phosphoprotein 32 family member A OS=Homo sapiens GN=ANP32A PE=4 SV=2;>tr|H0YN26|H0	6	12	12	9	12	8	12	8	9	6	48.2	48.2	45.4	28.585	249	249;210;177;79;234;131	33	21	0	0.96992	1.1258	101.7	47	1.0171	1.1395	130.44	47	1.1073	1.055	74.262	47	0.91275	1.0431	17.691	30	0.91901	1.0252	21.399	30	1.0386	1.0176	14.885
Q92688;Q92688-2;Q5T6W8	Q92688;Q92688-2;Q5T6W8	8;8;5	5;5;3	5;5;3	Acidic leucine-rich nuclear phosphoprotein 32 family member B	ANP32B	>sp|Q92688|AN32B_HUMAN Acidic leucine-rich nuclear phosphoprotein 32 family member B OS=Homo sapiens GN=ANP32B PE=1 SV=1;>sp|Q92688-2|AN32B_HUMAN Isoform 2 of Acidic leucine-rich nuclear phosphoprotein 32 family member B OS=Homo sapiens GN=ANP32B;>tr|Q5T6W	3	8	5	5	8	6	5	4	5	4	31.9	17.5	17.5	28.787	251	251;195;156	18	9	0	1.0887	1.2416	143.17	22	1.3292	1.4424	115.04	22	1.2618	1.0946	91.956	22	1.0664	1.2145	22.451	14	1.2676	1.3943	23.177	14	1.2067	1.0642	10.394
Q9BTT0;Q5TB20;E9PEA6;Q5TB19;E9PPH5;E9PLC4;Q5TB25;E9PI45;H0YCE2	Q9BTT0;Q5TB20;E9PEA6;Q5TB19;E9PPH5	11;9;6;6;6;5;4;1;1	11;9;6;6;6;5;4;1;1	11;9;6;6;6;5;4;1;1	Acidic leucine-rich nuclear phosphoprotein 32 family member E	ANP32E	>sp|Q9BTT0|AN32E_HUMAN Acidic leucine-rich nuclear phosphoprotein 32 family member E OS=Homo sapiens GN=ANP32E PE=1 SV=1;>tr|Q5TB20|Q5TB20_HUMAN Acidic (Leucine-rich) nuclear phosphoprotein 32 family, member E OS=Homo sapiens GN=ANP32E PE=2 SV=1;>tr|E9PEA6	9	11	11	11	7	11	7	11	7	11	47.8	47.8	47.8	30.692	268	268;220;227;149;114;165;136;105;100	18	67	0	0.84183	0.76362	113.5	60	9.4702	7.0065	184.41	60	9.6218	9.3368	156.15	60	0.65449	0.73874	12.505	16	0.67149	0.72897	7.8391	16	0.99692	0.97709	13.667
P15144;B4DP96;H0YMC1;H0YKT6;H0YLZ8	P15144;B4DP96	32;19;2;1;1	32;19;2;1;1	32;19;2;1;1	Aminopeptidase N	ANPEP	>sp|P15144|AMPN_HUMAN Aminopeptidase N OS=Homo sapiens GN=ANPEP PE=1 SV=4;>tr|B4DP96|B4DP96_HUMAN Uncharacterized protein OS=Homo sapiens GN=ANPEP PE=2 SV=1	5	32	32	32	32	0	32	0	32	0	39	39	39	109.54	967	967;482;122;103;65	74		0	0.7025	0.78805	25.698	65	0.53005	0.5962	39.548	65	0.74352	0.75009	34.098	65	0.7025	0.78805	25.698	65	0.53005	0.5962	39.548	65	0.74352	0.75009	34.098
Q9H6X2;Q9H6X2-2;Q9H6X2-4;Q9H6X2-3	Q9H6X2;Q9H6X2-2;Q9H6X2-4;Q9H6X2-3	4;3;3;3	4;3;3;3	4;3;3;3	Anthrax toxin receptor 1	ANTXR1	>sp|Q9H6X2|ANTR1_HUMAN Anthrax toxin receptor 1 OS=Homo sapiens GN=ANTXR1 PE=1 SV=2;>sp|Q9H6X2-2|ANTR1_HUMAN Isoform 2 of Anthrax toxin receptor 1 OS=Homo sapiens GN=ANTXR1;>sp|Q9H6X2-4|ANTR1_HUMAN Isoform 4 of Anthrax toxin receptor 1 OS=Homo sapiens GN=A	4	4	4	4	4	0	4	0	4	0	8	8	8	62.788	564	564;368;333;297	7		3.4652e-12	0.95563	1.0647	27.846	6	0.85059	0.98346	36.133	6	0.86703	0.91003	9.7204	6	0.95563	1.0647	27.846	6	0.85059	0.98346	36.133	6	0.86703	0.91003	9.7204
P04083;Q5T3N1;Q5T3N0	P04083	28;13;9	28;13;9	28;13;9	Annexin A1	ANXA1	>sp|P04083|ANXA1_HUMAN Annexin A1 OS=Homo sapiens GN=ANXA1 PE=1 SV=2	3	28	28	28	28	18	28	18	28	18	74.3	74.3	74.3	38.714	346	346;204;115	305	75	0	0.71384	0.79654	89.673	207	0.83216	0.86766	104.06	207	1.2105	1.1456	68.837	207	0.68465	0.7692	30.177	153	0.76401	0.81819	33.08	153	1.1496	1.0889	32.538
E7EP43;Q9UJ72	E7EP43;Q9UJ72	8;8	8;8	8;8	Annexin A10	ANXA10	>tr|E7EP43|E7EP43_HUMAN Annexin A10 OS=Homo sapiens GN=ANXA10 PE=4 SV=1;>sp|Q9UJ72|ANX10_HUMAN Annexin A10 OS=Homo sapiens GN=ANXA10 PE=1 SV=3	2	8	8	8	8	0	8	0	8	0	34	34	34	37.256	324	324;324	12		5.2169e-96	0.095491	0.10682	93.707	12	0.13954	0.14716	58.725	10	1.168	1.1931	84.438	10	0.095491	0.10682	93.707	12	0.13954	0.14716	58.725	10	1.168	1.1931	84.438
P50995;B4DVE7;E9PDK5;E9PDS7;H0Y6E1;Q5T0G9;E5RIN3	P50995;B4DVE7;E9PDK5	17;17;17;5;4;1;1	17;17;17;5;4;1;1	16;16;16;5;4;1;0	Annexin A11;Annexin	ANXA11	>sp|P50995|ANX11_HUMAN Annexin A11 OS=Homo sapiens GN=ANXA11 PE=1 SV=1;>tr|B4DVE7|B4DVE7_HUMAN Annexin OS=Homo sapiens GN=ANXA11 PE=2 SV=1;>tr|E9PDK5|E9PDK5_HUMAN Annexin OS=Homo sapiens GN=ANXA11 PE=3 SV=1	7	17	17	16	16	16	16	16	16	15	34.7	34.7	32.9	54.389	505	505;472;412;162;148;204;113	43	66	0	0.86368	0.94686	101.88	77	1.573	1.0485	142.38	77	2.8964	3.0006	124	77	0.83283	0.958	19.198	33	0.83601	0.92372	22.049	33	0.9705	0.99882	18.769
P07355-2;P07355;H0YN42;A6NMY6;H0YMU9;H0YMD0;H0YM50;H0YKS4;B3KRQ1;H0YNP5;H0YMM1;H0YKX9;H0YLV6;H0YKZ7;H0YMW4;H0YL33;H0YN28;H0YKL9;H0YKV8;H0YNA0;H0YMD9;H0YN52;H0YKN4;H0YNB8;H0YLE2	P07355-2;P07355;H0YN42;A6NMY6;H0YMU9;H0YMD0;H0YM50;H0YKS4	42;42;33;31;31;31;27;25;20;20;19;17;17;17;16;16;16;15;13;10;9;8;7;6;2	42;42;33;31;31;31;27;25;20;20;19;17;17;17;16;16;16;15;13;10;9;8;7;6;2	25;25;16;20;14;14;19;8;20;14;2;0;0;0;0;16;16;0;0;10;0;8;0;0;2	Annexin A2;Annexin;Putative annexin A2-like protein	ANXA2;ANXA2P2	>sp|P07355-2|ANXA2_HUMAN Isoform 2 of Annexin A2 OS=Homo sapiens GN=ANXA2;>sp|P07355|ANXA2_HUMAN Annexin A2 OS=Homo sapiens GN=ANXA2 PE=1 SV=2;>tr|H0YN42|H0YN42_HUMAN Annexin (Fragment) OS=Homo sapiens GN=ANXA2 PE=3 SV=1;>sp|A6NMY6|AXA2L_HUMAN Putative ann	25	42	42	25	42	24	42	24	25	16	79.6	79.6	47.1	40.411	357	357;339;256;339;230;227;248;176;181;175;149;134;132;119;146;142;139;110;81;79;65;59;69;47;45	647	85	0	0.97394	1.0963	68.911	476	0.98153	1.0778	61.169	476	0.96847	0.942	34.513	475	0.95414	1.0766	33.329	400	0.95323	1.0456	30.761	400	0.97198	0.9472	33.368
P12429;D6RA82;D6RFG5;D6RCA8;D6RAZ8;D6RFJ9	P12429;D6RA82	21;19;8;5;4;4	21;19;8;5;4;4	21;19;8;5;4;4	Annexin A3;Annexin	ANXA3	>sp|P12429|ANXA3_HUMAN Annexin A3 OS=Homo sapiens GN=ANXA3 PE=1 SV=3;>tr|D6RA82|D6RA82_HUMAN Annexin OS=Homo sapiens GN=ANXA3 PE=3 SV=1	6	21	21	21	21	4	21	4	21	4	71.5	71.5	71.5	36.375	323	323;284;154;134;104;55	36	5	0	0.8246	0.93664	42.072	33	0.89468	1.0086	59.81	33	1.112	1.0904	19.673	33	0.82291	0.92391	12.809	30	0.891	1.0081	13.398	30	1.0987	1.0812	8.1021
P09525;Q6P452	P09525;Q6P452	24;22	24;22	5;3	Annexin A4;Annexin	ANXA4	>sp|P09525|ANXA4_HUMAN Annexin A4 OS=Homo sapiens GN=ANXA4 PE=1 SV=4;>tr|Q6P452|Q6P452_HUMAN Annexin OS=Homo sapiens GN=ANXA4 PE=2 SV=1	2	24	24	5	24	15	24	15	5	2	68.3	68.3	20.7	35.882	319	319;299	86	51	0	0.5398	0.60078	98.801	89	0.54576	0.60224	156.84	89	1.1458	1.0979	116.53	89	0.50643	0.5804	31.378	54	0.51546	0.58234	59.46	54	1.0301	1.0473	65.516
B4DDF9	B4DDF9	20	1	1	Annexin	ANXA4	>tr|B4DDF9|B4DDF9_HUMAN Annexin OS=Homo sapiens GN=ANXA4 PE=2 SV=1	1	20	1	1	20	13	1	0	1	0	69.6	5.5	5.5	27.062	237	237	2		0	0.37735	0.42489	11.052	2	0.40778	0.46463	4.6107	2	1.0641	1.0882	17.004	2	0.37735	0.42489	11.052	2	0.40778	0.46463	4.6107	2	1.0641	1.0882	17.004
P08758;D6RBL5;E7ENQ5;D6RBE9;E9PHT9;D6RCN3	P08758;D6RBL5;E7ENQ5;D6RBE9	25;22;20;15;11;1	25;22;20;15;11;1	25;22;20;15;11;1	Annexin A5;Annexin	ANXA5	>sp|P08758|ANXA5_HUMAN Annexin A5 OS=Homo sapiens GN=ANXA5 PE=1 SV=2;>tr|D6RBL5|D6RBL5_HUMAN Annexin OS=Homo sapiens GN=ANXA5 PE=3 SV=1;>tr|E7ENQ5|E7ENQ5_HUMAN Annexin OS=Homo sapiens GN=ANXA5 PE=3 SV=1;>tr|D6RBE9|D6RBE9_HUMAN Annexin OS=Homo sapiens GN=AN	6	25	25	25	25	16	25	16	25	16	72.5	72.5	72.5	35.936	320	320;260;276;220;163;35	134	57	0	0.63256	0.726	104.14	122	0.61496	0.67444	131.15	122	1.0047	0.9625	75.317	122	0.63247	0.72645	31.157	91	0.59539	0.65573	34.657	91	0.95844	0.93405	18.129
A6NN80;E5RK69	A6NN80;E5RK69	32;21	32;21	1;1	Annexin	ANXA6	>tr|A6NN80|A6NN80_HUMAN Annexin OS=Homo sapiens GN=ANXA6 PE=3 SV=3;>tr|E5RK69|E5RK69_HUMAN Annexin OS=Homo sapiens GN=ANXA6 PE=3 SV=1	2	32	32	1	32	2	32	2	1	0	58.2	58.2	2.1	75.276	667	667;460	53	2	0	0.58791	0.6548	22.852	46	0.53004	0.56548	27.242	46	0.90968	0.91043	31.474	46	0.58791	0.6548	22.852	46	0.53004	0.56548	27.242	46	0.90968	0.91043	31.474
P08133;E9PGK1;B7Z582;E7EMC6;E5RK63;E5RFF0;E5RJF5;E5RI05;E5RJR0;E5RIU8;H0YC77	P08133;E9PGK1;B7Z582;E7EMC6	32;31;26;16;7;6;6;5;4;4;2	1;1;1;1;0;0;0;0;0;0;0	1;1;1;1;0;0;0;0;0;0;0	Annexin A6;Annexin	ANXA6	>sp|P08133|ANXA6_HUMAN Annexin A6 OS=Homo sapiens GN=ANXA6 PE=1 SV=3;>tr|E9PGK1|E9PGK1_HUMAN Annexin OS=Homo sapiens GN=ANXA6 PE=3 SV=1;>tr|B7Z582|B7Z582_HUMAN Annexin OS=Homo sapiens GN=ANXA6 PE=2 SV=1;>tr|E7EMC6|E7EMC6_HUMAN Annexin OS=Homo sapiens GN=AN	11	32	1	1	32	2	1	0	1	0	59.4	3.9	3.9	75.872	673	673;641;547;330;150;156;130;129;110;94;91	1		0	NaN	NaN	NaN	0	NaN	NaN	NaN	0	NaN	NaN	NaN	0	NaN	NaN	NaN	0	NaN	NaN	NaN	0	NaN	NaN	NaN
P20073;P20073-2;B4DHY4;B4DT77	P20073;P20073-2;B4DHY4;B4DT77	15;15;15;15	15;15;15;15	15;15;15;15	Annexin A7;Annexin	ANXA7	>sp|P20073|ANXA7_HUMAN Annexin A7 OS=Homo sapiens GN=ANXA7 PE=1 SV=3;>sp|P20073-2|ANXA7_HUMAN Isoform 2 of Annexin A7 OS=Homo sapiens GN=ANXA7;>tr|B4DHY4|B4DHY4_HUMAN Annexin OS=Homo sapiens GN=ANXA7 PE=2 SV=1;>tr|B4DT77|B4DT77_HUMAN Annexin OS=Homo sapien	4	15	15	15	15	5	15	5	15	5	27.9	27.9	27.9	52.739	488	488;466;434;336	41	8	0	0.89005	1.0478	78.126	31	0.9129	1.0325	51.018	31	0.9815	1.0147	75.165	31	0.90778	1.0573	41.091	27	0.90329	1.0325	43.035	27	0.97643	1.0026	17.12
P13928;Q5T2P8;Q5VTM3;F5GX16;Q5T2P7;B4DTC9;F5H7X5	P13928;Q5T2P8;Q5VTM3;F5GX16;Q5T2P7	11;10;8;8;7;3;2	11;10;8;8;7;3;2	1;1;1;0;1;0;0	Annexin A8;Annexin A8-like protein 1;Annexin	ANXA8;ANXA8L1;ANXA8L2	>sp|P13928|ANXA8_HUMAN Annexin A8 OS=Homo sapiens GN=ANXA8 PE=1 SV=3;>sp|Q5T2P8|AXA81_HUMAN Annexin A8-like protein 1 OS=Homo sapiens GN=ANXA8L1 PE=2 SV=1;>tr|Q5VTM3|Q5VTM3_HUMAN Annexin OS=Homo sapiens GN=ANXA8 PE=3 SV=1;>tr|F5GX16|F5GX16_HUMAN Annexin OS	7	11	11	1	11	0	11	0	1	0	44.3	44.3	7.6	36.881	327	327;327;276;265;276;141;141	16		1.1175e-127	0.39742	0.44733	25.942	10	0.379	0.41561	34.611	10	0.8947	0.90722	19.954	9	0.39742	0.44733	25.942	10	0.379	0.41561	34.611	10	0.8947	0.90722	19.954
Q5VT79;Q5VT79-2;E7EVD9	Q5VT79;Q5VT79-2	11;8;4	1;1;1	1;1;1	Annexin A8-like protein 2	ANXA8L2	>sp|Q5VT79|AXA82_HUMAN Annexin A8-like protein 2 OS=Homo sapiens GN=ANXA8L2 PE=2 SV=1;>sp|Q5VT79-2|AXA82_HUMAN Isoform 2 of Annexin A8-like protein 2 OS=Homo sapiens GN=ANXA8L2	3	11	1	1	11	0	1	0	1	0	40.1	3.4	3.4	36.865	327	327;276;141	1		3.152e-97	NaN	NaN	NaN	1	NaN	NaN	NaN	1	NaN	NaN	NaN	1	NaN	NaN	NaN	1	NaN	NaN	NaN	1	NaN	NaN	NaN
Q10567;Q10567-2;C9J1E7	Q10567;Q10567-2;C9J1E7	34;34;24	1;1;0	1;1;0	AP-1 complex subunit beta-1	AP1B1	>sp|Q10567|AP1B1_HUMAN AP-1 complex subunit beta-1 OS=Homo sapiens GN=AP1B1 PE=1 SV=2;>sp|Q10567-2|AP1B1_HUMAN Isoform B of AP-1 complex subunit beta-1 OS=Homo sapiens GN=AP1B1;>tr|C9J1E7|C9J1E7_HUMAN AP-1 complex subunit beta-1 (Fragment) OS=Homo sapiens	3	34	1	1	34	0	1	0	1	0	44.5	1.7	1.7	104.64	949	949;942;578	4		0	0.5789	0.63828	16.005	3	0.82848	0.91382	26.734	3	1.509	1.4311	39.509	3	0.5789	0.63828	16.005	3	0.82848	0.91382	26.734	3	1.509	1.4311	39.509
Q10567-3;F8WDL0	Q10567-3;F8WDL0	34;33	17;16	1;1		AP1B1	>sp|Q10567-3|AP1B1_HUMAN Isoform C of AP-1 complex subunit beta-1 OS=Homo sapiens GN=AP1B1;>tr|F8WDL0|F8WDL0_HUMAN AP-1 complex subunit beta-1 OS=Homo sapiens GN=AP1B1 PE=4 SV=1	2	34	17	1	34	0	17	0	1	0	44.6	28.9	1.4	103.56	939	939;919	39		0	0.75943	0.83571	21.708	34	0.80721	0.90351	41.354	35	1.049	1.0085	44.968	34	0.75943	0.83571	21.708	34	0.80721	0.90351	41.354	35	1.049	1.0085	44.968
B3KXW5;O43747-2;O43747;E7EUH1;F5GZV5;H3BNR4;H3BUN9;H3BR36;B4DGE1;H3BN71;H3BRM7;B3KNW1;H3BV30;H3BS13	B3KXW5;O43747-2;O43747;E7EUH1;F5GZV5	24;24;24;21;15;8;7;7;4;4;4;2;1;1	24;24;24;21;15;8;7;7;4;4;4;2;1;1	20;20;20;17;14;8;7;7;4;4;4;2;1;1	AP-1 complex subunit gamma-1	AP1G1	>tr|B3KXW5|B3KXW5_HUMAN AP-1 complex subunit gamma-1 OS=Homo sapiens GN=AP1G1 PE=2 SV=1;>sp|O43747-2|AP1G1_HUMAN Isoform 2 of AP-1 complex subunit gamma-1 OS=Homo sapiens GN=AP1G1;>sp|O43747|AP1G1_HUMAN AP-1 complex subunit gamma-1 OS=Homo sapiens GN=AP1G1	14	24	24	20	24	3	24	3	20	3	37.3	37.3	30.3	94.139	845	845;825;822;565;348;236;208;187;176;145;140;247;92;85	40	4	0	0.80423	0.91269	23.247	39	0.84571	0.9073	32.617	39	1.066	1.0417	29.951	39	0.80423	0.9198	22.959	37	0.84948	0.91101	30.52	37	1.066	1.0417	28.197
O75843;Q86V28;B4E3E1;H0YJ08;G3V532;H0YJ47;G3V3Z2;G3V2V9	O75843;Q86V28;B4E3E1	13;10;9;4;3;2;2;1	13;10;9;4;3;2;2;1	13;10;9;4;3;2;2;1	AP-1 complex subunit gamma-like 2	AP1G2	>sp|O75843|AP1G2_HUMAN AP-1 complex subunit gamma-like 2 OS=Homo sapiens GN=AP1G2 PE=1 SV=1;>tr|Q86V28|Q86V28_HUMAN AP-1 complex subunit gamma-like 2 OS=Homo sapiens GN=AP1G2 PE=2 SV=1;>tr|B4E3E1|B4E3E1_HUMAN AP-1 complex subunit gamma-like 2 OS=Homo sapie	8	13	13	13	12	1	12	1	12	1	18.7	18.7	18.7	87.116	785	785;640;554;143;200;197;137;68	15	1	1.1101e-32	0.48522	0.5478	52.192	12	0.42905	0.48994	44.576	12	0.8511	0.8961	24.385	12	0.48522	0.5478	52.192	12	0.42905	0.48994	44.576	12	0.8511	0.8961	24.385
Q9BXS5-2;Q9BXS5;E7ENJ6;B4DDG7;Q9Y6Q5-2;Q9Y6Q5	Q9BXS5-2;Q9BXS5;E7ENJ6;B4DDG7	18;18;16;15;4;4	18;18;16;15;4;4	18;18;16;15;4;4	AP-1 complex subunit mu-1	AP1M1	>sp|Q9BXS5-2|AP1M1_HUMAN Isoform 2 of AP-1 complex subunit mu-1 OS=Homo sapiens GN=AP1M1;>sp|Q9BXS5|AP1M1_HUMAN AP-1 complex subunit mu-1 OS=Homo sapiens GN=AP1M1 PE=1 SV=3;>tr|E7ENJ6|E7ENJ6_HUMAN AP-1 complex subunit mu-1 OS=Homo sapiens GN=AP1M1 PE=4 SV=	6	18	18	18	16	14	16	14	16	14	54.3	54.3	54.3	49.84	435	435;423;370;351;425;423	22	17	1.9342e-258	0.78238	0.89654	58.301	34	0.83901	0.91875	47.527	33	1.0448	1.0227	36.698	34	0.78057	0.91783	50.876	19	0.85626	0.94521	28.613	18	1.0498	1.0228	47.699
H7C1E4;P61966;P61966-2	H7C1E4;P61966;P61966-2	6;6;4	6;6;4	5;5;3	AP-1 complex subunit sigma-1A	AP1S1	>tr|H7C1E4|H7C1E4_HUMAN AP-1 complex subunit sigma-1A (Fragment) OS=Homo sapiens GN=AP1S1 PE=4 SV=1;>sp|P61966|AP1S1_HUMAN AP-1 complex subunit sigma-1A OS=Homo sapiens GN=AP1S1 PE=1 SV=1;>sp|P61966-2|AP1S1_HUMAN Isoform 2 of AP-1 complex subunit sigma-1A	3	6	6	5	6	1	6	1	5	1	35.1	35.1	30.9	22.065	191	191;158;133	10	2	4.2888e-56	0.78682	0.92237	18.104	10	0.79589	0.91963	25.535	10	1.0073	1.0326	38.766	10	0.78682	0.92237	18.104	10	0.79589	0.91963	25.535	10	1.0073	1.0326	38.766
P56377;B4DSU4;B7Z3M9;A6NH01;E9PE78;H0Y673;H7BZG6	P56377;B4DSU4;B7Z3M9;A6NH01;E9PE78;H0Y673;H7BZG6	4;3;3;3;3;3;3	3;2;2;2;2;2;2	3;2;2;2;2;2;2	AP-1 complex subunit sigma-2	AP1S2	>sp|P56377|AP1S2_HUMAN AP-1 complex subunit sigma-2 OS=Homo sapiens GN=AP1S2 PE=1 SV=1;>tr|B4DSU4|B4DSU4_HUMAN AP-1 complex subunit sigma-2 OS=Homo sapiens GN=AP1S2 PE=2 SV=1;>tr|B7Z3M9|B7Z3M9_HUMAN AP-1 complex subunit sigma-2 OS=Homo sapiens GN=AP1S2 PE=	7	4	3	3	4	0	3	0	3	0	26.1	21	21	18.615	157	157;202;195;160;153;153;146	3		1.9155e-16	0.59548	0.69995	17.176	3	0.49804	0.58178	11.685	3	0.85976	0.88484	10.019	3	0.59548	0.69995	17.176	3	0.49804	0.58178	11.685	3	0.85976	0.88484	10.019
Q96PC3-2;Q96PC3;Q96PC3-4;B8ZZZ1;Q96PC3-3;G5E966;F8W8K9	Q96PC3-2;Q96PC3;Q96PC3-4;B8ZZZ1;Q96PC3-3;G5E966;F8W8K9	2;2;2;2;2;2;2	2;2;2;2;2;2;2	2;2;2;2;2;2;2	AP-1 complex subunit sigma-3	AP1S3	>sp|Q96PC3-2|AP1S3_HUMAN Isoform 2 of AP-1 complex subunit sigma-3 OS=Homo sapiens GN=AP1S3;>sp|Q96PC3|AP1S3_HUMAN AP-1 complex subunit sigma-3 OS=Homo sapiens GN=AP1S3 PE=2 SV=1;>sp|Q96PC3-4|AP1S3_HUMAN Isoform 4 of AP-1 complex subunit sigma-3 OS=Homo sa	7	2	2	2	2	0	2	0	2	0	10.4	10.4	10.4	19.444	164	164;154;154;137;104;81;63	2		8.0914e-06	1.2676	1.4956	9.9019	2	1.41	1.5766	6.1742	2	1.1458	1.1096	17.054	2	1.2676	1.4956	9.9019	2	1.41	1.5766	6.1742	2	1.1458	1.1096	17.054
O95782;O95782-2	O95782;O95782-2	37;37	30;30	30;30	AP-2 complex subunit alpha-1	AP2A1	>sp|O95782|AP2A1_HUMAN AP-2 complex subunit alpha-1 OS=Homo sapiens GN=AP2A1 PE=1 SV=3;>sp|O95782-2|AP2A1_HUMAN Isoform B of AP-2 complex subunit alpha-1 OS=Homo sapiens GN=AP2A1	2	37	30	30	37	0	30	0	30	0	51.4	42	42	107.54	977	977;955	52		0	0.62866	0.70707	21.16	47	0.63041	0.70463	20.828	47	0.98824	0.9797	25.056	47	0.62866	0.70707	21.16	47	0.63041	0.70463	20.828	47	0.98824	0.9797	25.056
O94973;E7ESQ4;E9PJJ7;E9PBJ2;E7EVC3;E9PR62;E9PNC4;H0YEG0;H0YDE9;E9PQP4;E9PPY8	O94973;E7ESQ4;E9PJJ7	38;24;24;13;12;11;6;5;4;3;1	38;24;24;13;12;11;6;5;4;3;1	1;0;0;1;1;1;1;0;0;0;0	AP-2 complex subunit alpha-2	AP2A2	>sp|O94973|AP2A2_HUMAN AP-2 complex subunit alpha-2 OS=Homo sapiens GN=AP2A2 PE=1 SV=2;>tr|E7ESQ4|E7ESQ4_HUMAN AP-2 complex subunit alpha-2 OS=Homo sapiens GN=AP2A2 PE=4 SV=2;>tr|E9PJJ7|E9PJJ7_HUMAN AP-2 complex subunit alpha-2 OS=Homo sapiens GN=AP2A2 PE=	11	38	38	1	38	0	38	0	1	0	56.2	56.2	1.4	103.96	939	939;679;676;467;353;378;125;185;185;90;138	62		0	0.81503	0.91181	30.393	56	0.82136	0.89713	26.944	56	1.0002	0.97868	23.722	56	0.81503	0.91181	30.393	56	0.82136	0.89713	26.944	56	1.0002	0.97868	23.722
O94973-2;C9J1S3;O94973-3	O94973-2;C9J1S3;O94973-3	38;29;29	1;1;1	1;1;1		AP2A2	>sp|O94973-2|AP2A2_HUMAN Isoform 2 of AP-2 complex subunit alpha-2 OS=Homo sapiens GN=AP2A2;>tr|C9J1S3|C9J1S3_HUMAN AP-2 complex subunit alpha-2 OS=Homo sapiens GN=AP2A2 PE=4 SV=2;>sp|O94973-3|AP2A2_HUMAN Isoform 3 of AP-2 complex subunit alpha-2 OS=Homo s	3	38	1	1	38	0	1	0	1	0	56.3	1.5	1.5	104.09	940	940;656;656	1		0	NaN	NaN	NaN	1	NaN	NaN	NaN	1	NaN	NaN	NaN	1	NaN	NaN	NaN	1	NaN	NaN	NaN	1	NaN	NaN	NaN
P63010-2;P63010;Q7Z451;F5GYG9;H7C034	P63010-2;P63010;Q7Z451;F5GYG9	45;45;39;28;2	45;45;39;28;2	28;28;24;20;0	AP-2 complex subunit beta	AP2B1	>sp|P63010-2|AP2B1_HUMAN Isoform 2 of AP-2 complex subunit beta OS=Homo sapiens GN=AP2B1;>sp|P63010|AP2B1_HUMAN AP-2 complex subunit beta OS=Homo sapiens GN=AP2B1 PE=1 SV=1;>tr|Q7Z451|Q7Z451_HUMAN AP-2 complex subunit beta OS=Homo sapiens GN=AP2B1 PE=2 SV=	5	45	45	28	45	0	45	0	28	0	57.6	57.6	42.1	105.69	951	951;937;880;688;173	123		0	0.74353	0.83099	31.493	107	0.79162	0.85511	18.896	107	1.0635	1.0334	31.858	107	0.74353	0.83099	31.493	107	0.79162	0.85511	18.896	107	1.0635	1.0334	31.858
E9PFW3;Q96CW1;Q96CW1-2;F5H0H0;B4DJB1;C9JJ47;C9JGT8;C9JTK4;C9JPV8;C9JJD3;H7C4C3	E9PFW3;Q96CW1;Q96CW1-2;F5H0H0;B4DJB1;C9JJ47	12;12;12;11;10;7;4;4;3;3;2	12;12;12;11;10;7;4;4;3;3;2	12;12;12;11;10;7;4;4;3;3;2	AP-2 complex subunit mu	AP2M1	>tr|E9PFW3|E9PFW3_HUMAN AP-2 complex subunit mu OS=Homo sapiens GN=AP2M1 PE=4 SV=1;>sp|Q96CW1|AP2M1_HUMAN AP-2 complex subunit mu OS=Homo sapiens GN=AP2M1 PE=1 SV=2;>sp|Q96CW1-2|AP2M1_HUMAN Isoform 2 of AP-2 complex subunit mu OS=Homo sapiens GN=AP2M1;>tr|	11	12	12	12	12	12	12	12	12	12	32	32	32	52.303	460	460;435;433;420;375;252;195;160;136;113;122	24	18	1.0885e-204	0.72012	0.82832	42.894	35	0.75657	0.81509	21.709	35	1.0352	0.95228	45.106	35	0.73015	0.86066	51.045	20	0.75748	0.83669	27.071	20	1.0167	0.97242	56.316
P53680;P53680-2	P53680;P53680-2	4;3	4;3	4;3	AP-2 complex subunit sigma	AP2S1	>sp|P53680|AP2S1_HUMAN AP-2 complex subunit sigma OS=Homo sapiens GN=AP2S1 PE=1 SV=2;>sp|P53680-2|AP2S1_HUMAN Isoform 2 of AP-2 complex subunit sigma OS=Homo sapiens GN=AP2S1	2	4	4	4	4	2	4	2	4	2	27.5	27.5	27.5	17.018	142	142;104	10	6	9.2132e-12	0.8831	1.0192	78.889	16	0.85297	0.93465	101.48	16	0.93406	0.929	111.53	16	0.83489	0.96095	11.963	10	0.78007	0.88772	14.685	10	0.91767	0.90307	9.483
O00203;E5RJ68;F5GXG9;F5H093;B7ZKS0;Q13367;B7ZKR7;F5GWU4;H0YBD0;F5GYB0	O00203;E5RJ68;F5GXG9;F5H093	32;32;26;20;8;8;6;3;2;2	32;32;26;20;8;8;6;3;2;2	32;32;26;20;8;8;6;3;2;2	AP-3 complex subunit beta-1	AP3B1	>sp|O00203|AP3B1_HUMAN AP-3 complex subunit beta-1 OS=Homo sapiens GN=AP3B1 PE=1 SV=3;>tr|E5RJ68|E5RJ68_HUMAN AP-3 complex subunit beta-1 OS=Homo sapiens GN=AP3B1 PE=4 SV=1;>tr|F5GXG9|F5GXG9_HUMAN AP-3 complex subunit beta-1 OS=Homo sapiens GN=AP3B1 PE=4 S	10	32	32	32	32	1	32	1	32	1	33.1	33.1	33.1	121.32	1094	1094;1045;800;565;1101;1082;1050;193;154;141	44	1	2.2514e-285	0.82029	0.93552	44.691	37	0.81818	0.95424	40.522	37	1.0276	1.0278	20.465	37	0.83134	0.9356	44.005	36	0.81975	0.95431	39.561	36	1.0264	1.0269	20.731
O14617-5;O14617;O14617-4;G5E988;O14617-2;E7EMM2;O14617-3	O14617-5;O14617;O14617-4;G5E988;O14617-2;E7EMM2;O14617-3	36;36;35;30;30;27;27	36;36;35;30;30;27;27	36;36;35;30;30;27;27	AP-3 complex subunit delta-1	AP3D1	>sp|O14617-5|AP3D1_HUMAN Isoform 5 of AP-3 complex subunit delta-1 OS=Homo sapiens GN=AP3D1;>sp|O14617|AP3D1_HUMAN AP-3 complex subunit delta-1 OS=Homo sapiens GN=AP3D1 PE=1 SV=1;>sp|O14617-4|AP3D1_HUMAN Isoform 4 of AP-3 complex subunit delta-1 OS=Homo sa	7	36	36	36	36	14	36	14	36	14	38.4	38.4	38.4	136.65	1215	1215;1153;1021;1112;1112;984;984	58	16	0	0.7821	0.87638	22.461	69	0.84773	0.88312	41.507	68	1.0608	1.0404	22.788	69	0.78519	0.88595	15.986	56	0.82502	0.91256	22.596	55	1.0526	1.0447	22.915
Q9Y2T2;H0YBM0	Q9Y2T2	8;1	8;1	6;0	AP-3 complex subunit mu-1	AP3M1	>sp|Q9Y2T2|AP3M1_HUMAN AP-3 complex subunit mu-1 OS=Homo sapiens GN=AP3M1 PE=1 SV=1	2	8	8	6	8	8	8	8	6	6	25.8	25.8	21.1	46.939	418	418;48	10	20	1.1822e-157	0.85378	0.99782	40.534	21	0.98751	1.0462	94.262	21	1.207	1.0642	66.526	21	0.81498	0.9615	17.573	10	0.91432	0.99559	7.3242	10	1.1024	1.0391	23.004
P53677;E5RJ52;Q7Z472;E7ER80;H0YBA0;H0YAY4	P53677;E5RJ52;Q7Z472;E7ER80;H0YBA0	4;4;2;2;2;1	2;2;1;1;1;1	2;2;1;1;1;1	AP-3 complex subunit mu-2	AP3M2	>sp|P53677|AP3M2_HUMAN AP-3 complex subunit mu-2 OS=Homo sapiens GN=AP3M2 PE=1 SV=1;>tr|E5RJ52|E5RJ52_HUMAN AP-3 complex subunit mu-2 (Fragment) OS=Homo sapiens GN=AP3M2 PE=4 SV=1;>tr|Q7Z472|Q7Z472_HUMAN AP-3 complex subunit mu-2 OS=Homo sapiens GN=AP3M2 P	6	4	2	2	4	2	2	0	2	0	12.7	7.9	7.9	46.977	418	418;287;273;268;131;97	2		8.0444e-26	NaN	NaN	NaN	1	NaN	NaN	NaN	1	NaN	NaN	NaN	1	NaN	NaN	NaN	1	NaN	NaN	NaN	1	NaN	NaN	NaN
Q92572;F5H459	Q92572;F5H459	8;6	8;6	8;6	AP-3 complex subunit sigma-1	AP3S1	>sp|Q92572|AP3S1_HUMAN AP-3 complex subunit sigma-1 OS=Homo sapiens GN=AP3S1 PE=1 SV=1;>tr|F5H459|F5H459_HUMAN AP-3 complex subunit sigma-1 OS=Homo sapiens GN=AP3S1 PE=4 SV=1	2	8	8	8	8	0	8	0	8	0	38.9	38.9	38.9	21.732	193	193;162	12		4.6536e-41	0.77178	0.90109	27.542	12	0.78767	0.90814	13.969	12	1.0173	0.98496	14.341	12	0.77178	0.90109	27.542	12	0.78767	0.90814	13.969	12	1.0173	0.98496	14.341
H0YLI7;P59780;H0YN38;H0YLX6;B4DGQ3	H0YLI7;P59780;H0YN38;H0YLX6;B4DGQ3	6;6;3;3;3	1;1;1;1;1	1;1;1;1;1	AP-3 complex subunit sigma-2	AP3S2;C15orf38-AP3S2	>tr|H0YLI7|H0YLI7_HUMAN AP-3 complex subunit sigma-2 OS=Homo sapiens GN=AP3S2 PE=4 SV=1;>sp|P59780|AP3S2_HUMAN AP-3 complex subunit sigma-2 OS=Homo sapiens GN=AP3S2 PE=2 SV=1;>tr|H0YN38|H0YN38_HUMAN Protein C15orf38-AP3S2 OS=Homo sapiens GN=C15orf38-AP3S2	5	6	1	1	6	0	1	0	1	0	32.2	5.4	5.4	23.398	205	205;193;156;136;124	1		4.4183e-19	NaN	NaN	NaN	1	NaN	NaN	NaN	1	NaN	NaN	NaN	1	NaN	NaN	NaN	1	NaN	NaN	NaN	1	NaN	NaN	NaN
Q9UPM8;H0YKX4;H0YL95;H0YK95;H0YK94	Q9UPM8;H0YKX4	9;7;4;4;2	9;7;4;4;2	9;7;4;4;2	AP-4 complex subunit epsilon-1	AP4E1	>sp|Q9UPM8|AP4E1_HUMAN AP-4 complex subunit epsilon-1 OS=Homo sapiens GN=AP4E1 PE=1 SV=2;>tr|H0YKX4|H0YKX4_HUMAN AP-4 complex subunit epsilon-1 OS=Homo sapiens GN=AP4E1 PE=4 SV=1	5	9	9	9	9	0	9	0	9	0	9.6	9.6	9.6	127.29	1137	1137;1062;368;321;218	13		5.4627e-26	0.87273	0.9978	35.279	10	0.91702	1.0135	24.682	10	1.1595	1.1231	25.651	10	0.87273	0.9978	35.279	10	0.91702	1.0135	24.682	10	1.1595	1.1231	25.651
C9JC87;O00189;C9IZL5;C9JWL4;C9JMG3;H7C0A0;H7BZV3;F8WCR6;H0Y6K1	C9JC87;O00189;C9IZL5;C9JWL4;C9JMG3;H7C0A0	5;5;5;4;3;3;2;1;1	5;5;5;4;3;3;2;1;1	5;5;5;4;3;3;2;1;1	AP-4 complex subunit mu-1	AP4M1	>tr|C9JC87|C9JC87_HUMAN AP-4 complex subunit mu-1 OS=Homo sapiens GN=AP4M1 PE=4 SV=1;>sp|O00189|AP4M1_HUMAN AP-4 complex subunit mu-1 OS=Homo sapiens GN=AP4M1 PE=1 SV=2;>tr|C9IZL5|C9IZL5_HUMAN AP-4 complex subunit mu-1 OS=Homo sapiens GN=AP4M1 PE=4 SV=1;>t	9	5	5	5	5	2	5	2	5	2	13.7	13.7	13.7	50.69	460	460;453;325;311;266;138;160;218;193	6	2	5.3693e-23	0.83684	0.95581	151.02	7	0.87799	0.96265	40.654	7	0.9531	0.98857	122.51	7	0.78451	0.9134	175.49	5	0.7155	0.86194	49.728	5	0.9531	0.98857	136.3
Q9Y587-2;Q86U36;Q9Y587;G3V2N8;G3V3X7;G3V5J6;G3V4P7;H0YJI3	Q9Y587-2;Q86U36;Q9Y587;G3V2N8;G3V3X7;G3V5J6;G3V4P7;H0YJI3	2;2;2;2;2;2;2;1	2;2;2;2;2;2;2;1	2;2;2;2;2;2;2;1	AP-4 complex subunit sigma-1	AP4S1	>sp|Q9Y587-2|AP4S1_HUMAN Isoform 2 of AP-4 complex subunit sigma-1 OS=Homo sapiens GN=AP4S1;>tr|Q86U36|Q86U36_HUMAN AP-4 complex subunit sigma-1 OS=Homo sapiens GN=AP4S1 PE=2 SV=1;>sp|Q9Y587|AP4S1_HUMAN AP-4 complex subunit sigma-1 OS=Homo sapiens GN=AP4S1	8	2	2	2	2	0	2	0	2	0	11.3	11.3	11.3	18.564	159	159;149;144;135;133;102;98;83	2		2.0098e-07	0.77234	0.90199	12.445	2	0.85239	0.92713	2.936	2	1.1372	1.0351	13.74	2	0.77234	0.90199	12.445	2	0.85239	0.92713	2.936	2	1.1372	1.0351	13.74
Q9NUS5;A2A2L4;Q5JX74	Q9NUS5	5;2;2	5;2;2	5;2;2	AP-5 complex subunit sigma-1	AP5S1	>sp|Q9NUS5|AP5S1_HUMAN AP-5 complex subunit sigma-1 OS=Homo sapiens GN=AP5S1 PE=1 SV=1	3	5	5	5	5	0	5	0	5	0	41	41	41	22.522	200	200;86;59	5		6.4205e-32	0.69647	0.80398	41.392	5	0.6028	0.64833	7.6145	5	0.87579	0.88795	45.576	5	0.69647	0.80398	41.392	5	0.6028	0.64833	7.6145	5	0.87579	0.88795	45.576
O43299;O43299-2;O43299-3	O43299;O43299-2	3;2;1	3;2;1	3;2;1	AP-5 complex subunit zeta-1	AP5Z1	>sp|O43299|AP5Z1_HUMAN AP-5 complex subunit zeta-1 OS=Homo sapiens GN=AP5Z1 PE=1 SV=2;>sp|O43299-2|AP5Z1_HUMAN Isoform 2 of AP-5 complex subunit zeta-1 OS=Homo sapiens GN=AP5Z1	3	3	3	3	3	0	3	0	3	0	5.3	5.3	5.3	88.604	807	807;613;446	5		4.1408e-12	0.86555	0.98083	20.043	3	0.73288	0.77952	6.1557	3	0.88669	0.94002	19.601	3	0.86555	0.98083	20.043	3	0.73288	0.77952	6.1557	3	0.88669	0.94002	19.601
O14727;O14727-2;O14727-4;O14727-3;O14727-5;C9JLV4;O14727-6	O14727;O14727-2;O14727-4;O14727-3;O14727-5;C9JLV4;O14727-6	9;9;9;9;9;9;5	9;9;9;9;9;9;5	9;9;9;9;9;9;5	Apoptotic protease-activating factor 1	APAF1	>sp|O14727|APAF_HUMAN Apoptotic protease-activating factor 1 OS=Homo sapiens GN=APAF1 PE=1 SV=2;>sp|O14727-2|APAF_HUMAN Isoform 2 of Apoptotic protease-activating factor 1 OS=Homo sapiens GN=APAF1;>sp|O14727-4|APAF_HUMAN Isoform 4 of Apoptotic protease-act	7	9	9	9	9	0	9	0	9	0	7.7	7.7	7.7	141.84	1248	1248;1237;1205;1194;1171;1163;338	11		1.7429e-26	0.87245	1.0049	39.767	9	0.76429	0.86786	15.859	9	0.74356	0.7841	25.821	9	0.87245	1.0049	39.767	9	0.76429	0.86786	15.859	9	0.74356	0.7841	25.821
O00213;O00213-2;F5GZB6;B7Z2Y0;F5H1C5;F5H0V5	O00213;O00213-2;F5GZB6;B7Z2Y0;F5H1C5;F5H0V5	2;2;2;2;2;2	2;2;2;2;2;2	2;2;2;2;2;2	Amyloid beta A4 precursor protein-binding family B member 1	APBB1	>sp|O00213|APBB1_HUMAN Amyloid beta A4 precursor protein-binding family B member 1 OS=Homo sapiens GN=APBB1 PE=1 SV=2;>sp|O00213-2|APBB1_HUMAN Isoform 2 of Amyloid beta A4 precursor protein-binding family B member 1 OS=Homo sapiens GN=APBB1;>tr|F5GZB6|F5GZ	6	2	2	2	1	2	1	2	1	2	4.5	4.5	4.5	77.243	710	710;708;559;488;475;451	1	2	1.8034e-06	0.4008	0.4187	81.887	2	0.75154	0.6169	53.017	2	1.8751	1.742	157.31	2	NaN	NaN	NaN	1	NaN	NaN	NaN	1	NaN	NaN	NaN
P25054;P25054-2;E9PFT7;B7Z2B6;O95996;O95996-3;B5MDS5;O95996-2;E7EMH9;D6RFL6	P25054;P25054-2;E9PFT7	11;11;6;4;1;1;1;1;1;1	11;11;6;4;1;1;1;1;1;1	11;11;6;4;1;1;1;1;1;1	Adenomatous polyposis coli protein	APC	>sp|P25054|APC_HUMAN Adenomatous polyposis coli protein OS=Homo sapiens GN=APC PE=1 SV=2;>sp|P25054-2|APC_HUMAN Isoform Short of Adenomatous polyposis coli protein OS=Homo sapiens GN=APC;>tr|E9PFT7|E9PFT7_HUMAN Adenomatous polyposis coli protein (Fragment)	10	11	11	11	11	0	11	0	11	0	5.2	5.2	5.2	311.64	2843	2843;2742;1305;1135;2303;2302;2029;2029;287;118	16		1.818e-29	0.82294	0.97683	57.226	9	1.1267	1.2544	35.264	9	1.1534	1.1313	81.129	9	0.82294	0.97683	57.226	9	1.1267	1.2544	35.264	9	1.1534	1.1313	81.129
C9JIF9;P13798;H7C1U0;H7C393;C9JLK2;F8WEH5	C9JIF9;P13798;H7C1U0;H7C393	14;14;8;8;6;2	14;14;8;8;6;2	14;14;8;8;6;2	Acylamino-acid-releasing enzyme	APEH	>tr|C9JIF9|C9JIF9_HUMAN Acylamino-acid-releasing enzyme OS=Homo sapiens GN=APEH PE=4 SV=1;>sp|P13798|ACPH_HUMAN Acylamino-acid-releasing enzyme OS=Homo sapiens GN=APEH PE=1 SV=4;>tr|H7C1U0|H7C1U0_HUMAN Acylamino-acid-releasing enzyme (Fragment) OS=Homo sap	6	14	14	14	13	9	13	9	13	9	28.9	28.9	28.9	81.673	737	737;732;308;284;232;50	23	12	4.5976e-131	0.63135	0.70586	47.014	30	0.79118	0.84338	41.325	30	1.2191	1.1183	48.029	30	0.63135	0.70586	44.622	20	0.79118	0.84601	47.004	20	1.1953	1.1283	46.708
P27695;G3V3M6;G3V5Q1;G3V3C7;G3V359;G3V5M0;H7C4A8;G3V5D9;G3V3Y6;G3V574;G3V2D9	P27695;G3V3M6;G3V5Q1;G3V3C7;G3V359;G3V5M0	20;17;16;13;10;10;9;9;3;2;1	20;17;16;13;10;10;9;9;3;2;1	20;17;16;13;10;10;9;9;3;2;1	DNA-(apurinic or apyrimidinic site) lyase;DNA-(apurinic or apyrimidinic site) lyase, mitochondrial	APEX1	>sp|P27695|APEX1_HUMAN DNA-(apurinic or apyrimidinic site) lyase OS=Homo sapiens GN=APEX1 PE=1 SV=2;>tr|G3V3M6|G3V3M6_HUMAN DNA-(apurinic or apyrimidinic site) lyase (Fragment) OS=Homo sapiens GN=APEX1 PE=4 SV=1;>tr|G3V5Q1|G3V5Q1_HUMAN DNA-(apurinic or apy	11	20	20	20	19	17	19	17	19	17	67.3	67.3	67.3	35.554	318	318;263;242;174;172;162;150;108;42;49;49	53	66	0	0.89176	1.0045	75.156	95	0.9516	0.98404	109.19	95	1.0332	0.96411	120.78	95	0.8619	0.9926	15.927	47	0.81134	0.90864	18.104	47	0.94527	0.91071	17.621
Q9UBZ4	Q9UBZ4	4	4	4	DNA-(apurinic or apyrimidinic site) lyase 2	APEX2	>sp|Q9UBZ4|APEX2_HUMAN DNA-(apurinic or apyrimidinic site) lyase 2 OS=Homo sapiens GN=APEX2 PE=1 SV=1	1	4	4	4	1	4	1	4	1	4	10.8	10.8	10.8	57.4	518	518	1	7	1.7676e-09	0.96839	1.0553	301.47	2	2.121	0.70755	279.46	2	2.1903	2.7305	177.32	2	NaN	NaN	NaN	0	NaN	NaN	NaN	0	NaN	NaN	NaN
Q9BZZ5;G3V1C3;Q9BZZ5-2;Q9BZZ5-3;Q9BZZ5-5;Q9BZZ5-1;B4DDR3;H0YER7;E9PQK6	Q9BZZ5;G3V1C3;Q9BZZ5-2;Q9BZZ5-3;Q9BZZ5-5;Q9BZZ5-1;B4DDR3;H0YER7	19;19;19;17;15;14;14;11;5	19;19;19;17;15;14;14;11;5	19;19;19;17;15;14;14;11;5	Apoptosis inhibitor 5	API5	>sp|Q9BZZ5|API5_HUMAN Apoptosis inhibitor 5 OS=Homo sapiens GN=API5 PE=1 SV=3;>tr|G3V1C3|G3V1C3_HUMAN Apoptosis inhibitor 5 OS=Homo sapiens GN=API5 PE=4 SV=1;>sp|Q9BZZ5-2|API5_HUMAN Isoform 2 of Apoptosis inhibitor 5 OS=Homo sapiens GN=API5;>sp|Q9BZZ5-3|AP	9	19	19	19	19	2	19	2	19	2	42.4	42.4	42.4	59.004	524	524;510;504;445;450;438;331;294;123	30	2	0	0.95526	1.0518	37.112	27	1.0239	1.1012	31.368	27	1.0643	1.0327	10.957	27	0.93186	1.0116	16.092	25	0.98841	1.0979	13.298	25	1.0643	1.0327	9.0639
Q96GX9	Q96GX9	6	6	6	Probable methylthioribulose-1-phosphate dehydratase	APIP	>sp|Q96GX9|MTNB_HUMAN Probable methylthioribulose-1-phosphate dehydratase OS=Homo sapiens GN=APIP PE=1 SV=1	1	6	6	6	6	2	6	2	6	2	33.5	33.5	33.5	27.125	242	242	10	2	8.1197e-36	0.8971	1.008	7.3415	9	0.97644	1.0693	7.9395	9	1.0624	1.0243	6.6496	9	0.8911	1.008	8.3156	7	0.97644	1.0716	8.364	7	1.0624	1.0391	5.7675
Q8N2Z9;Q8N2Z9-2;Q8N2Z9-3	Q8N2Z9;Q8N2Z9-2;Q8N2Z9-3	2;1;1	2;1;1	2;1;1	Centromere protein S	APITD1	>sp|Q8N2Z9|CENPS_HUMAN Centromere protein S OS=Homo sapiens GN=APITD1 PE=1 SV=1;>sp|Q8N2Z9-2|CENPS_HUMAN Isoform 2 of Centromere protein S OS=Homo sapiens GN=APITD1;>sp|Q8N2Z9-3|CENPS_HUMAN Isoform 3 of Centromere protein S OS=Homo sapiens GN=APITD1	3	2	2	2	2	1	2	1	2	1	16.7	16.7	16.7	15.893	138	138;164;77	5	1	8.7426e-08	0.94873	1.1195	72.865	5	0.78434	0.89518	52.626	5	0.95603	0.97643	18.605	5	0.96183	1.1351	18.374	4	0.8372	0.96538	12.271	4	0.94895	0.96893	10.712
Q06481;Q06481-3;Q06481-2;Q06481-4;Q06481-5;H7BXI4;F5GZY0;F5H845;B4DKY3;E9PSC7;E9PQS3;E9PK76;E9PPD0;Q9UED0	Q06481;Q06481-3;Q06481-2;Q06481-4;Q06481-5;H7BXI4;F5GZY0;F5H845;B4DKY3	3;3;3;3;3;2;2;2;2;1;1;1;1;1	3;3;3;3;3;2;2;2;2;1;1;1;1;1	3;3;3;3;3;2;2;2;2;1;1;1;1;1	Amyloid-like protein 2	APLP2	>sp|Q06481|APLP2_HUMAN Amyloid-like protein 2 OS=Homo sapiens GN=APLP2 PE=1 SV=2;>sp|Q06481-3|APLP2_HUMAN Isoform 3 of Amyloid-like protein 2 OS=Homo sapiens GN=APLP2;>sp|Q06481-2|APLP2_HUMAN Isoform 2 of Amyloid-like protein 2 OS=Homo sapiens GN=APLP2;>sp	14	3	3	3	2	1	2	1	2	1	5.6	5.6	5.6	86.955	763	763;751;707;695;522;761;658;551;396;159;158;116;39;35	4	1	1.1095e-11	0.45541	0.51249	26.832	5	0.51299	0.59793	69.027	5	0.75171	0.7911	83.667	5	0.52047	0.58593	24.371	4	0.41907	0.49007	37.602	4	0.71703	0.75655	19.885
Q9HDC9;H0Y512;Q9HDC9-2	Q9HDC9;H0Y512;Q9HDC9-2	17;15;12	17;15;12	17;15;12	Adipocyte plasma membrane-associated protein	APMAP;C20orf3	>sp|Q9HDC9|APMAP_HUMAN Adipocyte plasma membrane-associated protein OS=Homo sapiens GN=APMAP PE=1 SV=2;>tr|H0Y512|H0Y512_HUMAN Protein C20orf3 (Fragment) OS=Homo sapiens GN=C20orf3 PE=4 SV=1;>sp|Q9HDC9-2|APMAP_HUMAN Isoform 2 of Adipocyte plasma membrane-a	3	17	17	17	17	6	17	6	17	6	54.8	54.8	54.8	46.48	416	416;409;289	33	6	0	0.91321	1.0533	95.41	35	0.88645	1.0125	66.633	35	1.039	1.019	39.893	35	0.89729	1.032	102.41	29	0.8761	1	69.087	29	1.0355	1.0001	42.82
Q8NCW5;Q8NCW5-2;Q5T3I4;Q5T3I3	Q8NCW5;Q8NCW5-2;Q5T3I4;Q5T3I3	12;9;7;6	12;9;7;6	12;9;7;6	NAD(P)H-hydrate epimerase	APOA1BP	>sp|Q8NCW5|NNRE_HUMAN NAD(P)H-hydrate epimerase OS=Homo sapiens GN=APOA1BP PE=1 SV=2;>sp|Q8NCW5-2|NNRE_HUMAN Isoform 2 of NAD(P)H-hydrate epimerase OS=Homo sapiens GN=APOA1BP;>tr|Q5T3I4|Q5T3I4_HUMAN Apolipoprotein A-I binding protein OS=Homo sapiens GN=APO	4	12	12	12	12	2	12	2	12	2	63.2	63.2	63.2	31.674	288	288;185;245;260	24	2	9.4653e-283	0.86203	0.97423	11.143	23	0.9253	1.0168	13.055	24	1.095	1.0463	10.509	23	0.8658	0.98102	11.219	21	0.92175	1.0168	12.843	22	1.0911	1.0343	10.749
P04114;F5H109;A8MUN2	P04114;F5H109	13;13;3	10;10;0	10;10;0	Apolipoprotein B-100;Apolipoprotein B-48	APOB	>sp|P04114|APOB_HUMAN Apolipoprotein B-100 OS=Homo sapiens GN=APOB PE=1 SV=2;>tr|F5H109|F5H109_HUMAN Apolipoprotein B-48 OS=Homo sapiens GN=APOB PE=4 SV=1	3	13	10	10	12	2	9	2	9	2	2.8	2	2	515.6	4563	4563;4344;828	16	2	5.1576e-41	0.11874	0.1346	190.9	12	0.34248	0.35619	212.73	12	1.2499	1.2194	147.91	12	0.22	0.24873	196.22	11	0.18083	0.20297	222.93	11	0.95577	0.94214	146.4
B0QYD3;Q9UH17;B0QYD2;P31941;Q9UH17-2	B0QYD3;Q9UH17;B0QYD2;P31941	5;5;3;3;2	5;5;3;3;2	1;1;1;0;1	Probable DNA dC->dU-editing enzyme APOBEC-3B;Probable DNA dC->dU-editing enzyme APOBEC-3A	APOBEC3B;APOBEC3A	>tr|B0QYD3|B0QYD3_HUMAN Apolipoprotein B mRNA editing enzyme, catalytic polypeptide-like 3B OS=Homo sapiens GN=APOBEC3B PE=4 SV=1;>sp|Q9UH17|ABC3B_HUMAN Probable DNA dC->dU-editing enzyme APOBEC-3B OS=Homo sapiens GN=APOBEC3B PE=1 SV=1;>tr|B0QYD2|B0QYD2_HU	5	5	5	1	5	3	5	3	1	1	12.7	12.7	2	57.208	490	490;382;357;199;251	6	5	2.5487e-21	0.47789	0.5483	33.89	8	0.44676	0.48991	22.383	8	0.90489	0.89685	35.072	8	0.59186	0.68336	42.743	4	0.46591	0.53942	27.74	4	1.01	1.051	53.394
Q9NRW3	Q9NRW3	6	6	5	Probable DNA dC->dU-editing enzyme APOBEC-3C	APOBEC3C	>sp|Q9NRW3|ABC3C_HUMAN Probable DNA dC->dU-editing enzyme APOBEC-3C OS=Homo sapiens GN=APOBEC3C PE=1 SV=2	1	6	6	5	6	2	6	2	5	1	42.1	42.1	35.8	22.826	190	190	10	3	1.4721e-54	0.75082	0.85683	19.802	11	0.75018	0.84307	82.672	11	0.96207	0.92517	93.839	11	0.78642	0.89643	22.836	8	0.77188	0.85511	95.055	8	0.96404	0.91608	110.63
Q9BQE5;E9PM95;B0QYK8	Q9BQE5;E9PM95	8;4;3	8;4;3	8;4;3	Apolipoprotein L2	APOL2	>sp|Q9BQE5|APOL2_HUMAN Apolipoprotein L2 OS=Homo sapiens GN=APOL2 PE=1 SV=1;>tr|E9PM95|E9PM95_HUMAN Apolipoprotein L2 (Fragment) OS=Homo sapiens GN=APOL2 PE=4 SV=1	3	8	8	8	8	0	8	0	8	0	34.4	34.4	34.4	37.092	337	337;128;74	15		8.109e-184	0.45307	0.50785	16.726	12	0.49019	0.56898	14.312	12	1.0456	1.0703	13.594	12	0.45307	0.50785	16.726	12	0.49019	0.56898	14.312	12	1.0456	1.0703	13.594
Q9BUR5;H7C1U8;Q9BUR5-2;C9J574;G3V1B6	Q9BUR5;H7C1U8;Q9BUR5-2;C9J574	6;6;4;4;2	6;6;4;4;2	6;6;4;4;2	Apolipoprotein O	APOO	>sp|Q9BUR5|APOO_HUMAN Apolipoprotein O OS=Homo sapiens GN=APOO PE=1 SV=1;>tr|H7C1U8|H7C1U8_HUMAN Apolipoprotein O (Fragment) OS=Homo sapiens GN=APOO PE=4 SV=1;>sp|Q9BUR5-2|APOO_HUMAN Isoform 2 of Apolipoprotein O OS=Homo sapiens GN=APOO;>tr|C9J574|C9J574_H	5	6	6	6	6	0	6	0	6	0	44.4	44.4	44.4	22.284	198	198;178;180;179;114	7		3.6449e-33	0.89018	1.0233	12.116	7	0.90594	1.0289	11.29	7	1.005	1.0272	13.716	7	0.89018	1.0233	12.116	7	0.90594	1.0289	11.29	7	1.005	1.0272	13.716
Q6UXV4;C9J5N9	Q6UXV4;C9J5N9	6;6	6;6	6;6	Apolipoprotein O-like	APOOL	>sp|Q6UXV4|APOOL_HUMAN Apolipoprotein O-like OS=Homo sapiens GN=APOOL PE=1 SV=1;>tr|C9J5N9|C9J5N9_HUMAN Apolipoprotein O-like OS=Homo sapiens GN=APOOL PE=4 SV=2	2	6	6	6	6	0	6	0	6	0	36.2	36.2	36.2	29.159	268	268;267	9		6.2489e-32	0.78017	0.89225	29.318	8	0.82299	0.89378	11.265	8	1.1086	1.0181	37.376	8	0.78017	0.89225	29.318	8	0.82299	0.89378	11.265	8	1.1086	1.0181	37.376
P05067;P05067-9;P05067-8;B4DII8;P05067-7;E9PG40;P05067-6;P05067-5;P05067-4;P05067-3;E9PEV0;P05067-10;H7C104;H7C0V9;P05067-2;H7C2L2	P05067;P05067-9;P05067-8;B4DII8;P05067-7;E9PG40;P05067-6;P05067-5;P05067-4;P05067-3;E9PEV0;P05067-10;H7C104;H7C0V9	8;8;8;8;8;8;8;8;8;8;8;8;5;4;1;1	8;8;8;8;8;8;8;8;8;8;8;8;5;4;1;1	8;8;8;8;8;8;8;8;8;8;8;8;5;4;1;1	Amyloid beta A4 protein;N-APP;Soluble APP-alpha;Soluble APP-beta;C99;Beta-amyloid protein 42;Beta-amyloid protein 40;C83;P3(42);P3(40);C80;Gamma-secretase C-terminal fragment 59;Gamma-secretase C-terminal fragment 57;Gamma-secretase C-terminal fragment 50;C31	APP	>sp|P05067|A4_HUMAN Amyloid beta A4 protein OS=Homo sapiens GN=APP PE=1 SV=3;>sp|P05067-9|A4_HUMAN Isoform L-APP752 of Amyloid beta A4 protein OS=Homo sapiens GN=APP;>sp|P05067-8|A4_HUMAN Isoform APP751 of Amyloid beta A4 protein OS=Homo sapiens GN=APP;>tr	16	8	8	8	8	0	8	0	8	0	14.7	14.7	14.7	86.942	770	770;752;751;746;733;714;714;696;695;677;660;639;308;485;305;181	19		2.5015e-54	1.2859	1.4225	22.079	13	0.54703	0.65266	39.196	12	0.52774	0.54259	20.659	12	1.2859	1.4225	22.079	13	0.54703	0.65266	39.196	12	0.52774	0.54259	20.659
Q9UKG1;C9JAB0;C9K0C4	Q9UKG1	12;1;1	12;1;1	11;1;1	DCC-interacting protein 13-alpha	APPL1	>sp|Q9UKG1|DP13A_HUMAN DCC-interacting protein 13-alpha OS=Homo sapiens GN=APPL1 PE=1 SV=1	3	12	12	11	12	1	12	1	11	0	24.7	24.7	23.7	79.663	709	709;134;114	16	1	2.685e-84	0.87634	0.97759	35.109	16	0.89511	0.94011	31.975	16	0.98801	1.0344	19.726	16	0.87711	0.99755	35.907	15	0.91189	0.96906	33.097	15	0.98617	1.0274	19.886
F8W1P5;Q8NEU8;F5GZG0;H0YH86;F8VXB0;F8VS86	F8W1P5;Q8NEU8;F5GZG0;H0YH86	5;4;3;3;1;1	4;3;2;2;1;1	4;3;2;2;1;1	DCC-interacting protein 13-beta	APPL2	>tr|F8W1P5|F8W1P5_HUMAN DCC-interacting protein 13-beta OS=Homo sapiens GN=APPL2 PE=4 SV=1;>sp|Q8NEU8|DP13B_HUMAN DCC-interacting protein 13-beta OS=Homo sapiens GN=APPL2 PE=1 SV=3;>tr|F5GZG0|F5GZG0_HUMAN DCC-interacting protein 13-beta OS=Homo sapiens GN=	6	5	4	4	4	3	3	2	3	2	10.3	9.3	9.3	75.183	670	670;664;621;188;235;107	7	7	4.8688e-35	0.082281	0.093905	209.21	9	0.11336	0.10139	145.65	9	1.2922	1.1708	45.683	10	0.91514	1.0201	40.631	3	1.0911	1.1387	54.83	3	1.0983	1.0456	16.463
P07741;H3BQB1;G5E9J2;H3BQF1;H3BQZ9;H3BSW3	P07741;H3BQB1;G5E9J2;H3BQF1;H3BQZ9;H3BSW3	10;9;9;8;7;5	10;9;9;8;7;5	10;9;9;8;7;5	Adenine phosphoribosyltransferase	APRT	>sp|P07741|APT_HUMAN Adenine phosphoribosyltransferase OS=Homo sapiens GN=APRT PE=1 SV=2;>tr|H3BQB1|H3BQB1_HUMAN Adenine phosphoribosyltransferase (Fragment) OS=Homo sapiens GN=APRT PE=4 SV=1;>tr|G5E9J2|G5E9J2_HUMAN Adenine phosphoribosyltransferase OS=Hom	6	10	10	10	10	2	10	2	10	2	71.7	71.7	71.7	19.608	180	180;162;134;149;153;63	23	2	0	0.76081	0.874	12.997	23	0.79551	0.92356	10.611	23	1.081	1.0692	12.257	23	0.76	0.87286	10.977	21	0.79395	0.92012	7.8809	21	1.081	1.0692	10.842
Q7Z2E3;Q7Z2E3-7;H7BXV7;Q7Z2E3-8;Q7Z2E3-10;Q7Z2E3-5;Q7Z2E3-3;Q7Z2E3-11;Q7Z2E3-9;Q7Z2E3-4;C9JZ40;F8W6G5;Q7Z2E3-2;Q6JV81;C9J8U3;Q7Z2E3-6;E7EVB7;Q6JV79;F8WBM3;E7EUY4;F8WBD6;Q6JV82	Q7Z2E3;Q7Z2E3-7;H7BXV7;Q7Z2E3-8;Q7Z2E3-10;Q7Z2E3-5;Q7Z2E3-3;Q7Z2E3-11;Q7Z2E3-9;Q7Z2E3-4;C9JZ40;F8W6G5;Q7Z2E3-2	9;9;8;8;8;8;8;7;7;7;6;6;5;4;4;3;1;1;1;1;1;1	9;9;8;8;8;8;8;7;7;7;6;6;5;4;4;3;1;1;1;1;1;1	9;9;8;8;8;8;8;7;7;7;6;6;5;4;4;3;1;1;1;1;1;1	Aprataxin	APTX	>sp|Q7Z2E3|APTX_HUMAN Aprataxin OS=Homo sapiens GN=APTX PE=1 SV=2;>sp|Q7Z2E3-7|APTX_HUMAN Isoform 7 of Aprataxin OS=Homo sapiens GN=APTX;>tr|H7BXV7|H7BXV7_HUMAN Aprataxin OS=Homo sapiens GN=APTX PE=4 SV=1;>sp|Q7Z2E3-8|APTX_HUMAN Isoform 8 of Aprataxin OS=H	22	9	9	9	4	9	4	9	4	9	34	34	34	40.74	356	356;342;337;337;302;288;284;306;292;254;216;198;168;192;155;113;99;85;68;63;52;49	5	23	2.8656e-89	1.1296	1.2976	44.037	9	5.8179	3.3354	114.85	9	4.7249	4.152	111.49	9	0.92367	1.0699	17.726	3	0.92183	1.018	7.2462	3	0.96907	0.89852	16.221
O60306;H0YH15;H0YLN9	O60306	42;17;4	41;17;4	41;17;4	Intron-binding protein aquarius	AQR	>sp|O60306|AQR_HUMAN Intron-binding protein aquarius OS=Homo sapiens GN=AQR PE=1 SV=4	3	42	41	41	40	10	39	10	39	10	40.1	39.6	39.6	171.29	1485	1485;646;180	52	17	0	0.99217	1.0602	89.735	57	1.0701	1.1185	103.22	57	1.0205	1.0233	69.912	57	0.99217	1.0674	33.213	49	1.0592	1.145	32.176	49	0.99486	0.99924	20.909
P10275;F5GZG9;F5H341;E7EVX6;E9PEG3;Q9BZG5;P10275-2	P10275;F5GZG9;F5H341;E7EVX6;E9PEG3;Q9BZG5;P10275-2	16;11;10;10;10;8;8	16;11;10;10;10;8;8	16;11;10;10;10;8;8	Androgen receptor	AR	>sp|P10275|ANDR_HUMAN Androgen receptor OS=Homo sapiens GN=AR PE=1 SV=2;>tr|F5GZG9|F5GZG9_HUMAN Androgen receptor OS=Homo sapiens GN=AR PE=3 SV=1;>tr|F5H341|F5H341_HUMAN Androgen receptor OS=Homo sapiens GN=AR PE=3 SV=1;>tr|E7EVX6|E7EVX6_HUMAN Androgen rec	7	16	16	16	0	16	0	16	0	16	29.1	29.1	29.1	98.988	919	919;734;738;644;600;531;388		41	4.9678e-172	0.55506	0.43468	159.42	20	3.2494	1.2432	173.91	20	5.2578	6.4886	83.858	20	NaN	NaN	NaN	0	NaN	NaN	NaN	0	NaN	NaN	NaN
P10398;B4DMG5;Q5H9B2;H7C4S5	P10398	11;4;4;1	11;4;4;1	8;4;4;0	Serine/threonine-protein kinase A-Raf	ARAF	>sp|P10398|ARAF_HUMAN Serine/threonine-protein kinase A-Raf OS=Homo sapiens GN=ARAF PE=1 SV=2	4	11	11	8	11	5	11	5	8	4	21.9	21.9	16.8	67.585	606	606;188;186;102	13	6	1.4304e-126	0.62435	0.694	16.277	15	0.68043	0.72	48.414	15	0.98848	1.017	52.841	15	0.62962	0.70308	12.304	10	0.70059	0.753	58.398	10	0.97033	0.95827	61.955
Q96P48;Q96P48-3;Q96P48-1;Q96P48-4;Q96P48-2;E7EU13;Q96P48-7;Q96P48-5;F8WBT0;F5GWN4;H3BLV2;F5GWQ2;H0YGD1	Q96P48;Q96P48-3;Q96P48-1;Q96P48-4;Q96P48-2;E7EU13;Q96P48-7;Q96P48-5	15;15;12;12;12;12;12;9;5;5;4;2;1	15;15;12;12;12;12;12;9;5;5;4;2;1	15;15;12;12;12;12;12;9;5;5;4;2;1	Arf-GAP with Rho-GAP domain, ANK repeat and PH domain-containing protein 1	ARAP1	>sp|Q96P48|ARAP1_HUMAN Arf-GAP with Rho-GAP domain, ANK repeat and PH domain-containing protein 1 OS=Homo sapiens GN=ARAP1 PE=1 SV=3;>sp|Q96P48-3|ARAP1_HUMAN Isoform 3 of Arf-GAP with Rho-GAP domain, ANK repeat and PH domain-containing protein 1 OS=Homo sa	13	15	15	15	15	0	15	0	15	0	12.8	12.8	12.8	162.19	1450	1450;1439;1210;1205;1199;1194;1133;679;307;254;627;233;178	18		5.8288e-70	0.60182	0.65217	22.134	15	0.59589	0.67162	20.161	15	0.98313	1.0438	21.7	15	0.60182	0.65217	22.134	15	0.59589	0.67162	20.161	15	0.98313	1.0438	21.7
Q8WWN8;G5E9Y3;B4DIT1;Q05CH1;E5RJU5	Q8WWN8;G5E9Y3;B4DIT1;Q05CH1;E5RJU5	2;2;1;1;1	2;2;1;1;1	2;2;1;1;1	Arf-GAP with Rho-GAP domain, ANK repeat and PH domain-containing protein 3	ARAP3	>sp|Q8WWN8|ARAP3_HUMAN Arf-GAP with Rho-GAP domain, ANK repeat and PH domain-containing protein 3 OS=Homo sapiens GN=ARAP3 PE=1 SV=1;>tr|G5E9Y3|G5E9Y3_HUMAN Arf-GAP with Rho-GAP domain, ANK repeat and PH domain-containing protein 3 OS=Homo sapiens GN=ARAP3	5	2	2	2	2	0	2	0	2	0	2.2	2.2	2.2	169.84	1544	1544;1375;1193;473;390	2		8.7583e-07	0.97942	1.0793	60.065	2	0.87704	1.0085	38.5	2	0.82248	0.80503	56.596	2	0.97942	1.0793	60.065	2	0.87704	1.0085	38.5	2	0.82248	0.80503	56.596
B0YIW6;P48444;E9PEU4;Q6P1Q5;E9PK34	B0YIW6;P48444;E9PEU4	20;20;12;9;3	20;20;12;9;3	20;20;12;9;3	Coatomer subunit delta	ARCN1	>tr|B0YIW6|B0YIW6_HUMAN Archain 1, isoform CRA_a OS=Homo sapiens GN=ARCN1 PE=4 SV=1;>sp|P48444|COPD_HUMAN Coatomer subunit delta OS=Homo sapiens GN=ARCN1 PE=1 SV=1;>tr|E9PEU4|E9PEU4_HUMAN Coatomer subunit delta OS=Homo sapiens GN=ARCN1 PE=4 SV=1	5	20	20	20	17	13	17	13	17	13	40.2	40.2	40.2	61.626	552	552;511;423;189;83	27	18	9.7714e-148	0.87146	0.93454	23.518	37	0.91404	0.94827	26.685	37	1.0584	1.0042	16.782	37	0.8132	0.90875	14.067	23	0.88794	0.93429	13.741	23	1.0584	1.005	16.882
P84077;F5H3A6;H0YGG7	P84077;F5H3A6	13;10;3	13;10;3	2;2;0	ADP-ribosylation factor 1	ARF1	>sp|P84077|ARF1_HUMAN ADP-ribosylation factor 1 OS=Homo sapiens GN=ARF1 PE=1 SV=2;>tr|F5H3A6|F5H3A6_HUMAN ADP-ribosylation factor 1 OS=Homo sapiens GN=ARF1 PE=3 SV=1	3	13	13	2	13	6	13	6	2	0	68.5	68.5	5.5	20.697	181	181;172;62	244	8	0	0.89232	1.0428	39.452	181	0.87311	0.99478	41.685	181	0.9817	0.97231	37.096	180	0.89232	1.0562	27.382	175	0.86985	0.99248	42.367	175	0.97774	0.97091	37.603
P61204;F5H423;B7ZB63;F5H0C7;F5H6T5;F5H1V1	P61204;F5H423;B7ZB63	12;9;9;5;2;2	1;1;1;1;1;1	1;1;1;1;1;1	ADP-ribosylation factor 3	ARF3	>sp|P61204|ARF3_HUMAN ADP-ribosylation factor 3 OS=Homo sapiens GN=ARF3 PE=1 SV=2;>tr|F5H423|F5H423_HUMAN ADP-ribosylation factor 3 OS=Homo sapiens GN=ARF3 PE=3 SV=1;>tr|B7ZB63|B7ZB63_HUMAN ADP-ribosylation factor 3 OS=Homo sapiens GN=ARF3 PE=2 SV=1	6	12	1	1	12	6	1	0	1	0	68.5	5.5	5.5	20.601	181	181;210;144;102;50;40	3		0	4.532	5.3991	17.44	3	4.9532	5.5147	15.747	3	1.353	1.25	9.2292	3	4.532	5.3991	17.44	3	4.9532	5.5147	15.747	3	1.353	1.25	9.2292
P18085;C9JAK5;C9JPM4;F8WDB3;F8WCJ5	P18085;C9JAK5;C9JPM4	9;7;7;1;1	6;6;4;0;0	6;6;4;0;0	ADP-ribosylation factor 4	ARF4	>sp|P18085|ARF4_HUMAN ADP-ribosylation factor 4 OS=Homo sapiens GN=ARF4 PE=1 SV=3;>tr|C9JAK5|C9JAK5_HUMAN ADP-ribosylation factor 4 OS=Homo sapiens GN=ARF4 PE=3 SV=1;>tr|C9JPM4|C9JPM4_HUMAN ADP-ribosylation factor 4 (Fragment) OS=Homo sapiens GN=ARF4 PE=3	5	9	6	6	9	5	6	3	6	3	63.3	35.6	35.6	20.511	180	180;153;127;59;56	36	3	1.8172e-280	0.79864	0.93872	53.802	22	0.78986	0.88375	37.783	22	0.98714	0.98191	36.161	22	0.78962	0.94429	26.919	19	0.77755	0.88433	24.318	19	0.98467	0.97523	10.963
P84085;C9J1Z8	P84085;C9J1Z8	8;6	4;2	4;2	ADP-ribosylation factor 5	ARF5	>sp|P84085|ARF5_HUMAN ADP-ribosylation factor 5 OS=Homo sapiens GN=ARF5 PE=1 SV=2;>tr|C9J1Z8|C9J1Z8_HUMAN ADP-ribosylation factor 5 (Fragment) OS=Homo sapiens GN=ARF5 PE=3 SV=1	2	8	4	4	8	3	4	0	4	0	53.9	26.1	26.1	20.529	180	180;150	13		5.8116e-304	0.89151	1.057	12.609	9	0.89637	1.01	8.7596	9	1.0258	0.95719	7.2116	9	0.89151	1.057	12.609	9	0.89637	1.01	8.7596	9	1.0258	0.95719	7.2116
P62330	P62330	6	6	6	ADP-ribosylation factor 6	ARF6	>sp|P62330|ARF6_HUMAN ADP-ribosylation factor 6 OS=Homo sapiens GN=ARF6 PE=1 SV=2	1	6	6	6	6	1	6	1	6	1	58.9	58.9	58.9	20.082	175	175	14	1	3.0301e-94	0.77413	0.91865	47.032	13	0.78011	0.86302	28.416	13	0.97611	0.9181	19.056	13	0.78193	0.92536	15.391	12	0.76925	0.8569	10.337	12	0.97389	0.93234	19.716
Q8N6T3-2;Q8N6T3;E7EV62;F8VWH9;B7Z8H8;Q8N6T3-3;F8W1U7;E5RHC5;E5RHT6;E5RHH7;F8VWB3;E5RGL6;H0YIQ0;E5RIU2	Q8N6T3-2;Q8N6T3;E7EV62;F8VWH9;B7Z8H8;Q8N6T3-3;F8W1U7;E5RHC5	13;13;12;11;9;8;8;7;6;5;4;3;2;2	13;13;12;11;9;8;8;7;6;5;4;3;2;2	13;13;12;11;9;8;8;7;6;5;4;3;2;2	ADP-ribosylation factor GTPase-activating protein 1	ARFGAP1	>sp|Q8N6T3-2|ARFG1_HUMAN Isoform 2 of ADP-ribosylation factor GTPase-activating protein 1 OS=Homo sapiens GN=ARFGAP1;>sp|Q8N6T3|ARFG1_HUMAN ADP-ribosylation factor GTPase-activating protein 1 OS=Homo sapiens GN=ARFGAP1 PE=1 SV=2;>tr|E7EV62|E7EV62_HUMAN ADP	14	13	13	13	12	9	12	9	12	9	47.6	47.6	47.6	45.675	414	414;406;361;340;293;403;271;261;244;153;122;130;104;79	17	11	7.9919e-165	0.81962	0.92546	23.457	25	0.8167	0.87435	40.087	25	1.0473	0.94659	28.472	25	0.79324	0.92361	17.221	14	0.75346	0.87389	9.9576	14	1.0053	0.94518	20.083
Q8N6H7;G5E9L0;E9PQP3;B4DX29;B4E327;E9PIY6;H0YDN9;E9PMU9;E9PN48;E9PK28;E9PJT7;H0YDX1;E9PM63;E9PMR9;E9PNY8;H0YF45;E9PM18	Q8N6H7;G5E9L0;E9PQP3;B4DX29;B4E327;E9PIY6	10;10;8;7;7;6;4;4;3;3;3;3;3;3;2;1;1	10;10;8;7;7;6;4;4;3;3;3;3;3;3;2;1;1	9;9;7;7;7;5;4;3;2;2;2;2;2;2;1;1;1	ADP-ribosylation factor GTPase-activating protein 2	ARFGAP2	>sp|Q8N6H7|ARFG2_HUMAN ADP-ribosylation factor GTPase-activating protein 2 OS=Homo sapiens GN=ARFGAP2 PE=1 SV=1;>tr|G5E9L0|G5E9L0_HUMAN ADP-ribosylation factor GTPase-activating protein 2 OS=Homo sapiens GN=ARFGAP2 PE=4 SV=1;>tr|E9PQP3|E9PQP3_HUMAN ADP-rib	17	10	10	9	9	6	9	6	8	5	24.8	24.8	22.8	56.72	521	521;385;274;414;382;327;237;156;252;239;173;133;94;89;110;119;70	11	8	3.2511e-144	0.53855	0.58409	26.362	14	0.59175	0.63871	103.02	14	1.0528	1.0651	92.634	14	0.52353	0.57677	23.651	7	0.57308	0.64144	141.5	7	1.037	1.0735	128.48
Q9NP61;E9PB03;C9JZR4;B0QYV8;B0QYV9	Q9NP61;E9PB03;C9JZR4	5;5;5;2;1	4;4;4;1;0	2;2;2;1;0	ADP-ribosylation factor GTPase-activating protein 3	ARFGAP3	>sp|Q9NP61|ARFG3_HUMAN ADP-ribosylation factor GTPase-activating protein 3 OS=Homo sapiens GN=ARFGAP3 PE=1 SV=1;>tr|E9PB03|E9PB03_HUMAN ADP-ribosylation factor GTPase-activating protein 3 OS=Homo sapiens GN=ARFGAP3 PE=4 SV=1;>tr|C9JZR4|C9JZR4_HUMAN ADP-rib	5	5	4	2	4	2	3	1	2	0	11.6	9.7	5.6	56.928	516	516;472;444;152;92	4	1	1.6022e-16	0.93223	1.0114	30.982	4	1.3551	1.4141	32.732	4	1.1826	1.0745	33.832	4	1.0755	1.1886	34.624	3	1.3808	1.4184	2.9745	3	1.2839	1.1929	37.173
H0Y6A0	H0Y6A0	3	1	1		ARFGAP3	>tr|H0Y6A0|H0Y6A0_HUMAN ADP-ribosylation factor GTPase-activating protein 3 (Fragment) OS=Homo sapiens GN=ARFGAP3 PE=4 SV=1	1	3	1	1	2	1	1	0	1	0	13.2	5.5	5.5	29.956	273	273	2		6.0752e-13	NaN	NaN	NaN	1	NaN	NaN	NaN	1	NaN	NaN	NaN	1	NaN	NaN	NaN	1	NaN	NaN	NaN	1	NaN	NaN	NaN
Q9Y6D6;E5RIF2;E5RHL7;E5RHZ1;E5RJB2;E5RJN9	Q9Y6D6;E5RIF2	54;40;22;6;5;3	54;40;22;6;5;3	40;30;17;6;2;2	Brefeldin A-inhibited guanine nucleotide-exchange protein 1	ARFGEF1	>sp|Q9Y6D6|BIG1_HUMAN Brefeldin A-inhibited guanine nucleotide-exchange protein 1 OS=Homo sapiens GN=ARFGEF1 PE=1 SV=2;>tr|E5RIF2|E5RIF2_HUMAN Brefeldin A-inhibited guanine nucleotide-exchange protein 1 OS=Homo sapiens GN=ARFGEF1 PE=4 SV=1	6	54	54	40	54	0	54	0	40	0	39.3	39.3	31.5	208.76	1849	1849;1254;702;155;122;118	69		4.9336e-276	0.91913	1.0079	20.538	62	0.87554	0.965	20.788	62	1.0204	1.0056	21.412	62	0.91913	1.0079	20.538	62	0.87554	0.965	20.788	62	1.0204	1.0056	21.412
Q9Y6D5;F5H3H3	Q9Y6D5	46;21	32;16	32;16	Brefeldin A-inhibited guanine nucleotide-exchange protein 2	ARFGEF2	>sp|Q9Y6D5|BIG2_HUMAN Brefeldin A-inhibited guanine nucleotide-exchange protein 2 OS=Homo sapiens GN=ARFGEF2 PE=1 SV=3	2	46	32	32	46	0	32	0	32	0	34.7	25	25	202.04	1785	1785;832	41		8.7428e-248	0.91767	0.99855	41.189	37	0.95807	1.0422	22.533	37	0.98112	0.97221	41.882	37	0.91767	0.99855	41.189	37	0.95807	1.0422	22.533	37	0.98112	0.97221	41.882
Q5TH69;B5MDV5	Q5TH69;B5MDV5	3;3	3;3	3;3	Brefeldin A-inhibited guanine nucleotide-exchange protein 3	ARFGEF3;KIAA1244	>sp|Q5TH69|BIG3_HUMAN Brefeldin A-inhibited guanine nucleotide-exchange protein 3 OS=Homo sapiens GN=ARFGEF3 PE=1 SV=3;>tr|B5MDV5|B5MDV5_HUMAN KIAA1244 OS=Homo sapiens GN=KIAA1244 PE=2 SV=1	2	3	3	3	3	0	3	0	3	0	2.1	2.1	2.1	240.65	2177	2177;2106	5		8.6453e-09	1.469	1.6493	31.232	4	1.659	1.9616	18.342	4	1.0813	1.1414	25.491	4	1.469	1.6493	31.232	4	1.659	1.9616	18.342	4	1.0813	1.1414	25.491
P53367	P53367	9	9	1	Arfaptin-1	ARFIP1	>sp|P53367|ARFP1_HUMAN Arfaptin-1 OS=Homo sapiens GN=ARFIP1 PE=1 SV=2	1	9	9	1	9	1	9	1	1	0	32.7	32.7	4.3	41.738	373	373	14	1	0	0.848	0.98135	49.394	9	0.91977	0.99624	110.64	9	1.0835	1.0432	61.282	9	0.84598	0.97933	6.4334	8	0.85904	0.971	10.038	8	1.0452	1.0296	6.9397
P53365;P53365-2	P53365;P53365-2	4;4	4;4	4;4	Arfaptin-2	ARFIP2	>sp|P53365|ARFP2_HUMAN Arfaptin-2 OS=Homo sapiens GN=ARFIP2 PE=1 SV=1;>sp|P53365-2|ARFP2_HUMAN Isoform 2 of Arfaptin-2 OS=Homo sapiens GN=ARFIP2	2	4	4	4	4	1	4	1	4	1	9.4	9.4	9.4	37.855	341	341;256	6	1	2.8408e-20	1.0441	1.2195	13.12	6	1.0828	1.2492	17.752	6	1.0344	1.0701	13.488	6	1.0441	1.2195	13.12	6	1.0828	1.2492	17.752	6	1.0344	1.0701	13.488
Q13795;Q13795-2;H0Y2L5;E9PBT6;Q9BQK5	Q13795;Q13795-2	4;3;1;1;1	4;3;1;1;1	4;3;1;1;1	ADP-ribosylation factor-related protein 1	ARFRP1	>sp|Q13795|ARFRP_HUMAN ADP-ribosylation factor-related protein 1 OS=Homo sapiens GN=ARFRP1 PE=1 SV=1;>sp|Q13795-2|ARFRP_HUMAN Isoform 2 of ADP-ribosylation factor-related protein 1 OS=Homo sapiens GN=ARFRP1	5	4	4	4	4	0	4	0	4	0	29.4	29.4	29.4	22.614	201	201;173;129;126;106	6		4.0072e-36	0.72039	0.82442	33.246	6	0.76508	0.83343	28.828	6	1.1702	1.0921	41.467	6	0.72039	0.82442	33.246	6	0.76508	0.83343	28.828	6	1.1702	1.0921	41.467
Q07960;E9PCG8;H0YE29;E9PNR6	Q07960;E9PCG8;H0YE29	20;18;16;9	20;18;16;9	20;18;16;9	Rho GTPase-activating protein 1	ARHGAP1	>sp|Q07960|RHG01_HUMAN Rho GTPase-activating protein 1 OS=Homo sapiens GN=ARHGAP1 PE=1 SV=1;>tr|E9PCG8|E9PCG8_HUMAN Rho GTPase-activating protein 1 OS=Homo sapiens GN=ARHGAP1 PE=4 SV=2;>tr|H0YE29|H0YE29_HUMAN Rho GTPase-activating protein 1 (Fragment) OS=H	4	20	20	20	20	0	20	0	20	0	65.8	65.8	65.8	50.435	439	439;458;334;192	34		0	0.66162	0.7725	17.703	28	0.66869	0.74276	19.918	28	1.0469	0.99728	13.079	28	0.66162	0.7725	17.703	28	0.66869	0.74276	19.918	28	1.0469	0.99728	13.079
Q6P4F7;B4DZN9;H3BR51;H3BQ41;Q3KRB8	Q6P4F7;B4DZN9	28;24;12;5;4	28;24;12;5;4	28;24;12;5;4	Rho GTPase-activating protein 11A	ARHGAP11A	>sp|Q6P4F7|RHGBA_HUMAN Rho GTPase-activating protein 11A OS=Homo sapiens GN=ARHGAP11A PE=1 SV=2;>tr|B4DZN9|B4DZN9_HUMAN Rho GTPase-activating protein 11A OS=Homo sapiens GN=ARHGAP11A PE=2 SV=1	5	28	28	28	0	28	0	28	0	28	42.5	42.5	42.5	113.86	1023	1023;834;473;207;267		76	1.0709e-289	1.0667	0.73804	150.95	42	6.7834	1.9701	160.55	42	6.5211	6.5799	101.8	42	NaN	NaN	NaN	0	NaN	NaN	NaN	0	NaN	NaN	NaN
Q8IWW6;Q504X1;Q8IWW6-2;H0Y5D8	Q8IWW6;Q504X1;Q8IWW6-2	14;14;14;5	14;14;14;5	1;1;1;1	Rho GTPase-activating protein 12	ARHGAP12	>sp|Q8IWW6|RHG12_HUMAN Rho GTPase-activating protein 12 OS=Homo sapiens GN=ARHGAP12 PE=1 SV=1;>tr|Q504X1|Q504X1_HUMAN ARHGAP12 protein OS=Homo sapiens GN=ARHGAP12 PE=2 SV=1;>sp|Q8IWW6-2|RHG12_HUMAN Isoform 2 of Rho GTPase-activating protein 12 OS=Homo sapi	4	14	14	1	14	0	14	0	1	0	21.5	21.5	1.5	96.253	846	846;841;816;196	14		4.1949e-91	0.66429	0.7473	18.879	14	0.76728	0.83338	22.357	14	1.1258	1.1058	21.851	14	0.66429	0.7473	18.879	14	0.76728	0.83338	22.357	14	1.1258	1.1058	21.851
Q68EM7;Q68EM7-5;Q68EM7-6;Q68EM7-2;Q68EM7-4;C9IZD3;Q68EM7-3;Q68EM7-7;I3L1S9;I3L4P0;I3L460;I3L4Y5;I3L3P1;I3L4P6	Q68EM7;Q68EM7-5;Q68EM7-6;Q68EM7-2;Q68EM7-4;C9IZD3	16;16;16;14;8;8;7;5;3;3;2;2;2;2	16;16;16;14;8;8;7;5;3;3;2;2;2;2	16;16;16;14;8;8;7;5;3;3;2;2;2;2	Rho GTPase-activating protein 17	ARHGAP17	>sp|Q68EM7|RHG17_HUMAN Rho GTPase-activating protein 17 OS=Homo sapiens GN=ARHGAP17 PE=1 SV=1;>sp|Q68EM7-5|RHG17_HUMAN Isoform 5 of Rho GTPase-activating protein 17 OS=Homo sapiens GN=ARHGAP17;>sp|Q68EM7-6|RHG17_HUMAN Isoform 6 of Rho GTPase-activating pro	14	16	16	16	15	1	15	1	15	1	29.9	29.9	29.9	95.436	881	881;867;840;803;226;211;608;414;124;71;235;128;95;76	24	1	1.0088e-136	0.86778	0.97726	44.961	23	0.85713	0.99493	30.414	23	1.0208	0.99729	60.429	23	0.8747	0.99335	36.276	22	0.85676	0.98547	26.049	22	1.0204	0.98508	29.647
Q8N392;Q8N392-2	Q8N392;Q8N392-2	14;13	14;13	14;13	Rho GTPase-activating protein 18	ARHGAP18	>sp|Q8N392|RHG18_HUMAN Rho GTPase-activating protein 18 OS=Homo sapiens GN=ARHGAP18 PE=1 SV=3;>sp|Q8N392-2|RHG18_HUMAN Isoform 2 of Rho GTPase-activating protein 18 OS=Homo sapiens GN=ARHGAP18	2	14	14	14	13	2	13	2	13	2	26.5	26.5	26.5	74.976	663	663;618	21	2	1.1331e-110	0.85505	0.95788	53.29	21	1.0197	1.1102	24.866	21	1.2067	1.2298	70.596	21	0.86677	0.97747	21.748	20	1.0071	1.0939	23.208	20	1.1976	1.1941	23.064
Q14CB8-2;H7BXR8;Q14CB8;H7C5Z9;Q14CB8-3;Q14CB8-7;C9IZI4;Q14CB8-6;Q8NA01;Q14CB8-5;Q14CB8-4	Q14CB8-2;H7BXR8;Q14CB8;H7C5Z9;Q14CB8-3;Q14CB8-7;C9IZI4;Q14CB8-6;Q8NA01	5;5;5;5;5;5;4;4;4;2;1	5;5;5;5;5;5;4;4;4;2;1	5;5;5;5;5;5;4;4;4;2;1	Rho GTPase-activating protein 19	ARHGAP19	>sp|Q14CB8-2|RHG19_HUMAN Isoform 2 of Rho GTPase-activating protein 19 OS=Homo sapiens GN=ARHGAP19;>tr|H7BXR8|H7BXR8_HUMAN Rho GTPase-activating protein 19 OS=Homo sapiens GN=ARHGAP19 PE=4 SV=1;>sp|Q14CB8|RHG19_HUMAN Rho GTPase-activating protein 19 OS=Hom	11	5	5	5	1	5	1	5	1	5	14.1	14.1	14.1	57.988	517	517;494;494;485;485;479;465;465;313;301;112	1	10	5.2623e-19	1.4913	1.4775	82.419	5	8.3878	4.5047	81.403	5	6.4188	6.1815	86.499	5	NaN	NaN	NaN	0	NaN	NaN	NaN	0	NaN	NaN	NaN
Q5T5U3;E9PED6;F8W9U9;Q5T5U3-3;E7ESW5;F8W7V1;H0Y5T2;Q5JSD8	Q5T5U3;E9PED6;F8W9U9;Q5T5U3-3;E7ESW5;F8W7V1	12;9;9;9;9;8;1;1	12;9;9;9;9;8;1;1	12;9;9;9;9;8;1;1	Rho GTPase-activating protein 21	ARHGAP21	>sp|Q5T5U3|RHG21_HUMAN Rho GTPase-activating protein 21 OS=Homo sapiens GN=ARHGAP21 PE=1 SV=1;>tr|E9PED6|E9PED6_HUMAN Rho GTPase-activating protein 21 OS=Homo sapiens GN=ARHGAP21 PE=4 SV=1;>tr|F8W9U9|F8W9U9_HUMAN Rho GTPase-activating protein 21 (Fragment)	8	12	12	12	12	0	12	0	12	0	8.5	8.5	8.5	217.33	1957	1957;1407;1165;1164;1131;907;179;113	15		9.762e-34	0.88617	0.95956	13.437	11	0.74457	0.8847	12.881	11	0.91485	0.88871	18.097	11	0.88617	0.95956	13.437	11	0.74457	0.8847	12.881	11	0.91485	0.88871	18.097
Q9UNA1;Q9UNA1-2;H0Y4P9;F8W8N5;H0Y835;F8W9V9	Q9UNA1;Q9UNA1-2	6;6;2;2;1;1	6;6;2;2;1;1	6;6;2;2;1;1	Rho GTPase-activating protein 26	ARHGAP26	>sp|Q9UNA1|RHG26_HUMAN Rho GTPase-activating protein 26 OS=Homo sapiens GN=ARHGAP26 PE=1 SV=1;>sp|Q9UNA1-2|RHG26_HUMAN Isoform 2 of Rho GTPase-activating protein 26 OS=Homo sapiens GN=ARHGAP26	6	6	6	6	6	0	6	0	6	0	8.8	8.8	8.8	92.234	814	814;759;388;166;294;286	6		8.046e-27	0.85334	0.97312	50.421	5	0.75993	0.86272	51.132	5	0.94339	0.91985	11.04	5	0.85334	0.97312	50.421	5	0.75993	0.86272	51.132	5	0.94339	0.91985	11.04
Q52LW3;F8VWZ8;Q52LW3-2	Q52LW3;F8VWZ8	4;4;1	4;4;1	4;4;1	Rho GTPase-activating protein 29	ARHGAP29	>sp|Q52LW3|RHG29_HUMAN Rho GTPase-activating protein 29 OS=Homo sapiens GN=ARHGAP29 PE=1 SV=2;>tr|F8VWZ8|F8VWZ8_HUMAN Rho GTPase-activating protein 29 OS=Homo sapiens GN=ARHGAP29 PE=4 SV=1	3	4	4	4	4	0	4	0	4	0	4	4	4	142.06	1261	1261;1035;393	4		6.2218e-09	1.2188	1.3654	55.611	3	0.86998	1.02	25.053	3	0.98745	0.94091	37.366	3	1.2188	1.3654	55.611	3	0.86998	1.02	25.053	3	0.98745	0.94091	37.366
Q2M1Z3;F5H7Q1;C9J652	Q2M1Z3;F5H7Q1	10;7;1	10;7;1	10;7;1	Rho GTPase-activating protein 31	ARHGAP31	>sp|Q2M1Z3|RHG31_HUMAN Rho GTPase-activating protein 31 OS=Homo sapiens GN=ARHGAP31 PE=1 SV=2;>tr|F5H7Q1|F5H7Q1_HUMAN Rho GTPase-activating protein 31 OS=Homo sapiens GN=ARHGAP31 PE=4 SV=1	3	10	10	10	9	1	9	1	9	1	11.4	11.4	11.4	156.98	1444	1444;1099;165	9	1	2.2182e-21	0.27843	0.31225	133.19	5	0.095551	0.10651	110.77	5	0.27108	0.25541	144.92	5	0.22789	0.25542	132.61	4	0.069508	0.075675	45.536	4	0.22779	0.21746	159.88
Q9NRY4;Q9NRY4-2;A2RRE5	Q9NRY4;Q9NRY4-2;A2RRE5	42;42;24	42;42;24	42;42;24	Rho GTPase-activating protein 35	ARHGAP35;GRLF1	>sp|Q9NRY4|RHG35_HUMAN Rho GTPase-activating protein 35 OS=Homo sapiens GN=ARHGAP35 PE=1 SV=2;>sp|Q9NRY4-2|RHG35_HUMAN Isoform 2 of Rho GTPase-activating protein 35 OS=Homo sapiens GN=ARHGAP35;>tr|A2RRE5|A2RRE5_HUMAN GRLF1 protein OS=Homo sapiens GN=GRLF1	3	42	42	42	42	1	42	1	42	1	38.8	38.8	38.8	172.23	1513	1513;1499;749	51	1	0	0.80893	0.87541	27.981	46	0.87526	0.94453	24.382	46	1.0464	1.0611	19.65	46	0.80893	0.87541	27.981	46	0.87526	0.94453	24.382	46	1.0464	1.0611	19.65
Q13017;Q13017-2;Q13017-4;Q13017-3;H0YK04;G3V360;G3V444	Q13017;Q13017-2	27;27;2;2;2;2;1	27;27;2;2;2;2;1	27;27;2;2;2;2;1	Rho GTPase-activating protein 5	ARHGAP5	>sp|Q13017|RHG05_HUMAN Rho GTPase-activating protein 5 OS=Homo sapiens GN=ARHGAP5 PE=1 SV=2;>sp|Q13017-2|RHG05_HUMAN Isoform 2 of Rho GTPase-activating protein 5 OS=Homo sapiens GN=ARHGAP5	7	27	27	27	27	0	27	0	27	0	27.7	27.7	27.7	172.46	1502	1502;1501;241;237;148;137;140	39		7.9017e-103	0.86914	0.9315	28.213	35	0.87218	0.97711	19.405	34	1.0103	0.98967	19.034	35	0.86914	0.9315	28.213	35	0.87218	0.97711	19.405	34	1.0103	0.98967	19.034
P52565;A8MXW0	P52565;A8MXW0	10;7	10;7	10;7	Rho GDP-dissociation inhibitor 1	ARHGDIA	>sp|P52565|GDIR1_HUMAN Rho GDP-dissociation inhibitor 1 OS=Homo sapiens GN=ARHGDIA PE=1 SV=3;>tr|A8MXW0|A8MXW0_HUMAN Rho GDP-dissociation inhibitor 1 OS=Homo sapiens GN=ARHGDIA PE=2 SV=2	2	10	10	10	10	8	10	8	10	8	67.6	67.6	67.6	23.207	204	204;178	68	35	0	1.0872	1.2216	120.04	87	1.1043	1.2278	127.13	86	1.0579	0.9953	48.344	87	1.0234	1.1565	14.216	60	1.0429	1.1527	28.008	59	1.0294	0.95966	27.884
P52566;H0YGX7	P52566;H0YGX7	1;1	1;1	1;1	Rho GDP-dissociation inhibitor 2	ARHGDIB	>sp|P52566|GDIR2_HUMAN Rho GDP-dissociation inhibitor 2 OS=Homo sapiens GN=ARHGDIB PE=1 SV=3;>tr|H0YGX7|H0YGX7_HUMAN Rho GDP-dissociation inhibitor 2 (Fragment) OS=Homo sapiens GN=ARHGDIB PE=4 SV=1	2	1	1	1	1	1	1	1	1	1	7.5	7.5	7.5	22.988	201	201;195	2	2	5.6856e-11	0.78046	0.87655	11.73	4	1.1044	1.1563	10.834	4	1.3752	1.2382	11.251	4	0.85187	0.95472	17.79	2	1.1176	1.1966	6.8813	2	1.2757	1.1814	17.33
Q92888-3;Q92888;Q92888-2;Q6NX52;H0Y2T4;REV__H7C215;REV__Q9BZR6	Q92888-3;Q92888;Q92888-2;Q6NX52	37;37;35;30;11;2;2	37;37;35;30;11;2;2	36;36;34;29;11;1;1	Rho guanine nucleotide exchange factor 1	ARHGEF1	>sp|Q92888-3|ARHG1_HUMAN Isoform 3 of Rho guanine nucleotide exchange factor 1 OS=Homo sapiens GN=ARHGEF1;>sp|Q92888|ARHG1_HUMAN Rho guanine nucleotide exchange factor 1 OS=Homo sapiens GN=ARHGEF1 PE=1 SV=2;>sp|Q92888-2|ARHG1_HUMAN Isoform 2 of Rho guanine	7	37	37	36	37	1	37	1	36	1	48.2	48.2	48.2	104.06	927	927;912;879;948;675;559;473	76	1	1.0815e-200	0.92331	1.0304	22.592	69	0.86584	0.99342	37.298	69	0.96322	0.98375	26.226	69	0.91866	1.0176	22.473	68	0.86519	0.9981	35.631	68	0.96137	0.98299	25.605
O15013;O15013-6;O15013-5;O15013-4;O15013-7;H0YAN8;E9PB39	O15013;O15013-6;O15013-5;O15013-4;O15013-7;H0YAN8	32;32;32;32;32;30;11	32;32;32;32;32;30;11	30;30;30;30;30;28;9	Rho guanine nucleotide exchange factor 10	ARHGEF10	>sp|O15013|ARHGA_HUMAN Rho guanine nucleotide exchange factor 10 OS=Homo sapiens GN=ARHGEF10 PE=1 SV=4;>sp|O15013-6|ARHGA_HUMAN Isoform 2 of Rho guanine nucleotide exchange factor 10 OS=Homo sapiens GN=ARHGEF10;>sp|O15013-5|ARHGA_HUMAN Isoform 5 of Rho gua	7	32	32	30	32	0	32	0	30	0	32.7	32.7	31.8	151.61	1369	1369;1368;1344;1340;1306;988;610	50		1.2026e-239	0.80207	0.88261	22.424	42	0.77594	0.85351	21.502	42	1.005	0.97388	16.547	42	0.80207	0.88261	22.424	42	0.77594	0.85351	21.502	42	1.005	0.97388	16.547
O15085-2;O15085;F8W8P9	O15085-2;O15085;F8W8P9	22;22;11	22;22;11	22;22;11	Rho guanine nucleotide exchange factor 11	ARHGEF11	>sp|O15085-2|ARHGB_HUMAN Isoform 2 of Rho guanine nucleotide exchange factor 11 OS=Homo sapiens GN=ARHGEF11;>sp|O15085|ARHGB_HUMAN Rho guanine nucleotide exchange factor 11 OS=Homo sapiens GN=ARHGEF11 PE=1 SV=1;>tr|F8W8P9|F8W8P9_HUMAN Rho guanine nucleotid	3	22	22	22	22	1	22	1	22	1	20.2	20.2	20.2	172.24	1562	1562;1522;938	29	1	4.3945e-80	0.90551	1.0092	27.996	24	0.91303	0.99759	53.525	24	0.98801	1.0184	49.63	24	0.90004	1.0075	27.357	23	0.9129	0.99616	54.635	23	0.98996	1.0392	50.615
Q9NZN5;Q9NZN5-2;E9PMR6	Q9NZN5;Q9NZN5-2;E9PMR6	15;15;15	15;15;15	15;15;15	Rho guanine nucleotide exchange factor 12	ARHGEF12	>sp|Q9NZN5|ARHGC_HUMAN Rho guanine nucleotide exchange factor 12 OS=Homo sapiens GN=ARHGEF12 PE=1 SV=1;>sp|Q9NZN5-2|ARHGC_HUMAN Isoform 2 of Rho guanine nucleotide exchange factor 12 OS=Homo sapiens GN=ARHGEF12;>tr|E9PMR6|E9PMR6_HUMAN Rho guanine nucleotid	3	15	15	15	15	0	15	0	15	0	13.3	13.3	13.3	173.23	1544	1544;1525;1441	21		1.8796e-41	0.58242	0.65977	19.903	17	0.63971	0.74698	17.987	17	1.0851	1.1043	14.625	17	0.58242	0.65977	19.903	17	0.63971	0.74698	17.987	17	1.0851	1.1043	14.625
Q96PE2	Q96PE2	3	3	3	Rho guanine nucleotide exchange factor 17	ARHGEF17	>sp|Q96PE2|ARHGH_HUMAN Rho guanine nucleotide exchange factor 17 OS=Homo sapiens GN=ARHGEF17 PE=1 SV=1	1	3	3	3	2	2	2	2	2	2	1.7	1.7	1.7	221.67	2063	2063	8	7	1.1776e-05	0.084836	0.099065	165.29	12	0.29703	0.23671	147.52	12	1.4292	1.8968	122.98	12	0.12819	0.14758	99.067	6	0.1843	0.21491	79.87	6	0.62673	0.65468	98.55
Q6ZSZ5;I3L3Q1;Q6ZSZ5-3;Q6ZSZ5-2;I3L2Q6	Q6ZSZ5;I3L3Q1;Q6ZSZ5-3;Q6ZSZ5-2;I3L2Q6	12;12;12;12;9	11;11;11;11;8	11;11;11;11;8	Rho guanine nucleotide exchange factor 18	ARHGEF18	>sp|Q6ZSZ5|ARHGI_HUMAN Rho guanine nucleotide exchange factor 18 OS=Homo sapiens GN=ARHGEF18 PE=1 SV=3;>tr|I3L3Q1|I3L3Q1_HUMAN Uncharacterized protein (Fragment) OS=Homo sapiens PE=4 SV=1;>sp|Q6ZSZ5-3|ARHGI_HUMAN Isoform 3 of Rho guanine nucleotide exchang	5	12	11	11	12	0	11	0	11	0	16.8	16.2	16.2	130.78	1173	1173;1114;1030;1015;812	14		3.4768e-49	0.68877	0.79246	31.831	10	0.7607	0.85826	32.715	10	1.2497	1.2881	43.362	10	0.68877	0.79246	31.831	10	0.7607	0.85826	32.715	10	1.2497	1.2881	43.362
Q5VY93;Q92974;Q92974-2;Q92974-3;B7Z977;F5H3H5	Q5VY93;Q92974;Q92974-2;Q92974-3	15;15;15;15;5;5	15;15;15;15;5;5	15;15;15;15;5;5	Rho guanine nucleotide exchange factor 2	ARHGEF2	>tr|Q5VY93|Q5VY93_HUMAN Rho guanine nucleotide exchange factor 2 OS=Homo sapiens GN=ARHGEF2 PE=2 SV=1;>sp|Q92974|ARHG2_HUMAN Rho guanine nucleotide exchange factor 2 OS=Homo sapiens GN=ARHGEF2 PE=1 SV=4;>sp|Q92974-2|ARHG2_HUMAN Isoform 2 of Rho guanine nuc	6	15	15	15	15	1	15	1	15	1	21.5	21.5	21.5	111.49	987	987;986;985;958;515;443	20	1	6.5487e-112	0.76615	0.87854	17.845	16	0.83672	0.96811	20.725	16	1.0946	1.129	12.281	16	0.7487	0.85923	18.347	15	0.87117	0.97066	21.419	15	1.0734	1.128	12.664
Q9NR81-2;E9PG37;Q9NR81-3;Q9NR81;E7EU49;C9J586;Q9NR81-4;H7C4P0;C9JNF2;C9J609;C9J5K8	Q9NR81-2;E9PG37;Q9NR81-3;Q9NR81;E7EU49;C9J586;Q9NR81-4	13;13;13;13;13;11;9;3;3;3;1	13;13;13;13;13;11;9;3;3;3;1	11;11;11;11;11;9;7;3;3;3;1	Rho guanine nucleotide exchange factor 3	ARHGEF3	>sp|Q9NR81-2|ARHG3_HUMAN Isoform 2 of Rho guanine nucleotide exchange factor 3 OS=Homo sapiens GN=ARHGEF3;>tr|E9PG37|E9PG37_HUMAN Rho guanine nucleotide exchange factor 3 OS=Homo sapiens GN=ARHGEF3 PE=4 SV=1;>sp|Q9NR81-3|ARHG3_HUMAN Isoform 3 of Rho guanin	11	13	13	11	0	13	0	13	0	11	34.9	34.9	32.3	63.754	558	558;532;532;526;497;416;324;236;196;184;100		29	7.0467e-126	1.0798	0.69496	168.72	18	6.5619	1.1248	193.44	18	5.4875	5.3032	79.181	18	NaN	NaN	NaN	0	NaN	NaN	NaN	0	NaN	NaN	NaN
Q8TER5;Q8TER5-3;Q8TER5-4;Q8TER5-2;G3V5C1;G3V3N2;G3V485	Q8TER5;Q8TER5-3;Q8TER5-4;Q8TER5-2	23;23;23;13;7;6;6	23;23;23;13;7;6;6	23;23;23;13;7;6;6	Rho guanine nucleotide exchange factor 40	ARHGEF40	>sp|Q8TER5|ARH40_HUMAN Rho guanine nucleotide exchange factor 40 OS=Homo sapiens GN=ARHGEF40 PE=1 SV=3;>sp|Q8TER5-3|ARH40_HUMAN Isoform 3 of Rho guanine nucleotide exchange factor 40 OS=Homo sapiens GN=ARHGEF40;>sp|Q8TER5-4|ARH40_HUMAN Isoform 4 of Rho gua	7	23	23	23	23	0	23	0	23	0	21.5	21.5	21.5	164.66	1519	1519;1498;1471;805;620;557;502	25		1.492e-85	0.36881	0.40666	30.925	21	0.30212	0.34352	57.981	20	0.80338	0.86026	71.761	20	0.36881	0.40666	30.925	21	0.30212	0.34352	57.981	20	0.80338	0.86026	71.761
Q14155-5;B7Z6G2;B1ALK7;Q14155-1;Q14155;Q14155-3;Q14155-2;Q14155-6;H0YFH7;E9PDQ5;E7EUY6;Q15052;B7Z3C7;F5H8B2;Q15052-2;E7EU80;E7ENL8;B1ANY6;C9JDI6;B7Z6D9;C9JAD7	Q14155-5;B7Z6G2;B1ALK7;Q14155-1;Q14155;Q14155-3;Q14155-2;Q14155-6;H0YFH7;E9PDQ5;E7EUY6	11;11;11;11;9;9;9;9;8;7;7;2;2;2;2;2;2;2;2;1;1	11;11;11;11;9;9;9;9;8;7;7;2;2;2;2;2;2;2;2;1;1	11;11;11;11;9;9;9;9;8;7;7;2;2;2;2;2;2;2;2;1;1	Rho guanine nucleotide exchange factor 7	ARHGEF7	>sp|Q14155-5|ARHG7_HUMAN Isoform 5 of Rho guanine nucleotide exchange factor 7 OS=Homo sapiens GN=ARHGEF7;>tr|B7Z6G2|B7Z6G2_HUMAN Rho guanine nucleotide exchange factor 7 OS=Homo sapiens GN=ARHGEF7 PE=2 SV=1;>tr|B1ALK7|B1ALK7_HUMAN Rho guanine nucleotide e	21	11	11	11	11	0	11	0	11	0	21.3	21.3	21.3	82.57	731	731;721;705;646;803;782;753;625;689;547;447;776;649;622;622;151;143;66;61;181;39	15		9.4498e-60	0.88171	0.98207	40.179	13	0.94175	1.0064	38.312	13	1.0681	1.0234	15.569	13	0.88171	0.98207	40.179	13	0.94175	1.0064	38.312	13	1.0681	1.0234	15.569
O14497;O14497-2;O14497-3;H0Y488;Q96SM7;H0YEW5;H0YCU6	O14497;O14497-2;O14497-3;H0Y488	60;56;49;39;25;3;3	60;56;49;39;25;3;3	57;53;46;38;24;3;3	AT-rich interactive domain-containing protein 1A	ARID1A	>sp|O14497|ARI1A_HUMAN AT-rich interactive domain-containing protein 1A OS=Homo sapiens GN=ARID1A PE=1 SV=3;>sp|O14497-2|ARI1A_HUMAN Isoform 2 of AT-rich interactive domain-containing protein 1A OS=Homo sapiens GN=ARID1A;>sp|O14497-3|ARI1A_HUMAN Isoform 3	7	60	60	57	37	56	37	56	35	54	39.5	39.5	37.8	242.04	2285	2285;2068;1902;1182;613;188;144	57	136	0	0.86715	0.85137	105.6	137	2.1134	1.0582	121.45	137	2.6337	2.7155	108.23	137	0.70955	0.81524	29.016	49	0.59024	0.70192	30.15	49	0.90492	0.87813	26.627
Q8NFD5-3;Q8NFD5-2;Q8NFD5;G3XAA0;H0Y7H8;Q8NFD5-4;H0Y2R3;C9JZD6;H0Y3S9;F5H333	Q8NFD5-3;Q8NFD5-2;Q8NFD5;G3XAA0;H0Y7H8;Q8NFD5-4	31;31;31;31;31;29;7;7;4;2	28;28;28;28;28;26;5;5;2;2	28;28;28;28;28;26;5;5;2;2	AT-rich interactive domain-containing protein 1B	ARID1B	>sp|Q8NFD5-3|ARI1B_HUMAN Isoform 3 of AT-rich interactive domain-containing protein 1B OS=Homo sapiens GN=ARID1B;>sp|Q8NFD5-2|ARI1B_HUMAN Isoform 2 of AT-rich interactive domain-containing protein 1B OS=Homo sapiens GN=ARID1B;>sp|Q8NFD5|ARI1B_HUMAN AT-rich	10	31	28	28	16	23	14	21	14	21	18.4	16.7	16.7	241.46	2289	2289;2249;2236;2231;1758;1486;728;723;273;350	18	28	1.6295e-214	0.78294	0.8367	102.46	36	2.4206	0.93926	112.82	36	1.7379	1.8357	78.288	36	0.71324	0.81209	37.613	15	0.77131	0.89852	49.263	15	1.0349	1.0709	46.115
Q68CP9;Q68CP9-3;F8WCU9;F8W108;E7ENG3;Q68CP9-2;F8VWP4	Q68CP9;Q68CP9-3;F8WCU9;F8W108	23;23;20;15;7;7;6	23;23;20;15;7;7;6	23;23;20;15;7;7;6	AT-rich interactive domain-containing protein 2	ARID2	>sp|Q68CP9|ARID2_HUMAN AT-rich interactive domain-containing protein 2 OS=Homo sapiens GN=ARID2 PE=1 SV=2;>sp|Q68CP9-3|ARID2_HUMAN Isoform 3 of AT-rich interactive domain-containing protein 2 OS=Homo sapiens GN=ARID2;>tr|F8WCU9|F8WCU9_HUMAN AT-rich interac	7	23	23	23	19	14	19	14	19	14	16.7	16.7	16.7	197.39	1835	1835;1783;1639;1445;952;952;401	24	20	1.4953e-93	0.84388	0.92423	115.94	30	0.87575	0.90095	97.573	30	1.0105	1.0021	22.992	30	0.78175	0.87171	18.297	20	0.7745	0.84361	25.156	20	0.99891	0.99517	12.27
Q99856;Q8IVW6;Q8IVW6-4;G8JLH7;Q8IVW6-3;A6NKF2;H3BQ92	Q99856	18;1;1;1;1;1;1	18;1;1;1;1;1;1	18;1;1;1;1;1;1	AT-rich interactive domain-containing protein 3A	ARID3A	>sp|Q99856|ARI3A_HUMAN AT-rich interactive domain-containing protein 3A OS=Homo sapiens GN=ARID3A PE=1 SV=2	7	18	18	18	0	18	0	18	0	18	44.9	44.9	44.9	62.888	593	593;561;560;444;435;412;138		56	2.1597e-253	5.4521	3.0929	100.05	36	5.456	1.8812	143.68	36	0.90422	0.89151	39.489	36	NaN	NaN	NaN	0	NaN	NaN	NaN	0	NaN	NaN	NaN
P29374;P29374-2;P29374-3;H7C485;C9J1W3;C9JIF4;F8WAR5	P29374;P29374-2;P29374-3;H7C485	44;43;43;29;9;1;1	44;43;43;29;9;1;1	42;41;41;27;9;1;1	AT-rich interactive domain-containing protein 4A	ARID4A	>sp|P29374|ARI4A_HUMAN AT-rich interactive domain-containing protein 4A OS=Homo sapiens GN=ARID4A PE=1 SV=3;>sp|P29374-2|ARI4A_HUMAN Isoform II of AT-rich interactive domain-containing protein 4A OS=Homo sapiens GN=ARID4A;>sp|P29374-3|ARI4A_HUMAN Isoform I	7	44	44	42	4	44	4	44	4	42	44	44	43.1	142.75	1257	1257;1203;1188;748;265;54;40	4	203	0	8.6322	4.7019	142.46	156	8.2282	4.2573	179.08	156	0.83021	0.80767	37.224	156	0.78229	0.88596	43.317	4	0.67983	0.79221	32.623	4	0.93225	0.95126	19.036
Q4LE39;Q4LE39-2;G8JLI1;Q4LE39-3;F8WB31;Q4LE39-4;H7C5R6;H0Y7Y8	Q4LE39;Q4LE39-2;G8JLI1;Q4LE39-3;F8WB31;Q4LE39-4	39;38;37;37;27;21;10;10	37;36;35;35;25;19;10;10	37;36;35;35;25;19;10;10	AT-rich interactive domain-containing protein 4B	ARID4B	>sp|Q4LE39|ARI4B_HUMAN AT-rich interactive domain-containing protein 4B OS=Homo sapiens GN=ARID4B PE=1 SV=2;>sp|Q4LE39-2|ARI4B_HUMAN Isoform 2 of AT-rich interactive domain-containing protein 4B OS=Homo sapiens GN=ARID4B;>tr|G8JLI1|G8JLI1_HUMAN AT-rich int	8	39	37	37	9	39	9	37	9	37	34	33.2	33.2	147.81	1312	1312;1226;1153;1153;655;803;696;549	10	126	0	13.594	4.6455	139.89	111	4.9037	3.2105	156.74	111	0.41655	0.39461	51.59	111	0.71338	0.80492	14.956	7	1.0093	1.0808	37.392	7	1.1315	1.083	50.853
Q14865;Q14865-2;Q14865-3	Q14865;Q14865-2	8;7;1	8;7;1	8;7;1	AT-rich interactive domain-containing protein 5B	ARID5B	>sp|Q14865|ARI5B_HUMAN AT-rich interactive domain-containing protein 5B OS=Homo sapiens GN=ARID5B PE=1 SV=3;>sp|Q14865-2|ARI5B_HUMAN Isoform 2 of AT-rich interactive domain-containing protein 5B OS=Homo sapiens GN=ARID5B	3	8	8	8	0	8	0	8	0	8	8.2	8.2	8.2	132.37	1188	1188;945;318		14	6.2138e-36	1.8565	0.84653	98.12	4	4.462	0.37995	113.14	4	2.679	3.6714	57.247	4	NaN	NaN	NaN	0	NaN	NaN	NaN	0	NaN	NaN	NaN
Q9Y4X5;H0Y2Q2;H3BNB9;H3BSK4	Q9Y4X5;H0Y2Q2	16;15;5;3	16;15;5;3	16;15;5;3	E3 ubiquitin-protein ligase ARIH1	ARIH1	>sp|Q9Y4X5|ARI1_HUMAN E3 ubiquitin-protein ligase ARIH1 OS=Homo sapiens GN=ARIH1 PE=1 SV=2;>tr|H0Y2Q2|H0Y2Q2_HUMAN E3 ubiquitin-protein ligase ARIH1 OS=Homo sapiens GN=ARIH1 PE=4 SV=1	4	16	16	16	16	6	16	6	16	6	38.1	38.1	38.1	64.117	557	557;527;204;167	19	9	6.1464e-134	0.84109	0.93149	16.277	25	0.83542	0.87107	15.304	25	0.98791	0.91806	17.177	25	0.86147	0.96463	15.279	16	0.83965	0.8852	12.425	16	0.98746	0.91344	18.722
O95376;H7C0R0;H0Y3N1;C9JZ71;C9JBC5;F8WCS4;C9JCL4	O95376;H7C0R0;H0Y3N1	8;6;5;1;1;1;1	8;6;5;1;1;1;1	8;6;5;1;1;1;1	E3 ubiquitin-protein ligase ARIH2	ARIH2	>sp|O95376|ARI2_HUMAN E3 ubiquitin-protein ligase ARIH2 OS=Homo sapiens GN=ARIH2 PE=1 SV=1;>tr|H7C0R0|H7C0R0_HUMAN E3 ubiquitin-protein ligase ARIH2 OS=Homo sapiens GN=ARIH2 PE=4 SV=1;>tr|H0Y3N1|H0Y3N1_HUMAN E3 ubiquitin-protein ligase ARIH2 OS=Homo sapien	7	8	8	8	8	4	8	4	8	4	24.1	24.1	24.1	57.818	493	493;410;317;138;107;106;85	12	4	2.2762e-133	0.92837	1.0104	22.446	9	0.91569	1.0152	33.783	9	0.93161	0.95418	33.757	9	0.92837	1.0104	14.72	5	0.91569	1.0152	13.952	5	0.93161	0.95418	18.063
P40616;B4DWW1;F8VYN9;B4DZG7;F8VP63;F8W1Z8;F8VP99	P40616;B4DWW1;F8VYN9;B4DZG7	9;9;8;7;1;1;1	9;9;8;7;1;1;1	9;9;8;7;1;1;1	ADP-ribosylation factor-like protein 1	ARL1	>sp|P40616|ARL1_HUMAN ADP-ribosylation factor-like protein 1 OS=Homo sapiens GN=ARL1 PE=1 SV=1;>tr|B4DWW1|B4DWW1_HUMAN ADP-ribosylation factor-like protein 1 OS=Homo sapiens GN=ARL1 PE=2 SV=1;>tr|F8VYN9|F8VYN9_HUMAN ADP-ribosylation factor-like protein 1 O	7	9	9	9	9	2	9	2	9	2	61.9	61.9	61.9	20.417	181	181;164;194;135;64;52;17	19	3	1.4874e-165	0.8896	1.0105	11.772	20	0.91305	0.99864	11.054	20	1.0294	0.9726	9.7564	20	0.89468	1.0149	9.4522	18	0.91305	1.0199	11.352	18	1.0236	0.96966	9.5678
Q9NXU5	Q9NXU5	3	3	3	ADP-ribosylation factor-like protein 15	ARL15	>sp|Q9NXU5|ARL15_HUMAN ADP-ribosylation factor-like protein 15 OS=Homo sapiens GN=ARL15 PE=1 SV=1	1	3	3	3	3	0	3	0	3	0	19.1	19.1	19.1	22.876	204	204	3		1.4686e-10	0.7146	0.80823	11.793	3	0.70999	0.7375	11.523	3	0.97288	0.90244	21.117	3	0.7146	0.80823	11.793	3	0.70999	0.7375	11.523	3	0.97288	0.90244	21.117
P36404;G3V184	P36404;G3V184	9;6	9;6	9;6	ADP-ribosylation factor-like protein 2	ARL2	>sp|P36404|ARL2_HUMAN ADP-ribosylation factor-like protein 2 OS=Homo sapiens GN=ARL2 PE=1 SV=4;>tr|G3V184|G3V184_HUMAN ADP-ribosylation factor-like protein 2 OS=Homo sapiens GN=ARL2 PE=3 SV=1	2	9	9	9	9	5	9	5	9	5	55.4	55.4	55.4	20.878	184	184;157	23	5	2.4083e-85	0.83937	0.99425	101.28	25	0.91527	1.0133	73.599	25	1.0857	1.0379	56.644	25	0.85155	1.0125	88.026	21	0.94316	1.0153	73.189	21	1.0763	1.0345	19.251
Q9Y2Y0;Q9Y2Y0-2;H3BM52;H3BU49	Q9Y2Y0;Q9Y2Y0-2;H3BM52;H3BU49	5;5;4;4	5;5;4;4	5;5;4;4	ADP-ribosylation factor-like protein 2-binding protein	ARL2BP	>sp|Q9Y2Y0|AR2BP_HUMAN ADP-ribosylation factor-like protein 2-binding protein OS=Homo sapiens GN=ARL2BP PE=1 SV=1;>sp|Q9Y2Y0-2|AR2BP_HUMAN Isoform 2 of ADP-ribosylation factor-like protein 2-binding protein OS=Homo sapiens GN=ARL2BP;>tr|H3BM52|H3BM52_HUMAN	4	5	5	5	5	0	5	0	5	0	39.3	39.3	39.3	18.822	163	163;152;171;123	8		1.0749e-29	0.84993	0.99331	23.614	8	0.85164	0.95115	12.008	8	0.98481	0.9323	11.337	8	0.84993	0.99331	23.614	8	0.85164	0.95115	12.008	8	0.98481	0.9323	11.337
P36405	P36405	11	11	11	ADP-ribosylation factor-like protein 3	ARL3	>sp|P36405|ARL3_HUMAN ADP-ribosylation factor-like protein 3 OS=Homo sapiens GN=ARL3 PE=1 SV=2	1	11	11	11	11	0	11	0	11	0	64.3	64.3	64.3	20.455	182	182	19		2.1468e-257	0.8275	0.95491	11.307	19	0.84439	0.93339	11.342	19	1.0326	0.99388	11.907	19	0.8275	0.95491	11.307	19	0.84439	0.93339	11.342	19	1.0326	0.99388	11.907
P56559;P49703	P56559	6;1	6;1	6;1	ADP-ribosylation factor-like protein 4C	ARL4C	>sp|P56559|ARL4C_HUMAN ADP-ribosylation factor-like protein 4C OS=Homo sapiens GN=ARL4C PE=1 SV=1	2	6	6	6	5	2	5	2	5	2	43.2	43.2	43.2	21.487	192	192;201	8	3	4.9966e-16	0.74572	0.84572	86.088	5	1.0392	1.1232	129.53	5	1.4578	1.3724	48.487	5	0.72911	0.82691	6.9012	4	0.91728	0.99125	20.555	4	1.268	1.1934	26.225
Q96KC2	Q96KC2	3	3	2	ADP-ribosylation factor-like protein 5B	ARL5B	>sp|Q96KC2|ARL5B_HUMAN ADP-ribosylation factor-like protein 5B OS=Homo sapiens GN=ARL5B PE=1 SV=1	1	3	3	2	3	0	3	0	2	0	15.6	15.6	9.5	20.374	179	179	4		2.3623e-08	0.99222	1.1639	27.491	4	0.96491	1.0467	27.284	4	1.0125	0.92982	6.9102	4	0.99222	1.1639	27.491	4	0.96491	1.0467	27.284	4	1.0125	0.92982	6.9102
Q9H0F7;Q9H0F7-2;C9IZ13;H7C5H6	Q9H0F7;Q9H0F7-2;C9IZ13	8;7;4;3	8;7;4;3	8;7;4;3	ADP-ribosylation factor-like protein 6	ARL6	>sp|Q9H0F7|ARL6_HUMAN ADP-ribosylation factor-like protein 6 OS=Homo sapiens GN=ARL6 PE=1 SV=1;>sp|Q9H0F7-2|ARL6_HUMAN Isoform 2 of ADP-ribosylation factor-like protein 6 OS=Homo sapiens GN=ARL6;>tr|C9IZ13|C9IZ13_HUMAN ADP-ribosylation factor-like protein	4	8	8	8	8	0	8	0	8	0	58.1	58.1	58.1	21.097	186	186;193;121;54	13		2.7462e-26	0.94087	1.0942	22.255	11	0.86314	0.89738	15.292	11	1.0406	0.96104	33.031	11	0.94087	1.0942	22.255	11	0.86314	0.89738	15.292	11	1.0406	0.96104	33.031
Q66PJ3;Q66PJ3-2;Q66PJ3-3;F8WCT1;B3V0L1;Q66PJ3-4;H7BZV4;F5GYV5;F5H7X4;Q66PJ3-5;F8WEP2	Q66PJ3;Q66PJ3-2;Q66PJ3-3;F8WCT1;B3V0L1;Q66PJ3-4;H7BZV4;F5GYV5;F5H7X4	5;5;5;5;5;4;4;4;3;2;2	5;5;5;5;5;4;4;4;3;2;2	5;5;5;5;5;4;4;4;3;2;2	ADP-ribosylation factor-like protein 6-interacting protein 4	ARL6IP4	>sp|Q66PJ3|AR6P4_HUMAN ADP-ribosylation factor-like protein 6-interacting protein 4 OS=Homo sapiens GN=ARL6IP4 PE=1 SV=1;>sp|Q66PJ3-2|AR6P4_HUMAN Isoform 2 of ADP-ribosylation factor-like protein 6-interacting protein 4 OS=Homo sapiens GN=ARL6IP4;>sp|Q66PJ	11	5	5	5	5	3	5	3	5	3	16.1	16.1	16.1	38.395	360	360;352;341;229;226;338;216;211;307;304;170	5	3	1.4224e-116	0.77381	0.87291	22.571	8	0.85126	0.92892	21.41	8	1.0415	1.0334	42.061	8	0.81656	0.9359	7.5083	5	0.7668	0.80848	10.081	5	1.0118	0.93508	19.607
O75915;B4DWQ6;F8WF33;C9JQU6;F8WF90	O75915;B4DWQ6;F8WF33;C9JQU6;F8WF90	5;3;3;3;3	5;3;3;3;3	5;3;3;3;3	PRA1 family protein 3	ARL6IP5	>sp|O75915|PRAF3_HUMAN PRA1 family protein 3 OS=Homo sapiens GN=ARL6IP5 PE=1 SV=1;>tr|B4DWQ6|B4DWQ6_HUMAN PRA1 family protein 3 OS=Homo sapiens GN=ARL6IP5 PE=2 SV=1;>tr|F8WF33|F8WF33_HUMAN PRA1 family protein 3 OS=Homo sapiens GN=ARL6IP5 PE=4 SV=1;>tr|C9JQ	5	5	5	5	5	0	5	0	5	0	28.2	28.2	28.2	21.614	188	188;136;93;88;59	52		1.2392e-87	0.72508	0.84586	32.497	45	0.71005	0.81982	33.011	45	0.97725	1.0167	21.981	45	0.72508	0.84586	32.497	45	0.71005	0.81982	33.011	45	0.97725	1.0167	21.981
Q8N6S5	Q8N6S5	3	3	3	ADP-ribosylation factor-like protein 6-interacting protein 6	ARL6IP6	>sp|Q8N6S5|AR6P6_HUMAN ADP-ribosylation factor-like protein 6-interacting protein 6 OS=Homo sapiens GN=ARL6IP6 PE=1 SV=1	1	3	3	3	3	0	3	0	3	0	13.7	13.7	13.7	24.676	226	226	4		2.4099e-10	0.53338	0.60923	32.019	4	0.5518	0.63392	41.749	4	0.91446	0.95031	17.088	4	0.53338	0.60923	32.019	4	0.5518	0.63392	41.749	4	0.91446	0.95031	17.088
Q96BM9	Q96BM9	9	4	4	ADP-ribosylation factor-like protein 8A	ARL8A	>sp|Q96BM9|ARL8A_HUMAN ADP-ribosylation factor-like protein 8A OS=Homo sapiens GN=ARL8A PE=1 SV=1	1	9	4	4	9	3	4	0	4	0	61.8	22	22	21.416	186	186	8		5.0471e-87	0.95914	1.1448	10.885	7	1.0085	1.0545	18.289	7	0.93578	0.97492	13.063	7	0.95914	1.1448	10.885	7	1.0085	1.0545	18.289	7	0.93578	0.97492	13.063
Q9NVJ2;B4DI85	Q9NVJ2	9;4	9;4	4;3	ADP-ribosylation factor-like protein 8B	ARL8B	>sp|Q9NVJ2|ARL8B_HUMAN ADP-ribosylation factor-like protein 8B OS=Homo sapiens GN=ARL8B PE=1 SV=1	2	9	9	4	9	4	9	4	4	1	57	57	17.2	21.539	186	186;163	27	4	9.9158e-92	0.94203	1.0818	38.897	31	1.0028	1.1121	16.933	31	1.0258	0.96057	16.536	31	0.94094	1.0818	12.927	27	0.98864	1.1121	17.79	27	1.0235	0.97445	17.468
Q9NVT9;E5RJ86;B4E2W7;E5RHK3;E9PR92	Q9NVT9;E5RJ86	7;5;3;1;1	7;5;3;1;1	7;5;3;1;1	Armadillo repeat-containing protein 1	ARMC1	>sp|Q9NVT9|ARMC1_HUMAN Armadillo repeat-containing protein 1 OS=Homo sapiens GN=ARMC1 PE=1 SV=1;>tr|E5RJ86|E5RJ86_HUMAN Armadillo repeat-containing protein 1 (Fragment) OS=Homo sapiens GN=ARMC1 PE=4 SV=1	5	7	7	7	6	3	6	3	6	3	44.7	44.7	44.7	31.28	282	282;190;180;123;102	9	3	1.463e-65	0.95548	1.0736	79.228	9	1.0983	1.2138	83.924	9	1.3218	1.3687	58.119	9	0.90266	1.0158	22.303	6	1.0536	1.1424	22.541	6	1.1315	1.0542	23.78
Q8N2F6-2;Q8N2F6-4;Q8N2F6;Q8N2F6-3;Q8N2F6-5;F5GX65;C9J5N7;H7C2M7;H7BXQ8	Q8N2F6-2;Q8N2F6-4;Q8N2F6;Q8N2F6-3;Q8N2F6-5;F5GX65;C9J5N7;H7C2M7	8;8;7;7;6;6;4;4;3	8;8;7;7;6;6;4;4;3	8;8;7;7;6;6;4;4;3	Armadillo repeat-containing protein 10	ARMC10	>sp|Q8N2F6-2|ARM10_HUMAN Isoform 2 of Armadillo repeat-containing protein 10 OS=Homo sapiens GN=ARMC10;>sp|Q8N2F6-4|ARM10_HUMAN Isoform 4 of Armadillo repeat-containing protein 10 OS=Homo sapiens GN=ARMC10;>sp|Q8N2F6|ARM10_HUMAN Armadillo repeat-containing	9	8	8	8	8	0	8	0	8	0	37.3	37.3	37.3	33.85	308	308;249;343;284;284;225;233;185;193	14		4.0733e-56	0.71533	0.81693	16.179	11	0.79077	0.87864	10.199	11	1.1359	1.0612	12.365	11	0.71533	0.81693	16.179	11	0.79077	0.87864	10.199	11	1.1359	1.0612	12.365
Q6NXE6;Q6NXE6-2;B4E1N1;F5GYG2;F5H4P3;F5GWV0;F5GWK8;F5H2K4;F5H2X2;H0YH65;F5H6J3;F5H052;F5H3X1;H0YGQ5;H0YGL0;F5GZP0;F5H7V0	Q6NXE6;Q6NXE6-2;B4E1N1;F5GYG2;F5H4P3;F5GWV0	13;13;10;8;7;7;6;4;4;4;3;3;3;2;2;2;1	13;13;10;8;7;7;6;4;4;4;3;3;3;2;2;2;1	13;13;10;8;7;7;6;4;4;4;3;3;3;2;2;2;1	Armadillo repeat-containing protein 6	ARMC6	>sp|Q6NXE6|ARMC6_HUMAN Armadillo repeat-containing protein 6 OS=Homo sapiens GN=ARMC6 PE=1 SV=2;>sp|Q6NXE6-2|ARMC6_HUMAN Isoform 2 of Armadillo repeat-containing protein 6 OS=Homo sapiens GN=ARMC6;>tr|B4E1N1|B4E1N1_HUMAN Armadillo repeat-containing protein	17	13	13	13	5	13	5	13	5	13	33.3	33.3	33.3	54.141	501	501;476;408;464;259;257;180;163;161;145;156;103;70;137;81;43;30	7	33	5.3231e-167	1.0331	1.0207	91.66	29	3.7702	1.8982	131.3	29	4.2626	3.7104	113.69	29	1.0331	1.2073	15.843	7	0.57036	0.67023	55.549	7	0.66919	0.69304	46.062
Q9H6L4	Q9H6L4	1	1	1	Armadillo repeat-containing protein 7	ARMC7	>sp|Q9H6L4|ARMC7_HUMAN Armadillo repeat-containing protein 7 OS=Homo sapiens GN=ARMC7 PE=2 SV=1	1	1	1	1	0	1	0	1	0	1	10.6	10.6	10.6	21.924	198	198		1	0.00087975	NaN	NaN	NaN	1	NaN	NaN	NaN	1	NaN	NaN	NaN	1	NaN	NaN	NaN	0	NaN	NaN	NaN	0	NaN	NaN	NaN
Q8IUR7;F5GWK4;B7Z441;A8MTG8;Q8IUR7-2;Q8IUR7-3;B7Z637;H0YGM5	Q8IUR7;F5GWK4;B7Z441;A8MTG8;Q8IUR7-2;Q8IUR7-3;B7Z637;H0YGM5	4;4;4;3;3;3;3;3	4;4;4;3;3;3;3;3	3;3;3;3;3;3;3;3	Armadillo repeat-containing protein 8	ARMC8	>sp|Q8IUR7|ARMC8_HUMAN Armadillo repeat-containing protein 8 OS=Homo sapiens GN=ARMC8 PE=1 SV=2;>tr|F5GWK4|F5GWK4_HUMAN Armadillo repeat-containing protein 8 OS=Homo sapiens GN=ARMC8 PE=4 SV=1;>tr|B7Z441|B7Z441_HUMAN Armadillo repeat-containing protein 8 O	8	4	4	3	4	0	4	0	3	0	6.2	6.2	4.9	75.509	673	673;642;606;663;659;631;600;530	5		6.694e-11	0.74621	0.83702	13.932	2	0.74929	0.76418	5.7956	2	1.0041	0.933	7.9125	2	0.74621	0.83702	13.932	2	0.74929	0.76418	5.7956	2	1.0041	0.933	7.9125
G5E9V6;Q8IUR7-6;G5E9V7;C9J2I1;C9JBY2;C9JAA7;H7C5B7	G5E9V6;Q8IUR7-6;G5E9V7;C9J2I1;C9JBY2;C9JAA7;H7C5B7	2;1;1;1;1;1;1	1;1;1;0;0;0;1	1;1;1;0;0;0;1		ARMC8	>tr|G5E9V6|G5E9V6_HUMAN Armadillo repeat containing 8, isoform CRA_e OS=Homo sapiens GN=ARMC8 PE=4 SV=1;>sp|Q8IUR7-6|ARMC8_HUMAN Isoform 6 of Armadillo repeat-containing protein 8 OS=Homo sapiens GN=ARMC8;>tr|G5E9V7|G5E9V7_HUMAN Armadillo repeat containing	7	2	1	1	2	0	1	0	1	0	6	3.8	3.8	44.499	399	399;385;357;352;227;198;113	1		5.4479e-06	NaN	NaN	NaN	1	NaN	NaN	NaN	1	NaN	NaN	NaN	1	NaN	NaN	NaN	1	NaN	NaN	NaN	1	NaN	NaN	NaN
Q7Z3E5;Q7Z3E5-2;H7BZY2;H7C3U7;H7BZA2;C9JW07;C9J535	Q7Z3E5;Q7Z3E5-2	4;4;1;1;1;1;1	4;4;1;1;1;1;1	4;4;1;1;1;1;1	LisH domain-containing protein ARMC9	ARMC9	>sp|Q7Z3E5|ARMC9_HUMAN LisH domain-containing protein ARMC9 OS=Homo sapiens GN=ARMC9 PE=2 SV=2;>sp|Q7Z3E5-2|ARMC9_HUMAN Isoform 2 of LisH domain-containing protein ARMC9 OS=Homo sapiens GN=ARMC9	7	4	4	4	4	2	4	2	4	2	4.5	4.5	4.5	91.761	817	817;665;209;194;172;166;158	4	2	5.8648e-25	0.6124	0.69892	89.12	4	0.39389	0.43326	67.88	4	0.66876	0.63077	63.577	4	0.6124	0.69892	89.12	4	0.39389	0.43326	67.88	4	0.66876	0.63077	63.577
Q9UH62;H3BV87;H3BM63	Q9UH62	8;2;1	8;2;1	8;2;1	Armadillo repeat-containing X-linked protein 3	ARMCX3	>sp|Q9UH62|ARMX3_HUMAN Armadillo repeat-containing X-linked protein 3 OS=Homo sapiens GN=ARMCX3 PE=1 SV=1	3	8	8	8	7	1	7	1	7	1	28.2	28.2	28.2	42.5	379	379;94;63	10	1	3.1613e-52	0.82717	0.95888	25.371	9	0.92112	1.0597	53.539	9	1.1012	1.0845	41.312	9	0.79753	0.90873	18.318	8	0.90987	1.0234	15.855	8	1.0924	1.0595	26.679
P27540;F8WAP6;P27540-3;P27540-2;E7EN08;A6NGV6	P27540;F8WAP6;P27540-3;P27540-2;E7EN08;A6NGV6	18;18;18;18;15;10	18;18;18;18;15;10	18;18;18;18;15;10	Aryl hydrocarbon receptor nuclear translocator	ARNT	>sp|P27540|ARNT_HUMAN Aryl hydrocarbon receptor nuclear translocator OS=Homo sapiens GN=ARNT PE=1 SV=1;>tr|F8WAP6|F8WAP6_HUMAN Aryl hydrocarbon receptor nuclear translocator OS=Homo sapiens GN=ARNT PE=4 SV=1;>sp|P27540-3|ARNT_HUMAN Isoform 3 of Aryl hydroc	6	18	18	18	4	18	4	18	4	18	40.2	40.2	40.2	86.636	789	789;787;775;774;740;416	4	27	0	1.0107	0.82546	102.93	20	3.2303	0.83248	141.73	20	5.0036	4.9235	85.566	20	0.77987	0.88271	19.222	4	0.73646	0.83248	24.218	4	0.92819	0.93748	10.208
Q9HBZ2;Q9HBZ2-2;Q7Z3A3;H0YKW1	Q9HBZ2;Q9HBZ2-2;Q7Z3A3	11;11;10;3	11;11;10;3	11;11;10;3	Aryl hydrocarbon receptor nuclear translocator 2	ARNT2;DKFZp686M216	>sp|Q9HBZ2|ARNT2_HUMAN Aryl hydrocarbon receptor nuclear translocator 2 OS=Homo sapiens GN=ARNT2 PE=1 SV=2;>sp|Q9HBZ2-2|ARNT2_HUMAN Isoform 2 of Aryl hydrocarbon receptor nuclear translocator 2 OS=Homo sapiens GN=ARNT2;>tr|Q7Z3A3|Q7Z3A3_HUMAN Aryl hydrocar	4	11	11	11	0	11	0	11	0	11	26.2	26.2	26.2	78.69	717	717;706;566;130		12	5.5525e-47	0.75758	0.68686	161.7	8	2.7121	0.71638	194.43	8	3.8554	3.5307	55.749	8	NaN	NaN	NaN	0	NaN	NaN	NaN	0	NaN	NaN	NaN
O00327;O00327-8;O00327-7;O00327-1;H7BXW2;O00327-9;F8W6J9;O00327-6;O00327-4;O00327-5;O00327-3;H0YER9;E9PPV4	O00327;O00327-8;O00327-7;O00327-1;H7BXW2;O00327-9;F8W6J9;O00327-6;O00327-4	8;8;8;8;8;8;5;5;5;2;2;1;1	8;8;8;8;8;8;5;5;5;2;2;1;1	8;8;8;8;8;8;5;5;5;2;2;1;1	Aryl hydrocarbon receptor nuclear translocator-like protein 1	ARNTL	>sp|O00327|BMAL1_HUMAN Aryl hydrocarbon receptor nuclear translocator-like protein 1 OS=Homo sapiens GN=ARNTL PE=1 SV=2;>sp|O00327-8|BMAL1_HUMAN Isoform 8 of Aryl hydrocarbon receptor nuclear translocator-like protein 1 OS=Homo sapiens GN=ARNTL;>sp|O00327-	13	8	8	8	0	8	0	8	0	8	20.6	20.6	20.6	68.761	626	626;625;624;583;582;582;526;526;508;301;224;171;141		9	1.2762e-226	2.5638	1.585	108.59	6	4.9037	1.6506	124.3	6	1.8586	1.6651	15.586	6	NaN	NaN	NaN	0	NaN	NaN	NaN	0	NaN	NaN	NaN
Q8WYA1;Q8WYA1-2;Q8WYA1-5;Q8WYA1-4;Q8WYA1-3;F5H402;H0Y5R1;Q8WYA1-7;Q8WYA1-8;Q8WYA1-6	Q8WYA1;Q8WYA1-2;Q8WYA1-5;Q8WYA1-4;Q8WYA1-3;F5H402;H0Y5R1;Q8WYA1-7;Q8WYA1-8;Q8WYA1-6	4;4;4;4;3;3;2;2;2;2	4;4;4;4;3;3;2;2;2;2	4;4;4;4;3;3;2;2;2;2	Aryl hydrocarbon receptor nuclear translocator-like protein 2	ARNTL2	>sp|Q8WYA1|BMAL2_HUMAN Aryl hydrocarbon receptor nuclear translocator-like protein 2 OS=Homo sapiens GN=ARNTL2 PE=1 SV=2;>sp|Q8WYA1-2|BMAL2_HUMAN Isoform 2 of Aryl hydrocarbon receptor nuclear translocator-like protein 2 OS=Homo sapiens GN=ARNTL2;>sp|Q8WYA	10	4	4	4	0	4	0	4	0	4	8.3	8.3	8.3	70.886	636	636;622;602;588;599;540;588;585;572;551		5	4.2123e-26	0.76946	0.77147	211.67	4	1.9058	1.1308	86.026	4	3.6703	3.2694	116.73	4	NaN	NaN	NaN	0	NaN	NaN	NaN	0	NaN	NaN	NaN
Q92747;E9PF58;B4DLQ7	Q92747;E9PF58;B4DLQ7	12;10;8	11;9;7	10;8;7	Actin-related protein 2/3 complex subunit 1A	ARPC1A	>sp|Q92747|ARC1A_HUMAN Actin-related protein 2/3 complex subunit 1A OS=Homo sapiens GN=ARPC1A PE=1 SV=2;>tr|E9PF58|E9PF58_HUMAN Actin-related protein 2/3 complex subunit 1A OS=Homo sapiens GN=ARPC1A PE=4 SV=1;>tr|B4DLQ7|B4DLQ7_HUMAN Actin-related protein 2	3	12	11	10	6	11	5	10	4	9	41.4	35.1	30.5	41.569	370	370;279;345	6	10	1.3397e-197	0.74482	0.85654	9.9397	15	0.77926	0.84381	15.131	15	1.0213	0.97021	10.426	15	0.78763	0.89313	8.6907	5	0.81019	0.90416	24.844	5	1.0052	0.97021	11.824
O15143;F8WCG3;C9J6C8;C9JFG9;C9JQM8;C9JEY1;C9J4Z7;C9K057;C9JBJ7;C9JTT6;F8WEB3;C9JM51;F8VXW2	O15143;F8WCG3	16;10;6;6;6;6;6;5;5;4;1;1;1	16;10;6;6;6;6;6;5;5;4;1;1;1	15;9;6;6;6;6;6;5;5;4;1;1;1	Actin-related protein 2/3 complex subunit 1B	ARPC1B	>sp|O15143|ARC1B_HUMAN Actin-related protein 2/3 complex subunit 1B OS=Homo sapiens GN=ARPC1B PE=1 SV=3;>tr|F8WCG3|F8WCG3_HUMAN Actin-related protein 2/3 complex subunit 1B OS=Homo sapiens GN=ARPC1B PE=4 SV=1	13	16	16	15	14	14	14	14	13	13	53	53	46.8	40.949	372	372;213;133;133;133;130;128;108;102;83;32;21;21	30	23	0	0.95586	1.0799	18.848	50	0.97336	1.0555	24.315	50	1.0564	0.96597	20.106	50	0.91802	1.0741	19.826	28	0.95528	1.0707	14.366	28	1.0722	0.9927	17.442
O15144;H7C3F9;G5E9J0;C9JTV5;G5E9S7	O15144	22;6;6;6;2	22;6;6;6;2	22;6;6;6;2	Actin-related protein 2/3 complex subunit 2	ARPC2	>sp|O15144|ARPC2_HUMAN Actin-related protein 2/3 complex subunit 2 OS=Homo sapiens GN=ARPC2 PE=1 SV=1	5	22	22	22	22	12	22	12	22	12	71	71	71	34.333	300	300;165;91;90;38	71	15	0	0.89857	1.012	26.724	68	0.91054	0.9955	59.414	68	1.0573	0.98968	57.972	68	0.90364	1.016	29.641	53	0.90209	0.99313	66.901	53	1.0162	0.98795	64.909
O15145;B4DM63;C9JZD1;F8VR50	O15145;B4DM63	7;5;3;2	7;5;3;2	7;5;3;2	Actin-related protein 2/3 complex subunit 3	ARPC3	>sp|O15145|ARPC3_HUMAN Actin-related protein 2/3 complex subunit 3 OS=Homo sapiens GN=ARPC3 PE=1 SV=3;>tr|B4DM63|B4DM63_HUMAN Actin-related protein 2/3 complex subunit 3 OS=Homo sapiens GN=ARPC3 PE=2 SV=1	4	7	7	7	7	3	7	3	7	3	49.4	49.4	49.4	20.546	178	178;167;99;84	24	15	4.6828e-184	0.88017	1.0065	44.894	25	0.97167	1.0555	118.65	25	1.0602	0.9969	105.79	25	0.86713	0.99341	36.627	18	0.922	1.0078	39.649	18	1.0295	0.98585	11.255
C9JWM7;F8WCF6;P59998;H7C0A3;F6TTL5	C9JWM7;F8WCF6;P59998;H7C0A3	10;10;10;8;4	10;10;10;8;4	3;3;3;2;3	Actin-related protein 2/3 complex subunit 4	ARPC4;ARPC4-TTLL3	>tr|C9JWM7|C9JWM7_HUMAN Actin-related protein 2/3 complex subunit 4 OS=Homo sapiens GN=ARPC4 PE=4 SV=1;>tr|F8WCF6|F8WCF6_HUMAN Actin-related protein 2/3 complex subunit 4 OS=Homo sapiens GN=ARPC4 PE=4 SV=1;>sp|P59998|ARPC4_HUMAN Actin-related protein 2/3 c	5	10	10	3	10	4	10	4	3	1	57.8	57.8	23.5	21.588	187	187;181;168;167;78	20	7	2.8818e-71	0.85135	0.97902	73.935	21	0.88628	1.0112	106.34	21	1.0333	1.0404	104.69	21	0.85135	1.0044	14.586	15	0.86573	1.0112	39.285	15	0.97114	0.98432	31.131
O15511;O15511-2;B1ALC0	O15511;O15511-2;B1ALC0	8;7;7	7;6;6	7;6;6	Actin-related protein 2/3 complex subunit 5	ARPC5	>sp|O15511|ARPC5_HUMAN Actin-related protein 2/3 complex subunit 5 OS=Homo sapiens GN=ARPC5 PE=1 SV=3;>sp|O15511-2|ARPC5_HUMAN Isoform 2 of Actin-related protein 2/3 complex subunit 5 OS=Homo sapiens GN=ARPC5;>tr|B1ALC0|B1ALC0_HUMAN Actin-related protein 2	3	8	7	7	8	3	7	2	7	2	57.6	52.3	52.3	16.32	151	151;154;135	16	6	7.2434e-173	0.75978	0.89915	51.358	19	0.75699	0.85018	148.77	19	0.98392	0.93074	126.84	19	0.75841	0.89285	12.683	14	0.73955	0.83396	8.4135	14	0.94954	0.92711	11.822
Q9BPX5	Q9BPX5	9	9	8	Actin-related protein 2/3 complex subunit 5-like protein	ARPC5L	>sp|Q9BPX5|ARP5L_HUMAN Actin-related protein 2/3 complex subunit 5-like protein OS=Homo sapiens GN=ARPC5L PE=1 SV=1	1	9	9	8	8	2	8	2	7	1	58.8	58.8	53.6	16.941	153	153	11	2	7.868e-262	1.3408	1.5921	47.063	11	1.4204	1.6362	27.242	11	1.0907	1.0135	60.352	11	1.3531	1.5921	21.474	10	1.4095	1.6306	24.295	10	1.0575	1.0074	17.97
H3BMD8;P56211;P56211-2;H3BQ52	H3BMD8;P56211;P56211-2;H3BQ52	3;3;3;3	3;3;3;3	2;2;2;2	cAMP-regulated phosphoprotein 19	ARPP19	>tr|H3BMD8|H3BMD8_HUMAN cAMP-regulated phosphoprotein 19 OS=Homo sapiens GN=ARPP19 PE=4 SV=1;>sp|P56211|ARP19_HUMAN cAMP-regulated phosphoprotein 19 OS=Homo sapiens GN=ARPP19 PE=1 SV=2;>sp|P56211-2|ARP19_HUMAN Isoform ARPP-16 of cAMP-regulated phosphoprote	4	3	3	2	3	0	3	0	2	0	28.2	28.2	19.8	14.484	131	131;112;96;71	4		2.3054e-10	0.70099	0.83303	6.4702	3	0.72866	0.84974	18.51	3	1.1436	1.0614	18.458	3	0.70099	0.83303	6.4702	3	0.72866	0.84974	18.51	3	1.1436	1.0614	18.458
P49407;P49407-2;E9PM35	P49407;P49407-2;E9PM35	3;3;3	2;2;2	2;2;2	Beta-arrestin-1	ARRB1	>sp|P49407|ARRB1_HUMAN Beta-arrestin-1 OS=Homo sapiens GN=ARRB1 PE=1 SV=2;>sp|P49407-2|ARRB1_HUMAN Isoform 1B of Beta-arrestin-1 OS=Homo sapiens GN=ARRB1;>tr|E9PM35|E9PM35_HUMAN Beta-arrestin-1 (Fragment) OS=Homo sapiens GN=ARRB1 PE=4 SV=1	3	3	2	2	2	1	2	0	2	0	6.2	4.5	4.5	47.065	418	418;410;258	3		1.7033e-12	2.6765	3.111	75.693	3	3.14	3.7633	66.03	3	1.0811	1.0478	11.824	3	2.6765	3.111	75.693	3	3.14	3.7633	66.03	3	1.0811	1.0478	11.824
H0Y688;P32121-3;P32121;P32121-2;I3L412;Q68DZ5;I3L0V6	H0Y688;P32121-3;P32121;P32121-2;I3L412	5;5;5;5;3;2;1	5;5;5;5;3;2;1	4;4;4;4;2;2;0	Beta-arrestin-2	ARRB2	>tr|H0Y688|H0Y688_HUMAN Beta-arrestin-2 OS=Homo sapiens GN=ARRB2 PE=4 SV=1;>sp|P32121-3|ARRB2_HUMAN Isoform 2 of Beta-arrestin-2 OS=Homo sapiens GN=ARRB2;>sp|P32121|ARRB2_HUMAN Beta-arrestin-2 OS=Homo sapiens GN=ARRB2 PE=1 SV=2;>sp|P32121-2|ARRB2_HUMAN Iso	7	5	5	4	4	1	4	1	4	0	13.3	13.3	11.6	48.014	430	430;421;409;406;196;217;64	4	2	4.4053e-19	1.1618	1.3662	24.701	4	1.3068	1.4527	21.137	4	1.2432	1.115	17.978	4	1.156	1.3603	15.927	3	1.2153	1.3359	10.015	3	1.2376	1.1319	22.011
F5GYY5;P51690;F5H324;P51689;P51689-3;C9J5G7;P54793;Q5FYA8	F5GYY5;P51690;F5H324	8;8;8;3;3;2;1;1	8;8;8;3;3;2;1;1	8;8;8;3;3;2;1;1	Arylsulfatase E	ARSE	>tr|F5GYY5|F5GYY5_HUMAN Arylsulfatase E OS=Homo sapiens GN=ARSE PE=4 SV=1;>sp|P51690|ARSE_HUMAN Arylsulfatase E OS=Homo sapiens GN=ARSE PE=1 SV=2;>tr|F5H324|F5H324_HUMAN Arylsulfatase E OS=Homo sapiens GN=ARSE PE=4 SV=1	8	8	8	8	8	0	8	0	8	0	16.9	16.9	16.9	68.243	614	614;589;544;593;503;178;590;562	10		5.0474e-68	0.75597	0.84802	10.177	8	0.79267	0.88303	15.862	8	1.0338	1.0572	14.221	8	0.75597	0.84802	10.177	8	0.79267	0.88303	15.862	8	1.0338	1.0572	14.221
H7C0E7;Q9H2C2;H7C484;F6QB42;H0YEB4	H7C0E7;Q9H2C2;H7C484;F6QB42;H0YEB4	5;5;5;5;3	5;5;5;5;3	5;5;5;5;3	Protein ARV1	ARV1	>tr|H7C0E7|H7C0E7_HUMAN Protein ARV1 (Fragment) OS=Homo sapiens GN=ARV1 PE=4 SV=1;>sp|Q9H2C2|ARV1_HUMAN Protein ARV1 OS=Homo sapiens GN=ARV1 PE=2 SV=1;>tr|H7C484|H7C484_HUMAN Protein ARV1 (Fragment) OS=Homo sapiens GN=ARV1 PE=4 SV=1;>tr|F6QB42|F6QB42_HUMAN	5	5	5	5	5	0	5	0	5	0	20.3	20.3	20.3	33.11	291	291;271;268;247;122	7		7.2459e-18	1.0619	1.1997	32.095	7	1.1028	1.1594	34.332	7	1.0041	1.0038	6.7345	7	1.0619	1.1997	32.095	7	1.1028	1.1594	34.332	7	1.0041	1.0038	6.7345
Q9HBK9	Q9HBK9	10	10	10	Arsenite methyltransferase	AS3MT	>sp|Q9HBK9|AS3MT_HUMAN Arsenite methyltransferase OS=Homo sapiens GN=AS3MT PE=1 SV=3	1	10	10	10	1	10	1	10	1	10	29.1	29.1	29.1	41.747	375	375	2	18	2.9795e-30	0.77312	0.77016	126.62	12	6.2461	5.6846	136.22	12	4.8305	4.3482	95.12	12	NaN	NaN	NaN	1	NaN	NaN	NaN	1	NaN	NaN	NaN
Q13510-2;Q13510;E7EMM4;E7ERV9;E9PDS0	Q13510-2;Q13510;E7EMM4;E7ERV9;E9PDS0	6;6;6;6;5	6;6;6;6;5	6;6;6;6;5	Acid ceramidase;Acid ceramidase subunit alpha;Acid ceramidase subunit beta	ASAH1	>sp|Q13510-2|ASAH1_HUMAN Isoform 2 of Acid ceramidase OS=Homo sapiens GN=ASAH1;>sp|Q13510|ASAH1_HUMAN Acid ceramidase OS=Homo sapiens GN=ASAH1 PE=1 SV=5;>tr|E7EMM4|E7EMM4_HUMAN Acid ceramidase subunit beta OS=Homo sapiens GN=ASAH1 PE=4 SV=1;>tr|E7ERV9|E7ER	5	6	6	6	6	0	6	0	6	0	16.1	16.1	16.1	46.503	411	411;395;370;305;389	12		7.2848e-18	0.79002	0.89341	21.035	8	0.78321	0.9108	8.9172	8	1.026	1.0625	19.708	8	0.79002	0.89341	21.035	8	0.78321	0.9108	8.9172	8	1.026	1.0625	19.708
F8WBW0;Q9ULH1-2;Q9ULH1;H0YBF7;H0YBM4;H0YBY9;E5RHD7;E5RFD9	F8WBW0;Q9ULH1-2;Q9ULH1;H0YBF7	18;18;18;16;5;5;2;1	18;18;18;16;5;5;2;1	16;16;16;14;5;3;2;1	Arf-GAP with SH3 domain, ANK repeat and PH domain-containing protein 1	ASAP1	>tr|F8WBW0|F8WBW0_HUMAN Arf-GAP with SH3 domain, ANK repeat and PH domain-containing protein 1 OS=Homo sapiens GN=ASAP1 PE=4 SV=1;>sp|Q9ULH1-2|ASAP1_HUMAN Isoform 1 of Arf-GAP with SH3 domain, ANK repeat and PH domain-containing protein 1 OS=Homo sapiens G	8	18	18	16	18	0	18	0	16	0	21	21	20.1	125.85	1132	1132;1132;1129;950;484;320;98;33	20		2.0546e-63	0.9517	1.0793	39.616	17	0.83604	0.94634	40.268	17	0.96313	0.9332	19.185	17	0.9517	1.0793	39.616	17	0.83604	0.94634	40.268	17	0.96313	0.9332	19.185
O43150;O43150-2	O43150;O43150-2	11;11	9;9	9;9	Arf-GAP with SH3 domain, ANK repeat and PH domain-containing protein 2	ASAP2	>sp|O43150|ASAP2_HUMAN Arf-GAP with SH3 domain, ANK repeat and PH domain-containing protein 2 OS=Homo sapiens GN=ASAP2 PE=1 SV=3;>sp|O43150-2|ASAP2_HUMAN Isoform 2 of Arf-GAP with SH3 domain, ANK repeat and PH domain-containing protein 2 OS=Homo sapiens GN	2	11	9	9	11	0	9	0	9	0	16	14.9	14.9	111.65	1006	1006;961	10		7.9948e-37	0.7667	0.84732	23.688	7	0.83121	0.91533	64.053	7	1.0765	1.0239	77.108	7	0.7667	0.84732	23.688	7	0.83121	0.91533	64.053	7	1.0765	1.0239	77.108
Q9Y576;B9A047	Q9Y576;B9A047	3;2	3;2	3;2	Ankyrin repeat and SOCS box protein 1	ASB1	>sp|Q9Y576|ASB1_HUMAN Ankyrin repeat and SOCS box protein 1 OS=Homo sapiens GN=ASB1 PE=1 SV=1;>tr|B9A047|B9A047_HUMAN Ankyrin repeat and SOCS box protein 1 OS=Homo sapiens GN=ASB1 PE=4 SV=1	2	3	3	3	2	1	2	1	2	1	13.4	13.4	13.4	37.014	335	335;234	2	1	7.559e-08	0.88831	1.0217	154.74	3	0.97899	1.1162	105.54	3	1.0601	0.93816	54.953	3	0.63824	0.71084	51.308	2	0.87602	1.0017	15.3	2	1.2827	1.3345	72.195
Q96DX5;Q96DX5-2;Q96DX5-3	Q96DX5;Q96DX5-2;Q96DX5-3	8;6;4	8;6;4	8;6;4	Ankyrin repeat and SOCS box protein 9	ASB9	>sp|Q96DX5|ASB9_HUMAN Ankyrin repeat and SOCS box protein 9 OS=Homo sapiens GN=ASB9 PE=1 SV=1;>sp|Q96DX5-2|ASB9_HUMAN Isoform 2 of Ankyrin repeat and SOCS box protein 9 OS=Homo sapiens GN=ASB9;>sp|Q96DX5-3|ASB9_HUMAN Isoform 3 of Ankyrin repeat and SOCS bo	3	8	8	8	7	6	7	6	7	6	42.5	42.5	42.5	31.857	294	294;262;252	16	17	7.4883e-193	1.0433	1.1826	59.565	28	1.0029	1.108	94.059	28	0.9628	0.92318	97.584	28	1.0549	1.1872	12.923	16	0.88509	0.96733	23.694	16	0.82137	0.76531	28.561
Q8N9N2;F5H874;Q8N9N2-2;E9PR40;H0YCB3;B3KU20;H0YE76;E9PQZ6;E9PSA3;E9PM82;E9PKM6;E9PL92;E9PJM2;E9PQ44	Q8N9N2;F5H874;Q8N9N2-2;E9PR40;H0YCB3;B3KU20;H0YE76;E9PQZ6;E9PSA3;E9PM82	3;3;3;3;2;2;2;2;2;2;1;1;1;1	3;3;3;3;2;2;2;2;2;2;1;1;1;1	3;3;3;3;2;2;2;2;2;2;1;1;1;1	Activating signal cointegrator 1 complex subunit 1	ASCC1	>sp|Q8N9N2|ASCC1_HUMAN Activating signal cointegrator 1 complex subunit 1 OS=Homo sapiens GN=ASCC1 PE=1 SV=1;>tr|F5H874|F5H874_HUMAN Activating signal cointegrator 1 complex subunit 1 OS=Homo sapiens GN=ASCC1 PE=4 SV=1;>sp|Q8N9N2-2|ASCC1_HUMAN Isoform 2 of	14	3	3	3	3	2	3	2	3	2	6.8	6.8	6.8	45.509	400	400;379;357;139;292;275;176;152;134;124;123;103;56;43	4	2	3.5524e-08	0.9741	1.1408	14.062	5	0.95365	1.0537	28.349	5	1.018	1.0611	13.495	5	0.917	1.0763	12.848	4	0.88363	1.0023	23.601	4	1.0176	1.0151	15.193
Q9H1I8;F5H6J9;Q9H1I8-2;B1AH60;B1AH59;H7C3Y4;F8WAQ6;F2Z2W4	Q9H1I8;F5H6J9	13;10;6;6;6;1;1;1	13;10;6;6;6;1;1;1	13;10;6;6;6;1;1;1	Activating signal cointegrator 1 complex subunit 2	ASCC2	>sp|Q9H1I8|ASCC2_HUMAN Activating signal cointegrator 1 complex subunit 2 OS=Homo sapiens GN=ASCC2 PE=1 SV=3;>tr|F5H6J9|F5H6J9_HUMAN Activating signal cointegrator 1 complex subunit 2 OS=Homo sapiens GN=ASCC2 PE=4 SV=1	8	13	13	13	13	0	13	0	13	0	27.7	27.7	27.7	86.359	757	757;681;370;242;240;87;78;37	15		1.4819e-248	0.8081	0.90115	19.753	15	0.8353	0.9074	23.732	15	1.0441	1.0752	14.467	15	0.8081	0.90115	19.753	15	0.8353	0.9074	23.732	15	1.0441	1.0752	14.467
Q8N3C0;Q8N3C0-4;E5RFZ0;Q8N3C0-3	Q8N3C0	67;19;2;1	67;19;2;1	67;19;2;1	Activating signal cointegrator 1 complex subunit 3	ASCC3	>sp|Q8N3C0|ASCC3_HUMAN Activating signal cointegrator 1 complex subunit 3 OS=Homo sapiens GN=ASCC3 PE=1 SV=3	4	67	67	67	67	0	67	0	67	0	43.1	43.1	43.1	251.46	2202	2202;731;176;111	92		0	0.80308	0.8789	18.613	78	0.76452	0.84097	17.775	78	0.93561	0.9114	19.197	78	0.80308	0.8789	18.613	78	0.76452	0.84097	17.775	78	0.93561	0.9114	19.197
Q9Y294	Q9Y294	2	2	2	Histone chaperone ASF1A	ASF1A	>sp|Q9Y294|ASF1A_HUMAN Histone chaperone ASF1A OS=Homo sapiens GN=ASF1A PE=1 SV=1	1	2	2	2	2	0	2	0	2	0	12.7	12.7	12.7	22.968	204	204	4		2.2646e-07	0.887	1.0422	8.5262	4	0.93972	1.0734	39.263	4	0.98442	1.013	40.816	4	0.887	1.0422	8.5262	4	0.93972	1.0734	39.263	4	0.98442	1.013	40.816
Q9NVP2	Q9NVP2	7	7	7	Histone chaperone ASF1B	ASF1B	>sp|Q9NVP2|ASF1B_HUMAN Histone chaperone ASF1B OS=Homo sapiens GN=ASF1B PE=1 SV=1	1	7	7	7	6	3	6	3	6	3	64.9	64.9	64.9	22.433	202	202	6	5	2.0929e-31	0.69222	0.8105	26.328	6	0.61639	0.7144	122.37	6	0.91653	0.84449	107.63	6	0.69213	0.80302	22.796	5	0.59665	0.69496	10.517	5	0.85064	0.78671	25.453
Q9NR48;Q9NR48-2;F8VWK7	Q9NR48;Q9NR48-2	34;34;1	34;34;1	34;34;1	Histone-lysine N-methyltransferase ASH1L	ASH1L	>sp|Q9NR48|ASH1L_HUMAN Histone-lysine N-methyltransferase ASH1L OS=Homo sapiens GN=ASH1L PE=1 SV=2;>sp|Q9NR48-2|ASH1L_HUMAN Isoform 2 of Histone-lysine N-methyltransferase ASH1L OS=Homo sapiens GN=ASH1L	3	34	34	34	0	34	0	34	0	34	16	16	16	332.79	2969	2969;2964;177		61	8.0379e-119	1.2121	1.3585	121.76	30	4.7584	2.1362	152.03	30	2.7076	3.0047	89.304	30	NaN	NaN	NaN	0	NaN	NaN	NaN	0	NaN	NaN	NaN
Q9UBL3;Q9UBL3-3;F5H8F7;Q9UBL3-2;H0YBF6;H0YAQ0	Q9UBL3;Q9UBL3-3;F5H8F7;Q9UBL3-2	9;9;9;8;3;1	9;9;9;8;3;1	9;9;9;8;3;1	Set1/Ash2 histone methyltransferase complex subunit ASH2	ASH2L	>sp|Q9UBL3|ASH2L_HUMAN Set1/Ash2 histone methyltransferase complex subunit ASH2 OS=Homo sapiens GN=ASH2L PE=1 SV=1;>sp|Q9UBL3-3|ASH2L_HUMAN Isoform 3 of Set1/Ash2 histone methyltransferase complex subunit ASH2 OS=Homo sapiens GN=ASH2L;>tr|F5H8F7|F5H8F7_HUM	6	9	9	9	8	4	8	4	8	4	18.5	18.5	18.5	68.722	628	628;534;489;501;192;90	19	6	9.3135e-39	1.0051	1.1318	28.958	21	0.89662	0.91793	25.745	21	0.88919	0.82593	18.754	21	0.85748	0.97584	23.874	17	0.78538	0.84235	23.604	17	0.91612	0.83905	16.545
P04424;E7EMI0;F8W943	P04424;E7EMI0;F8W943	1;1;1	1;1;1	1;1;1	Argininosuccinate lyase	ASL	>sp|P04424|ARLY_HUMAN Argininosuccinate lyase OS=Homo sapiens GN=ASL PE=1 SV=4;>tr|E7EMI0|E7EMI0_HUMAN Argininosuccinate lyase OS=Homo sapiens GN=ASL PE=3 SV=1;>tr|F8W943|F8W943_HUMAN Argininosuccinate lyase (Fragment) OS=Homo sapiens GN=ASL PE=4 SV=1	3	1	1	1	1	0	1	0	1	0	4.3	4.3	4.3	51.657	464	464;444;242	1		8.9201e-26	NaN	NaN	NaN	0	NaN	NaN	NaN	0	NaN	NaN	NaN	0	NaN	NaN	NaN	0	NaN	NaN	NaN	0	NaN	NaN	NaN
O95671;O95671-2;F5GXH4;E7ER97	O95671;O95671-2;F5GXH4;E7ER97	7;7;5;5	7;7;5;5	7;7;5;5	N-acetylserotonin O-methyltransferase-like protein	ASMTL	>sp|O95671|ASML_HUMAN N-acetylserotonin O-methyltransferase-like protein OS=Homo sapiens GN=ASMTL PE=1 SV=3;>sp|O95671-2|ASML_HUMAN Isoform 2 of N-acetylserotonin O-methyltransferase-like protein OS=Homo sapiens GN=ASMTL;>tr|F5GXH4|F5GXH4_HUMAN N-acetylser	4	7	7	7	7	0	7	0	7	0	16.3	16.3	16.3	68.856	621	621;605;563;545	11		1.8518e-79	1.4133	1.5222	17.032	5	1.4253	1.5966	20.672	5	0.86759	0.89345	14.968	5	1.4133	1.5222	17.032	5	1.4253	1.5966	20.672	5	0.86759	0.89345	14.968
O43681	O43681	14	14	14	ATPase ASNA1	ASNA1	>sp|O43681|ASNA_HUMAN ATPase ASNA1 OS=Homo sapiens GN=ASNA1 PE=1 SV=2	1	14	14	14	13	2	13	2	13	2	70.1	70.1	70.1	38.792	348	348	19	2	1.0629e-174	0.69517	0.80966	36.614	16	0.73338	0.80528	29.393	16	1.059	1.042	21.463	16	0.69517	0.80966	36.614	16	0.73338	0.80528	29.393	16	1.059	1.042	21.463
P08243;E9PCI3;E9PCX6;F8WEJ5;C9J057;C9JT45;C9JM09;C9JLN6	P08243;E9PCI3;E9PCX6;F8WEJ5	20;20;18;10;5;4;2;2	20;20;18;10;5;4;2;2	20;20;18;10;5;4;2;2	Asparagine synthetase [glutamine-hydrolyzing];Asparagine synthetase	ASNS	>sp|P08243|ASNS_HUMAN Asparagine synthetase [glutamine-hydrolyzing] OS=Homo sapiens GN=ASNS PE=1 SV=4;>tr|E9PCI3|E9PCI3_HUMAN Asparagine synthetase OS=Homo sapiens GN=ASNS PE=4 SV=1;>tr|E9PCX6|E9PCX6_HUMAN Asparagine synthetase OS=Homo sapiens GN=ASNS PE=4	8	20	20	20	20	8	20	8	20	8	45.5	45.5	45.5	64.369	561	561;540;478;401;215;162;119;63	28	21	0	1.2575	1.3785	87.81	37	1.3295	1.3601	84.648	37	0.95382	0.91788	108.34	37	1.289	1.4145	33.533	23	1.2677	1.3601	89.022	23	0.89736	0.89094	78.916
Q12797;F5H667;E5RG56;Q12797-2;Q8TB28;E5RHK2;Q9H291;B7ZM95;B4DIC9;Q6NXR7;E5RG29;E5RHJ2;Q12797-3;Q12797-4;G3XAN5	Q12797;F5H667	28;27;3;3;3;3;2;2;2;2;2;2;1;1;1	28;27;3;3;3;3;2;2;2;2;2;2;1;1;1	21;21;0;0;0;0;0;0;0;0;0;0;0;0;0	Aspartyl/asparaginyl beta-hydroxylase	ASPH	>sp|Q12797|ASPH_HUMAN Aspartyl/asparaginyl beta-hydroxylase OS=Homo sapiens GN=ASPH PE=1 SV=3;>tr|F5H667|F5H667_HUMAN Aspartyl/asparaginyl beta-hydroxylase OS=Homo sapiens GN=ASPH PE=4 SV=1	15	28	28	21	28	3	28	3	21	3	44.2	44.2	28.5	85.862	758	758;729;327;313;270;136;299;298;256;203;198;113;225;210;174	111	4	0	0.58485	0.66111	27.964	104	0.59882	0.65306	36.415	105	1.015	1.0125	36.854	104	0.58071	0.65673	24.08	102	0.59882	0.65329	22.626	103	1.015	1.0125	29.177
F8W7A9	F8W7A9	8	1	1		ASPH	>tr|F8W7A9|F8W7A9_HUMAN Aspartyl/asparaginyl beta-hydroxylase OS=Homo sapiens GN=ASPH PE=4 SV=1	1	8	1	1	8	0	1	0	1	0	35.4	7.7	7.7	48.028	429	429	1		7.9383e-174	NaN	NaN	NaN	1	NaN	NaN	NaN	1	NaN	NaN	NaN	1	NaN	NaN	NaN	1	NaN	NaN	NaN	1	NaN	NaN	NaN
Q8IZT6;Q8IZT6-2;Q5VYL4;E7EQ84	Q8IZT6;Q8IZT6-2	18;18;6;5	18;18;6;5	18;18;6;5	Abnormal spindle-like microcephaly-associated protein	ASPM	>sp|Q8IZT6|ASPM_HUMAN Abnormal spindle-like microcephaly-associated protein OS=Homo sapiens GN=ASPM PE=1 SV=2;>sp|Q8IZT6-2|ASPM_HUMAN Isoform 2 of Abnormal spindle-like microcephaly-associated protein OS=Homo sapiens GN=ASPM	4	18	18	18	4	18	4	18	4	18	6.1	6.1	6.1	409.8	3477	3477;1892;1142;1389	6	24	1.5095e-49	0.35526	0.52557	136.69	13	1.9054	1.2441	79.144	13	5.2593	4.4538	85.261	13	0.61582	0.70119	35.345	2	1.1221	1.3185	36.82	2	1.8221	1.848	0.46736
Q9BZE9-2;Q9BZE9;Q9BZE9-3;C9JAL9;Q9BZE9-4	Q9BZE9-2;Q9BZE9;Q9BZE9-3;C9JAL9;Q9BZE9-4	17;17;12;10;10	17;17;12;10;10	17;17;12;10;10	Tether containing UBX domain for GLUT4	ASPSCR1	>sp|Q9BZE9-2|ASPC1_HUMAN Isoform 2 of Tether containing UBX domain for GLUT4 OS=Homo sapiens GN=ASPSCR1;>sp|Q9BZE9|ASPC1_HUMAN Tether containing UBX domain for GLUT4 OS=Homo sapiens GN=ASPSCR1 PE=1 SV=1;>sp|Q9BZE9-3|ASPC1_HUMAN Isoform 3 of Tether containi	5	17	17	17	14	7	14	7	14	7	44.2	44.2	44.2	69.989	647	647;553;501;349;348	19	7	0	0.95765	1.0597	44.307	21	0.85161	0.92968	51.487	21	0.9278	0.96354	68.156	21	1.0046	1.0998	16.331	17	0.8069	0.901	31.405	17	0.89905	0.94855	31.012
Q7L266;Q7L266-2;B4DLU4;E9PJK6	Q7L266;Q7L266-2	6;5;2;1	6;5;2;1	6;5;2;1	L-asparaginase	ASRGL1	>sp|Q7L266|ASGL1_HUMAN L-asparaginase OS=Homo sapiens GN=ASRGL1 PE=1 SV=2;>sp|Q7L266-2|ASGL1_HUMAN Isoform 2 of L-asparaginase OS=Homo sapiens GN=ASRGL1	4	6	6	6	4	5	4	5	4	5	25.6	25.6	25.6	32.054	308	308;180;121;70	5	5	1.9687e-17	2.6263	3.0247	127.91	7	3.4336	3.7095	90.615	7	1.3371	1.226	88.296	7	2.6263	3.0247	79.576	5	3.4336	3.7095	77.442	5	1.2605	1.1521	20.793
Q9NVM9;B4DNK1;H0YI01;F5H457;F5H5W1;H0YIA9;F8VRX9	Q9NVM9;B4DNK1	18;16;8;5;4;4;3	18;16;8;5;4;4;3	9;7;2;5;4;2;3	Protein asunder homolog	Asun;ASUN	>sp|Q9NVM9|ASUN_HUMAN Protein asunder homolog OS=Homo sapiens GN=Asun PE=1 SV=2;>tr|B4DNK1|B4DNK1_HUMAN Protein ASUN OS=Homo sapiens GN=ASUN PE=2 SV=1	7	18	18	9	16	13	16	13	8	6	31.2	31.2	16	80.224	706	706;605;223;225;163;153;124	21	28	1.1858e-82	1.1545	1.274	68.244	37	1.256	1.2042	97.802	37	1.1775	1.1272	56.601	37	1.1524	1.3007	20.174	18	1.089	1.1983	20.835	18	0.95585	0.94928	14.238
Q76L83;E7EWD6;Q76L83-2;Q9C0F0	Q76L83;E7EWD6;Q76L83-2	19;19;11;2	19;19;11;2	19;19;11;2	Putative Polycomb group protein ASXL2	ASXL2	>sp|Q76L83|ASXL2_HUMAN Putative Polycomb group protein ASXL2 OS=Homo sapiens GN=ASXL2 PE=1 SV=1;>tr|E7EWD6|E7EWD6_HUMAN Putative Polycomb group protein ASXL2 OS=Homo sapiens GN=ASXL2 PE=4 SV=1;>sp|Q76L83-2|ASXL2_HUMAN Isoform 2 of Putative Polycomb group p	4	19	19	19	0	19	0	19	0	19	17.8	17.8	17.8	153.82	1435	1435;1407;918;2248		30	3.1119e-88	2.7845	0.75308	162.93	19	4.6724	0.6434	178.42	19	2.099	1.8998	73.875	19	NaN	NaN	NaN	0	NaN	NaN	NaN	0	NaN	NaN	NaN
Q8NBU5;Q8NBU5-2;B4E2J1	Q8NBU5;Q8NBU5-2;B4E2J1	9;6;6	9;6;6	9;6;6	ATPase family AAA domain-containing protein 1	ATAD1	>sp|Q8NBU5|ATAD1_HUMAN ATPase family AAA domain-containing protein 1 OS=Homo sapiens GN=ATAD1 PE=1 SV=1;>sp|Q8NBU5-2|ATAD1_HUMAN Isoform 2 of ATPase family AAA domain-containing protein 1 OS=Homo sapiens GN=ATAD1;>tr|B4E2J1|B4E2J1_HUMAN ATPase family AAA d	3	9	9	9	9	0	9	0	9	0	32.7	32.7	32.7	40.744	361	361;287;273	18		1.3738e-80	0.9438	1.0846	19.065	14	0.87594	0.96196	33.131	14	0.9567	0.91053	36.883	14	0.9438	1.0846	19.065	14	0.87594	0.96196	33.131	14	0.9567	0.91053	36.883
Q6PL18;Q6PL18-2	Q6PL18	52;11	52;11	48;9	ATPase family AAA domain-containing protein 2	ATAD2	>sp|Q6PL18|ATAD2_HUMAN ATPase family AAA domain-containing protein 2 OS=Homo sapiens GN=ATAD2 PE=1 SV=1	2	52	52	48	30	49	30	49	28	45	49.1	49.1	45.6	158.55	1390	1390;412	38	140	0	1.1649	0.99218	111.51	122	3.8886	1.431	142.38	122	3.3656	3.2674	109.7	122	1.008	1.1022	19.31	33	0.92878	1.0325	101.58	33	0.96085	0.97435	95.404
Q9ULI0;Q9ULI0-2;H7C475;H7BYF1;C9J1G9	Q9ULI0;Q9ULI0-2	8;8;3;1;1	4;4;1;1;1	4;4;1;1;1	ATPase family AAA domain-containing protein 2B	ATAD2B	>sp|Q9ULI0|ATD2B_HUMAN ATPase family AAA domain-containing protein 2B OS=Homo sapiens GN=ATAD2B PE=1 SV=3;>sp|Q9ULI0-2|ATD2B_HUMAN Isoform 2 of ATPase family AAA domain-containing protein 2B OS=Homo sapiens GN=ATAD2B	5	8	4	4	3	7	1	3	1	3	6.6	3.3	3.3	164.91	1458	1458;1453;155;734;64	1	4	3.9868e-45	NaN	NaN	NaN	1	NaN	NaN	NaN	1	NaN	NaN	NaN	1	NaN	NaN	NaN	1	NaN	NaN	NaN	1	NaN	NaN	NaN
Q9NVI7-2;Q9NVI7;H0Y2W2;G3V1I6;Q5T9A4;A8MSP6;Q5T2N8;E9PDY1;Q5SV16;Q5T9A4-3;Q5SV15;A6NMA2;Q5T9A4-2;A6NFL3;Q5T9A2	Q9NVI7-2;Q9NVI7;H0Y2W2;G3V1I6;Q5T9A4	14;13;10;9;7;5;4;4;4;3;3;2;2;1;1	14;13;10;9;7;5;4;4;4;3;3;2;2;1;1	14;13;10;9;7;5;4;4;4;3;3;2;2;1;1	ATPase family AAA domain-containing protein 3A;ATPase family AAA domain-containing protein 3B	ATAD3A;ATAD3B	>sp|Q9NVI7-2|ATD3A_HUMAN Isoform 2 of ATPase family AAA domain-containing protein 3A OS=Homo sapiens GN=ATAD3A;>sp|Q9NVI7|ATD3A_HUMAN ATPase family AAA domain-containing protein 3A OS=Homo sapiens GN=ATAD3A PE=1 SV=2;>tr|H0Y2W2|H0Y2W2_HUMAN ATPase family A	15	14	14	14	14	0	14	0	14	0	29.7	29.7	29.7	66.217	586	586;634;572;507;648;299;411;263;201;602;144;482;166;117;116	18		3.3845e-96	0.78264	0.85519	18.367	15	0.88758	0.98252	54.557	15	1.1135	1.0883	54.719	15	0.78264	0.85519	18.367	15	0.88758	0.98252	54.557	15	1.1135	1.0883	54.719
Q96QE3;Q96QE3-2	Q96QE3;Q96QE3-2	48;33	48;33	48;33	ATPase family AAA domain-containing protein 5	ATAD5	>sp|Q96QE3|ATAD5_HUMAN ATPase family AAA domain-containing protein 5 OS=Homo sapiens GN=ATAD5 PE=1 SV=4;>sp|Q96QE3-2|ATAD5_HUMAN Isoform 2 of ATPase family AAA domain-containing protein 5 OS=Homo sapiens GN=ATAD5	2	48	48	48	12	48	12	48	12	48	34.2	34.2	34.2	207.57	1844	1844;1204	14	92	0	1.0908	1.1243	146.42	69	4.2638	2.3558	138.31	69	7.5223	7.6194	120.31	69	1.1118	1.217	28.813	13	0.84903	0.99824	32.722	13	0.72438	0.72501	27.152
O95260-2;O95260;F5GXE4;H0Y5C2;B4E107;B4DK25;B3KWA3;Q5SQQ1	O95260-2;O95260;F5GXE4;H0Y5C2;B4E107;B4DK25	7;6;6;5;5;4;3;2	7;6;6;5;5;4;3;2	7;6;6;5;5;4;3;2	Arginyl-tRNA--protein transferase 1	ATE1	>sp|O95260-2|ATE1_HUMAN Isoform ATE1-2 of Arginyl-tRNA--protein transferase 1 OS=Homo sapiens GN=ATE1;>sp|O95260|ATE1_HUMAN Arginyl-tRNA--protein transferase 1 OS=Homo sapiens GN=ATE1 PE=1 SV=2;>tr|F5GXE4|F5GXE4_HUMAN Arginyl-tRNA--protein transferase 1 OS	8	7	7	7	7	1	7	1	7	1	19.5	19.5	19.5	59.031	518	518;518;511;515;422;403;219;222	11	1	2.0719e-51	1.1106	1.253	36.197	11	0.96878	1.0276	42.319	11	0.91513	0.88337	21.122	11	1.0546	1.1728	37.548	10	0.94885	1.0404	44.549	10	0.89346	0.89774	22.208
P18846;B4DRF9;Q03060-6;G5E998;E9PHM1;C9JK96;Q03060-21;C9IYZ7;Q5W1B0;A8MPQ2;Q03060-8;Q03060-24;Q03060-9;Q03060-23;E9PAR2;F8W746	P18846;B4DRF9;Q03060-6;G5E998;E9PHM1;C9JK96;Q03060-21;C9IYZ7;Q5W1B0;A8MPQ2;Q03060-8;Q03060-24;Q03060-9;Q03060-23;E9PAR2;F8W746	2;2;1;1;1;1;1;1;1;1;1;1;1;1;1;1	1;1;0;0;0;0;0;0;0;0;0;0;0;0;0;0	1;1;0;0;0;0;0;0;0;0;0;0;0;0;0;0	Cyclic AMP-dependent transcription factor ATF-1	ATF1;CREM;CREB1	>sp|P18846|ATF1_HUMAN Cyclic AMP-dependent transcription factor ATF-1 OS=Homo sapiens GN=ATF1 PE=1 SV=2;>tr|B4DRF9|B4DRF9_HUMAN Cyclic AMP-dependent transcription factor ATF-1 OS=Homo sapiens GN=ATF1 PE=2 SV=1;>sp|Q03060-6|CREM_HUMAN Isoform 3 of cAMP-resp	16	2	1	1	1	1	1	0	1	0	12.2	9.6	9.6	29.232	271	271;136;348;332;299;285;285;269;248;236;120;112;108;102;95;51	1		4.1576e-06	NaN	NaN	NaN	1	NaN	NaN	NaN	1	NaN	NaN	NaN	1	NaN	NaN	NaN	1	NaN	NaN	NaN	1	NaN	NaN	NaN
P15336;G8JLM5;E9PBF9;F5H629;H7C2N6;E9PEK8;A4D7V1;Q8TAR1;B8ZZU6;B3KY57;Q3B7B7;C9JCI8	P15336;G8JLM5;E9PBF9;F5H629;H7C2N6;E9PEK8;A4D7V1;Q8TAR1;B8ZZU6	3;3;3;3;3;3;3;3;2;1;1;1	2;2;2;2;2;2;2;2;1;1;1;1	2;2;2;2;2;2;2;2;1;1;1;1	Cyclic AMP-dependent transcription factor ATF-2	ATF2	>sp|P15336|ATF2_HUMAN Cyclic AMP-dependent transcription factor ATF-2 OS=Homo sapiens GN=ATF2 PE=1 SV=4;>tr|G8JLM5|G8JLM5_HUMAN Cyclic AMP-dependent transcription factor ATF-2 OS=Homo sapiens GN=ATF2 PE=4 SV=1;>tr|E9PBF9|E9PBF9_HUMAN Cyclic AMP-dependent t	12	3	2	2	0	3	0	2	0	2	8.3	6.1	6.1	54.537	505	505;487;395;377;265;237;219;209;389;482;447;189		3	2.1111e-10	NaN	NaN	NaN	0	NaN	NaN	NaN	0	NaN	NaN	NaN	0	NaN	NaN	NaN	0	NaN	NaN	NaN	0	NaN	NaN	NaN
P18848	P18848	5	5	5	Cyclic AMP-dependent transcription factor ATF-4	ATF4	>sp|P18848|ATF4_HUMAN Cyclic AMP-dependent transcription factor ATF-4 OS=Homo sapiens GN=ATF4 PE=1 SV=3	1	5	5	5	0	5	0	5	0	5	15.4	15.4	15.4	38.589	351	351		20	1.2593e-13	2.8874	2.8322	148.44	18	1.9478	1.2151	178.56	18	0.53735	0.52775	17.171	18	NaN	NaN	NaN	0	NaN	NaN	NaN	0	NaN	NaN	NaN
Q99941;Q99941-2;A6NG35	Q99941;Q99941-2	8;8;1	8;8;1	8;8;1	Cyclic AMP-dependent transcription factor ATF-6 beta;Processed cyclic AMP-dependent transcription factor ATF-6 beta	ATF6B	>sp|Q99941|ATF6B_HUMAN Cyclic AMP-dependent transcription factor ATF-6 beta OS=Homo sapiens GN=ATF6B PE=1 SV=2;>sp|Q99941-2|ATF6B_HUMAN Isoform 1 of Cyclic AMP-dependent transcription factor ATF-6 beta OS=Homo sapiens GN=ATF6B	3	8	8	8	1	8	1	8	1	8	22.3	22.3	22.3	76.708	703	703;700;222	1	26	4.3468e-36	2.4281	1.5502	112.01	13	6.6097	2.0085	126.24	13	3.2583	3.3565	92.053	13	NaN	NaN	NaN	1	NaN	NaN	NaN	1	NaN	NaN	NaN
P17544;P17544-6;P17544-3;P17544-2;P17544-4;P17544-5	P17544;P17544-6;P17544-3;P17544-2;P17544-4	17;17;17;17;13;6	17;17;17;17;13;6	16;16;16;16;12;5	Cyclic AMP-dependent transcription factor ATF-7	ATF7	>sp|P17544|ATF7_HUMAN Cyclic AMP-dependent transcription factor ATF-7 OS=Homo sapiens GN=ATF7 PE=1 SV=2;>sp|P17544-6|ATF7_HUMAN Isoform 6 of Cyclic AMP-dependent transcription factor ATF-7 OS=Homo sapiens GN=ATF7;>sp|P17544-3|ATF7_HUMAN Isoform 2 of Cyclic	6	17	17	16	0	17	0	17	0	16	52	52	49.8	52.967	494	494;483;473;462;307;117		53	1.0597e-278	7.9409	8.2636	135.13	35	3.0507	2.5307	133.45	35	0.53427	0.48365	90.286	35	NaN	NaN	NaN	0	NaN	NaN	NaN	0	NaN	NaN	NaN
F5GX74;Q6VMQ6;G3V1U0;Q6VMQ6-2;A8MV73;F5H592;F5H1K9;F5H502;F5GZ10;F5H2H9;F5H2W9;F5H8I0;F8WE35;F5H221;F5GYR7;F5H6X8;F5GZ98;F5H3C4;H0YFA3	F5GX74;Q6VMQ6;G3V1U0;Q6VMQ6-2	26;26;26;21;9;5;3;3;3;3;3;3;3;3;3;3;2;2;1	26;26;26;21;9;5;3;3;3;3;3;3;3;3;3;3;2;2;1	26;26;26;21;9;5;3;3;3;3;3;3;3;3;3;3;2;2;1	Activating transcription factor 7-interacting protein 1	ATF7IP	>tr|F5GX74|F5GX74_HUMAN Activating transcription factor 7-interacting protein 1 OS=Homo sapiens GN=ATF7IP PE=4 SV=1;>sp|Q6VMQ6|MCAF1_HUMAN Activating transcription factor 7-interacting protein 1 OS=Homo sapiens GN=ATF7IP PE=1 SV=3;>tr|G3V1U0|G3V1U0_HUMAN A	19	26	26	26	10	25	10	25	10	25	36.4	36.4	36.4	137.49	1278	1278;1270;1269;1105;515;143;177;176;169;169;152;132;125;103;96;89;59;32;115	16	63	9.6505e-225	2.3425	1.1704	108.12	57	5.7417	1.2232	134.88	57	1.4798	1.4482	81.58	57	0.95132	1.0511	19.601	15	1.0199	1.1389	22.829	15	1.0304	1.031	12.436
Q5U623;Q5U623-2;F5GY73;H3BPC9;B4DKH3;H3BUP1;H3BR07	Q5U623;Q5U623-2;F5GY73;H3BPC9	11;8;6;6;3;1;1	11;8;6;6;3;1;1	11;8;6;6;3;1;1	Activating transcription factor 7-interacting protein 2	ATF7IP2	>sp|Q5U623|MCAF2_HUMAN Activating transcription factor 7-interacting protein 2 OS=Homo sapiens GN=ATF7IP2 PE=1 SV=2;>sp|Q5U623-2|MCAF2_HUMAN Isoform 2 of Activating transcription factor 7-interacting protein 2 OS=Homo sapiens GN=ATF7IP2;>tr|F5GY73|F5GY73_H	7	11	11	11	0	11	0	11	0	11	24.6	24.6	24.6	75.763	682	682;543;425;398;226;84;74		13	1.1006e-35	1.9667	1.3685	126.76	10	6.8438	3.0933	105.82	10	3.8233	3.4676	107.19	10	NaN	NaN	NaN	0	NaN	NaN	NaN	0	NaN	NaN	NaN
Q9BSB4;F8VQD9;F8VVA0;H3BMZ4	Q9BSB4;F8VQD9;F8VVA0	4;3;2;1	4;3;2;1	4;3;2;1	Autophagy-related protein 101	ATG101;C12orf44	>sp|Q9BSB4|ATGA1_HUMAN Autophagy-related protein 101 OS=Homo sapiens GN=ATG101 PE=1 SV=1;>tr|F8VQD9|F8VQD9_HUMAN Protein C12orf44 (Fragment) OS=Homo sapiens GN=C12orf44 PE=4 SV=1;>tr|F8VVA0|F8VVA0_HUMAN Protein C12orf44 (Fragment) OS=Homo sapiens GN=C12orf	4	4	4	4	3	2	3	2	3	2	21.6	21.6	21.6	25.002	218	218;190;141;84	6	2	2.322e-11	0.82229	0.93328	57.681	6	0.72298	0.83012	26.99	6	0.85697	0.88302	50.909	6	0.85465	0.97632	25.265	5	0.72545	0.80274	28.608	5	0.85598	0.87792	4.1083
E9PQZ8;O75143;O75143-2;O75143-3;B4DFI4;H0YEM7	E9PQZ8;O75143;O75143-2;O75143-3;B4DFI4;H0YEM7	2;2;2;2;2;2	2;2;2;2;2;2	2;2;2;2;2;2	Autophagy-related protein 13	ATG13	>tr|E9PQZ8|E9PQZ8_HUMAN Autophagy-related protein 13 OS=Homo sapiens GN=ATG13 PE=4 SV=1;>sp|O75143|ATG13_HUMAN Autophagy-related protein 13 OS=Homo sapiens GN=ATG13 PE=1 SV=1;>sp|O75143-2|ATG13_HUMAN Isoform 2 of Autophagy-related protein 13 OS=Homo sapien	6	2	2	2	2	0	2	0	2	0	8	8	8	60.154	550	550;517;480;405;401;193	2		1.0218e-14	0.76523	0.84422	11.255	2	0.76067	0.84508	22.677	2	0.89919	0.9284	22.516	2	0.76523	0.84422	11.255	2	0.76067	0.84508	22.677	2	0.89919	0.9284	22.516
Q676U5;E7EVC7;Q676U5-2;Q676U5-3;Q676U5-5;Q676U5-4;E7EVS5;C9J1B2;C9JK97;C9JAY7	Q676U5;E7EVC7;Q676U5-2;Q676U5-3;Q676U5-5;Q676U5-4	9;8;8;7;7;6;4;1;1;1	9;8;8;7;7;6;4;1;1;1	9;8;8;7;7;6;4;1;1;1	Autophagy-related protein 16-1	ATG16L1	>sp|Q676U5|A16L1_HUMAN Autophagy-related protein 16-1 OS=Homo sapiens GN=ATG16L1 PE=1 SV=2;>tr|E7EVC7|E7EVC7_HUMAN Autophagy-related protein 16-1 OS=Homo sapiens GN=ATG16L1 PE=4 SV=1;>sp|Q676U5-2|A16L1_HUMAN Isoform 2 of Autophagy-related protein 16-1 OS=H	10	9	9	9	5	7	5	7	5	7	17.3	17.3	17.3	68.264	607	607;624;588;470;444;428;293;187;178;164	6	7	3.6904e-51	1.0274	1.0865	13.965	10	1.0739	1.1069	13.604	10	1.0475	0.99325	19.964	10	1.0313	1.1455	22.099	3	1.1538	1.2946	9.4195	3	1.2328	1.2718	14.756
Q2TAZ0-3;Q2TAZ0;H7C3T2;A0AUL9;Q2TAZ0-4;Q2TAZ0-5	Q2TAZ0-3;Q2TAZ0;H7C3T2	20;20;17;5;4;1	19;19;16;5;4;1	19;19;16;5;4;1	Autophagy-related protein 2 homolog A	ATG2A	>sp|Q2TAZ0-3|ATG2A_HUMAN Isoform 2 of Autophagy-related protein 2 homolog A OS=Homo sapiens GN=ATG2A;>sp|Q2TAZ0|ATG2A_HUMAN Autophagy-related protein 2 homolog A OS=Homo sapiens GN=ATG2A PE=1 SV=3;>tr|H7C3T2|H7C3T2_HUMAN Autophagy-related protein 2 homolog	6	20	19	19	20	0	19	0	19	0	15	14.6	14.6	213.08	1940	1940;1938;1742;514;331;121	22		3.9173e-54	0.55911	0.61219	24.324	18	0.65816	0.76921	23.462	18	1.2302	1.2628	29.001	18	0.55911	0.61219	24.324	18	0.65816	0.76921	23.462	18	1.2302	1.2628	29.001
Q96BY7	Q96BY7	22	22	21	Autophagy-related protein 2 homolog B	ATG2B	>sp|Q96BY7|ATG2B_HUMAN Autophagy-related protein 2 homolog B OS=Homo sapiens GN=ATG2B PE=1 SV=5	1	22	22	21	22	0	22	0	21	0	12.1	12.1	11.7	232.76	2078	2078	26		7.308e-59	0.68195	0.74834	56.805	24	0.71333	0.81252	58.633	24	1.0062	1.0599	48.052	24	0.68195	0.74834	56.805	24	0.71333	0.81252	58.633	24	1.0062	1.0599	48.052
Q9NT62;Q9NT62-2;F8WDI0;C9JNW8	Q9NT62;Q9NT62-2	7;6;2;1	7;6;2;1	7;6;2;1	Ubiquitin-like-conjugating enzyme ATG3	ATG3	>sp|Q9NT62|ATG3_HUMAN Ubiquitin-like-conjugating enzyme ATG3 OS=Homo sapiens GN=ATG3 PE=1 SV=1;>sp|Q9NT62-2|ATG3_HUMAN Isoform 2 of Ubiquitin-like-conjugating enzyme ATG3 OS=Homo sapiens GN=ATG3	4	7	7	7	7	0	7	0	7	0	36	36	36	35.864	314	314;311;74;83	9		2.2242e-136	0.64729	0.72632	8.8074	6	0.69532	0.79013	10.274	7	1.0292	1.0557	4.9006	6	0.64729	0.72632	8.8074	6	0.69532	0.79013	10.274	7	1.0292	1.0557	4.9006
Q9Y4P1-2;Q9Y4P1;Q9Y4P1-6;F5H7P2;Q9Y4P1-4;F8WD71;C9JQ72;C9JIK8;C9J5D3;Q9Y4P1-3;H7C2A6;C9J3C0;F2Z2K8;C9JVD5;H0Y2Y0	Q9Y4P1-2;Q9Y4P1;Q9Y4P1-6;F5H7P2;Q9Y4P1-4;F8WD71;C9JQ72;C9JIK8	5;5;5;3;3;3;3;3;2;2;2;2;2;1;1	5;5;5;3;3;3;3;3;2;2;2;2;2;1;1	5;5;5;3;3;3;3;3;2;2;2;2;2;1;1	Cysteine protease ATG4B	ATG4B	>sp|Q9Y4P1-2|ATG4B_HUMAN Isoform 2 of Cysteine protease ATG4B OS=Homo sapiens GN=ATG4B;>sp|Q9Y4P1|ATG4B_HUMAN Cysteine protease ATG4B OS=Homo sapiens GN=ATG4B PE=1 SV=2;>sp|Q9Y4P1-6|ATG4B_HUMAN Isoform 6 of Cysteine protease ATG4B OS=Homo sapiens GN=ATG4B;	15	5	5	5	5	1	5	1	5	1	16.5	16.5	16.5	52.529	468	468;393;380;379;331;319;266;219;283;280;193;147;88;105;76	9	2	3.1239e-278	1.1101	1.2686	8.4293	9	1.0088	1.1798	13.259	9	0.90663	0.93994	13.524	9	1.1114	1.2703	8.9813	8	1.0011	1.1715	13.977	8	0.86808	0.8998	12.375
Q9H1Y0;Q9H1Y0-2;Q7Z3H3	Q9H1Y0;Q9H1Y0-2	4;2;1	4;2;1	4;2;1	Autophagy protein 5	ATG5	>sp|Q9H1Y0|ATG5_HUMAN Autophagy protein 5 OS=Homo sapiens GN=ATG5 PE=1 SV=2;>sp|Q9H1Y0-2|ATG5_HUMAN Isoform Short of Autophagy protein 5 OS=Homo sapiens GN=ATG5	3	4	4	4	4	0	4	0	4	0	18.9	18.9	18.9	32.447	275	275;197;91	4		2.5086e-36	0.78753	0.92755	16.203	2	0.90297	0.99707	8.9262	2	1.1548	1.0585	4.6885	2	0.78753	0.92755	16.203	2	0.90297	0.99707	8.9262	2	1.1548	1.0585	4.6885
O95352;O95352-2;E9PB95;C9JFF4;C9J415;H7C2J8;C9JE55;H7BZ92;H7C2R3;H7C059;C9JKA3;C9JNU2;F8WDY9;C9JGL2	O95352;O95352-2;E9PB95	15;14;14;3;3;2;2;2;2;1;1;1;1;1	15;14;14;3;3;2;2;2;2;1;1;1;1;1	15;14;14;3;3;2;2;2;2;1;1;1;1;1	Ubiquitin-like modifier-activating enzyme ATG7	ATG7	>sp|O95352|ATG7_HUMAN Ubiquitin-like modifier-activating enzyme ATG7 OS=Homo sapiens GN=ATG7 PE=1 SV=1;>sp|O95352-2|ATG7_HUMAN Isoform 2 of Ubiquitin-like modifier-activating enzyme ATG7 OS=Homo sapiens GN=ATG7;>tr|E9PB95|E9PB95_HUMAN Ubiquitin-like modifi	14	15	15	15	15	0	15	0	15	0	25.5	25.5	25.5	77.959	703	703;676;623;176;152;139;126;96;95;105;93;89;76;66	23		1.5572e-118	0.78547	0.86165	24.827	18	0.75705	0.83124	32.71	18	1.0231	1.0177	33.73	18	0.78547	0.86165	24.827	18	0.75705	0.83124	32.71	18	1.0231	1.0177	33.73
Q7Z3C6;Q7Z3C6-2;H7C152;H7C1G6	Q7Z3C6;Q7Z3C6-2;H7C152;H7C1G6	4;4;2;2	4;4;2;2	4;4;2;2	Autophagy-related protein 9A	ATG9A	>sp|Q7Z3C6|ATG9A_HUMAN Autophagy-related protein 9A OS=Homo sapiens GN=ATG9A PE=1 SV=3;>sp|Q7Z3C6-2|ATG9A_HUMAN Isoform 2 of Autophagy-related protein 9A OS=Homo sapiens GN=ATG9A;>tr|H7C152|H7C152_HUMAN Autophagy-related protein 9A (Fragment) OS=Homo sapie	4	4	4	4	4	0	4	0	4	0	5.5	5.5	5.5	94.446	839	839;778;255;244	7		1.1814e-09	1.2079	1.3571	60.304	3	1.0493	1.116	74.585	3	1.0257	1.057	23.191	3	1.2079	1.3571	60.304	3	1.0493	1.116	74.585	3	1.0257	1.057	23.191
P31939;E9PBU3;F5GWY2;H7C1S2;H7C084;C9JLK0;H7BZU3;F8WEF0	P31939;E9PBU3;F5GWY2	37;35;32;13;10;9;6;5	37;35;32;13;10;9;6;5	37;35;32;13;10;9;6;5	Bifunctional purine biosynthesis protein PURH;Phosphoribosylaminoimidazolecarboxamide formyltransferase;IMP cyclohydrolase	ATIC	>sp|P31939|PUR9_HUMAN Bifunctional purine biosynthesis protein PURH OS=Homo sapiens GN=ATIC PE=1 SV=3;>tr|E9PBU3|E9PBU3_HUMAN Phosphoribosylaminoimidazolecarboxamide formyltransferase OS=Homo sapiens GN=ATIC PE=4 SV=1;>tr|F5GWY2|F5GWY2_HUMAN Phosphoribosyl	8	37	37	37	35	33	35	33	35	33	82.1	82.1	82.1	64.615	592	592;591;533;231;200;170;107;84	88	60	0	1.1229	1.2294	24.061	118	1.1765	1.1905	25.774	118	1.037	0.9909	13.658	118	1.1305	1.2642	26.746	69	1.1763	1.2564	27.424	69	1.0339	1.0075	14.301
Q8NHH9;Q8NHH9-2;Q8NHH9-4;B7Z7X8;B5MCN0;Q8NHH9-3;H7C3A2;C9JQQ5;C9JC25	Q8NHH9;Q8NHH9-2;Q8NHH9-4;B7Z7X8;B5MCN0;Q8NHH9-3	12;12;12;12;9;9;5;5;3	12;12;12;12;9;9;5;5;3	11;11;11;11;8;8;5;5;3	Atlastin-2	ATL2	>sp|Q8NHH9|ATLA2_HUMAN Atlastin-2 OS=Homo sapiens GN=ATL2 PE=1 SV=2;>sp|Q8NHH9-2|ATLA2_HUMAN Isoform 2 of Atlastin-2 OS=Homo sapiens GN=ATL2;>sp|Q8NHH9-4|ATLA2_HUMAN Isoform 4 of Atlastin-2 OS=Homo sapiens GN=ATL2;>tr|B7Z7X8|B7Z7X8_HUMAN Atlastin-2 OS=Homo	9	12	12	11	12	0	12	0	11	0	31.9	31.9	30	66.228	583	583;579;566;565;413;412;258;175;186	16		0	0.98076	1.1219	52.955	14	1.0872	1.1974	74.882	14	0.9893	0.94829	58.899	14	0.98076	1.1219	52.955	14	1.0872	1.1974	74.882	14	0.9893	0.94829	58.899
Q6DD88;F5H6I7;C9JUU1;F5GWF8	Q6DD88;F5H6I7;C9JUU1	16;15;13;4	16;15;13;4	16;15;13;4	Atlastin-3	ATL3	>sp|Q6DD88|ATLA3_HUMAN Atlastin-3 OS=Homo sapiens GN=ATL3 PE=1 SV=1;>tr|F5H6I7|F5H6I7_HUMAN Atlastin-3 OS=Homo sapiens GN=ATL3 PE=4 SV=1;>tr|C9JUU1|C9JUU1_HUMAN Atlastin-3 OS=Homo sapiens GN=ATL3 PE=4 SV=1	4	16	16	16	16	0	16	0	16	0	47.9	47.9	47.9	60.541	541	541;523;568;169	32		0	0.89015	0.98577	20.481	26	0.90173	0.98457	21.74	26	1.0284	0.97637	19.726	26	0.89015	0.98577	20.481	26	0.90173	0.98457	21.74	26	1.0284	0.97637	19.726
Q13315;E9PIN0;H0YCK8;E9PIQ5;E9PRG7;H0YDU7;E7EV38	Q13315	30;14;3;2;2;1;1	30;14;3;2;2;1;1	30;14;3;2;2;1;1	Serine-protein kinase ATM	ATM	>sp|Q13315|ATM_HUMAN Serine-protein kinase ATM OS=Homo sapiens GN=ATM PE=1 SV=3	7	30	30	30	30	0	30	0	30	0	11.8	11.8	11.8	350.71	3056	3056;1369;226;154;93;156;138	34		1.1037e-69	0.89451	1.0373	39.176	21	0.87861	1.0028	33.971	21	0.93159	0.95477	48.923	21	0.89451	1.0373	39.176	21	0.87861	1.0028	33.971	21	0.93159	0.95477	48.923
P54259;H0Y2L6	P54259;H0Y2L6	9;9	9;9	9;9	Atrophin-1	ATN1	>sp|P54259|ATN1_HUMAN Atrophin-1 OS=Homo sapiens GN=ATN1 PE=1 SV=3;>tr|H0Y2L6|H0Y2L6_HUMAN Atrophin-1 OS=Homo sapiens GN=ATN1 PE=4 SV=1	2	9	9	9	1	9	1	9	1	9	14.6	14.6	14.6	125.41	1190	1190;775	1	11	5.9981e-30	2.6896	1.0053	172.03	9	6.6594	0.85165	197.86	9	1.7004	2.0521	43.839	9	NaN	NaN	NaN	1	NaN	NaN	NaN	1	NaN	NaN	NaN
Q8NB49;Q8NB49-4;Q8NB49-3;Q8NB49-2;E9PEJ6;Q9Y2G3;P98196;H0Y547	Q8NB49;Q8NB49-4;Q8NB49-3;Q8NB49-2	3;3;3;3;1;1;1;1	3;3;3;3;1;1;1;1	3;3;3;3;1;1;1;1	Probable phospholipid-transporting ATPase IG	ATP11C	>sp|Q8NB49|AT11C_HUMAN Probable phospholipid-transporting ATPase IG OS=Homo sapiens GN=ATP11C PE=1 SV=3;>sp|Q8NB49-4|AT11C_HUMAN Isoform 4 of Probable phospholipid-transporting ATPase IG OS=Homo sapiens GN=ATP11C;>sp|Q8NB49-3|AT11C_HUMAN Isoform 3 of Proba	8	3	3	3	3	0	3	0	3	0	2.7	2.7	2.7	129.48	1132	1132;1128;1119;1108;1191;1177;1134;935	4		1.9559e-08	1.1072	1.2687	62.641	3	0.93753	1.0355	5.1957	3	0.77139	0.73364	63.644	3	1.1072	1.2687	62.641	3	0.93753	1.0355	5.1957	3	0.77139	0.73364	63.644
P54707-2;P54707	P54707-2;P54707	5;5	1;1	1;1	Potassium-transporting ATPase alpha chain 2	ATP12A	>sp|P54707-2|AT12A_HUMAN Isoform 2 of Potassium-transporting ATPase alpha chain 2 OS=Homo sapiens GN=ATP12A;>sp|P54707|AT12A_HUMAN Potassium-transporting ATPase alpha chain 2 OS=Homo sapiens GN=ATP12A PE=2 SV=3	2	5	1	1	4	1	0	1	0	1	4.3	1.4	1.4	116.05	1045	1045;1039		1	5.1372e-18	NaN	NaN	NaN	0	NaN	NaN	NaN	0	NaN	NaN	NaN	0	NaN	NaN	NaN	0	NaN	NaN	NaN	0	NaN	NaN	NaN
Q9HD20;Q9HD20-2;Q9HD20-3;H7C3H2	Q9HD20;Q9HD20-2	35;33;7;5	35;33;7;5	35;33;7;5	Probable cation-transporting ATPase 13A1	ATP13A1	>sp|Q9HD20|AT131_HUMAN Probable cation-transporting ATPase 13A1 OS=Homo sapiens GN=ATP13A1 PE=1 SV=2;>sp|Q9HD20-2|AT131_HUMAN Isoform B of Probable cation-transporting ATPase 13A1 OS=Homo sapiens GN=ATP13A1	4	35	35	35	35	0	35	0	35	0	38.5	38.5	38.5	132.95	1204	1204;1086;344;185	45		1.0736e-197	0.74689	0.83608	33.01	42	0.90142	1.0184	39.106	42	1.1939	1.1875	27.301	42	0.74689	0.83608	33.01	42	0.90142	1.0184	39.106	42	1.1939	1.1875	27.301
Q9H7F0;C9JN92;Q9H7F0-2	Q9H7F0;C9JN92;Q9H7F0-2	3;2;2	3;2;2	3;2;2	Probable cation-transporting ATPase 13A3	ATP13A3	>sp|Q9H7F0|AT133_HUMAN Probable cation-transporting ATPase 13A3 OS=Homo sapiens GN=ATP13A3 PE=1 SV=4;>tr|C9JN92|C9JN92_HUMAN Probable cation-transporting ATPase 13A3 OS=Homo sapiens GN=ATP13A3 PE=3 SV=1;>sp|Q9H7F0-2|AT133_HUMAN Isoform 2 of Probable cation	3	3	3	3	3	0	3	0	3	0	3.5	3.5	3.5	138.04	1226	1226;716;701	3		8.9824e-09	0.79236	0.88857	23.878	3	1.1734	1.2278	19.054	3	1.2739	1.202	17.2	3	0.79236	0.88857	23.878	3	1.1734	1.2278	19.054	3	1.2739	1.202	17.2
F5H3A1;P05023;B7Z3U6;P05023-2;H7BXX5;E9PC51;B7Z2T0;F5H6J6;P13637;E9PC07;P50993;B1AKY9;B7Z1Q9;F5H0J0;B4DIQ8;H0Y7C1;P20648;B4DHD7;Q5TC01;Q5TC02	F5H3A1;P05023;B7Z3U6;P05023-2;H7BXX5	29;29;27;19;19;12;12;12;12;12;11;11;11;10;9;9;4;3;3;2	29;29;27;19;19;12;12;12;12;12;11;11;11;10;9;9;4;3;3;2	22;22;20;16;16;5;5;5;5;5;4;4;5;4;3;3;1;1;2;2	Sodium/potassium-transporting ATPase subunit alpha-1	ATP1A1	>tr|F5H3A1|F5H3A1_HUMAN Sodium/potassium-transporting ATPase subunit alpha-1 OS=Homo sapiens GN=ATP1A1 PE=3 SV=1;>sp|P05023|AT1A1_HUMAN Sodium/potassium-transporting ATPase subunit alpha-1 OS=Homo sapiens GN=ATP1A1 PE=1 SV=1;>tr|B7Z3U6|B7Z3U6_HUMAN ATPase,	20	29	29	22	29	1	29	1	22	1	31.9	31.9	23.9	113	1023	1023;1023;992;681;680;1226;1026;1024;1013;983;1020;1009;912;682;723;714;1035;272;144;106	64	1	0	0.79454	0.89013	24.607	57	0.8044	0.87869	41.265	57	1.0022	0.97503	19.796	57	0.79608	0.89211	23.409	56	0.8075	0.88097	16.817	56	1.0023	0.97577	19.795
Q13733;E9PRA5	Q13733	8;3	1;1	1;1	Sodium/potassium-transporting ATPase subunit alpha-4	ATP1A4	>sp|Q13733|AT1A4_HUMAN Sodium/potassium-transporting ATPase subunit alpha-4 OS=Homo sapiens GN=ATP1A4 PE=1 SV=3	2	8	1	1	8	1	1	1	1	1	9.2	1.3	1.3	114.17	1029	1029;517	1	1	5.6756e-81	0.6954	0.7915	12.831	2	0.67357	0.76364	2.4925	2	0.98907	1.0007	6.1607	2	NaN	NaN	NaN	1	NaN	NaN	NaN	1	NaN	NaN	NaN
P05026;P05026-2;A6NGH2;B7Z9S8	P05026;P05026-2;A6NGH2;B7Z9S8	6;6;6;6	6;6;6;6	6;6;6;6	Sodium/potassium-transporting ATPase subunit beta-1	ATP1B1	>sp|P05026|AT1B1_HUMAN Sodium/potassium-transporting ATPase subunit beta-1 OS=Homo sapiens GN=ATP1B1 PE=1 SV=1;>sp|P05026-2|AT1B1_HUMAN Isoform 2 of Sodium/potassium-transporting ATPase subunit beta-1 OS=Homo sapiens GN=ATP1B1;>tr|A6NGH2|A6NGH2_HUMAN Sodiu	4	6	6	6	6	0	6	0	6	0	29.7	29.7	29.7	35.061	303	303;301;295;247	15		4.1836e-86	1.0716	1.2316	25.355	10	0.97378	1.0852	22.229	10	0.98569	0.96245	11.904	10	1.0716	1.2316	25.355	10	0.97378	1.0852	22.229	10	0.98569	0.96245	11.904
P54709;B7Z1N7;C9JA36;C9JXZ1;F8WBY4;H7C547;H7C4L9	P54709;B7Z1N7;C9JA36	9;5;5;4;2;2;1	9;5;5;4;2;2;1	9;5;5;4;2;2;1	Sodium/potassium-transporting ATPase subunit beta-3	ATP1B3	>sp|P54709|AT1B3_HUMAN Sodium/potassium-transporting ATPase subunit beta-3 OS=Homo sapiens GN=ATP1B3 PE=1 SV=1;>tr|B7Z1N7|B7Z1N7_HUMAN Sodium/potassium-transporting ATPase subunit beta-3 OS=Homo sapiens GN=ATP1B3 PE=2 SV=1;>tr|C9JA36|C9JA36_HUMAN Sodium/po	7	9	9	9	9	0	9	0	9	0	36.6	36.6	36.6	31.512	279	279;193;133;119;44;43;27	19		1.6921e-60	0.56048	0.62381	20.806	18	0.49292	0.56126	34.17	18	0.80952	0.78992	24.555	18	0.56048	0.62381	20.806	18	0.49292	0.56126	34.17	18	0.80952	0.78992	24.555
P16615;P16615-3;P16615-2;P16615-5;P16615-4;H7C5W9;O14983;O14983-2;Q8N3X5;B3KY17;Q93084-5;Q93084-6;Q93084;Q93084-7;Q93084-3;Q93084-2;Q93084-4;F8VSH0;H3BTW4;H3BVB2	P16615;P16615-3;P16615-2;P16615-5;P16615-4;H7C5W9	39;38;38;38;34;32;14;14;13;12;7;7;7;7;7;7;7;4;2;2	39;38;38;38;34;32;14;14;13;12;7;7;7;7;7;7;7;4;2;2	39;38;38;38;34;32;14;14;13;12;7;7;7;7;7;7;7;4;2;2	Sarcoplasmic/endoplasmic reticulum calcium ATPase 2	ATP2A2	>sp|P16615|AT2A2_HUMAN Sarcoplasmic/endoplasmic reticulum calcium ATPase 2 OS=Homo sapiens GN=ATP2A2 PE=1 SV=1;>sp|P16615-3|AT2A2_HUMAN Isoform 3 of Sarcoplasmic/endoplasmic reticulum calcium ATPase 2 OS=Homo sapiens GN=ATP2A2;>sp|P16615-2|AT2A2_HUMAN Isof	20	39	39	39	39	21	39	21	39	21	41.5	41.5	41.5	114.76	1042	1042;999;997;997;1015;933;1001;994;844;869;1052;1044;1043;1033;1029;999;998;57;128;114	173	34	0	0.7021	0.77281	47.134	194	0.75517	0.82024	42.804	194	1.0676	1.0373	33.527	194	0.69567	0.77779	32.31	165	0.74861	0.82811	24.198	165	1.0696	1.0418	33.027
P20020;P20020-4;P20020-3;P20020-6;P20020-2;P20020-5;E7ERY9;H0YHH6;F8W1V5;H7BY13;H7BZS8;H0YDG5	P20020;P20020-4;P20020-3;P20020-6;P20020-2;P20020-5;E7ERY9	34;34;34;34;30;30;25;5;3;1;1;1	34;34;34;34;30;30;25;5;3;1;1;1	21;21;21;21;18;18;15;3;3;0;0;0	Plasma membrane calcium-transporting ATPase 1	ATP2B1	>sp|P20020|AT2B1_HUMAN Plasma membrane calcium-transporting ATPase 1 OS=Homo sapiens GN=ATP2B1 PE=1 SV=3;>sp|P20020-4|AT2B1_HUMAN Isoform C of Plasma membrane calcium-transporting ATPase 1 OS=Homo sapiens GN=ATP2B1;>sp|P20020-3|AT2B1_HUMAN Isoform B of Pla	12	34	34	21	34	3	34	3	21	1	38.9	38.9	27	138.75	1258	1258;1249;1220;1184;1176;1171;963;162;101;129;117;102	91	3	0	1.1616	1.2681	28.799	86	1.2009	1.3447	37.754	86	1.0525	1.0365	14.254	86	1.1566	1.2652	28.768	85	1.1964	1.3476	30.063	85	1.0531	1.0389	13.68
Q01814;Q01814-5;Q01814-8;Q01814-6;F5H7F7;H0Y7S3;E7EME2;Q01814-2;Q01814-3;Q01814-7;Q01814-4;E9PEG5	Q01814;Q01814-5;Q01814-8;Q01814-6;F5H7F7;H0Y7S3;E7EME2;Q01814-2;Q01814-3;Q01814-7;Q01814-4	9;9;9;9;9;9;8;8;8;8;8;3	1;1;1;1;1;1;1;1;1;1;1;1	1;1;1;1;1;1;1;1;1;1;1;1	Plasma membrane calcium-transporting ATPase 2	ATP2B2	>sp|Q01814|AT2B2_HUMAN Plasma membrane calcium-transporting ATPase 2 OS=Homo sapiens GN=ATP2B2 PE=1 SV=2;>sp|Q01814-5|AT2B2_HUMAN Isoform YB of Plasma membrane calcium-transporting ATPase 2 OS=Homo sapiens GN=ATP2B2;>sp|Q01814-8|AT2B2_HUMAN Isoform XB of P	12	9	1	1	8	3	0	1	0	1	8.8	1.4	1.4	136.87	1243	1243;1229;1212;1198;1178;1099;1199;1199;1185;1168;1154;432		1	5.2825e-100	NaN	NaN	NaN	1	NaN	NaN	NaN	1	NaN	NaN	NaN	1	NaN	NaN	NaN	0	NaN	NaN	NaN	0	NaN	NaN	NaN
Q16720;Q16720-4;Q16720-2;Q16720-5;Q16720-3;Q16720-6;Q16720-7;Q16720-8	Q16720;Q16720-4;Q16720-2;Q16720-5;Q16720-3;Q16720-6;Q16720-7;Q16720-8	9;9;9;9;9;9;9;9	1;1;1;1;1;1;1;1	1;1;1;1;1;1;1;1	Plasma membrane calcium-transporting ATPase 3	ATP2B3	>sp|Q16720|AT2B3_HUMAN Plasma membrane calcium-transporting ATPase 3 OS=Homo sapiens GN=ATP2B3 PE=1 SV=3;>sp|Q16720-4|AT2B3_HUMAN Isoform ZB of Plasma membrane calcium-transporting ATPase 3 OS=Homo sapiens GN=ATP2B3;>sp|Q16720-2|AT2B3_HUMAN Isoform XA of P	8	9	1	1	9	2	1	0	1	0	8.4	0.7	0.7	134.2	1220	1220;1206;1173;1168;1159;1154;1129;1115	1		8.0245e-100	NaN	NaN	NaN	1	NaN	NaN	NaN	1	NaN	NaN	NaN	1	NaN	NaN	NaN	1	NaN	NaN	NaN	1	NaN	NaN	NaN
P23634;P23634-8;P23634-6;P23634-7;P23634-2;P23634-3;P23634-4;P23634-5	P23634;P23634-8;P23634-6;P23634-7;P23634-2;P23634-3;P23634-4;P23634-5	18;18;18;18;16;16;16;16	6;6;6;6;4;4;4;4	6;6;6;6;4;4;4;4	Plasma membrane calcium-transporting ATPase 4	ATP2B4	>sp|P23634|AT2B4_HUMAN Plasma membrane calcium-transporting ATPase 4 OS=Homo sapiens GN=ATP2B4 PE=1 SV=2;>sp|P23634-8|AT2B4_HUMAN Isoform ZD of Plasma membrane calcium-transporting ATPase 4 OS=Homo sapiens GN=ATP2B4;>sp|P23634-6|AT2B4_HUMAN Isoform XB of P	8	18	6	6	18	2	6	0	6	0	19.5	8.5	8.5	137.92	1241	1241;1229;1205;1193;1170;1158;1134;1122	6		2.9976e-184	0.47369	0.53993	21.781	4	0.47046	0.52758	8.1174	4	0.96923	0.96962	20.432	4	0.47369	0.53993	21.781	4	0.47046	0.52758	8.1174	4	0.96923	0.96962	20.432
G3XAH8;P98194-6;H0Y2Q7;P98194-5;P98194-3;P98194;P98194-4;P98194-2;G8JLN9;H0Y9V7;E7ERC6;H0Y9S7;H0Y8X9;D6RHV9;D6REJ1;D6RGE9	G3XAH8;P98194-6;H0Y2Q7;P98194-5;P98194-3;P98194;P98194-4;P98194-2;G8JLN9;H0Y9V7;E7ERC6;H0Y9S7	10;10;10;10;10;10;10;10;9;9;9;7;4;1;1;1	10;10;10;10;10;10;10;10;9;9;9;7;4;1;1;1	10;10;10;10;10;10;10;10;9;9;9;7;4;1;1;1	Calcium-transporting ATPase type 2C member 1	ATP2C1	>tr|G3XAH8|G3XAH8_HUMAN ATPase, Ca++ transporting, type 2C, member 1, isoform CRA_b OS=Homo sapiens GN=ATP2C1 PE=3 SV=1;>sp|P98194-6|AT2C1_HUMAN Isoform 6 of Calcium-transporting ATPase type 2C member 1 OS=Homo sapiens GN=ATP2C1;>tr|H0Y2Q7|H0Y2Q7_HUMAN Cal	16	10	10	10	10	0	10	0	10	0	16.8	16.8	16.8	107.14	973	973;959;958;939;923;919;903;888;944;903;894;314;215;120;102;82	11		3.3563e-50	0.71539	0.81805	38.476	9	0.7962	0.89783	21.246	9	1.0285	1.0398	39.457	9	0.71539	0.81805	38.476	9	0.7962	0.89783	21.246	9	1.0285	1.0398	39.457
P25705;A8K092	P25705;A8K092	24;23	24;23	24;23	ATP synthase subunit alpha, mitochondrial;ATP synthase subunit alpha	ATP5A1	>sp|P25705|ATPA_HUMAN ATP synthase subunit alpha, mitochondrial OS=Homo sapiens GN=ATP5A1 PE=1 SV=1;>tr|A8K092|A8K092_HUMAN ATP synthase subunit alpha OS=Homo sapiens GN=ATP5A1 PE=2 SV=1	2	24	24	24	23	16	23	16	23	16	52.3	52.3	52.3	59.75	553	553;503	110	26	0	0.90281	1.0025	38.765	104	0.89233	0.98821	41.467	104	0.98346	0.99469	23.736	104	0.89107	1.0107	41.354	81	0.89969	1.0065	45.22	81	0.98425	1.0007	24.285
P06576;F8VPV9;H0YH81;F8W079;F8W0P7;F8VQY0;H0YI37	P06576;F8VPV9;H0YH81;F8W079	25;23;19;14;9;6;6	25;23;19;14;9;6;6	25;23;19;14;9;6;6	ATP synthase subunit beta, mitochondrial;ATP synthase subunit beta	ATP5B	>sp|P06576|ATPB_HUMAN ATP synthase subunit beta, mitochondrial OS=Homo sapiens GN=ATP5B PE=1 SV=3;>tr|F8VPV9|F8VPV9_HUMAN ATP synthase subunit beta OS=Homo sapiens GN=ATP5B PE=3 SV=1;>tr|H0YH81|H0YH81_HUMAN ATP synthase subunit beta (Fragment) OS=Homo sapi	7	25	25	25	24	10	24	10	24	10	67.7	67.7	67.7	56.559	529	529;518;362;284;259;218;133	132	12	0	0.91174	1.0579	24.313	102	0.88076	1.0162	26.701	102	0.96999	0.97339	18.972	102	0.89903	1.0474	25.068	93	0.87641	1.0075	25.735	93	0.96446	0.97315	16.958
P36542;P36542-2;B4DL14	P36542;P36542-2;B4DL14	11;10;10	11;10;10	11;10;10	ATP synthase subunit gamma, mitochondrial;ATP synthase gamma chain	ATP5C1	>sp|P36542|ATPG_HUMAN ATP synthase subunit gamma, mitochondrial OS=Homo sapiens GN=ATP5C1 PE=1 SV=1;>sp|P36542-2|ATPG_HUMAN Isoform Heart of ATP synthase subunit gamma, mitochondrial OS=Homo sapiens GN=ATP5C1;>tr|B4DL14|B4DL14_HUMAN ATP synthase gamma chai	3	11	11	11	11	6	11	6	11	6	40.9	40.9	40.9	32.996	298	298;297;250	38	9	9.5649e-185	0.8317	0.94441	25.448	27	0.88542	0.95418	19.022	27	1.076	0.97801	14.18	27	0.83901	0.9564	30.692	18	0.89138	0.96296	21.953	18	1.0648	0.97604	16.909
P30049	P30049	5	5	5	ATP synthase subunit delta, mitochondrial	ATP5D	>sp|P30049|ATPD_HUMAN ATP synthase subunit delta, mitochondrial OS=Homo sapiens GN=ATP5D PE=1 SV=2	1	5	5	5	5	0	5	0	5	0	37.5	37.5	37.5	17.49	168	168	9		1.436e-102	0.83982	0.95446	8.4431	9	0.88577	1.0054	14.16	9	1.0192	1.033	10.218	9	0.83982	0.95446	8.4431	9	0.88577	1.0054	14.16	9	1.0192	1.033	10.218
P24539;Q5QNZ2	P24539;Q5QNZ2	12;10	12;10	12;10	ATP synthase subunit b, mitochondrial	ATP5F1	>sp|P24539|AT5F1_HUMAN ATP synthase subunit b, mitochondrial OS=Homo sapiens GN=ATP5F1 PE=1 SV=2;>tr|Q5QNZ2|Q5QNZ2_HUMAN ATP synthase subunit b, mitochondrial OS=Homo sapiens GN=ATP5F1 PE=2 SV=1	2	12	12	12	12	0	12	0	12	0	45.7	45.7	45.7	28.908	256	256;195	27		2.1354e-203	0.84229	0.96563	11.16	24	0.86603	0.9587	20.213	24	1.0049	0.96059	12.729	24	0.84229	0.96563	11.16	24	0.86603	0.9587	20.213	24	1.0049	0.96059	12.729
O75947;O75947-2;F5H608	O75947;O75947-2	13;10;6	13;10;6	13;10;6	ATP synthase subunit d, mitochondrial	ATP5H	>sp|O75947|ATP5H_HUMAN ATP synthase subunit d, mitochondrial OS=Homo sapiens GN=ATP5H PE=1 SV=3;>sp|O75947-2|ATP5H_HUMAN Isoform 2 of ATP synthase subunit d, mitochondrial OS=Homo sapiens GN=ATP5H	3	13	13	13	13	0	13	0	13	0	78.9	78.9	78.9	18.491	161	161;137;102	27		5.3021e-269	0.82974	0.95263	16.004	25	0.90339	0.95239	59.899	25	1.1175	0.9779	64.684	25	0.82974	0.95263	16.004	25	0.90339	0.95239	59.899	25	1.1175	0.9779	64.684
P56134;F8W7V3;C9JU26;F5H4H2;P56134-2;C9JJT5;C9J8H9	P56134;F8W7V3;C9JU26;F5H4H2;P56134-2;C9JJT5;C9J8H9	4;4;2;2;2;2;2	2;2;0;0;0;0;0	2;2;0;0;0;0;0	ATP synthase subunit f, mitochondrial	ATP5J2;PTCD1	>sp|P56134|ATPK_HUMAN ATP synthase subunit f, mitochondrial OS=Homo sapiens GN=ATP5J2 PE=1 SV=3;>tr|F8W7V3|F8W7V3_HUMAN ATP synthase subunit f, mitochondrial OS=Homo sapiens GN=ATP5J2 PE=4 SV=1;>tr|C9JU26|C9JU26_HUMAN ATP synthase subunit f, mitochondrial	7	4	2	2	4	0	2	0	2	0	41.5	16	16	10.918	94	94;55;98;88;88;54;49	3		3.7143e-26	0.77379	0.88425	20.575	3	0.74518	0.79684	20.389	3	1.1687	1.0082	17.043	3	0.77379	0.88425	20.575	3	0.74518	0.79684	20.389	3	1.1687	1.0082	17.043
P48047;H7C0C1;H7C068;H7C086	P48047	9;4;3;2	9;4;3;2	9;4;3;2	ATP synthase subunit O, mitochondrial	ATP5O	>sp|P48047|ATPO_HUMAN ATP synthase subunit O, mitochondrial OS=Homo sapiens GN=ATP5O PE=1 SV=1	4	9	9	9	9	0	9	0	9	0	58.7	58.7	58.7	23.277	213	213;191;86;74	21		0	0.87798	0.99834	12.534	15	0.87136	1.0046	10.41	15	1.0004	0.99277	8.5327	15	0.87798	0.99834	12.534	15	0.87136	1.0046	10.41	15	1.0004	0.99277	8.5327
Q99766;Q8WXQ4;Q99766-2;Q99766-3	Q99766;Q8WXQ4	3;2;1;1	3;2;1;1	3;2;1;1	ATP synthase subunit s, mitochondrial	ATP5S	>sp|Q99766|ATP5S_HUMAN ATP synthase subunit s, mitochondrial OS=Homo sapiens GN=ATP5S PE=1 SV=3;>tr|Q8WXQ4|Q8WXQ4_HUMAN ATP synthase coupling factor B-like 1 OS=Homo sapiens GN=ATP5S PE=2 SV=1	4	3	3	3	3	0	3	0	3	0	13	13	13	24.866	215	215;266;136;127	3		1.0515e-07	0.64206	0.72662	14.844	3	1.0535	1.1088	11.849	3	1.6444	1.5166	26.03	3	0.64206	0.72662	14.844	3	1.0535	1.1088	11.849	3	1.6444	1.5166	26.03
F5GYX8;F5H4W7;Q9NW81;E9PDC6	F5GYX8;F5H4W7;Q9NW81;E9PDC6	3;3;3;3	3;3;3;3	3;3;3;3	ATP synthase subunit s-like protein	ATP5SL	>tr|F5GYX8|F5GYX8_HUMAN ATP synthase subunit s-like protein OS=Homo sapiens GN=ATP5SL PE=4 SV=1;>tr|F5H4W7|F5H4W7_HUMAN ATP synthase subunit s-like protein OS=Homo sapiens GN=ATP5SL PE=4 SV=1;>sp|Q9NW81|AT5SL_HUMAN ATP synthase subunit s-like protein OS=Ho	4	3	3	3	3	0	3	0	3	0	11.7	11.7	11.7	37.546	333	333;263;257;230	6		3.1519e-14	1.3551	1.5198	33.579	6	1.2108	1.3898	29.127	6	0.91925	0.93952	26.689	6	1.3551	1.5198	33.579	6	1.2108	1.3898	29.127	6	0.91925	0.93952	26.689
Q15904;F8W684;A6QRJ1;A6NLC6	Q15904;F8W684	8;6;3;1	8;6;3;1	8;6;3;1	V-type proton ATPase subunit S1	ATP6AP1	>sp|Q15904|VAS1_HUMAN V-type proton ATPase subunit S1 OS=Homo sapiens GN=ATP6AP1 PE=1 SV=2;>tr|F8W684|F8W684_HUMAN V-type proton ATPase subunit S1 OS=Homo sapiens GN=ATP6AP1 PE=4 SV=1	4	8	8	8	8	0	8	0	8	0	21.1	21.1	21.1	52.025	470	470;294;230;273	12		1.8536e-121	0.54972	0.61318	35.411	9	0.63723	0.70726	156.79	9	0.8641	0.89433	162.53	9	0.54972	0.61318	35.411	9	0.63723	0.70726	156.79	9	0.8641	0.89433	162.53
O75787;B7Z9I3;B7Z1I9;H0Y750;B7Z413;H7C3E1;H7C240;B7Z487	O75787;B7Z9I3;B7Z1I9;H0Y750;B7Z413;H7C3E1;H7C240	6;6;5;5;4;4;3;2	6;6;5;5;4;4;3;2	6;6;5;5;4;4;3;2	Renin receptor	ATP6AP2	>sp|O75787|RENR_HUMAN Renin receptor OS=Homo sapiens GN=ATP6AP2 PE=1 SV=2;>tr|B7Z9I3|B7Z9I3_HUMAN Renin receptor OS=Homo sapiens GN=ATP6AP2 PE=2 SV=1;>tr|B7Z1I9|B7Z1I9_HUMAN Renin receptor OS=Homo sapiens GN=ATP6AP2 PE=2 SV=1;>tr|H0Y750|H0Y750_HUMAN Renin	8	6	6	6	6	0	6	0	6	0	20.9	20.9	20.9	39.008	350	350;318;272;243;274;259;203;165	7		9.4074e-57	0.58992	0.66331	13.557	7	0.55732	0.64235	31.075	7	0.90414	0.90157	40.382	7	0.58992	0.66331	13.557	7	0.55732	0.64235	31.075	7	0.90414	0.90157	40.382
Q93050-3;F5H569;Q93050;Q93050-1;B7Z641;F5H1T6	Q93050-3;F5H569;Q93050;Q93050-1;B7Z641	15;15;15;15;14;6	15;15;15;15;14;6	13;13;13;13;12;4	V-type proton ATPase 116 kDa subunit a isoform 1	ATP6V0A1	>sp|Q93050-3|VPP1_HUMAN Isoform 3 of V-type proton ATPase 116 kDa subunit a isoform 1 OS=Homo sapiens GN=ATP6V0A1;>tr|F5H569|F5H569_HUMAN V-type proton ATPase 116 kDa subunit a isoform 1 OS=Homo sapiens GN=ATP6V0A1 PE=4 SV=1;>sp|Q93050|VPP1_HUMAN V-type pr	6	15	15	13	15	0	15	0	13	0	22.7	22.7	20.6	96.599	838	838;837;837;831;788;483	18		1.6543e-73	1.1627	1.2985	19.407	15	1.1356	1.2	20.3	15	0.99213	0.99881	16.429	15	1.1627	1.2985	19.407	15	1.1356	1.2	20.3	15	0.99213	0.99881	16.429
Q9Y487;Q8TBM3;F5H5F3	Q9Y487;Q8TBM3	10;5;3	8;5;3	8;5;3	V-type proton ATPase 116 kDa subunit a isoform 2	ATP6V0A2	>sp|Q9Y487|VPP2_HUMAN V-type proton ATPase 116 kDa subunit a isoform 2 OS=Homo sapiens GN=ATP6V0A2 PE=1 SV=2;>tr|Q8TBM3|Q8TBM3_HUMAN ATP6V0A2 protein OS=Homo sapiens GN=ATP6V0A2 PE=2 SV=1	3	10	8	8	10	0	8	0	8	0	16.5	14.5	14.5	98.081	856	856;372;328	9		3.1704e-90	0.94248	1.0681	28.016	8	0.96072	1.0915	26.965	8	1.1073	1.1256	13.662	8	0.94248	1.0681	28.016	8	0.96072	1.0915	26.965	8	1.1073	1.1256	13.662
P27449;H3BR50	P27449;H3BR50	2;2	2;2	2;2	V-type proton ATPase 16 kDa proteolipid subunit	ATP6V0C	>sp|P27449|VATL_HUMAN V-type proton ATPase 16 kDa proteolipid subunit OS=Homo sapiens GN=ATP6V0C PE=1 SV=1;>tr|H3BR50|H3BR50_HUMAN V-type proton ATPase 16 kDa proteolipid subunit OS=Homo sapiens GN=ATP6V0C PE=3 SV=1	2	2	2	2	2	0	2	0	2	0	31.6	31.6	31.6	15.736	155	155;87	5		3.5289e-27	0.79547	0.90505	11.56	5	0.86934	0.99927	2.805	5	1.0367	0.96745	15.508	5	0.79547	0.90505	11.56	5	0.86934	0.99927	2.805	5	1.0367	0.96745	15.508
F5GYQ1;P61421;F8WEN9;H3BQJ1;H3BSG7;H3BQB4;H3BMN7;H3BPS0;H3BTB4	F5GYQ1;P61421;F8WEN9	11;11;9;2;2;2;2;1;1	11;11;9;2;2;2;2;1;1	11;11;9;2;2;2;2;1;1	V-type proton ATPase subunit d 1	ATP6V0D1	>tr|F5GYQ1|F5GYQ1_HUMAN V-type proton ATPase subunit d 1 OS=Homo sapiens GN=ATP6V0D1 PE=4 SV=1;>sp|P61421|VA0D1_HUMAN V-type proton ATPase subunit d 1 OS=Homo sapiens GN=ATP6V0D1 PE=1 SV=1;>tr|F8WEN9|F8WEN9_HUMAN V-type proton ATPase subunit d 1 OS=Homo sa	9	11	11	11	11	4	11	4	11	4	36.5	36.5	36.5	44.659	392	392;351;274;193;115;113;101;110;109	15	4	0	0.83738	0.94168	47.577	18	0.8717	0.96725	17.21	18	1.0046	1.0075	42.207	18	0.83738	0.94168	53.319	14	0.83504	0.92866	12.828	14	0.97293	0.97333	44.883
P38606;B7Z1R5;B7Z2V6;C9JVW8;C9JA17	P38606;B7Z1R5;B7Z2V6	25;24;13;8;7	25;24;13;8;7	25;24;13;8;7	V-type proton ATPase catalytic subunit A	ATP6V1A	>sp|P38606|VATA_HUMAN V-type proton ATPase catalytic subunit A OS=Homo sapiens GN=ATP6V1A PE=1 SV=2;>tr|B7Z1R5|B7Z1R5_HUMAN V-type proton ATPase catalytic subunit A OS=Homo sapiens GN=ATP6V1A PE=2 SV=1;>tr|B7Z2V6|B7Z2V6_HUMAN V-type proton ATPase catalytic	5	25	25	25	25	9	25	9	25	9	53	53	53	68.303	617	617;584;334;221;185	50	17	0	0.7885	0.85589	36.708	45	0.80185	0.8483	34.388	45	1.0148	1.0039	35.107	45	0.77542	0.84791	35.611	37	0.77186	0.8483	30.198	37	1.0121	0.99587	35.452
P21281;B4DFM5;H0YC04;B4DQI9;P15313;C9JL73;B4DWH7;C9JNS9;C9J5E3;E5RGH6;H0YAT8;H0YC45	P21281;B4DFM5	19;11;9;8;5;5;5;2;2;2;1;1	19;11;9;8;5;5;5;2;2;2;1;1	19;11;9;8;5;5;5;2;2;2;1;1	V-type proton ATPase subunit B, brain isoform	ATP6V1B2	>sp|P21281|VATB2_HUMAN V-type proton ATPase subunit B, brain isoform OS=Homo sapiens GN=ATP6V1B2 PE=1 SV=3;>tr|B4DFM5|B4DFM5_HUMAN Uncharacterized protein OS=Homo sapiens GN=ATP6V1B2 PE=2 SV=1	12	19	19	19	18	17	18	17	18	17	57.5	57.5	57.5	56.5	511	511;385;199;278;513;496;488;249;248;66;56;49	35	21	0	0.8549	0.92573	25.936	47	0.88566	0.93743	37.834	47	1.0341	1.0076	33.54	47	0.85776	0.9613	31.398	28	0.92037	1.0174	46.558	28	1.023	1.0058	39.923
P21283;E7EV59;Q8NEY4;Q8NEY4-2	P21283;E7EV59	18;12;1;1	18;12;1;1	18;12;1;1	V-type proton ATPase subunit C 1	ATP6V1C1	>sp|P21283|VATC1_HUMAN V-type proton ATPase subunit C 1 OS=Homo sapiens GN=ATP6V1C1 PE=1 SV=4;>tr|E7EV59|E7EV59_HUMAN V-type proton ATPase subunit C 1 OS=Homo sapiens GN=ATP6V1C1 PE=4 SV=1	4	18	18	18	18	7	18	7	18	7	51	51	51	43.941	382	382;307;427;381	23	11	1.5947e-221	0.86336	1.0133	75.143	25	0.93029	1.0308	83.734	25	1.0344	0.97905	74.091	25	0.86336	1.0133	23.032	21	0.92354	0.99341	25.009	21	1.025	0.96898	28.305
Q9Y5K8;G3V2S6;H0YJH8;G3V2V6;G3V559;H0YJS0;G3V3T8;H0YJ55;G3V341;G3V5S7	Q9Y5K8;G3V2S6;H0YJH8;G3V2V6;G3V559	8;7;5;5;4;3;2;2;1;1	8;7;5;5;4;3;2;2;1;1	8;7;5;5;4;3;2;2;1;1	V-type proton ATPase subunit D	ATP6V1D	>sp|Q9Y5K8|VATD_HUMAN V-type proton ATPase subunit D OS=Homo sapiens GN=ATP6V1D PE=1 SV=1;>tr|G3V2S6|G3V2S6_HUMAN V-type proton ATPase subunit D OS=Homo sapiens GN=ATP6V1D PE=4 SV=1;>tr|H0YJH8|H0YJH8_HUMAN V-type proton ATPase subunit D (Fragment) OS=Homo	10	8	8	8	8	0	8	0	8	0	43.7	43.7	43.7	28.262	247	247;192;153;148;179;119;86;44;72;59	13		2.1472e-86	0.91838	1.0473	26.001	11	0.9388	1.0707	26.025	11	1.0351	1.0246	9.2429	11	0.91838	1.0473	26.001	11	0.9388	1.0707	26.025	11	1.0351	1.0246	9.2429
P36543;P36543-2;A8MUN4;C9J8H1;Q96A05	P36543;P36543-2;A8MUN4;C9J8H1	13;11;10;8;4	13;11;10;8;4	13;11;10;8;4	V-type proton ATPase subunit E 1	ATP6V1E1	>sp|P36543|VATE1_HUMAN V-type proton ATPase subunit E 1 OS=Homo sapiens GN=ATP6V1E1 PE=1 SV=1;>sp|P36543-2|VATE1_HUMAN Isoform 2 of V-type proton ATPase subunit E 1 OS=Homo sapiens GN=ATP6V1E1;>tr|A8MUN4|A8MUN4_HUMAN V-type proton ATPase subunit E 1 OS=Hom	5	13	13	13	12	10	12	10	12	10	54	54	54	26.145	226	226;204;196;203;226	23	23	2.4057e-103	0.87879	0.98748	72.687	34	0.94515	1.0215	104.33	34	1.1022	1.0387	62.842	34	0.85841	0.97738	10.454	21	0.90636	0.98773	7.844	21	1.0164	0.98315	10.374
O75348;C9JRT2;O95670;F2Z307;Q5HYU8;C9JYK3	O75348	5;2;2;2;2;2	5;2;2;2;2;2	5;2;2;2;2;2	V-type proton ATPase subunit G 1	ATP6V1G1	>sp|O75348|VATG1_HUMAN V-type proton ATPase subunit G 1 OS=Homo sapiens GN=ATP6V1G1 PE=1 SV=3	6	5	5	5	5	2	5	2	5	2	50	50	50	13.757	118	118;133;118;99;78;63	6	2	1.2173e-194	0.88542	1.0279	55.138	7	0.92651	1.02	31.919	7	1.0344	1.014	80.983	7	0.92077	1.0616	18.475	6	0.91342	1.0052	18.004	6	1.0031	0.98829	7.3422
Q9UI12;Q9UI12-2;G3V126;E5RG90;E5RHH0;E5RG49;H0YB41;E5RFZ9;E5RJG1;E5RK31	Q9UI12;Q9UI12-2;G3V126	14;14;13;3;3;3;2;1;1;1	14;14;13;3;3;3;2;1;1;1	14;14;13;3;3;3;2;1;1;1	V-type proton ATPase subunit H	ATP6V1H	>sp|Q9UI12|VATH_HUMAN V-type proton ATPase subunit H OS=Homo sapiens GN=ATP6V1H PE=1 SV=1;>sp|Q9UI12-2|VATH_HUMAN Isoform 2 of V-type proton ATPase subunit H OS=Homo sapiens GN=ATP6V1H;>tr|G3V126|G3V126_HUMAN ATPase, H+ transporting, lysosomal 50/57kDa, V1	10	14	14	14	14	0	14	0	14	0	37.3	37.3	37.3	55.882	483	483;465;443;103;102;101;86;105;48;36	16		1.893e-208	0.84263	0.97795	34.52	12	0.87468	1.0006	29.753	12	1.0511	0.98513	10.226	12	0.84263	0.97795	34.52	12	0.87468	1.0006	29.753	12	1.0511	0.98513	10.226
Q04656-3;Q04656-2;Q04656;Q04656-5;Q59HD1;Q04656-4;Q762B6;P35670;P35670-4;F5H748;E7ET55;P35670-3;P35670-2;F5H562;E7EQQ2	Q04656-3;Q04656-2;Q04656;Q04656-5	15;15;15;15;7;7;4;1;1;1;1;1;1;1;1	15;15;15;15;7;7;4;1;1;1;1;1;1;1;1	15;15;15;15;7;7;4;1;1;1;1;1;1;1;1	Copper-transporting ATPase 1	ATP7A	>sp|Q04656-3|ATP7A_HUMAN Isoform 2 of Copper-transporting ATPase 1 OS=Homo sapiens GN=ATP7A;>sp|Q04656-2|ATP7A_HUMAN Isoform 1 of Copper-transporting ATPase 1 OS=Homo sapiens GN=ATP7A;>sp|Q04656|ATP7A_HUMAN Copper-transporting ATPase 1 OS=Homo sapiens GN=A	15	15	15	15	15	0	15	0	15	0	15	15	15	172.08	1581	1581;1514;1500;1422;682;503;274;1465;1447;1400;1387;1354;1258;1035;676	19		1.2811e-41	0.98463	1.1075	36.429	15	1.0493	1.1162	36.11	14	1.0653	1.0151	29.039	14	0.98463	1.1075	36.429	15	1.0493	1.1162	36.11	14	1.0653	1.0151	29.039
I3L448;Q5TC12;B7Z7I6;B7Z7D6;A8MRA7;I3L1W9;H0YD21;H0YEW4;H0YCA6	I3L448;Q5TC12;B7Z7I6;B7Z7D6;A8MRA7;I3L1W9;H0YD21;H0YEW4	6;6;6;5;4;4;4;4;1	6;6;6;5;4;4;4;4;1	6;6;6;5;4;4;4;4;1	ATP synthase mitochondrial F1 complex assembly factor 1	ATPAF1	>tr|I3L448|I3L448_HUMAN ATP synthase mitochondrial F1 complex assembly factor 1 OS=Homo sapiens GN=ATPAF1 PE=4 SV=1;>sp|Q5TC12|ATPF1_HUMAN ATP synthase mitochondrial F1 complex assembly factor 1 OS=Homo sapiens GN=ATPAF1 PE=1 SV=1;>tr|B7Z7I6|B7Z7I6_HUMAN A	9	6	6	6	6	0	6	0	6	0	19.9	19.9	19.9	38.861	351	351;328;240;177;283;260;183;174;113	8		6.5719e-26	0.61656	0.70236	6.2849	5	0.58574	0.65834	10.17	5	0.97271	0.94691	6.7252	5	0.61656	0.70236	6.2849	5	0.58574	0.65834	10.17	5	0.97271	0.94691	6.7252
Q8N5M1;E9PMH4;C9J2Q2	Q8N5M1;E9PMH4;C9J2Q2	8;4;4	8;4;4	8;4;4	ATP synthase mitochondrial F1 complex assembly factor 2	ATPAF2	>sp|Q8N5M1|ATPF2_HUMAN ATP synthase mitochondrial F1 complex assembly factor 2 OS=Homo sapiens GN=ATPAF2 PE=1 SV=1;>tr|E9PMH4|E9PMH4_HUMAN ATP synthase mitochondrial F1 complex assembly factor 2 OS=Homo sapiens GN=ATPAF2 PE=4 SV=1;>tr|C9J2Q2|C9J2Q2_HUMAN A	3	8	8	8	8	0	8	0	8	0	40.5	40.5	40.5	32.772	289	289;208;205	13		2.8688e-44	1.3064	1.5125	27.748	11	1.2889	1.4311	28.928	11	0.97409	0.95608	9.6982	11	1.3064	1.5125	27.748	11	1.2889	1.4311	28.928	11	0.97409	0.95608	9.6982
Q7L8W6;H0YNH5;H0YND7	Q7L8W6;H0YNH5;H0YND7	7;5;4	7;5;4	6;5;3	ATP-binding domain-containing protein 4	ATPBD4	>sp|Q7L8W6|ATBD4_HUMAN ATP-binding domain-containing protein 4 OS=Homo sapiens GN=ATPBD4 PE=1 SV=3;>tr|H0YNH5|H0YNH5_HUMAN ATP-binding domain-containing protein 4 (Fragment) OS=Homo sapiens GN=ATPBD4 PE=4 SV=1;>tr|H0YND7|H0YND7_HUMAN ATP-binding domain-con	3	7	7	6	7	0	7	0	6	0	35.6	35.6	30.3	30.306	267	267;155;169	8		5.7879e-56	0.70695	0.79874	31.245	7	0.68954	0.74958	17.36	7	1.0211	0.95772	23.972	7	0.70695	0.79874	31.245	7	0.68954	0.74958	17.36	7	1.0211	0.95772	23.972
Q13535;Q13535-3;Q13535-2;H0Y9K2;D6RIG7;H0Y8Y6;H0Y8R8	Q13535;Q13535-3;Q13535-2	27;27;27;4;2;2;1	27;27;27;4;2;2;1	27;27;27;4;2;2;1	Serine/threonine-protein kinase ATR	ATR	>sp|Q13535|ATR_HUMAN Serine/threonine-protein kinase ATR OS=Homo sapiens GN=ATR PE=1 SV=3;>sp|Q13535-3|ATR_HUMAN Isoform 3 of Serine/threonine-protein kinase ATR OS=Homo sapiens GN=ATR;>sp|Q13535-2|ATR_HUMAN Isoform 2 of Serine/threonine-protein kinase ATR	7	27	27	27	27	0	27	0	27	0	13.4	13.4	13.4	301.36	2644	2644;2610;2580;457;309;80;39	37		1.7688e-74	0.95955	1.0917	31.271	23	0.83995	1.0158	24.575	23	0.87021	0.91495	42.249	23	0.95955	1.0917	31.271	23	0.83995	1.0158	24.575	23	0.87021	0.91495	42.249
Q8WXE1;Q8WXE1-2;Q8WXE1-3;B5MEB7;C9IZM8;F8WE08;F8WEI5	Q8WXE1;Q8WXE1-2;Q8WXE1-3;B5MEB7	8;8;8;7;3;2;1	8;8;8;7;3;2;1	8;8;8;7;3;2;1	ATR-interacting protein	ATRIP	>sp|Q8WXE1|ATRIP_HUMAN ATR-interacting protein OS=Homo sapiens GN=ATRIP PE=1 SV=1;>sp|Q8WXE1-2|ATRIP_HUMAN Isoform 2 of ATR-interacting protein OS=Homo sapiens GN=ATRIP;>sp|Q8WXE1-3|ATRIP_HUMAN Isoform 3 of ATR-interacting protein OS=Homo sapiens GN=ATRIP;	7	8	8	8	3	8	3	8	3	8	12.8	12.8	12.8	85.837	791	791;764;698;664;196;131;46	4	12	1.1995e-29	0.81569	0.93193	140.09	13	1.0832	0.89443	99.482	13	1.7414	1.5982	65.562	13	0.77626	0.90721	41.489	3	0.88535	0.94175	46.974	3	1.5603	1.4816	26.609
O75882;O75882-2;O75882-3;H7BXY8	O75882;O75882-2;O75882-3;H7BXY8	9;7;7;7	9;7;7;7	9;7;7;7	Attractin	ATRN	>sp|O75882|ATRN_HUMAN Attractin OS=Homo sapiens GN=ATRN PE=1 SV=2;>sp|O75882-2|ATRN_HUMAN Isoform 2 of Attractin OS=Homo sapiens GN=ATRN;>sp|O75882-3|ATRN_HUMAN Isoform 3 of Attractin OS=Homo sapiens GN=ATRN;>tr|H7BXY8|H7BXY8_HUMAN Attractin OS=Homo sapien	4	9	9	9	9	1	9	1	9	1	8.8	8.8	8.8	158.54	1429	1429;1272;1198;1193	11	1	8.2099e-29	0.79003	0.87197	64.617	12	0.74481	0.82011	55.948	12	1.041	1.0791	16.53	12	0.7814	0.86544	67.608	11	0.70275	0.81726	58.467	11	1.0187	1.0718	17.283
P46100	P46100	69	69	0	Transcriptional regulator ATRX	ATRX	>sp|P46100|ATRX_HUMAN Transcriptional regulator ATRX OS=Homo sapiens GN=ATRX PE=1 SV=5	1	69	69	0	33	67	33	67	0	0	31.8	31.8	0	282.58	2492	2492	55	315	0	6.1897	3.9533	134.58	305	8.2919	3.2916	176.16	305	1.2036	1.2879	65.072	305	0.75464	0.8637	31.337	47	0.6464	0.74372	42.155	47	0.81665	0.82973	43.651
P46100-6;F8WDE0	P46100-6;F8WDE0	19;19	1;1	1;1		ATRX	>sp|P46100-6|ATRX_HUMAN Isoform 6 of Transcriptional regulator ATRX OS=Homo sapiens GN=ATRX;>tr|F8WDE0|F8WDE0_HUMAN Transcriptional regulator ATRX OS=Homo sapiens GN=ATRX PE=4 SV=1	2	19	1	1	10	18	0	1	0	1	16.1	1.6	1.6	151.55	1350	1350;1345		3	5.3788e-176	11.203	9.1647	22.946	2	14.641	11.312	17.589	2	1.3069	1.1829	3.6939	2	NaN	NaN	NaN	0	NaN	NaN	NaN	0	NaN	NaN	NaN
Q9UBB4;Q9UBB4-2;E7ESH8;B1AHE4;H0Y7N2;B1AHE3	Q9UBB4;Q9UBB4-2;E7ESH8	19;17;16;7;3;2	19;17;16;7;3;2	19;17;16;7;3;2	Ataxin-10	ATXN10	>sp|Q9UBB4|ATX10_HUMAN Ataxin-10 OS=Homo sapiens GN=ATXN10 PE=1 SV=1;>sp|Q9UBB4-2|ATX10_HUMAN Isoform 2 of Ataxin-10 OS=Homo sapiens GN=ATXN10;>tr|E7ESH8|E7ESH8_HUMAN Ataxin-10 OS=Homo sapiens GN=ATXN10 PE=4 SV=2	6	19	19	19	19	0	19	0	19	0	53.9	53.9	53.9	53.488	475	475;411;453;197;172;126	33		0	0.40211	0.46399	29.154	27	0.43673	0.49427	14.925	27	1.0499	1.0806	27.267	27	0.40211	0.46399	29.154	27	0.43673	0.49427	14.925	27	1.0499	1.0806	27.267
Q99700;Q99700-4;Q99700-2;H0YH87;F8VQP2;F8WB06;Q24JQ7;F8W0B5;F8VVY6;F8VQS0;F8VRK6;F8VZQ7	Q99700;Q99700-4;Q99700-2;H0YH87;F8VQP2;F8WB06;Q24JQ7	22;22;22;22;20;20;18;6;5;5;3;2	22;22;22;22;20;20;18;6;5;5;3;2	22;22;22;22;20;20;18;6;5;5;3;2	Ataxin-2	ATXN2	>sp|Q99700|ATX2_HUMAN Ataxin-2 OS=Homo sapiens GN=ATXN2 PE=1 SV=2;>sp|Q99700-4|ATX2_HUMAN Isoform 4 of Ataxin-2 OS=Homo sapiens GN=ATXN2;>sp|Q99700-2|ATX2_HUMAN Isoform 2 of Ataxin-2 OS=Homo sapiens GN=ATXN2;>tr|H0YH87|H0YH87_HUMAN Ataxin-2 (Fragment) OS=H	12	22	22	22	22	3	22	3	22	3	26.8	26.8	26.8	140.28	1313	1313;1243;995;916;1073;1050;1006;231;184;153;121;149	33	3	9.332e-171	1.037	1.1396	16.326	34	1.1152	1.2315	38.143	34	1.0121	1.0093	18.753	34	1.0324	1.1444	15.917	31	1.1138	1.2496	19.15	31	1.0536	1.0116	18.565
Q63ZY4;H3BUF6	Q63ZY4;H3BUF6	32;31	1;1	1;1		ATXN2L	>tr|Q63ZY4|Q63ZY4_HUMAN ATXN2L protein OS=Homo sapiens GN=ATXN2L PE=2 SV=1;>tr|H3BUF6|H3BUF6_HUMAN Ataxin-2-like protein OS=Homo sapiens GN=ATXN2L PE=4 SV=1	2	32	1	1	32	0	1	0	1	0	39.1	1.6	1.6	112.09	1062	1062;1068	1		0	NaN	NaN	NaN	0	NaN	NaN	NaN	0	NaN	NaN	NaN	0	NaN	NaN	NaN	0	NaN	NaN	NaN	0	NaN	NaN	NaN
Q8WWM7;Q8WWM7-3;Q8WWM7-2;A8K1R6;Q8WWM7-4;Q8WWM7-5;Q8WWM7-6;C9JXV8;Q8WWM7-7;H3BSK9;H3BUE3;H3BSQ5;H3BRB0	Q8WWM7;Q8WWM7-3;Q8WWM7-2;A8K1R6;Q8WWM7-4;Q8WWM7-5;Q8WWM7-6;C9JXV8;Q8WWM7-7	32;31;31;31;31;31;31;18;18;15;8;7;1	32;31;31;31;31;31;31;18;18;15;8;7;1	1;0;0;0;0;0;0;0;0;0;0;0;1	Ataxin-2-like protein	ATXN2L	>sp|Q8WWM7|ATX2L_HUMAN Ataxin-2-like protein OS=Homo sapiens GN=ATXN2L PE=1 SV=2;>sp|Q8WWM7-3|ATX2L_HUMAN Isoform 3 of Ataxin-2-like protein OS=Homo sapiens GN=ATXN2L;>sp|Q8WWM7-2|ATX2L_HUMAN Isoform 2 of Ataxin-2-like protein OS=Homo sapiens GN=ATXN2L;>tr	13	32	32	1	32	0	32	0	1	0	38	38	1	113.37	1075	1075;1097;1062;1044;1044;1044;968;400;399;336;217;91;401	53		0	0.77531	0.86756	39.991	48	0.81648	0.93341	37.233	48	1.0148	1.0057	23.626	48	0.77531	0.86756	39.991	48	0.81648	0.93341	37.233	48	1.0148	1.0057	23.626
F5H4C0;H0YFR2;F5H7N7;F5H096;F5H211;E9PEE0;E9PE62;P54252;P54252-2;C9JQV6;E9PB63;G3V3R7;G3V4U9;E9PJN5;G3V526;P54252-3;G3V328;G3V3T6;G3V2G1;D6RDL9;G3V5H3;G3V4F4;G3V2G2;G3V4F5;G3V3S5;G3V390;G3V4B1;D6R9I5;D3VVP3;G3V3A6	F5H4C0;H0YFR2;F5H7N7;F5H096;F5H211;E9PEE0;E9PE62;P54252;P54252-2;C9JQV6;E9PB63;G3V3R7;G3V4U9;E9PJN5;G3V526;P54252-3;G3V328;G3V3T6;G3V2G1;D6RDL9;G3V5H3;G3V4F4;G3V2G2;G3V4F5;G3V3S5;G3V390;G3V4B1;D6R9I5;D3VVP3;G3V3A6	2;2;2;2;2;2;2;2;2;2;2;2;2;2;2;1;1;1;1;1;1;1;1;1;1;1;1;1;1;1	2;2;2;2;2;2;2;2;2;2;2;2;2;2;2;1;1;1;1;1;1;1;1;1;1;1;1;1;1;1	2;2;2;2;2;2;2;2;2;2;2;2;2;2;2;1;1;1;1;1;1;1;1;1;1;1;1;1;1;1	Ataxin-3	ATXN3	>tr|F5H4C0|F5H4C0_HUMAN Ataxin-3 OS=Homo sapiens GN=ATXN3 PE=4 SV=1;>tr|H0YFR2|H0YFR2_HUMAN Ataxin-3 OS=Homo sapiens GN=ATXN3 PE=4 SV=1;>tr|F5H7N7|F5H7N7_HUMAN Ataxin-3 OS=Homo sapiens GN=ATXN3 PE=4 SV=1;>tr|F5H096|F5H096_HUMAN Ataxin-3 OS=Homo sapiens GN=	30	2	2	2	1	2	1	2	1	2	5.8	5.8	5.8	43.273	377	377;375;374;372;370;369;366;364;361;354;346;329;278;205;200;306;260;232;223;182;161;159;151;150;114;110;110;99;79;78	1	2	0.00024103	NaN	NaN	NaN	1	NaN	NaN	NaN	1	NaN	NaN	NaN	1	NaN	NaN	NaN	1	NaN	NaN	NaN	1	NaN	NaN	NaN
Q13825;Q13825-2;B4DYI6	Q13825;Q13825-2	3;2;1	3;2;1	3;2;1	Methylglutaconyl-CoA hydratase, mitochondrial	AUH	>sp|Q13825|AUHM_HUMAN Methylglutaconyl-CoA hydratase, mitochondrial OS=Homo sapiens GN=AUH PE=1 SV=1;>sp|Q13825-2|AUHM_HUMAN Isoform 2 of Methylglutaconyl-CoA hydratase, mitochondrial OS=Homo sapiens GN=AUH	3	3	3	3	3	0	3	0	3	0	13.6	13.6	13.6	35.608	339	339;310;255	5		1.1936e-50	1.1298	1.2856	18.581	3	1.116	1.2589	11.98	3	0.98781	1.0093	16.706	3	1.1298	1.2856	18.581	3	1.116	1.2589	11.98	3	0.98781	1.0093	16.706
Q9Y679;Q9Y679-2;G8JLM8;Q9Y679-3	Q9Y679;Q9Y679-2;G8JLM8;Q9Y679-3	8;8;7;7	8;8;7;7	8;8;7;7	Ancient ubiquitous protein 1	AUP1	>sp|Q9Y679|AUP1_HUMAN Ancient ubiquitous protein 1 OS=Homo sapiens GN=AUP1 PE=1 SV=1;>sp|Q9Y679-2|AUP1_HUMAN Isoform Short of Ancient ubiquitous protein 1 OS=Homo sapiens GN=AUP1;>tr|G8JLM8|G8JLM8_HUMAN Ancient ubiquitous protein 1 OS=Homo sapiens GN=AUP1	4	8	8	8	8	0	8	0	8	0	27.7	27.7	27.7	53.028	476	476;410;375;373	11		2.4295e-127	1.1063	1.2875	9.6522	7	1.1457	1.3215	9.7798	7	1.0947	1.1305	10.117	7	1.1063	1.2875	9.6522	7	1.1457	1.3215	9.7798	7	1.0947	1.1305	10.117
O14965;A3KFJ0;Q5QPD4;A3KFJ1;Q5QPD2	O14965;A3KFJ0;Q5QPD4	6;5;3;2;1	5;4;2;1;1	5;4;2;1;1	Aurora kinase A	AURKA	>sp|O14965|AURKA_HUMAN Aurora kinase A OS=Homo sapiens GN=AURKA PE=1 SV=2;>tr|A3KFJ0|A3KFJ0_HUMAN Aurora kinase A OS=Homo sapiens GN=AURKA PE=3 SV=1;>tr|Q5QPD4|Q5QPD4_HUMAN Aurora kinase A (Fragment) OS=Homo sapiens GN=AURKA PE=2 SV=1	5	6	5	5	4	4	4	3	4	3	22.3	20.3	20.3	45.809	403	403;347;271;189;147	5	4	8.7673e-43	0.79245	0.92794	85.413	6	1.002	1.0927	92.708	6	1.3394	1.2494	44.808	6	0.59127	0.69776	36.692	4	0.81262	0.92317	20.346	4	1.2307	1.1548	39.631
Q96GD4;B4DNM4;C7G535;Q9UQB9;Q9UQB9-3;Q9UQB9-2	Q96GD4;B4DNM4	7;6;3;1;1;1	7;6;3;1;1;1	6;5;2;0;0;0	Aurora kinase B	AURKB	>sp|Q96GD4|AURKB_HUMAN Aurora kinase B OS=Homo sapiens GN=AURKB PE=1 SV=3;>tr|B4DNM4|B4DNM4_HUMAN Aurora kinase B OS=Homo sapiens GN=AURKB PE=2 SV=1	6	7	7	6	3	5	3	5	3	4	23.8	23.8	21.5	39.31	344	344;303;142;309;290;275	3	6	1.1848e-19	0.77473	0.87753	73.365	5	1.3389	1.7707	73.566	5	1.0244	0.99354	97.283	5	0.79347	0.89124	2.1925	2	0.62006	0.71289	29.226	2	0.78145	0.81126	27.404
Q9NQS1;H0YKR0	Q9NQS1	7;1	7;1	7;1	Cell death regulator Aven	AVEN	>sp|Q9NQS1|AVEN_HUMAN Cell death regulator Aven OS=Homo sapiens GN=AVEN PE=1 SV=1	2	7	7	7	7	0	7	0	7	0	29	29	29	38.506	362	362;59	8		7.2644e-51	0.62329	0.73764	50.8	6	0.66142	0.7641	35.431	6	1.0656	0.98738	28.135	6	0.62329	0.73764	50.8	6	0.66142	0.7641	35.431	6	1.0656	0.98738	28.135
O75366;O75366-2	O75366;O75366-2	1;1	1;1	1;1	Advillin	AVIL	>sp|O75366|AVIL_HUMAN Advillin OS=Homo sapiens GN=AVIL PE=1 SV=3;>sp|O75366-2|AVIL_HUMAN Isoform 2 of Advillin OS=Homo sapiens GN=AVIL	2	1	1	1	1	0	1	0	1	0	1.3	1.3	1.3	92.026	819	819;812	1		5.5379e-05	NaN	NaN	NaN	0	NaN	NaN	NaN	0	NaN	NaN	NaN	0	NaN	NaN	NaN	0	NaN	NaN	NaN	0	NaN	NaN	NaN
Q8NBF6;B8ZZW5;Q8NBF6-2;F8WCK7;H7C0I1;Q8N6Z3	Q8NBF6;B8ZZW5;Q8NBF6-2;F8WCK7;H7C0I1;Q8N6Z3	3;3;3;3;3;2	3;3;3;3;3;2	3;3;3;3;3;2	Late secretory pathway protein AVL9 homolog	AVL9	>sp|Q8NBF6|AVL9_HUMAN Late secretory pathway protein AVL9 homolog OS=Homo sapiens GN=AVL9 PE=1 SV=1;>tr|B8ZZW5|B8ZZW5_HUMAN Late secretory pathway protein AVL9 homolog OS=Homo sapiens GN=AVL9 PE=4 SV=1;>sp|Q8NBF6-2|AVL9_HUMAN Isoform 2 of Late secretory pa	6	3	3	3	3	0	3	0	3	0	4.9	4.9	4.9	71.947	648	648;630;591;590;568;463	6		1.4298e-31	1.0883	1.1993	20.769	4	1.4822	1.6034	9.9502	4	1.1866	1.2055	10.983	4	1.0883	1.1993	20.769	4	1.4822	1.6034	9.9502	4	1.1866	1.2055	10.983
P30530;P30530-2;Q12866;E9PHX8;F8WED1;H7C3L9	P30530;P30530-2	19;19;1;1;1;1	19;19;1;1;1;1	19;19;1;1;1;1	Tyrosine-protein kinase receptor UFO	AXL	>sp|P30530|UFO_HUMAN Tyrosine-protein kinase receptor UFO OS=Homo sapiens GN=AXL PE=1 SV=3;>sp|P30530-2|UFO_HUMAN Isoform Short of Tyrosine-protein kinase receptor UFO OS=Homo sapiens GN=AXL	6	19	19	19	19	0	19	0	19	0	29	29	29	98.335	894	894;885;999;823;556;257	28		4.647e-116	0.45479	0.51181	40.352	25	0.18256	0.21632	56.905	24	0.42551	0.44373	42.62	24	0.45479	0.51181	40.352	25	0.18256	0.21632	56.905	24	0.42551	0.44373	42.62
P25311;C9JEV0;A8MT79;H7BZJ8	P25311;C9JEV0;A8MT79;H7BZJ8	2;1;1;1	2;1;1;1	2;1;1;1	Zinc-alpha-2-glycoprotein;Putative zinc-alpha-2-glycoprotein-like 1	AZGP1	>sp|P25311|ZA2G_HUMAN Zinc-alpha-2-glycoprotein OS=Homo sapiens GN=AZGP1 PE=1 SV=2;>tr|C9JEV0|C9JEV0_HUMAN Zinc-alpha-2-glycoprotein OS=Homo sapiens GN=AZGP1 PE=3 SV=1;>sp|A8MT79|ZAGL1_HUMAN Putative zinc-alpha-2-glycoprotein-like 1 OS=Homo sapiens PE=5 SV	4	2	2	2	2	1	2	1	2	1	10.4	10.4	10.4	34.258	298	298;227;204;85	3	2	2.5959e-06	NaN	NaN	NaN	1	NaN	NaN	NaN	1	NaN	NaN	NaN	1	NaN	NaN	NaN	1	NaN	NaN	NaN	1	NaN	NaN	NaN
Q9UPN4;Q9UPN4-2;I3L2J8;Q9UPN4-3;I3L2X7;I3L4M5;I3L316	Q9UPN4;Q9UPN4-2;I3L2J8;Q9UPN4-3	13;13;12;12;6;5;4	13;13;12;12;6;5;4	13;13;12;12;6;5;4	5-azacytidine-induced protein 1	AZI1	>sp|Q9UPN4|AZI1_HUMAN 5-azacytidine-induced protein 1 OS=Homo sapiens GN=AZI1 PE=1 SV=3;>sp|Q9UPN4-2|AZI1_HUMAN Isoform 2 of 5-azacytidine-induced protein 1 OS=Homo sapiens GN=AZI1;>tr|I3L2J8|I3L2J8_HUMAN 5-azacytidine-induced protein 1 OS=Homo sapiens GN=	7	13	13	13	13	0	13	0	13	0	16.9	16.9	16.9	122.15	1083	1083;1080;1047;1044;524;307;207	21		1.3381e-48	0.76677	0.85703	50.295	18	0.77832	0.90999	32.883	18	1.065	1.12	34.588	18	0.76677	0.85703	50.295	18	0.77832	0.90999	32.883	18	1.065	1.12	34.588
Q96L58	Q96L58	3	3	3	Beta-1,3-galactosyltransferase 6	B3GALT6	>sp|Q96L58|B3GT6_HUMAN Beta-1,3-galactosyltransferase 6 OS=Homo sapiens GN=B3GALT6 PE=2 SV=2	1	3	3	3	3	0	3	0	3	0	10	10	10	37.137	329	329	7		8.8192e-09	0.68028	0.73908	43.541	6	0.66609	0.75039	75.681	6	1.1407	1.1895	47.286	6	0.68028	0.73908	43.541	6	0.66609	0.75039	75.681	6	1.1407	1.1895	47.286
O94766;G3V150;B7ZAB3;E9PNA1	O94766;G3V150;B7ZAB3;E9PNA1	8;8;8;5	8;8;8;5	8;8;8;5	Galactosylgalactosylxylosylprotein 3-beta-glucuronosyltransferase 3	B3GAT3	>sp|O94766|B3GA3_HUMAN Galactosylgalactosylxylosylprotein 3-beta-glucuronosyltransferase 3 OS=Homo sapiens GN=B3GAT3 PE=1 SV=2;>tr|G3V150|G3V150_HUMAN Beta-1,3-glucuronyltransferase 3 (Glucuronosyltransferase I), isoform CRA_a OS=Homo sapiens GN=B3GAT3 PE=	4	8	8	8	8	0	8	0	8	0	33.4	33.4	33.4	37.121	335	335;319;315;223	11		1.8737e-55	0.90935	1.0767	19.571	10	1.1128	1.285	25.72	10	1.0039	1.0416	20.071	10	0.90935	1.0767	19.571	10	1.1128	1.285	25.72	10	1.0039	1.0416	20.071
P15291;P15291-2;F5H0P7;Q86XA6;B4DMM8	P15291;P15291-2;F5H0P7	3;3;3;1;1	3;3;3;1;1	3;3;3;1;1	Beta-1,4-galactosyltransferase 1;Lactose synthase A protein;N-acetyllactosamine synthase;Beta-N-acetylglucosaminylglycopeptide beta-1,4-galactosyltransferase;Beta-N-acetylglucosaminyl-glycolipid beta-1,4-galactosyltransferase;Processed beta-1,4-galactosyltransferase 1	B4GALT1	>sp|P15291|B4GT1_HUMAN Beta-1,4-galactosyltransferase 1 OS=Homo sapiens GN=B4GALT1 PE=1 SV=5;>sp|P15291-2|B4GT1_HUMAN Isoform Short of Beta-1,4-galactosyltransferase 1 OS=Homo sapiens GN=B4GALT1;>tr|F5H0P7|F5H0P7_HUMAN Processed beta-1,4-galactosyltransfer	5	3	3	3	3	0	3	0	3	0	9	9	9	43.92	398	398;385;355;225;145	7		3.3127e-11	0.83817	0.94839	51.026	6	0.86343	0.9862	50.58	6	0.92076	0.95966	15.656	6	0.83817	0.94839	51.026	6	0.86343	0.9862	50.58	6	0.92076	0.95966	15.656
O43286	O43286	2	2	2	Beta-1,4-galactosyltransferase 5	B4GALT5	>sp|O43286|B4GT5_HUMAN Beta-1,4-galactosyltransferase 5 OS=Homo sapiens GN=B4GALT5 PE=2 SV=1	1	2	2	2	2	0	2	0	2	0	6.4	6.4	6.4	45.118	388	388	3		2.9057e-07	0.94186	1.086	48.105	3	0.87626	1.0161	52.941	3	0.99673	0.99684	3.839	3	0.94186	1.086	48.105	3	0.87626	1.0161	52.941	3	0.99673	0.99684	3.839
Q9UPM9;A8MYG7;A8MTX4;Q9UPM9-2;I3L2B1;H7C3B7	Q9UPM9;A8MYG7;A8MTX4;Q9UPM9-2;I3L2B1;H7C3B7	4;3;3;3;3;3	4;3;3;3;3;3	4;3;3;3;3;3	B9 domain-containing protein 1	B9D1	>sp|Q9UPM9|B9D1_HUMAN B9 domain-containing protein 1 OS=Homo sapiens GN=B9D1 PE=1 SV=1;>tr|A8MYG7|A8MYG7_HUMAN B9 domain-containing protein 1 OS=Homo sapiens GN=B9D1 PE=4 SV=1;>tr|A8MTX4|A8MTX4_HUMAN B9 domain-containing protein 1 OS=Homo sapiens GN=B9D1 P	6	4	4	4	4	0	4	0	4	0	32.4	32.4	32.4	22.775	204	204;187;161;153;135;133	4		3.3286e-12	0.74873	0.85043	14.997	4	0.70381	0.73744	29.98	4	1.0144	0.9953	21.357	4	0.74873	0.85043	14.997	4	0.70381	0.73744	29.98	4	1.0144	0.9953	21.357
Q9BPU9	Q9BPU9	2	2	2	B9 domain-containing protein 2	B9D2	>sp|Q9BPU9|B9D2_HUMAN B9 domain-containing protein 2 OS=Homo sapiens GN=B9D2 PE=1 SV=2	1	2	2	2	2	0	2	0	2	0	16	16	16	19.261	175	175	2		1.0149e-09	0.95012	1.1244	13.149	2	1.3677	1.5931	14.144	2	1.2057	1.2321	52.846	2	0.95012	1.1244	13.149	2	1.3677	1.5931	14.144	2	1.2057	1.2321	52.846
Q9NWV8;Q9NWV8-3;H9KV33;Q9NWV8-2	Q9NWV8;Q9NWV8-3;H9KV33;Q9NWV8-2	5;4;3;3	5;4;3;3	5;4;3;3	BRISC and BRCA1-A complex member 1	BABAM1	>sp|Q9NWV8|BABA1_HUMAN BRISC and BRCA1-A complex member 1 OS=Homo sapiens GN=BABAM1 PE=1 SV=1;>sp|Q9NWV8-3|BABA1_HUMAN Isoform 3 of BRISC and BRCA1-A complex member 1 OS=Homo sapiens GN=BABAM1;>tr|H9KV33|H9KV33_HUMAN BRISC and BRCA1-A complex member 1 OS=H	4	5	5	5	5	0	5	0	5	0	24.6	24.6	24.6	36.56	329	329;171;184;184	6		1.5522e-104	0.62478	0.73007	10.09	4	0.70588	0.78838	34.829	4	1.131	1.0728	45.128	4	0.62478	0.73007	10.09	4	0.70588	0.78838	34.829	4	1.131	1.0728	45.128
Q92934;F5GY71;A8MXU7;F5GYS3;F5H1R6;F5H3B1	Q92934;F5GY71	6;5;2;2;2;2	6;5;2;2;2;2	6;5;2;2;2;2	Bcl2 antagonist of cell death	BAD	>sp|Q92934|BAD_HUMAN Bcl2 antagonist of cell death OS=Homo sapiens GN=BAD PE=1 SV=3;>tr|F5GY71|F5GY71_HUMAN Bcl2 antagonist of cell death OS=Homo sapiens GN=BAD PE=4 SV=1	6	6	6	6	6	0	6	0	6	0	45.8	45.8	45.8	18.392	168	168;149;163;157;64;51	10		4.5961e-84	0.8331	0.94885	26.52	9	0.83831	0.91331	17.008	9	0.97735	0.99402	17.402	9	0.8331	0.94885	26.52	9	0.83831	0.91331	17.008	9	0.97735	0.99402	17.402
Q99933;Q99933-3;Q99933-4;Q99933-2;E2QRM7;C9JYK5;F1LLU6	Q99933;Q99933-3;Q99933-4;Q99933-2;E2QRM7;C9JYK5	6;6;6;5;5;3;1	6;6;6;5;5;3;1	6;6;6;5;5;3;1	BAG family molecular chaperone regulator 1	BAG1	>sp|Q99933|BAG1_HUMAN BAG family molecular chaperone regulator 1 OS=Homo sapiens GN=BAG1 PE=1 SV=4;>sp|Q99933-3|BAG1_HUMAN Isoform 3 of BAG family molecular chaperone regulator 1 OS=Homo sapiens GN=BAG1;>sp|Q99933-4|BAG1_HUMAN Isoform 4 of BAG family molec	7	6	6	6	6	0	6	0	6	0	27.8	27.8	27.8	38.778	345	345;274;230;311;196;150;160	7		3.1673e-26	0.47768	0.54101	62.038	7	0.50009	0.53184	22.108	7	1.2219	1.1199	60.885	7	0.47768	0.54101	62.038	7	0.50009	0.53184	22.108	7	1.2219	1.1199	60.885
O95816;B4DXE2;A2A296	O95816;B4DXE2	11;10;3	11;10;3	11;10;3	BAG family molecular chaperone regulator 2	BAG2	>sp|O95816|BAG2_HUMAN BAG family molecular chaperone regulator 2 OS=Homo sapiens GN=BAG2 PE=1 SV=1;>tr|B4DXE2|B4DXE2_HUMAN BAG family molecular chaperone regulator 2 OS=Homo sapiens GN=BAG2 PE=2 SV=1	3	11	11	11	11	2	11	2	11	2	54.5	54.5	54.5	23.772	211	211;178;108	17	2	0	0.86986	0.99122	17.267	18	0.85734	0.94741	60.59	18	1.0288	0.9938	63.845	18	0.86986	0.99122	13.648	16	0.83831	0.92251	12.6	16	1.003	0.98414	9.4089
O95817;C9JFK9	O95817;C9JFK9	21;13	21;13	21;13	BAG family molecular chaperone regulator 3	BAG3	>sp|O95817|BAG3_HUMAN BAG family molecular chaperone regulator 3 OS=Homo sapiens GN=BAG3 PE=1 SV=3;>tr|C9JFK9|C9JFK9_HUMAN BAG family molecular chaperone regulator 3 (Fragment) OS=Homo sapiens GN=BAG3 PE=4 SV=1	2	21	21	21	21	2	21	2	21	2	61	61	61	61.594	575	575;325	55	3	1.2861e-275	0.56897	0.63386	38.335	46	0.54705	0.61744	43.297	46	0.96581	0.93667	35.263	46	0.56897	0.63386	34.514	44	0.54705	0.61744	37.052	44	0.94171	0.91294	34.925
Q9UL15-2;Q9UL15;G3V274	Q9UL15-2;Q9UL15	10;10;4	10;10;4	10;10;4	BAG family molecular chaperone regulator 5	BAG5	>sp|Q9UL15-2|BAG5_HUMAN Isoform 2 of BAG family molecular chaperone regulator 5 OS=Homo sapiens GN=BAG5;>sp|Q9UL15|BAG5_HUMAN BAG family molecular chaperone regulator 5 OS=Homo sapiens GN=BAG5 PE=1 SV=1	3	10	10	10	5	8	5	8	5	8	32.6	32.6	32.6	56.026	488	488;447;211	5	14	6.4027e-70	0.70314	0.79534	96.074	7	0.73824	0.79961	132.86	7	1.1888	1.1343	62.087	7	0.3782	0.44333	109.28	4	0.43096	0.48427	102.49	4	1.1519	1.0725	9.4429
G3V1Z5;P46379-3;P46379;B0UX83;P46379-2;F8VX53;F8VXY4;E7EMZ4;F6TH84;F6S6P2;H0Y710;F6U341;F6X9W3;F6VEM6;F6WML8;H0Y4L1;F6RG75;F6XTU0;F6U1F2;F6UR09;F6TC96;H0Y571;H0Y583;H0Y410;H0Y759;H0Y7K4	G3V1Z5;P46379-3;P46379;B0UX83;P46379-2;F8VX53;F8VXY4;E7EMZ4	28;28;28;28;28;25;25;23;12;11;8;6;6;6;6;6;5;5;4;4;3;1;1;1;1;1	28;28;28;28;28;25;25;23;12;11;8;6;6;6;6;6;5;5;4;4;3;1;1;1;1;1	28;28;28;28;28;25;25;23;12;11;8;6;6;6;6;6;5;5;4;4;3;1;1;1;1;1	Large proline-rich protein BAG6	BAG6;BAT3	>tr|G3V1Z5|G3V1Z5_HUMAN HLA-B associated transcript 3, isoform CRA_c OS=Homo sapiens GN=BAG6 PE=4 SV=1;>sp|P46379-3|BAG6_HUMAN Isoform 3 of Large proline-rich protein BAG6 OS=Homo sapiens GN=BAG6;>sp|P46379|BAG6_HUMAN Large proline-rich protein BAG6 OS=Hom	26	28	28	28	28	0	28	0	28	0	42.9	42.9	42.9	122.35	1162	1162;1162;1132;1126;1126;1077;1077;903;743;515;226;262;259;258;244;136;233;215;206;197;158;245;245;238;238;185	69		0	0.76386	0.86164	33.222	62	0.7128	0.81032	36.548	62	0.96388	0.98005	22.172	62	0.76386	0.86164	33.222	62	0.7128	0.81032	36.548	62	0.96388	0.98005	22.172
F8WBW8;Q9P281;I3L2T4	F8WBW8;Q9P281;I3L2T4	5;5;5	5;5;5	5;5;5	BAH and coiled-coil domain-containing protein 1	BAHCC1	>tr|F8WBW8|F8WBW8_HUMAN BAH and coiled-coil domain-containing protein 1 OS=Homo sapiens GN=BAHCC1 PE=4 SV=1;>sp|Q9P281|BAHC1_HUMAN BAH and coiled-coil domain-containing protein 1 OS=Homo sapiens GN=BAHCC1 PE=1 SV=3;>tr|I3L2T4|I3L2T4_HUMAN BAH and coiled-co	3	5	5	5	0	5	0	5	0	5	2.8	2.8	2.8	277.11	2608	2608;2608;2520		6	3.8332e-19	0.84638	1.2427	144.8	4	4.83	2.7059	143.95	4	4.7663	4.3141	68.476	4	NaN	NaN	NaN	0	NaN	NaN	NaN	0	NaN	NaN	NaN
I3L4C2;Q9UQB8;Q9UQB8-2;Q9UQB8-6;Q9UQB8-4;Q9UQB8-5;Q9UQB8-3;F8W878;B4DWA1;I3L2M4;I3L3C6;I3L1C8;I3L327;I3L3J7;I3L0M4;I3L3C5;I3L125;I3L526;I3L4A3;I3L113;I3L2J6	I3L4C2;Q9UQB8;Q9UQB8-2;Q9UQB8-6;Q9UQB8-4;Q9UQB8-5;Q9UQB8-3;F8W878;B4DWA1	7;7;7;7;7;7;7;5;5;3;3;3;2;2;2;2;1;1;1;1;1	7;7;7;7;7;7;7;5;5;3;3;3;2;2;2;2;1;1;1;1;1	7;7;7;7;7;7;7;5;5;3;3;3;2;2;2;2;1;1;1;1;1	Brain-specific angiogenesis inhibitor 1-associated protein 2	BAIAP2	>tr|I3L4C2|I3L4C2_HUMAN Brain-specific angiogenesis inhibitor 1-associated protein 2 OS=Homo sapiens GN=BAIAP2 PE=4 SV=1;>sp|Q9UQB8|BAIP2_HUMAN Brain-specific angiogenesis inhibitor 1-associated protein 2 OS=Homo sapiens GN=BAIAP2 PE=1 SV=1;>sp|Q9UQB8-2|BA	21	7	7	7	7	0	7	0	7	0	16.1	16.1	16.1	61.381	553	553;552;534;522;521;520;512;456;375;234;216;180;175;149;140;106;135;114;97;79;58	10		7.2212e-38	0.70931	0.7938	30.534	9	0.727	0.78538	32.248	9	1.0805	1.0306	13.348	9	0.70931	0.7938	30.534	9	0.727	0.78538	32.248	9	1.0805	1.0306	13.348
Q9UHR4	Q9UHR4	12	12	12	Brain-specific angiogenesis inhibitor 1-associated protein 2-like protein 1	BAIAP2L1	>sp|Q9UHR4|BI2L1_HUMAN Brain-specific angiogenesis inhibitor 1-associated protein 2-like protein 1 OS=Homo sapiens GN=BAIAP2L1 PE=1 SV=2	1	12	12	12	12	0	12	0	12	0	30.3	30.3	30.3	56.882	511	511	16		9.4066e-120	1.0164	1.1776	17.218	11	1.1074	1.1899	21.365	11	1.0202	0.96544	28.564	11	1.0164	1.1776	17.218	11	1.1074	1.1899	21.365	11	1.0202	0.96544	28.564
Q16611;E9PHB7;C0H5Y7	Q16611;E9PHB7;C0H5Y7	4;4;2	4;4;2	4;4;2	Bcl-2 homologous antagonist/killer	BAK1	>sp|Q16611|BAK_HUMAN Bcl-2 homologous antagonist/killer OS=Homo sapiens GN=BAK1 PE=1 SV=1;>tr|E9PHB7|E9PHB7_HUMAN Bcl-2 homologous antagonist/killer OS=Homo sapiens GN=BAK1 PE=4 SV=1;>tr|C0H5Y7|C0H5Y7_HUMAN BAK1 protein OS=Homo sapiens GN=BAK1 PE=2 SV=1	3	4	4	4	4	0	4	0	4	0	28.4	28.4	28.4	23.408	211	211;191;153	11		1.8282e-12	0.94665	1.0887	24.206	10	0.71645	0.80273	18.545	10	0.84581	0.87519	35.605	10	0.94665	1.0887	24.206	10	0.71645	0.80273	18.545	10	0.84581	0.87519	35.605
Q8N9N5;F5GZM0;Q8N9N5-5;Q8N9N5-4;Q8N9N5-2;Q8N9N5-6;Q8N9N5-3;C9J811;E9PJI6;C9JTM8;C9JF73;C9JGM9;C9JYB6	Q8N9N5;F5GZM0;Q8N9N5-5;Q8N9N5-4;Q8N9N5-2;Q8N9N5-6;Q8N9N5-3	11;10;8;8;7;7;7;1;1;1;1;1;1	11;10;8;8;7;7;7;1;1;1;1;1;1	11;10;8;8;7;7;7;1;1;1;1;1;1	Protein BANP	BANP	>sp|Q8N9N5|BANP_HUMAN Protein BANP OS=Homo sapiens GN=BANP PE=1 SV=3;>tr|F5GZM0|F5GZM0_HUMAN Protein BANP OS=Homo sapiens GN=BANP PE=4 SV=1;>sp|Q8N9N5-5|BANP_HUMAN Isoform 5 of Protein BANP OS=Homo sapiens GN=BANP;>sp|Q8N9N5-4|BANP_HUMAN Isoform 4 of Prote	13	11	11	11	0	11	0	11	0	11	23.7	23.7	23.7	56.494	519	519;508;497;491;469;466;442;195;128;123;119;118;95		44	1.2833e-151	1.7817	1.4824	153.71	30	5.6957	2.2109	151.73	30	2.145	1.9629	50.788	30	NaN	NaN	NaN	0	NaN	NaN	NaN	0	NaN	NaN	NaN
Q92560;F8W6N3;H0Y8E8	Q92560;F8W6N3	4;3;1	4;3;1	4;3;1	Ubiquitin carboxyl-terminal hydrolase BAP1	BAP1	>sp|Q92560|BAP1_HUMAN Ubiquitin carboxyl-terminal hydrolase BAP1 OS=Homo sapiens GN=BAP1 PE=1 SV=2;>tr|F8W6N3|F8W6N3_HUMAN Ubiquitin carboxyl-terminal hydrolase BAP1 OS=Homo sapiens GN=BAP1 PE=4 SV=1	3	4	4	4	1	3	1	3	1	3	8.6	8.6	8.6	80.361	729	729;711;253	1	3	1.7781e-10	2.3825	2.3261	45.529	3	8.0023	5.0707	91.64	3	3.1402	2.848	69.681	3	NaN	NaN	NaN	1	NaN	NaN	NaN	1	NaN	NaN	NaN
Q99728;E7EUI3;C9IYG1;C9J6M1	Q99728;E7EUI3	14;12;3;2	14;12;3;2	14;12;3;2	BRCA1-associated RING domain protein 1	BARD1	>sp|Q99728|BARD1_HUMAN BRCA1-associated RING domain protein 1 OS=Homo sapiens GN=BARD1 PE=1 SV=2;>tr|E7EUI3|E7EUI3_HUMAN BRCA1-associated RING domain protein 1 OS=Homo sapiens GN=BARD1 PE=4 SV=1	4	14	14	14	0	14	0	14	0	14	28.4	28.4	28.4	86.647	777	777;567;216;148		28	1.5706e-127	2.0301	1.8763	166.69	16	4.6511	2.4038	154.06	16	1.6995	1.5414	33.548	16	NaN	NaN	NaN	0	NaN	NaN	NaN	0	NaN	NaN	NaN
P80723;P80723-2	P80723;P80723-2	8;4	8;4	8;4	Brain acid soluble protein 1	BASP1	>sp|P80723|BASP1_HUMAN Brain acid soluble protein 1 OS=Homo sapiens GN=BASP1 PE=1 SV=2;>sp|P80723-2|BASP1_HUMAN Isoform 2 of Brain acid soluble protein 1 OS=Homo sapiens GN=BASP1	2	8	8	8	8	2	8	2	8	2	48	48	48	22.693	227	227;173	19	3	0	1.1256	1.2611	114.05	18	1.1629	1.2369	91.248	18	1.0181	0.93155	23.395	18	1.1056	1.248	9.1498	15	1.1365	1.2267	5.7893	15	1.0345	0.93827	7.0347
B0UZ51;O95872;F6TXJ3;F6STL4;F6QYZ9;F6WFZ9;F6TKE7;F6QTL2;F6UZA3;F6UHH1;F6VF35	B0UZ51;O95872;F6TXJ3;F6STL4;F6QYZ9;F6WFZ9;F6TKE7;F6QTL2;F6UZA3	3;3;3;3;3;2;2;2;2;1;1	3;3;3;3;3;2;2;2;2;1;1	3;3;3;3;3;2;2;2;2;1;1	G patch domain and ankyrin repeat-containing protein 1	BAT4;GPANK1	>tr|B0UZ51|B0UZ51_HUMAN G patch domain and ankyrin repeat-containing protein 1 OS=Homo sapiens GN=BAT4 PE=4 SV=1;>sp|O95872|GPAN1_HUMAN G patch domain and ankyrin repeat-containing protein 1 OS=Homo sapiens GN=GPANK1 PE=2 SV=1;>tr|F6TXJ3|F6TXJ3_HUMAN G pat	11	3	3	3	0	3	0	3	0	3	14.6	14.6	14.6	39.413	356	356;356;198;165;152;198;165;152;107;107;90		3	7.0207e-12	0.34846	0.36808	154.32	2	1.1234	1.165	118.33	2	3.2238	3.1523	38.67	2	NaN	NaN	NaN	0	NaN	NaN	NaN	0	NaN	NaN	NaN
Q07812-2;Q07812;Q07812-8;Q07812-7;Q07812-5;Q07812-4;H0YA56;Q07812-6;Q07812-3	Q07812-2;Q07812;Q07812-8;Q07812-7;Q07812-5;Q07812-4;H0YA56;Q07812-6	13;13;13;11;10;9;7;7;1	13;13;13;11;10;9;7;7;1	13;13;13;11;10;9;7;7;1	Apoptosis regulator BAX	BAX	>sp|Q07812-2|BAX_HUMAN Isoform Beta of Apoptosis regulator BAX OS=Homo sapiens GN=BAX;>sp|Q07812|BAX_HUMAN Apoptosis regulator BAX OS=Homo sapiens GN=BAX PE=1 SV=1;>sp|Q07812-8|BAX_HUMAN Isoform Sigma of Apoptosis regulator BAX OS=Homo sapiens GN=BAX;>sp|Q	9	13	13	13	13	0	13	0	13	0	61	61	61	24.22	218	218;192;179;173;164;143;126;114;41	38		1.1757e-123	0.73207	0.87022	16.104	30	0.70278	0.80815	20.12	30	0.99061	0.9747	24.768	30	0.73207	0.87022	16.104	30	0.70278	0.80815	20.12	30	0.99061	0.9747	24.768
Q9NRL2;Q9NRL2-2;F5H239;H0YJP5	Q9NRL2;Q9NRL2-2;F5H239	50;48;36;1	50;48;36;1	50;48;36;1	Bromodomain adjacent to zinc finger domain protein 1A	BAZ1A	>sp|Q9NRL2|BAZ1A_HUMAN Bromodomain adjacent to zinc finger domain protein 1A OS=Homo sapiens GN=BAZ1A PE=1 SV=2;>sp|Q9NRL2-2|BAZ1A_HUMAN Isoform 2 of Bromodomain adjacent to zinc finger domain protein 1A OS=Homo sapiens GN=BAZ1A;>tr|F5H239|F5H239_HUMAN Bro	4	50	50	50	33	46	33	46	33	46	42.5	42.5	42.5	178.7	1556	1556;1524;1233;77	44	136	0	1.8048	1.0388	86.063	146	5.5992	1.4786	140.59	146	1.6395	1.8817	107.67	146	0.82679	0.91421	49.29	40	0.69041	0.76792	47.711	40	0.87252	0.85503	49.351
Q9UIG0;Q9UIG0-2	Q9UIG0;Q9UIG0-2	52;52	52;52	52;52	Tyrosine-protein kinase BAZ1B	BAZ1B	>sp|Q9UIG0|BAZ1B_HUMAN Tyrosine-protein kinase BAZ1B OS=Homo sapiens GN=BAZ1B PE=1 SV=2;>sp|Q9UIG0-2|BAZ1B_HUMAN Isoform 2 of Tyrosine-protein kinase BAZ1B OS=Homo sapiens GN=BAZ1B	2	52	52	52	49	43	49	43	49	43	42.6	42.6	42.6	170.9	1483	1483;1479	76	130	0	1.3588	0.98479	81.45	172	3.4596	0.99357	119.68	172	1.0169	1.0466	85.264	172	0.80897	0.87041	33.732	67	0.79973	0.8571	39.232	67	0.99329	0.99306	18.792
Q9UIF9;F8VU39;Q9UIF9-3;Q9UIF9-2;H0YII3;H0YHQ7;H0YHL2;F8VWQ3	Q9UIF9;F8VU39;Q9UIF9-3;Q9UIF9-2	34;34;34;34;5;3;3;1	34;34;34;34;5;3;3;1	34;34;34;34;5;3;3;1	Bromodomain adjacent to zinc finger domain protein 2A	BAZ2A	>sp|Q9UIF9|BAZ2A_HUMAN Bromodomain adjacent to zinc finger domain protein 2A OS=Homo sapiens GN=BAZ2A PE=1 SV=4;>tr|F8VU39|F8VU39_HUMAN Bromodomain adjacent to zinc finger domain protein 2A OS=Homo sapiens GN=BAZ2A PE=4 SV=1;>sp|Q9UIF9-3|BAZ2A_HUMAN Isofor	8	34	34	34	21	32	21	32	21	32	25.9	25.9	25.9	211.2	1905	1905;1903;1901;1878;205;277;162;132	32	87	5.1748e-198	1.8961	1.4424	88.836	80	4.0105	1.1433	120.68	80	1.2599	1.4286	73.194	80	0.85169	0.92673	26.755	24	0.79438	0.93116	34.014	24	0.96529	1.0322	19.565
Q9UIF8;Q9UIF8-2;Q9UIF8-3;Q9UIF8-5;Q9UIF8-4;F5H6H2;H7C092	Q9UIF8;Q9UIF8-2;Q9UIF8-3;Q9UIF8-5;Q9UIF8-4	33;33;32;32;32;7;3	33;33;32;32;32;7;3	29;29;28;28;28;7;3	Bromodomain adjacent to zinc finger domain protein 2B	BAZ2B	>sp|Q9UIF8|BAZ2B_HUMAN Bromodomain adjacent to zinc finger domain protein 2B OS=Homo sapiens GN=BAZ2B PE=1 SV=3;>sp|Q9UIF8-2|BAZ2B_HUMAN Isoform 2 of Bromodomain adjacent to zinc finger domain protein 2B OS=Homo sapiens GN=BAZ2B;>sp|Q9UIF8-3|BAZ2B_HUMAN Is	7	33	33	29	2	32	2	32	2	28	22.5	22.5	20	240.46	2168	2168;2068;2134;2132;1972;520;194	2	47	2.1987e-242	2.9712	2.6634	153.65	30	6.4268	2.2181	160.53	30	2.2386	2.405	53.392	30	NaN	NaN	NaN	0	NaN	NaN	NaN	0	NaN	NaN	NaN
H7C1I6	H7C1I6	5	1	1		BAZ2B	>tr|H7C1I6|H7C1I6_HUMAN Bromodomain adjacent to zinc finger domain protein 2B (Fragment) OS=Homo sapiens GN=BAZ2B PE=4 SV=1	1	5	1	1	0	5	0	1	0	1	35.8	5.6	5.6	20.006	179	179		2	4.0607e-40	NaN	NaN	NaN	1	NaN	NaN	NaN	1	NaN	NaN	NaN	1	NaN	NaN	NaN	0	NaN	NaN	NaN	0	NaN	NaN	NaN
Q9BXH1	Q9BXH1	1	1	1	Bcl-2-binding component 3	BBC3	>sp|Q9BXH1|BBC3_HUMAN Bcl-2-binding component 3 OS=Homo sapiens GN=BBC3 PE=1 SV=1	1	1	1	1	1	0	1	0	1	0	21.2	21.2	21.2	20.532	193	193	1		2.5819e-06	NaN	NaN	NaN	1	NaN	NaN	NaN	1	NaN	NaN	NaN	1	NaN	NaN	NaN	1	NaN	NaN	NaN	1	NaN	NaN	NaN
Q8NFJ9-2;Q8NFJ9;Q32MM9;E9PMB7;B4DYY3	Q8NFJ9-2;Q8NFJ9;Q32MM9;E9PMB7;B4DYY3	1;1;1;1;1	1;1;1;1;1	1;1;1;1;1	Bardet-Biedl syndrome 1 protein	BBS1	>sp|Q8NFJ9-2|BBS1_HUMAN Isoform 3 of Bardet-Biedl syndrome 1 protein OS=Homo sapiens GN=BBS1;>sp|Q8NFJ9|BBS1_HUMAN Bardet-Biedl syndrome 1 protein OS=Homo sapiens GN=BBS1 PE=1 SV=1;>tr|Q32MM9|Q32MM9_HUMAN BBS1 protein OS=Homo sapiens GN=BBS1 PE=2 SV=1;>tr|	5	1	1	1	0	1	0	1	0	1	1.7	1.7	1.7	69.657	630	630;593;446;192;165		1	0.022409	NaN	NaN	NaN	0	NaN	NaN	NaN	0	NaN	NaN	NaN	0	NaN	NaN	NaN	0	NaN	NaN	NaN	0	NaN	NaN	NaN
Q8WY36;Q8WY36-2;C9JA69;C9J8D0;F8W9C0;A2RRM7;C9JZA0;C9JYU6;C9JSH4;C9K0D1;C9JIZ2;C9JNU3;H7C1Q0;C9IYG9;C9J0J4;C9JBS4;C9JE62;C9JC04;C9IYS9	Q8WY36;Q8WY36-2;C9JA69	23;23;22;11;9;6;4;4;3;3;2;2;2;1;1;1;1;1;1	23;23;22;11;9;6;4;4;3;3;2;2;2;1;1;1;1;1;1	23;23;22;11;9;6;4;4;3;3;2;2;2;1;1;1;1;1;1	HMG box transcription factor BBX	BBX	>sp|Q8WY36|BBX_HUMAN HMG box transcription factor BBX OS=Homo sapiens GN=BBX PE=1 SV=1;>sp|Q8WY36-2|BBX_HUMAN Isoform 2 of HMG box transcription factor BBX OS=Homo sapiens GN=BBX;>tr|C9JA69|C9JA69_HUMAN HMG box transcription factor BBX OS=Homo sapiens GN=B	19	23	23	23	4	23	4	23	4	23	35.5	35.5	35.5	105.13	941	941;911;891;448;302;628;205;193;166;159;149;144;131;119;114;103;98;85;71	5	77	0	1.2267	0.78173	203.78	51	4.8226	1.9263	149.74	51	5.9883	6.1861	120.44	51	0.69233	0.77331	29.065	3	0.76566	0.8517	34.333	3	0.88629	0.84314	16.07
P50895	P50895	7	7	7	Basal cell adhesion molecule	BCAM	>sp|P50895|BCAM_HUMAN Basal cell adhesion molecule OS=Homo sapiens GN=BCAM PE=1 SV=2	1	7	7	7	7	0	7	0	7	0	14.8	14.8	14.8	67.404	628	628	9		2.976e-30	1.5557	1.7523	23.198	7	1.7477	1.9728	14.005	7	0.94978	0.98652	22.241	7	1.5557	1.7523	23.198	7	1.7477	1.9728	14.005	7	0.94978	0.98652	22.241
G5E9L4;Q9UHQ4;C9JTE9;C9IYK6;H7C5E2;F8WB99;H0Y7N8;A6NME1;B7Z2L0;C9JGJ9;F8WDG1;C9JP06	G5E9L4;Q9UHQ4;C9JTE9;C9IYK6;H7C5E2;F8WB99;H0Y7N8;A6NME1;B7Z2L0;C9JGJ9	5;5;5;5;4;3;3;3;3;3;2;2	5;5;5;5;4;3;3;3;3;3;2;2	5;5;5;5;4;3;3;3;3;3;2;2	B-cell receptor-associated protein 29	BCAP29	>tr|G5E9L4|G5E9L4_HUMAN B-cell receptor-associated protein 29 OS=Homo sapiens GN=BCAP29 PE=4 SV=1;>sp|Q9UHQ4|BAP29_HUMAN B-cell receptor-associated protein 29 OS=Homo sapiens GN=BCAP29 PE=1 SV=2;>tr|C9JTE9|C9JTE9_HUMAN B-cell receptor-associated protein 29	12	5	5	5	5	0	5	0	5	0	12.1	12.1	12.1	40.797	348	348;241;230;196;294;171;163;155;147;133;66;64	6		2.1773e-25	0.73657	0.83388	18.236	6	0.85121	0.90291	23.669	6	1.1085	1.0007	20.913	6	0.73657	0.83388	18.236	6	0.85121	0.90291	23.669	6	1.1085	1.0007	20.913
P51572-2;P51572;C9J0M4;C9JQ75;C9JSP1;C9JMD7;C9JM14	P51572-2;P51572;C9J0M4;C9JQ75;C9JSP1;C9JMD7	9;9;6;6;6;6;4	9;9;6;6;6;6;4	9;9;6;6;6;6;4	B-cell receptor-associated protein 31	BCAP31	>sp|P51572-2|BAP31_HUMAN Isoform 2 of B-cell receptor-associated protein 31 OS=Homo sapiens GN=BCAP31;>sp|P51572|BAP31_HUMAN B-cell receptor-associated protein 31 OS=Homo sapiens GN=BCAP31 PE=1 SV=3;>tr|C9J0M4|C9J0M4_HUMAN B-cell receptor-associated protei	7	9	9	9	9	0	9	0	9	0	24.9	24.9	24.9	34.752	313	313;246;188;187;182;178;138	34		1.1022e-81	0.86957	0.97678	18.475	28	0.87043	0.93728	13.363	28	1.0066	0.96264	15.715	28	0.86957	0.97678	18.475	28	0.87043	0.93728	13.363	28	1.0066	0.96264	15.715
E9PCL5;E9PCV2;F8WA69;P56945-2;F5H7Z0;P56945;F5GXA2;F5H855;F5GXV6;H3BN62;H3BSB2;H3BSY4;H3BVF0	E9PCL5;E9PCV2;F8WA69;P56945-2;F5H7Z0;P56945;F5GXA2;F5H855;F5GXV6	11;11;11;11;11;11;11;10;10;3;1;1;1	11;11;11;11;11;11;11;10;10;3;1;1;1	11;11;11;11;11;11;11;10;10;3;1;1;1	Breast cancer anti-estrogen resistance protein 1	BCAR1	>tr|E9PCL5|E9PCL5_HUMAN Breast cancer anti-estrogen resistance protein 1 OS=Homo sapiens GN=BCAR1 PE=4 SV=1;>tr|E9PCV2|E9PCV2_HUMAN Breast cancer anti-estrogen resistance protein 1 OS=Homo sapiens GN=BCAR1 PE=4 SV=1;>tr|F8WA69|F8WA69_HUMAN Breast cancer an	13	11	11	11	11	1	11	1	11	1	19.7	19.7	19.7	97.876	916	916;888;888;888;870;870;868;841;722;238;135;128;120	22	1	1.252e-41	0.65922	0.75799	25.383	18	0.71661	0.79401	69.972	18	0.96187	1.0381	70.663	18	0.65922	0.75799	25.383	18	0.71661	0.79401	69.972	18	0.96187	1.0381	70.663
Q05GC8;Q96PN7;Q96PN7-5;Q96PN7-4;Q96PN7-3;Q96PN7-2	Q05GC8;Q96PN7;Q96PN7-5;Q96PN7-4;Q96PN7-3;Q96PN7-2	16;16;15;15;12;12	16;16;15;15;12;12	16;16;15;15;12;12	Transcriptional-regulating factor 1	BCAR2;TRERF1	>tr|Q05GC8|Q05GC8_HUMAN Breast cancer anti-estrogen resistance 2 OS=Homo sapiens GN=BCAR2 PE=2 SV=1;>sp|Q96PN7|TREF1_HUMAN Transcriptional-regulating factor 1 OS=Homo sapiens GN=TRERF1 PE=1 SV=1;>sp|Q96PN7-5|TREF1_HUMAN Isoform 5 of Transcriptional-regulat	6	16	16	16	0	16	0	16	0	16	22.7	22.7	22.7	134.31	1220	1220;1200;1129;1117;968;956		22	1.2885e-101	0.92726	0.31896	124.78	14	4.55	2.5824	113.58	14	6.194	7.0918	93.517	14	NaN	NaN	NaN	0	NaN	NaN	NaN	0	NaN	NaN	NaN
O75815;Q5TEW3;O75815-2	O75815;Q5TEW3;O75815-2	11;11;7	11;11;7	10;10;7	Breast cancer anti-estrogen resistance protein 3	BCAR3	>sp|O75815|BCAR3_HUMAN Breast cancer anti-estrogen resistance protein 3 OS=Homo sapiens GN=BCAR3 PE=1 SV=1;>tr|Q5TEW3|Q5TEW3_HUMAN Breast cancer anti-estrogen resistance 3 OS=Homo sapiens GN=BCAR3 PE=2 SV=1;>sp|O75815-2|BCAR3_HUMAN Isoform 2 of Breast canc	3	11	11	10	11	0	11	0	10	0	19.3	19.3	18.4	92.565	825	825;734;501	12		2.4893e-42	1.1251	1.2311	30.946	9	0.90624	1.0104	46.456	9	0.81417	0.79298	23.786	9	1.1251	1.2311	30.946	9	0.90624	1.0104	46.456	9	0.81417	0.79298	23.786
O75934	O75934	13	13	13	Pre-mRNA-splicing factor SPF27	BCAS2	>sp|O75934|SPF27_HUMAN Pre-mRNA-splicing factor SPF27 OS=Homo sapiens GN=BCAS2 PE=1 SV=1	1	13	13	13	13	2	13	2	13	2	69.3	69.3	69.3	26.131	225	225	27	3	7.4789e-158	0.87091	0.99294	40.534	25	0.90149	1.0153	56.62	25	1.0679	1.0307	28.129	25	0.8689	0.98281	17.181	23	0.90135	0.99697	12.103	23	1.0373	1.0212	11.141
Q9H6U6;Q9H6U6-2;Q9H6U6-8;Q9H6U6-3;Q9H6U6-7;Q9H6U6-6	Q9H6U6;Q9H6U6-2;Q9H6U6-8;Q9H6U6-3;Q9H6U6-7;Q9H6U6-6	18;18;17;17;17;13	18;18;17;17;17;13	18;18;17;17;17;13	Breast carcinoma-amplified sequence 3	BCAS3	>sp|Q9H6U6|BCAS3_HUMAN Breast carcinoma-amplified sequence 3 OS=Homo sapiens GN=BCAS3 PE=1 SV=3;>sp|Q9H6U6-2|BCAS3_HUMAN Isoform 1 of Breast carcinoma-amplified sequence 3 OS=Homo sapiens GN=BCAS3;>sp|Q9H6U6-8|BCAS3_HUMAN Isoform 4 of Breast carcinoma-ampl	6	18	18	18	5	16	5	16	5	16	29.7	29.7	29.7	101.24	928	928;913;950;935;928;684	7	25	6.9566e-165	4.2428	2.4269	82.554	27	2.8944	1.0144	105.46	27	1.0721	1.0288	27.525	27	1.1761	1.3633	17.913	6	1.0101	1.1589	17.623	6	0.99974	0.97407	19.415
Q8TDM0-3;H7BXG3;Q8TDM0-2;H7C018;Q8TDM0;F8WE92;H7C4Y8	Q8TDM0-3;H7BXG3;Q8TDM0-2;H7C018	3;3;2;2;1;1;1	3;3;2;2;1;1;1	3;3;2;2;1;1;1		BCAS4	>sp|Q8TDM0-3|BCAS4_HUMAN Isoform 3 of Breast carcinoma-amplified sequence 4 OS=Homo sapiens GN=BCAS4;>tr|H7BXG3|H7BXG3_HUMAN Breast carcinoma-amplified sequence 4 OS=Homo sapiens GN=BCAS4 PE=4 SV=1;>sp|Q8TDM0-2|BCAS4_HUMAN Isoform 2 of Breast carcinoma-amp	7	3	3	3	3	0	3	0	3	0	22.2	22.2	22.2	22.495	203	203;158;147;122;211;189;94	3		3.4071e-12	1.1574	1.3666	8.9286	2	1.1055	1.2893	1.262	2	0.98428	1	8.3788	2	1.1574	1.3666	8.9286	2	1.1055	1.2893	1.262	2	0.98428	1	8.3788
F5H5E4;P54687;P54687-4;F5H2F2	F5H5E4;P54687;P54687-4;F5H2F2	1;1;1;1	1;1;1;1	1;1;1;1	Branched-chain-amino-acid aminotransferase;Branched-chain-amino-acid aminotransferase, cytosolic	BCAT1	>tr|F5H5E4|F5H5E4_HUMAN Branched-chain-amino-acid aminotransferase OS=Homo sapiens GN=BCAT1 PE=3 SV=1;>sp|P54687|BCAT1_HUMAN Branched-chain-amino-acid aminotransferase, cytosolic OS=Homo sapiens GN=BCAT1 PE=1 SV=3;>sp|P54687-4|BCAT1_HUMAN Isoform 4 of Bran	4	1	1	1	1	0	1	0	1	0	5	5	5	44.131	398	398;386;385;144	1		1.5053e-07	NaN	NaN	NaN	1	NaN	NaN	NaN	1	NaN	NaN	NaN	1	NaN	NaN	NaN	1	NaN	NaN	NaN	1	NaN	NaN	NaN
O15382;B3KSI3;O15382-2	O15382;B3KSI3;O15382-2	18;17;14	18;17;14	18;17;14	Branched-chain-amino-acid aminotransferase, mitochondrial;Branched-chain-amino-acid aminotransferase	BCAT2	>sp|O15382|BCAT2_HUMAN Branched-chain-amino-acid aminotransferase, mitochondrial OS=Homo sapiens GN=BCAT2 PE=1 SV=2;>tr|B3KSI3|B3KSI3_HUMAN Branched-chain-amino-acid aminotransferase OS=Homo sapiens GN=BCAT2 PE=2 SV=1;>sp|O15382-2|BCAT2_HUMAN Isoform B of	3	18	18	18	18	0	18	0	18	0	55.6	55.6	55.6	44.287	392	392;352;300	29		0	0.72263	0.80988	19.176	23	0.76279	0.84732	40.843	23	1.0653	1.0662	38.627	23	0.72263	0.80988	19.176	23	0.76279	0.84732	40.843	23	1.0653	1.0662	38.627
Q9P287;Q9P287-3;Q9P287-4;B4E318	Q9P287;Q9P287-3;Q9P287-4;B4E318	8;7;7;7	8;7;7;7	1;0;0;0	BRCA2 and CDKN1A-interacting protein	BCCIP	>sp|Q9P287|BCCIP_HUMAN BRCA2 and CDKN1A-interacting protein OS=Homo sapiens GN=BCCIP PE=1 SV=1;>sp|Q9P287-3|BCCIP_HUMAN Isoform 3 of BRCA2 and CDKN1A-interacting protein OS=Homo sapiens GN=BCCIP;>sp|Q9P287-4|BCCIP_HUMAN Isoform 4 of BRCA2 and CDKN1A-intera	4	8	8	1	8	4	8	4	1	0	34.4	34.4	3.8	35.979	314	314;292;292;262	14	8	1.7727e-285	0.83004	0.95772	42.446	14	0.88192	0.98793	48.425	14	1.0557	1.0428	88.567	14	0.83004	0.96443	10.633	10	0.8644	0.96385	12.212	10	1.0147	0.99458	10.067
F5H5P2;P12694;B4DP47;F5GXU9;E7ESE6	F5H5P2;P12694;B4DP47;F5GXU9	6;6;5;3;1	6;6;5;3;1	6;6;5;3;1	2-oxoisovalerate dehydrogenase subunit alpha, mitochondrial	BCKDHA	>tr|F5H5P2|F5H5P2_HUMAN Uncharacterized protein OS=Homo sapiens PE=4 SV=1;>sp|P12694|ODBA_HUMAN 2-oxoisovalerate dehydrogenase subunit alpha, mitochondrial OS=Homo sapiens GN=BCKDHA PE=1 SV=2;>tr|B4DP47|B4DP47_HUMAN 2-oxoisovalerate dehydrogenase subunit a	5	6	6	6	5	2	5	2	5	2	18	18	18	54.202	479	479;445;448;328;403	8	2	1.5686e-23	0.90077	1.0594	17.781	5	0.79598	0.88868	11.255	5	0.87023	0.78941	14.068	5	0.90077	1.0594	21.679	3	0.71775	0.78905	12.677	3	0.67519	0.69949	16.418
P21953;B7ZB80;Q5T2J3	P21953;B7ZB80	5;5;2	5;5;2	5;5;2	2-oxoisovalerate dehydrogenase subunit beta, mitochondrial	BCKDHB	>sp|P21953|ODBB_HUMAN 2-oxoisovalerate dehydrogenase subunit beta, mitochondrial OS=Homo sapiens GN=BCKDHB PE=1 SV=2;>tr|B7ZB80|B7ZB80_HUMAN 2-oxoisovalerate dehydrogenase subunit beta, mitochondrial OS=Homo sapiens GN=BCKDHB PE=2 SV=1	3	5	5	5	5	2	5	2	5	2	21.2	21.2	21.2	43.122	392	392;322;218	6	2	1.4217e-114	0.7127	0.80675	19.762	6	0.73949	0.81239	19.53	6	1.0387	0.96364	23.323	6	0.65136	0.72494	19.949	4	0.672	0.71567	22.551	4	1.1438	1.0227	29.704
O14874;A8MY43;Q96G95;H3BS02;H3BTL2	O14874;A8MY43;Q96G95;H3BS02;H3BTL2	2;2;2;1;1	2;2;2;1;1	2;2;2;1;1	[3-methyl-2-oxobutanoate dehydrogenase [lipoamide]] kinase, mitochondrial	BCKDK	>sp|O14874|BCKD_HUMAN [3-methyl-2-oxobutanoate dehydrogenase [lipoamide]] kinase, mitochondrial OS=Homo sapiens GN=BCKDK PE=1 SV=2;>tr|A8MY43|A8MY43_HUMAN Branched chain ketoacid dehydrogenase kinase, isoform CRA_c OS=Homo sapiens GN=BCKDK PE=4 SV=1;>tr|Q9	5	2	2	2	2	0	2	0	2	0	6.3	6.3	6.3	46.36	412	412;365;335;217;217	2		1.9422e-07	0.46166	0.53643	3.2564	2	0.53709	0.60251	2.6815	2	1.1801	1.1449	0.40968	2	0.46166	0.53643	3.2564	2	0.53709	0.60251	2.6815	2	1.1801	1.1449	0.40968
O95999	O95999	5	5	5	B-cell lymphoma/leukemia 10	BCL10	>sp|O95999|BCL10_HUMAN B-cell lymphoma/leukemia 10 OS=Homo sapiens GN=BCL10 PE=1 SV=1	1	5	5	5	5	3	5	3	5	3	29.2	29.2	29.2	26.251	233	233	6	3	1.3574e-18	1.0162	1.1554	22.843	8	1.1752	1.2493	72.976	8	1.1651	1.0461	91.838	8	1.1047	1.2347	6.4656	5	1.0216	1.1598	9.9252	5	1.0153	1.036	6.9232
Q9C0K0;Q9C0K0-2;D3YTK1;Q9H165;Q9H165-6;F5H2Y4	Q9C0K0;Q9C0K0-2;D3YTK1	8;8;8;1;1;1	8;8;8;1;1;1	8;8;8;1;1;1	B-cell lymphoma/leukemia 11B	BCL11B	>sp|Q9C0K0|BC11B_HUMAN B-cell lymphoma/leukemia 11B OS=Homo sapiens GN=BCL11B PE=1 SV=1;>sp|Q9C0K0-2|BC11B_HUMAN Isoform 2 of B-cell lymphoma/leukemia 11B OS=Homo sapiens GN=BCL11B;>tr|D3YTK1|D3YTK1_HUMAN B-cell lymphoma/leukemia 11B OS=Homo sapiens GN=BCL	6	8	8	8	0	8	0	8	0	8	12.8	12.8	12.8	95.518	894	894;823;700;835;801;793		11	1.3159e-36	7.0139	3.2689	81.761	7	4.0956	0.42449	41.559	7	0.44712	0.45275	55.819	7	NaN	NaN	NaN	0	NaN	NaN	NaN	0	NaN	NaN	NaN
Q07817;Q07817-3;Q5TE64;Q9H1R6;Q5QP56;Q07817-2;Q5QP59	Q07817;Q07817-3;Q5TE64;Q9H1R6;Q5QP56;Q07817-2	6;6;6;6;6;4;2	6;6;6;6;6;4;2	6;6;6;6;6;4;2	Bcl-2-like protein 1	BCL2L1	>sp|Q07817|B2CL1_HUMAN Bcl-2-like protein 1 OS=Homo sapiens GN=BCL2L1 PE=1 SV=1;>sp|Q07817-3|B2CL1_HUMAN Isoform Bcl-X(beta) of Bcl-2-like protein 1 OS=Homo sapiens GN=BCL2L1;>tr|Q5TE64|Q5TE64_HUMAN BCL2-like 1 (Fragment) OS=Homo sapiens GN=BCL2L1 PE=2 SV=	7	6	6	6	6	0	6	0	6	0	33.9	33.9	33.9	26.049	233	233;227;205;188;181;170;48	7		5.2127e-46	1.0064	1.1359	7.4837	7	1.186	1.3061	4.3406	7	1.1865	1.1436	7.0909	7	1.0064	1.1359	7.4837	7	1.186	1.3061	4.3406	7	1.1865	1.1436	7.0909
Q9HB09;Q9HB09-3;Q9HB09-2	Q9HB09;Q9HB09-3	6;6;1	6;6;1	6;6;1	Bcl-2-like protein 12	BCL2L12	>sp|Q9HB09|B2L12_HUMAN Bcl-2-like protein 12 OS=Homo sapiens GN=BCL2L12 PE=1 SV=1;>sp|Q9HB09-3|B2L12_HUMAN Isoform 3 of Bcl-2-like protein 12 OS=Homo sapiens GN=BCL2L12	3	6	6	6	6	0	6	0	6	0	20.4	20.4	20.4	36.821	334	334;333;176	7		2.8924e-17	0.46541	0.52423	40.962	4	0.4924	0.53357	45.839	4	1.0147	0.98917	15.115	4	0.46541	0.52423	40.962	4	0.4924	0.53357	45.839	4	1.0147	0.98917	15.115
Q9BXK5;B7Z238;B3KPE7;Q9BXK5-2;E9PDD6;F2Z2C3	Q9BXK5;B7Z238;B3KPE7	5;3;3;2;1;1	5;3;3;2;1;1	5;3;3;2;1;1	Bcl-2-like protein 13	BCL2L13	>sp|Q9BXK5|B2L13_HUMAN Bcl-2-like protein 13 OS=Homo sapiens GN=BCL2L13 PE=1 SV=1;>tr|B7Z238|B7Z238_HUMAN Bcl-2-like protein 13 OS=Homo sapiens GN=BCL2L13 PE=2 SV=1;>tr|B3KPE7|B3KPE7_HUMAN Bcl-2-like protein 13 OS=Homo sapiens GN=BCL2L13 PE=2 SV=1	6	5	5	5	5	0	5	0	5	0	15.9	15.9	15.9	52.723	485	485;361;323;201;171;78	9		3.8961e-50	1.2085	1.3499	40.998	7	1.2006	1.2631	53.22	7	0.99351	0.957	30.408	7	1.2085	1.3499	40.998	7	1.2006	1.2631	53.22	7	0.99351	0.957	30.408
Q9BQE9;C9JWD3;Q9BQE9-3;F8WDZ4;F8WE18;Q9BQE9-2	Q9BQE9;C9JWD3;Q9BQE9-3;F8WDZ4;F8WE18	5;4;3;3;3;2	5;4;3;3;3;2	3;2;1;1;1;2	B-cell CLL/lymphoma 7 protein family member B	BCL7B	>sp|Q9BQE9|BCL7B_HUMAN B-cell CLL/lymphoma 7 protein family member B OS=Homo sapiens GN=BCL7B PE=1 SV=1;>tr|C9JWD3|C9JWD3_HUMAN B-cell CLL/lymphoma 7 protein family member B OS=Homo sapiens GN=BCL7B PE=4 SV=1;>sp|Q9BQE9-3|BCL7B_HUMAN Isoform 3 of B-cell CL	6	5	5	3	2	4	2	4	1	2	33.2	33.2	27.7	22.195	202	202;145;163;88;78;142	2	7	3.1754e-13	6.5474	7.1694	104.81	8	3.6342	3.839	64.011	8	0.63719	0.57231	44.78	8	0.97041	1.0906	8.3471	2	0.95485	1.058	5.2735	2	0.98896	0.96961	4.5645
Q8WUZ0;I3L1Q2;Q8WUZ0-2;I3L4D5	Q8WUZ0;I3L1Q2;Q8WUZ0-2	4;3;3;1	3;2;2;0	3;2;2;0	B-cell CLL/lymphoma 7 protein family member C	BCL7C	>sp|Q8WUZ0|BCL7C_HUMAN B-cell CLL/lymphoma 7 protein family member C OS=Homo sapiens GN=BCL7C PE=1 SV=3;>tr|I3L1Q2|I3L1Q2_HUMAN B-cell CLL/lymphoma 7 protein family member C (Fragment) OS=Homo sapiens GN=BCL7C PE=4 SV=1;>sp|Q8WUZ0-2|BCL7C_HUMAN Isoform 2 o	4	4	3	3	4	2	3	1	3	1	38.7	34.1	34.1	23.468	217	217;293;242;104	3	1	3.2777e-16	0.7614	0.85456	145.23	4	0.66733	0.72663	116.39	4	0.78639	0.77124	35.264	4	0.63148	0.70963	23.317	3	0.66095	0.69748	20.071	3	1.0325	0.95567	25.136
O00512	O00512	2	2	2	B-cell CLL/lymphoma 9 protein	BCL9	>sp|O00512|BCL9_HUMAN B-cell CLL/lymphoma 9 protein OS=Homo sapiens GN=BCL9 PE=1 SV=4	1	2	2	2	2	0	2	0	2	0	1.9	1.9	1.9	149.29	1426	1426	2		1.7437e-06	0.53079	0.6161	21.854	2	0.11224	0.13308	228.89	2	0.19453	0.19979	237.65	2	0.53079	0.6161	21.854	2	0.11224	0.13308	228.89	2	0.19453	0.19979	237.65
Q86UU0;Q86UU0-2;E9PKJ9;C9K0G3;Q86UU0-4;B5ME99;Q86UU0-3;E9PIW0;H0YCR3;E9PNR0	Q86UU0;Q86UU0-2;E9PKJ9;C9K0G3;Q86UU0-4;B5ME99;Q86UU0-3;E9PIW0	14;14;14;14;14;12;12;8;1;1	14;14;14;14;14;12;12;8;1;1	14;14;14;14;14;12;12;8;1;1	B-cell CLL/lymphoma 9-like protein	BCL9L	>sp|Q86UU0|BCL9L_HUMAN B-cell CLL/lymphoma 9-like protein OS=Homo sapiens GN=BCL9L PE=1 SV=1;>sp|Q86UU0-2|BCL9L_HUMAN Isoform 2 of B-cell CLL/lymphoma 9-like protein OS=Homo sapiens GN=BCL9L;>tr|E9PKJ9|E9PKJ9_HUMAN B-cell CLL/lymphoma 9-like protein OS=Hom	10	14	14	14	10	11	10	11	10	11	16.1	16.1	16.1	157.13	1499	1499;1494;1462;1454;1453;1395;1395;745;149;137	12	23	3.6356e-85	0.81363	0.8722	125.8	27	1.8892	0.79007	155.11	24	2.3831	3.092	98.925	24	0.89817	0.98658	27.669	10	0.68747	0.77827	28.208	7	1.046	1.0348	27.408
E9PK91;Q9NYF8-3;E9PKI6;E9PQN2;E9PK09;E9PJA7;H0YF63;H0YF00	E9PK91;Q9NYF8-3;E9PKI6;E9PQN2;E9PK09;E9PJA7	22;22;17;17;17;11;5;3	1;1;0;0;0;0;1;0	1;1;0;0;0;0;1;0		BCLAF1	>tr|E9PK91|E9PK91_HUMAN Bcl-2-associated transcription factor 1 OS=Homo sapiens GN=BCLAF1 PE=4 SV=1;>sp|Q9NYF8-3|BCLF1_HUMAN Isoform 3 of Bcl-2-associated transcription factor 1 OS=Homo sapiens GN=BCLAF1;>tr|E9PKI6|E9PKI6_HUMAN Bcl-2-associated transcripti	8	22	1	1	17	19	1	1	1	1	26.2	1.8	1.8	100.4	871	871;869;752;750;726;467;126;118	2	6	0	11.264	4.4108	153.67	7	1.5158	1.0242	70.468	7	0.12447	0.12619	109.71	7	0.84422	0.93564	1.9371	2	0.85604	0.99553	4.0127	2	1.0192	0.98232	1.0032
Q9NYF8;Q9NYF8-2;Q9NYF8-4;H0YF14	Q9NYF8;Q9NYF8-2;Q9NYF8-4	23;23;18;6	23;23;18;6	1;1;1;1	Bcl-2-associated transcription factor 1	BCLAF1	>sp|Q9NYF8|BCLF1_HUMAN Bcl-2-associated transcription factor 1 OS=Homo sapiens GN=BCLAF1 PE=1 SV=2;>sp|Q9NYF8-2|BCLF1_HUMAN Isoform 2 of Bcl-2-associated transcription factor 1 OS=Homo sapiens GN=BCLAF1;>sp|Q9NYF8-4|BCLF1_HUMAN Isoform 4 of Bcl-2-associate	4	23	23	1	18	20	18	20	1	1	26	26	1.7	106.12	920	920;918;747;187	35	87	0	4.4977	1.8833	127.94	95	1.134	0.9934	123.84	95	0.19133	0.17839	105.69	95	0.80841	0.90378	21.896	35	0.85835	0.97297	23.181	35	1.0879	1.0274	11.969
Q6W2J9;Q6W2J9-2;Q6W2J9-4;H7BYY2;Q6W2J9-3;A6NE70;H7C2V9;A1A564;H7BZ37;H7C231	Q6W2J9;Q6W2J9-2;Q6W2J9-4;H7BYY2;Q6W2J9-3	52;51;50;41;32;14;13;13;8;7	52;51;50;41;32;14;13;13;8;7	51;50;49;41;32;13;12;13;7;6	BCL-6 corepressor	BCOR	>sp|Q6W2J9|BCOR_HUMAN BCL-6 corepressor OS=Homo sapiens GN=BCOR PE=1 SV=1;>sp|Q6W2J9-2|BCOR_HUMAN Isoform 2 of BCL-6 corepressor OS=Homo sapiens GN=BCOR;>sp|Q6W2J9-4|BCOR_HUMAN Isoform 4 of BCL-6 corepressor OS=Homo sapiens GN=BCOR;>tr|H7BYY2|H7BYY2_HUMAN	10	52	52	51	0	52	0	52	0	51	42.3	42.3	41.8	192.19	1755	1755;1721;1703;1287;1004;622;594;411;332;289		96	0	1.0572	0.73324	132.87	75	4.7237	2.4812	149.36	75	5.3664	5.5756	66.501	75	NaN	NaN	NaN	0	NaN	NaN	NaN	0	NaN	NaN	NaN
Q5H9F3-3;Q5H9F3;Q5H9F3-2;H7C4B2	Q5H9F3-3;Q5H9F3;Q5H9F3-2;H7C4B2	41;39;38;22	40;39;38;22	40;39;38;22	BCL-6 corepressor-like protein 1	BCORL1	>sp|Q5H9F3-3|BCORL_HUMAN Isoform 3 of BCL-6 corepressor-like protein 1 OS=Homo sapiens GN=BCORL1;>sp|Q5H9F3|BCORL_HUMAN BCL-6 corepressor-like protein 1 OS=Homo sapiens GN=BCORL1 PE=1 SV=1;>sp|Q5H9F3-2|BCORL_HUMAN Isoform 2 of BCL-6 corepressor-like protei	4	41	40	40	0	41	0	40	0	40	32.8	32.3	32.3	190.59	1785	1785;1711;1581;741		126	0	6.5064	3.4144	117.69	87	9.1642	3.1744	165.02	87	1.2427	1.2371	51.67	87	NaN	NaN	NaN	0	NaN	NaN	NaN	0	NaN	NaN	NaN
P11274;P11274-2;H0Y2V4;A9UF05;A9UF01;E9PGJ4;A9UF04	P11274;P11274-2;H0Y2V4	7;6;4;3;3;3;3	6;5;3;3;3;3;3	5;4;2;3;3;3;3	Breakpoint cluster region protein	BCR	>sp|P11274|BCR_HUMAN Breakpoint cluster region protein OS=Homo sapiens GN=BCR PE=1 SV=2;>sp|P11274-2|BCR_HUMAN Isoform 2 of Breakpoint cluster region protein OS=Homo sapiens GN=BCR;>tr|H0Y2V4|H0Y2V4_HUMAN Breakpoint cluster region protein OS=Homo sapiens G	7	7	6	5	7	0	6	0	5	0	6.6	5.8	5.1	142.82	1271	1271;1227;936;467;465;458;454	6		7.2505e-21	0.66177	0.74051	30.831	3	0.56493	0.65569	28.101	3	1.1324	1.217	14.973	3	0.66177	0.74051	30.831	3	0.56493	0.65569	28.101	3	1.1324	1.217	14.973
Q9Y276;C9J8G3;H7C492;C9JAS4;C9J1S9;C9J4Q9;H7BZF6	Q9Y276;C9J8G3	9;5;4;3;2;2;1	9;5;4;3;2;2;1	9;5;4;3;2;2;1	Mitochondrial chaperone BCS1	BCS1L	>sp|Q9Y276|BCS1_HUMAN Mitochondrial chaperone BCS1 OS=Homo sapiens GN=BCS1L PE=1 SV=1;>tr|C9J8G3|C9J8G3_HUMAN Mitochondrial chaperone BCS1 (Fragment) OS=Homo sapiens GN=BCS1L PE=4 SV=1	7	9	9	9	9	0	9	0	9	0	29.6	29.6	29.6	47.534	419	419;206;201;110;150;77;121	12		3.6595e-127	1.0554	1.2226	31.323	10	0.95517	1.124	27.047	10	1.0069	1.0446	23.142	10	1.0554	1.2226	31.323	10	0.95517	1.124	27.047	10	1.0069	1.0446	23.142
Q02338;E9PCG9;C9K0G7;H7C2W1;C9JQ90;C9JM78	Q02338;E9PCG9;C9K0G7;H7C2W1	4;4;3;3;1;1	4;4;3;3;1;1	4;4;3;3;1;1	D-beta-hydroxybutyrate dehydrogenase, mitochondrial	BDH1	>sp|Q02338|BDH_HUMAN D-beta-hydroxybutyrate dehydrogenase, mitochondrial OS=Homo sapiens GN=BDH1 PE=1 SV=3;>tr|E9PCG9|E9PCG9_HUMAN D-beta-hydroxybutyrate dehydrogenase, mitochondrial OS=Homo sapiens GN=BDH1 PE=3 SV=1;>tr|C9K0G7|C9K0G7_HUMAN D-beta-hydroxyb	6	4	4	4	4	0	4	0	4	0	15.7	15.7	15.7	38.157	343	343;256;166;129;186;169	4		3.0793e-10	0.98382	1.1382	32.307	4	0.8981	1.0142	36.073	4	0.93491	0.95607	66.593	4	0.98382	1.1382	32.307	4	0.8981	1.0142	36.073	4	0.93491	0.95607	66.593
Q9BUT1;Q9BUT1-2;Q9BUT1-3;D6RIR6;D6R9U8;D6RFG2;D6R9P2;D6RBF6	Q9BUT1;Q9BUT1-2;Q9BUT1-3;D6RIR6;D6R9U8;D6RFG2	6;4;3;3;3;3;2;2	6;4;3;3;3;3;2;2	6;4;3;3;3;3;2;2	3-hydroxybutyrate dehydrogenase type 2	BDH2	>sp|Q9BUT1|BDH2_HUMAN 3-hydroxybutyrate dehydrogenase type 2 OS=Homo sapiens GN=BDH2 PE=1 SV=2;>sp|Q9BUT1-2|BDH2_HUMAN Isoform 2 of 3-hydroxybutyrate dehydrogenase type 2 OS=Homo sapiens GN=BDH2;>sp|Q9BUT1-3|BDH2_HUMAN Isoform 3 of 3-hydroxybutyrate dehydr	8	6	6	6	6	0	6	0	6	0	35.1	35.1	35.1	26.724	245	245;173;144;130;116;90;112;64	10		1.5988e-29	0.72575	0.81867	13.883	9	0.713	0.78512	4.5638	9	0.96117	0.96899	10.396	9	0.72575	0.81867	13.883	9	0.713	0.78512	4.5638	9	0.96117	0.96899	10.396
A6H8Y1;A6H8Y1-6;A6H8Y1-7;A6H8Y1-2;C9J1I8;A6H8Y1-3;A6H8Y1-4;C9JGV8;F5H0W8;H7C5U4;A6H8Y1-5;A6H8Y1-8	A6H8Y1;A6H8Y1-6;A6H8Y1-7;A6H8Y1-2;C9J1I8	5;5;5;5;4;2;2;2;2;2;1;1	5;5;5;5;4;2;2;2;2;2;1;1	5;5;5;5;4;2;2;2;2;2;1;1	Transcription factor TFIIIB component B homolog	BDP1	>sp|A6H8Y1|BDP1_HUMAN Transcription factor TFIIIB component B homolog OS=Homo sapiens GN=BDP1 PE=1 SV=3;>sp|A6H8Y1-6|BDP1_HUMAN Isoform 6 of Transcription factor TFIIIB component B homolog OS=Homo sapiens GN=BDP1;>sp|A6H8Y1-7|BDP1_HUMAN Isoform 7 of Tr	12	5	5	5	1	4	1	4	1	4	2.8	2.8	2.8	293.88	2624	2624;2604;2552;2254;2132;1388;1372;846;814;583;778;463	1	4	9.0057e-09	NaN	NaN	NaN	1	NaN	NaN	NaN	1	NaN	NaN	NaN	1	NaN	NaN	NaN	0	NaN	NaN	NaN	0	NaN	NaN	NaN
Q14457;B4DS82;E7EV84	Q14457;B4DS82	3;3;1	3;3;1	3;3;1	Beclin-1	BECN1	>sp|Q14457|BECN1_HUMAN Beclin-1 OS=Homo sapiens GN=BECN1 PE=1 SV=2;>tr|B4DS82|B4DS82_HUMAN Beclin-1 OS=Homo sapiens GN=BECN1 PE=2 SV=1	3	3	3	3	2	1	2	1	2	1	7.3	7.3	7.3	51.896	450	450;363;279	2	1	7.1833e-08	NaN	NaN	NaN	1	NaN	NaN	NaN	1	NaN	NaN	NaN	1	NaN	NaN	NaN	1	NaN	NaN	NaN	1	NaN	NaN	NaN
Q5T5X7	Q5T5X7	46	46	46	BEN domain-containing protein 3	BEND3	>sp|Q5T5X7|BEND3_HUMAN BEN domain-containing protein 3 OS=Homo sapiens GN=BEND3 PE=1 SV=1	1	46	46	46	1	46	1	46	1	46	71.3	71.3	71.3	94.474	828	828	1	249	0	7.1891	2.4374	120.79	197	8.8969	1.8048	143.11	197	1.2689	1.2104	96.898	197	NaN	NaN	NaN	1	NaN	NaN	NaN	1	NaN	NaN	NaN
E5RFC0;Q8N7W2;Q8N7W2-2;Q8N7W2-3	E5RFC0;Q8N7W2;Q8N7W2-2;Q8N7W2-3	13;12;11;10	13;12;11;10	13;12;11;10	BEN domain-containing protein 7	BEND7	>tr|E5RFC0|E5RFC0_HUMAN BEN domain-containing protein 7 OS=Homo sapiens GN=BEND7 PE=4 SV=1;>sp|Q8N7W2|BEND7_HUMAN BEN domain-containing protein 7 OS=Homo sapiens GN=BEND7 PE=1 SV=2;>sp|Q8N7W2-2|BEND7_HUMAN Isoform 2 of BEN domain-containing protein 7 OS=Ho	4	13	13	13	0	13	0	13	0	13	44.6	44.6	44.6	47.524	426	426;519;374;468		32	7.3076e-180	5.1552	5.488	150.37	27	5.1462	4.2026	133.48	27	0.54651	0.4716	86.685	27	NaN	NaN	NaN	0	NaN	NaN	NaN	0	NaN	NaN	NaN
H7C1N3;Q68DU7;O15155;C9JTT8;Q96EA0	H7C1N3;Q68DU7;O15155;C9JTT8;Q96EA0	1;1;1;1;1	1;1;1;1;1	1;1;1;1;1	BET1 homolog	BET1;DKFZp781C0425	>tr|H7C1N3|H7C1N3_HUMAN BET1 homolog (Fragment) OS=Homo sapiens GN=BET1 PE=4 SV=1;>tr|Q68DU7|Q68DU7_HUMAN BET1 homolog OS=Homo sapiens GN=DKFZp781C0425 PE=2 SV=1;>sp|O15155|BET1_HUMAN BET1 homolog OS=Homo sapiens GN=BET1 PE=1 SV=1;>tr|C9JTT8|C9JTT8_HUMAN B	5	1	1	1	1	0	1	0	1	0	8.3	8.3	8.3	14.872	133	133;127;118;98;83	2		1.9997e-05	1.0205	1.1692	0.70396	2	1.0421	1.1194	1.6974	2	1.0237	0.95214	3.0142	2	1.0205	1.1692	0.70396	2	1.0421	1.1194	1.6974	2	1.0237	0.95214	3.0142
O14503;Q9C0J9;B7Z8M6	O14503	15;4;4	15;4;4	15;4;4	Class E basic helix-loop-helix protein 40	BHLHE40	>sp|O14503|BHE40_HUMAN Class E basic helix-loop-helix protein 40 OS=Homo sapiens GN=BHLHE40 PE=1 SV=1	3	15	15	15	0	15	0	15	0	15	48.5	48.5	48.5	45.51	412	412;482;370		60	0	5.5054	3.5995	168.62	44	11.23	9.3994	156.18	44	1.5876	1.3795	58.078	44	NaN	NaN	NaN	0	NaN	NaN	NaN	0	NaN	NaN	NaN
Q9H694;Q9H694-2;A6NGY7	Q9H694;Q9H694-2;A6NGY7	21;17;11	21;17;11	21;17;11	Protein bicaudal C homolog 1	BICC1	>sp|Q9H694|BICC1_HUMAN Protein bicaudal C homolog 1 OS=Homo sapiens GN=BICC1 PE=1 SV=2;>sp|Q9H694-2|BICC1_HUMAN Isoform 2 of Protein bicaudal C homolog 1 OS=Homo sapiens GN=BICC1;>tr|A6NGY7|A6NGY7_HUMAN Protein bicaudal C homolog 1 OS=Homo sapiens GN=BICC1	3	21	21	21	21	1	21	1	21	1	28.5	28.5	28.5	104.84	974	974;880;506	35	2	1.0631e-171	0.60966	0.67255	25.682	32	0.58896	0.65259	27.224	32	0.96158	0.97264	31.501	32	0.58903	0.66434	26.524	30	0.58102	0.63982	27.822	30	0.94095	0.94747	29.834
Q8TD16-2;Q8TD16;Q96G01;Q96G01-3;F8W113;A8MVZ6	Q8TD16-2;Q8TD16	14;14;2;2;2;2	14;14;2;2;2;2	14;14;2;2;2;2	Protein bicaudal D homolog 2	BICD2	>sp|Q8TD16-2|BICD2_HUMAN Isoform 2 of Protein bicaudal D homolog 2 OS=Homo sapiens GN=BICD2;>sp|Q8TD16|BICD2_HUMAN Protein bicaudal D homolog 2 OS=Homo sapiens GN=BICD2 PE=1 SV=1	6	14	14	14	14	0	14	0	14	0	20.8	20.8	20.8	96.805	855	855;824;975;873;835;827	17		3.7771e-67	1.1074	1.2536	46.597	12	1.143	1.2981	55.611	12	1.1354	1.0739	31.45	12	1.1074	1.2536	46.597	12	1.143	1.2981	55.611	12	1.1354	1.0739	31.45
P55957-2;P55957;P55957-4;P55957-3	P55957-2;P55957;P55957-4	9;9;5;2	9;9;5;2	9;9;5;2	BH3-interacting domain death agonist;BH3-interacting domain death agonist p15;BH3-interacting domain death agonist p13;BH3-interacting domain death agonist p11	BID	>sp|P55957-2|BID_HUMAN Isoform 2 of BH3-interacting domain death agonist OS=Homo sapiens GN=BID;>sp|P55957|BID_HUMAN BH3-interacting domain death agonist OS=Homo sapiens GN=BID PE=1 SV=1;>sp|P55957-4|BID_HUMAN Isoform 4 of BH3-interacting domain death agon	4	9	9	9	9	0	9	0	9	0	53.9	53.9	53.9	26.836	241	241;195;99;137	17		0	1.0871	1.2403	22.864	16	1.0219	1.1485	10.774	16	0.90585	0.93387	14.574	16	1.0871	1.2403	22.864	16	1.0219	1.1485	10.774	16	0.90585	0.93387	14.574
O00499;O00499-5;O00499-2;O00499-3;O00499-11;O00499-6;O00499-4;O00499-8;O00499-7;O00499-10;O00499-9	O00499;O00499-5;O00499-2;O00499-3;O00499-11;O00499-6;O00499-4;O00499-8;O00499-7;O00499-10;O00499-9	5;5;5;5;5;5;5;5;5;5;5	5;5;5;5;5;5;5;5;5;5;5	5;5;5;5;5;5;5;5;5;5;5	Myc box-dependent-interacting protein 1	BIN1	>sp|O00499|BIN1_HUMAN Myc box-dependent-interacting protein 1 OS=Homo sapiens GN=BIN1 PE=1 SV=1;>sp|O00499-5|BIN1_HUMAN Isoform IID of Myc box-dependent-interacting protein 1 OS=Homo sapiens GN=BIN1;>sp|O00499-2|BIN1_HUMAN Isoform IIB of Myc box-dependent-	11	5	5	5	5	1	5	1	5	1	12.3	12.3	12.3	64.699	593	593;550;518;506;497;482;475;454;439;424;409	6	1	1.2435e-18	1.5084	1.6766	32.195	6	1.769	1.942	30.765	6	1.0664	1.0655	11.295	6	1.5084	1.6766	32.195	6	1.769	1.942	30.765	6	1.0664	1.0655	11.295
Q9NQY0;H7BYV6;Q9NQY0-2;E5RHU4	Q9NQY0;H7BYV6;Q9NQY0-2	6;6;6;1	6;6;6;1	6;6;6;1	Bridging integrator 3	BIN3	>sp|Q9NQY0|BIN3_HUMAN Bridging integrator 3 OS=Homo sapiens GN=BIN3 PE=1 SV=1;>tr|H7BYV6|H7BYV6_HUMAN Bridging integrator 3 OS=Homo sapiens GN=BIN3 PE=4 SV=1;>sp|Q9NQY0-2|BIN3_HUMAN Isoform 2 of Bridging integrator 3 OS=Homo sapiens GN=BIN3	4	6	6	6	6	1	6	1	6	1	36.8	36.8	36.8	29.665	253	253;205;199;149	9	1	1.0236e-59	0.82559	0.96897	12.241	9	0.77893	0.85238	11.81	9	0.96668	0.91671	10.248	9	0.82559	0.96897	12.241	9	0.77893	0.85238	11.81	9	0.96668	0.91671	10.248
Q13490;E9PMH5;B4E026;F5GYF2;H0YDY3	Q13490;E9PMH5;B4E026;F5GYF2;H0YDY3	2;2;2;2;1	2;2;2;2;1	1;1;1;1;1	Baculoviral IAP repeat-containing protein 2	BIRC2	>sp|Q13490|BIRC2_HUMAN Baculoviral IAP repeat-containing protein 2 OS=Homo sapiens GN=BIRC2 PE=1 SV=2;>tr|E9PMH5|E9PMH5_HUMAN Baculoviral IAP repeat-containing protein 2 OS=Homo sapiens GN=BIRC2 PE=4 SV=1;>tr|B4E026|B4E026_HUMAN Baculoviral IAP repeat-cont	5	2	2	1	1	1	1	1	1	0	3.7	3.7	2.3	69.899	618	618;597;569;534;262	1	2	0.0009064	NaN	NaN	NaN	1	NaN	NaN	NaN	1	NaN	NaN	NaN	1	NaN	NaN	NaN	0	NaN	NaN	NaN	0	NaN	NaN	NaN
O15392;O15392-4;O15392-5;H3BLT4;O15392-2;G8JLJ6;O15392-3;O15392-6;O15392-7	O15392;O15392-4;O15392-5;H3BLT4;O15392-2;G8JLJ6;O15392-3;O15392-6;O15392-7	5;5;5;4;4;4;3;3;3	5;5;5;4;4;4;3;3;3	5;5;5;4;4;4;3;3;3	Baculoviral IAP repeat-containing protein 5	BIRC5	>sp|O15392|BIRC5_HUMAN Baculoviral IAP repeat-containing protein 5 OS=Homo sapiens GN=BIRC5 PE=1 SV=3;>sp|O15392-4|BIRC5_HUMAN Isoform 4 of Baculoviral IAP repeat-containing protein 5 OS=Homo sapiens GN=BIRC5;>sp|O15392-5|BIRC5_HUMAN Isoform 5 of Baculovir	9	5	5	5	5	0	5	0	5	0	57.7	57.7	57.7	16.389	142	142;120;117;165;165;143;137;78;74	7		8.025e-15	0.89399	1.0363	5.0687	7	0.79927	0.9182	10.064	7	0.97724	0.90277	9.4335	7	0.89399	1.0363	5.0687	7	0.79927	0.9182	10.064	7	0.97724	0.90277	9.4335
Q9NR09;H7C3P0;H7C094;REV__Q9NR09;REV__Q96C03	Q9NR09	86;5;4;1;1	86;5;4;1;1	86;5;4;1;1	Baculoviral IAP repeat-containing protein 6	BIRC6	>sp|Q9NR09|BIRC6_HUMAN Baculoviral IAP repeat-containing protein 6 OS=Homo sapiens GN=BIRC6 PE=1 SV=2	5	86	86	86	86	0	86	0	86	0	27.1	27.1	27.1	530.25	4857	4857;191;110;4857;454	112		0	0.94612	1.095	36.775	91	0.97212	1.1579	35.207	91	1.0168	1.0335	22.031	91	0.94612	1.095	36.775	91	0.97212	1.1579	35.207	91	1.0168	1.0335	22.031
P54132;H0YNU5;F5H7R6;F5H3V6;H0YLV8	P54132;H0YNU5;F5H7R6	63;56;49;22;11	63;56;49;22;11	63;56;49;22;11	Bloom syndrome protein	BLM	>sp|P54132|BLM_HUMAN Bloom syndrome protein OS=Homo sapiens GN=BLM PE=1 SV=1;>tr|H0YNU5|H0YNU5_HUMAN Bloom syndrome protein OS=Homo sapiens GN=BLM PE=4 SV=1;>tr|F5H7R6|F5H7R6_HUMAN Bloom syndrome protein OS=Homo sapiens GN=BLM PE=4 SV=1	5	63	63	63	19	63	19	63	19	63	57.7	57.7	57.7	159	1417	1417;1286;1047;519;413	23	195	0	1.0426	0.67906	121.44	150	8.6058	3.5766	140.89	150	7.7876	8.0641	127.79	150	0.99326	1.103	43.249	20	1.0917	1.2003	46.844	20	1.0155	0.97891	19.958
Q13867;E7EMN3	Q13867;E7EMN3	10;8	10;8	10;8	Bleomycin hydrolase	BLMH	>sp|Q13867|BLMH_HUMAN Bleomycin hydrolase OS=Homo sapiens GN=BLMH PE=1 SV=1;>tr|E7EMN3|E7EMN3_HUMAN Bleomycin hydrolase OS=Homo sapiens GN=BLMH PE=4 SV=1	2	10	10	10	10	0	10	0	10	0	20.9	20.9	20.9	52.562	455	455;368	19		7.3589e-125	1.1139	1.2897	17.378	12	1.1393	1.249	15.475	12	1.0191	0.91954	8.5099	12	1.1139	1.2897	17.378	12	1.1393	1.249	15.475	12	1.0191	0.91954	8.5099
P78537;P78537-2;G8JLQ3;F8VP73;F8W036;F8W606;F8W099	P78537;P78537-2;G8JLQ3;F8VP73;F8W036	5;5;4;3;3;2;2	5;5;4;3;3;2;2	5;5;4;3;3;2;2	Biogenesis of lysosome-related organelles complex 1 subunit 1	BLOC1S1	>sp|P78537|BL1S1_HUMAN Biogenesis of lysosome-related organelles complex 1 subunit 1 OS=Homo sapiens GN=BLOC1S1 PE=1 SV=2;>sp|P78537-2|BL1S1_HUMAN Isoform 2 of Biogenesis of lysosome-related organelles complex 1 subunit 1 OS=Homo sapiens GN=BLOC1S1;>tr|G8J	7	5	5	5	5	0	5	0	5	0	51	51	51	17.262	153	153;125;75;142;122;64;44	8		6.9763e-14	0.96207	1.1044	22.253	6	0.84564	0.93907	21.565	6	0.94969	0.95372	13.971	6	0.96207	1.1044	22.253	6	0.84564	0.93907	21.565	6	0.94969	0.95372	13.971
Q6QNY1	Q6QNY1	5	5	4	Biogenesis of lysosome-related organelles complex 1 subunit 2	BLOC1S2	>sp|Q6QNY1|BL1S2_HUMAN Biogenesis of lysosome-related organelles complex 1 subunit 2 OS=Homo sapiens GN=BLOC1S2 PE=1 SV=1	1	5	5	4	5	1	5	1	4	1	34.5	34.5	28.9	15.961	142	142	5	1	3.9779e-87	0.88299	1.0506	8.0399	5	0.88357	1.0337	6.7809	5	0.97259	0.96638	8.4001	5	0.88299	1.0506	8.0399	5	0.88357	1.0337	6.7809	5	0.97259	0.96638	8.4001
Q6QNY0	Q6QNY0	5	5	5	Biogenesis of lysosome-related organelles complex 1 subunit 3	BLOC1S3	>sp|Q6QNY0|BL1S3_HUMAN Biogenesis of lysosome-related organelles complex 1 subunit 3 OS=Homo sapiens GN=BLOC1S3 PE=1 SV=1	1	5	5	5	5	0	5	0	5	0	31.7	31.7	31.7	21.255	202	202	6		1.4412e-18	0.84981	0.95078	12.331	4	0.78856	0.89147	10.595	4	0.94276	0.92801	3.5512	4	0.84981	0.95078	12.331	4	0.78856	0.89147	10.595	4	0.94276	0.92801	3.5512
P53004;C9J1E1	P53004	15;3	15;3	15;3	Biliverdin reductase A	BLVRA	>sp|P53004|BIEA_HUMAN Biliverdin reductase A OS=Homo sapiens GN=BLVRA PE=1 SV=2	2	15	15	15	15	3	15	3	15	3	49.7	49.7	49.7	33.428	296	296;102	32	4	0	0.75948	0.85937	21.072	27	0.78097	0.8345	33.883	27	1.1157	1.0511	26.164	27	0.7548	0.85459	21.216	24	0.76724	0.828	35.178	24	1.1091	1.0522	25.095
P30043	P30043	11	11	11	Flavin reductase (NADPH)	BLVRB	>sp|P30043|BLVRB_HUMAN Flavin reductase (NADPH) OS=Homo sapiens GN=BLVRB PE=1 SV=3	1	11	11	11	11	3	11	3	11	3	67.5	67.5	67.5	22.119	206	206	118	3	0	0.93138	1.0582	18.789	66	0.96196	1.1002	32.266	66	1.0337	1.0642	25.778	65	0.92681	1.0574	17.776	64	0.95775	1.0981	16.256	64	1.0324	1.0627	15.43
P35226;Q5T8Z1;Q5T8Z4;Q5T8Z6;E9PC92;Q5T8Z2;Q5T8Z5	P35226;Q5T8Z1;Q5T8Z4;Q5T8Z6;E9PC92;Q5T8Z2;Q5T8Z5	6;6;5;4;3;3;3	6;6;5;4;3;3;3	4;4;3;2;3;3;2	Polycomb complex protein BMI-1	BMI1	>sp|P35226|BMI1_HUMAN Polycomb complex protein BMI-1 OS=Homo sapiens GN=BMI1 PE=1 SV=2;>tr|Q5T8Z1|Q5T8Z1_HUMAN BMI1 polycomb ring finger oncogene (Fragment) OS=Homo sapiens GN=BMI1 PE=2 SV=1;>tr|Q5T8Z4|Q5T8Z4_HUMAN BMI1 polycomb ring finger oncogene (Fragm	7	6	6	4	5	2	5	2	3	1	22.4	22.4	17.8	36.949	326	326;207;150;105;238;184;92	7	3	3.8732e-99	0.66729	0.75932	111.14	9	0.66996	0.73636	148.37	9	1.2171	1.1152	53.743	9	0.61543	0.72708	13.571	6	0.62286	0.68085	10.642	6	1.02	1.0039	19.912
Q9NSY1;Q9NSY1-3;C9JC56;Q9NSY1-2;H0Y9P1	Q9NSY1;Q9NSY1-3;C9JC56;Q9NSY1-2;H0Y9P1	5;4;4;4;3	3;2;2;2;3	3;2;2;2;3	BMP-2-inducible protein kinase	BMP2K	>sp|Q9NSY1|BMP2K_HUMAN BMP-2-inducible protein kinase OS=Homo sapiens GN=BMP2K PE=1 SV=2;>sp|Q9NSY1-3|BMP2K_HUMAN Isoform 3 of BMP-2-inducible protein kinase OS=Homo sapiens GN=BMP2K;>tr|C9JC56|C9JC56_HUMAN BMP-2-inducible protein kinase OS=Homo sapiens GN	5	5	3	3	5	0	3	0	3	0	5.3	3.7	3.7	129.17	1161	1161;677;676;662;854	3		5.5422e-16	NaN	NaN	NaN	1	NaN	NaN	NaN	1	NaN	NaN	NaN	1	NaN	NaN	NaN	1	NaN	NaN	NaN	1	NaN	NaN	NaN
Q14692;A8MV67;A8MXU9	Q14692	38;4;4	38;4;4	38;4;4	Ribosome biogenesis protein BMS1 homolog	BMS1	>sp|Q14692|BMS1_HUMAN Ribosome biogenesis protein BMS1 homolog OS=Homo sapiens GN=BMS1 PE=1 SV=1	3	38	38	38	32	37	32	37	32	37	39.6	39.6	39.6	145.81	1282	1282;101;101	43	136	0	5.8539	2.9823	119.79	152	2.835	1.1675	126.87	152	0.58468	0.57217	43.049	152	1.0082	1.0727	18.218	39	1.0222	1.148	17.399	39	1.0239	1.0126	22.76
Q6ZN30;B1APH0;F5H586;F5H8G9;Q6ZN30-2;H0Y6W5;B4E3J2;Q06HC4;Q06HC1;H0Y4J1;C9J4X6;Q01954;F5GY04	Q6ZN30;B1APH0;F5H586;F5H8G9;Q6ZN30-2;H0Y6W5	14;14;14;11;11;11;6;6;6;2;2;1;1	14;14;14;11;11;11;6;6;6;2;2;1;1	14;14;14;11;11;11;6;6;6;2;2;1;1	Zinc finger protein basonuclin-2	BNC2	>sp|Q6ZN30|BNC2_HUMAN Zinc finger protein basonuclin-2 OS=Homo sapiens GN=BNC2 PE=2 SV=1;>tr|B1APH0|B1APH0_HUMAN Basonuclin 2 OS=Homo sapiens GN=BNC2 PE=4 SV=1;>tr|F5H586|F5H586_HUMAN Zinc finger protein basonuclin-2 OS=Homo sapiens GN=BNC2 PE=4 SV=1;>tr|F	13	14	14	14	0	14	0	14	0	14	19	19	19	122.33	1099	1099;1032;1004;903;903;860;649;410;401;327;101;994;987		26	2.3237e-47	4.4014	1.1633	88.312	11	2.3568	1.3364	148.05	11	0.48626	0.47119	51.718	11	NaN	NaN	NaN	0	NaN	NaN	NaN	0	NaN	NaN	NaN
Q12981-1;Q12981;Q12981-3;Q12981-2	Q12981-1;Q12981;Q12981-3;Q12981-2	9;9;7;7	9;9;7;7	9;9;7;7	Vesicle transport protein SEC20	BNIP1	>sp|Q12981-1|SEC20_HUMAN Isoform 3 of Vesicle transport protein SEC20 OS=Homo sapiens GN=BNIP1;>sp|Q12981|SEC20_HUMAN Vesicle transport protein SEC20 OS=Homo sapiens GN=BNIP1 PE=1 SV=3;>sp|Q12981-3|SEC20_HUMAN Isoform 4 of Vesicle transport protein SEC20 O	4	9	9	9	9	0	9	0	9	0	40.6	40.6	40.6	31.113	271	271;228;237;194	14		1.7451e-32	0.90335	1.0244	10.894	11	0.86569	0.95647	11.952	11	0.99881	0.94178	14.768	11	0.90335	1.0244	10.894	11	0.86569	0.95647	11.952	11	0.99881	0.94178	14.768
Q12982-2;Q12982;H7C096;B4DS11;Q86WG3-3;C9J522;Q86WG3;F5GWF4;Q86WG3-2	Q12982-2;Q12982;H7C096	6;6;5;1;1;1;1;1;1	6;6;5;1;1;1;1;1;1	6;6;5;1;1;1;1;1;1	BCL2/adenovirus E1B 19 kDa protein-interacting protein 2	BNIP2	>sp|Q12982-2|BNIP2_HUMAN Isoform 2 of BCL2/adenovirus E1B 19 kDa protein-interacting protein 2 OS=Homo sapiens GN=BNIP2;>sp|Q12982|BNIP2_HUMAN BCL2/adenovirus E1B 19 kDa protein-interacting protein 2 OS=Homo sapiens GN=BNIP2 PE=1 SV=1;>tr|H7C096|H7C096_HUM	9	6	6	6	3	6	3	6	3	6	20.5	20.5	20.5	43.134	376	376;314;204;377;377;371;371;349;349	4	13	3.5263e-25	1.4687	1.5673	56.399	11	6.3298	5.7752	107.79	11	5.1228	4.421	87.295	11	1.086	1.2774	20.366	4	1.1852	1.3331	24.835	4	1.0371	1.0335	9.4243
Q12983;B4DHJ7	Q12983;B4DHJ7	1;1	1;1	1;1	BCL2/adenovirus E1B 19 kDa protein-interacting protein 3	BNIP3	>sp|Q12983|BNIP3_HUMAN BCL2/adenovirus E1B 19 kDa protein-interacting protein 3 OS=Homo sapiens GN=BNIP3 PE=1 SV=2;>tr|B4DHJ7|B4DHJ7_HUMAN BCL2/adenovirus E1B 19 kDa protein-interacting protein 3 OS=Homo sapiens GN=BNIP3 PE=2 SV=1	2	1	1	1	1	0	1	0	1	0	5.7	5.7	5.7	21.541	194	194;180	3		2.951e-05	0.75123	0.84198	132	3	0.4902	0.54196	21.072	3	0.65253	0.67831	164.17	3	0.75123	0.84198	132	3	0.4902	0.54196	21.072	3	0.65253	0.67831	164.17
H7BXD2;O60238;H0YBC7;B0AZS9	H7BXD2;O60238;H0YBC7;B0AZS9	2;2;2;2	2;2;2;2	2;2;2;2	BCL2/adenovirus E1B 19 kDa protein-interacting protein 3-like	BNIP3L	>tr|H7BXD2|H7BXD2_HUMAN BCL2/adenovirus E1B 19 kDa protein-interacting protein 3-like OS=Homo sapiens GN=BNIP3L PE=4 SV=1;>sp|O60238|BNI3L_HUMAN BCL2/adenovirus E1B 19 kDa protein-interacting protein 3-like OS=Homo sapiens GN=BNIP3L PE=1 SV=1;>tr|H0YBC7|H0	4	2	2	2	2	0	2	0	2	0	13.1	13.1	13.1	25.286	229	229;219;185;179	4		1.4688e-10	0.52496	0.586	12.348	3	0.50082	0.57316	34.182	3	0.99129	0.99459	17.237	3	0.52496	0.586	12.348	3	0.50082	0.57316	34.182	3	0.99129	0.99459	17.237
Q96IK1;H7C5I4;Q96IK1-2;Q8IYS8;B4DX39;C9JNZ5	Q96IK1;H7C5I4	5;3;2;1;1;1	3;2;1;1;1;1	3;2;1;1;1;1	Biorientation of chromosomes in cell division protein 1	BOD1	>sp|Q96IK1|BOD1_HUMAN Biorientation of chromosomes in cell division protein 1 OS=Homo sapiens GN=BOD1 PE=1 SV=2;>tr|H7C5I4|H7C5I4_HUMAN Biorientation of chromosomes in cell division protein 1 (Fragment) OS=Homo sapiens GN=BOD1 PE=4 SV=1	6	5	3	3	5	0	3	0	3	0	35.7	22.2	22.2	19.196	185	185;118;129;172;144;85	3		2.3124e-18	0.90544	1.0393	4.5216	2	0.76448	0.87726	3.5725	2	0.82967	0.86535	0.15511	2	0.90544	1.0393	4.5216	2	0.76448	0.87726	3.5725	2	0.82967	0.86535	0.15511
Q8NFC6;H0Y9Y2;F8WDD0;C9J8U9	Q8NFC6	58;2;1;1	58;2;1;1	56;2;1;0	Biorientation of chromosomes in cell division protein 1-like 1	BOD1L1	>sp|Q8NFC6|BD1L1_HUMAN Biorientation of chromosomes in cell division protein 1-like 1 OS=Homo sapiens GN=BOD1L1 PE=1 SV=2	4	58	58	56	58	2	58	2	56	2	29.5	29.5	28.6	330.46	3051	3051;207;93;42	76	2	6.6729e-252	0.91082	1.0576	34.59	59	0.94109	1.119	39.188	59	1.0161	1.0408	31.811	59	0.91082	1.0576	34.59	59	0.94109	1.119	39.188	59	1.0161	1.0408	31.811
Q9Y3E2	Q9Y3E2	2	2	2	BolA-like protein 1	BOLA1	>sp|Q9Y3E2|BOLA1_HUMAN BolA-like protein 1 OS=Homo sapiens GN=BOLA1 PE=1 SV=1	1	2	2	2	2	1	2	1	2	1	17.5	17.5	17.5	14.289	137	137	2	1	1.8607e-06	1.328	1.5396	146.29	3	1.1561	1.3554	105.78	3	0.90921	0.90527	41.642	3	1.3081	1.5173	2.0605	2	1.1413	1.318	3.9538	2	0.93916	0.91375	1.3187
H3BVE0;H3BTW0;H3BV85;H3BPT9	H3BVE0;H3BTW0;H3BV85	4;2;2;1	2;2;2;1	1;1;1;1		BOLA2B	>tr|H3BVE0|H3BVE0_HUMAN Uncharacterized protein (Fragment) OS=Homo sapiens PE=3 SV=1;>tr|H3BTW0|H3BTW0_HUMAN Uncharacterized protein (Fragment) OS=Homo sapiens PE=3 SV=1;>tr|H3BV85|H3BV85_HUMAN BolA-like protein 2 (Fragment) OS=Homo sapiens GN=BOLA2B PE=3	4	4	2	1	3	2	1	1	1	0	17.3	10.4	4	27.554	249	249;89;88;81	1	1	4.4698e-08	NaN	NaN	NaN	1	NaN	NaN	NaN	1	NaN	NaN	NaN	1	NaN	NaN	NaN	0	NaN	NaN	NaN	0	NaN	NaN	NaN
Q14137;Q96Q25;E9PIF8;E9PRN9	Q14137;Q96Q25;E9PIF8	26;24;13;5	26;24;13;5	26;24;13;5	Ribosome biogenesis protein BOP1	BOP1;KM-PA-2	>sp|Q14137|BOP1_HUMAN Ribosome biogenesis protein BOP1 OS=Homo sapiens GN=BOP1 PE=1 SV=2;>tr|Q96Q25|Q96Q25_HUMAN KM-PA-2 protein OS=Homo sapiens GN=KM-PA-2 PE=2 SV=1;>tr|E9PIF8|E9PIF8_HUMAN Ribosome biogenesis protein BOP1 (Fragment) OS=Homo sapiens GN=BOP	4	26	26	26	25	16	25	16	25	16	48	48	48	83.629	746	746;634;312;92	36	30	0	0.95184	1.0177	54.004	58	0.95751	0.99338	76.932	58	1.0299	1.055	53.562	58	0.97191	1.0902	17.196	33	0.89688	1.0006	19.795	33	0.97915	0.99901	14.254
P07738;C9JH23	P07738	5;1	5;1	5;1	Bisphosphoglycerate mutase	BPGM	>sp|P07738|PMGE_HUMAN Bisphosphoglycerate mutase OS=Homo sapiens GN=BPGM PE=1 SV=2	2	5	5	5	5	0	5	0	5	0	27	27	27	30.005	259	259;78	6		1.4259e-34	0.9571	1.0778	29.143	6	0.91715	1.0119	11.902	6	0.92423	0.88246	28.295	6	0.9571	1.0778	29.143	6	0.91715	1.0119	11.902	6	0.92423	0.88246	28.295
Q86WA6;Q86WA6-2;B4DML3;Q49AI2;H7C0M3	Q86WA6;Q86WA6-2	8;8;3;3;1	8;8;3;3;1	8;8;3;3;1	Valacyclovir hydrolase	BPHL	>sp|Q86WA6|BPHL_HUMAN Valacyclovir hydrolase OS=Homo sapiens GN=BPHL PE=1 SV=1;>sp|Q86WA6-2|BPHL_HUMAN Isoform 2 of Valacyclovir hydrolase OS=Homo sapiens GN=BPHL	5	8	8	8	8	0	8	0	8	0	26.8	26.8	26.8	32.542	291	291;274;211;194;29	16		2.7082e-34	0.65972	0.74043	17.948	10	0.69008	0.74908	11.243	10	1.0251	0.95336	18.411	10	0.65972	0.74043	17.948	10	0.69008	0.74908	11.243	10	1.0251	0.95336	18.411
O95861;B4DUS9;O95861-2;C9JI50;A6NF51;B4DPS5;F8W1J0;F8VZG4;F8VVW8;F8VRY7	O95861;B4DUS9;O95861-2;C9JI50;A6NF51;B4DPS5	13;12;11;11;10;10;4;4;4;2	13;12;11;11;10;10;4;4;4;2	13;12;11;11;10;10;4;4;4;2	3(2),5-bisphosphate nucleotidase 1	BPNT1	>sp|O95861|BPNT1_HUMAN 3(2),5-bisphosphate nucleotidase 1 OS=Homo sapiens GN=BPNT1 PE=1 SV=1;>tr|B4DUS9|B4DUS9_HUMAN 3(2),5-bisphosphate nucleotidase 1 OS=Homo sapiens GN=BPNT1 PE=2 SV=1;>sp|O95861-2|BPNT1_HUMAN Isoform 2 of 3(2),5-bisphosphate nu	10	13	13	13	12	6	12	6	12	6	49.4	49.4	49.4	33.392	308	308;272;325;324;291;253;170;136;128;116	19	6	1.2209e-136	0.82282	0.92715	23.758	20	0.87177	0.95147	15.274	20	1.0391	1.0097	20.143	20	0.80627	0.90376	27.149	14	0.85964	0.95147	18.028	14	1.0627	1.0148	22.024
F5GXF5	F5GXF5	29	2	2		BPTF	>tr|F5GXF5|F5GXF5_HUMAN Nucleosome-remodeling factor subunit BPTF OS=Homo sapiens GN=BPTF PE=4 SV=1	1	29	2	2	10	29	0	2	0	2	45	2	2	92.609	811	811		2	0	3.4157	3.969	21.991	2	1.1346	0.63563	100.89	2	0.33217	0.34331	7.2779	2	NaN	NaN	NaN	0	NaN	NaN	NaN	0	NaN	NaN	NaN
Q12830;Q12830-4;Q12830-2;F5H176;E7ETD6	Q12830;Q12830-4;Q12830-2	76;75;72;28;1	76;75;72;28;1	45;44;43;2;1	Nucleosome-remodeling factor subunit BPTF	BPTF	>sp|Q12830|BPTF_HUMAN Nucleosome-remodeling factor subunit BPTF OS=Homo sapiens GN=BPTF PE=1 SV=3;>sp|Q12830-4|BPTF_HUMAN Isoform 4 of Nucleosome-remodeling factor subunit BPTF OS=Homo sapiens GN=BPTF;>sp|Q12830-2|BPTF_HUMAN Isoform 2 of Nucleosome-remodel	5	76	76	45	37	73	37	73	26	42	31.3	31.3	17.7	338.26	3046	3046;2903;2920;822;407	43	164	0	5.5844	4.8185	124.77	159	2.4083	1.2983	127.83	159	0.39999	0.5435	55.951	159	1.0285	1.2012	14.121	36	1.0298	1.2496	20.472	36	0.97638	0.99181	24.945
E9PE19	E9PE19	6	2	2		BPTF	>tr|E9PE19|E9PE19_HUMAN Nucleosome-remodeling factor subunit BPTF OS=Homo sapiens GN=BPTF PE=4 SV=1	1	6	2	2	1	6	0	2	0	2	37.5	11.2	11.2	29.233	251	251		3	1.2446e-22	NaN	NaN	NaN	0	NaN	NaN	NaN	0	NaN	NaN	NaN	0	NaN	NaN	NaN	0	NaN	NaN	NaN	0	NaN	NaN	NaN
Q7Z569;B4DRM1;F8VZK5	Q7Z569;B4DRM1;F8VZK5	9;9;7	9;9;7	9;9;7	BRCA1-associated protein	BRAP	>sp|Q7Z569|BRAP_HUMAN BRCA1-associated protein OS=Homo sapiens GN=BRAP PE=1 SV=2;>tr|B4DRM1|B4DRM1_HUMAN BRCA1-associated protein OS=Homo sapiens GN=BRAP PE=2 SV=1;>tr|F8VZK5|F8VZK5_HUMAN BRCA1-associated protein (Fragment) OS=Homo sapiens GN=BRAP PE=4 SV=	3	9	9	9	9	0	9	0	9	0	18.9	18.9	18.9	67.304	592	592;413;328	13		6.2814e-21	0.87486	0.95325	29.789	7	0.99335	1.0408	8.157	7	1.1356	1.0551	30.349	7	0.87486	0.95325	29.789	7	0.99335	1.0408	8.157	7	1.1356	1.0551	30.349
Q6PJG6;Q6PJG6-2;Q6PJG6-3;F8WDN5	Q6PJG6	35;11;10;8	35;11;10;8	35;11;10;8	BRCA1-associated ATM activator 1	BRAT1	>sp|Q6PJG6|BRAT1_HUMAN BRCA1-associated ATM activator 1 OS=Homo sapiens GN=BRAT1 PE=1 SV=2	4	35	35	35	26	33	26	33	26	33	66.6	66.6	66.6	88.118	821	821;286;291;143	36	90	0	1.0063	1.0025	143.8	82	2.3741	0.71615	94.424	81	3.0342	3.1957	137.55	81	0.9832	1.08	24.946	32	0.58888	0.65921	36.24	31	0.60261	0.62275	31.291
E9PFC7;P38398;P38398-2;P38398-4;E7EMP0;E9PFZ0;F8W8H7;E7EP70;E7EWN5;E9PH68;Q3B891;P38398-3;E7ETR2;P38398-6;E7EUM2;P38398-5;G3XAC3;H0Y8D8;B7ZA85;C9IZW4;E7EQW4;H0Y8B8;E7ENB7;E7EN90;E9PC22;H0Y850	E9PFC7;P38398;P38398-2;P38398-4;E7EMP0;E9PFZ0;F8W8H7;E7EP70	31;31;31;30;29;28;28;25;13;13;12;9;9;9;9;8;7;7;6;6;5;4;4;3;3;2	31;31;31;30;29;28;28;25;13;13;12;9;9;9;9;8;7;7;6;6;5;4;4;3;3;2	31;31;31;30;29;28;28;25;13;13;12;9;9;9;9;8;7;7;6;6;5;4;4;3;3;2	Breast cancer type 1 susceptibility protein	BRCA1	>tr|E9PFC7|E9PFC7_HUMAN Breast cancer type 1 susceptibility protein OS=Homo sapiens GN=BRCA1 PE=4 SV=1;>sp|P38398|BRCA1_HUMAN Breast cancer type 1 susceptibility protein OS=Homo sapiens GN=BRCA1 PE=1 SV=2;>sp|P38398-2|BRCA1_HUMAN Isoform 2 of Breast cancer	26	31	31	31	3	31	3	31	3	31	20.1	20.1	20.1	210.33	1885	1885;1863;1863;1846;1624;1816;1598;1567;649;622;473;760;759;699;623;721;680;319;572;177;222;498;98;63;59;242	3	56	4.0426e-141	2.2954	2.2372	146.5	44	4.3427	2.2663	146.98	44	1.839	1.8037	40.713	44	0.89581	0.99406	31.121	2	1.1536	1.3059	38.963	2	1.462	1.4737	55.562
P51587;E9PIQ1;H0YD86;H0YE37	P51587	63;10;2;1	63;10;2;1	63;10;2;1	Breast cancer type 2 susceptibility protein	BRCA2	>sp|P51587|BRCA2_HUMAN Breast cancer type 2 susceptibility protein OS=Homo sapiens GN=BRCA2 PE=1 SV=2	4	63	63	63	1	62	1	62	1	62	25.5	25.5	25.5	384.22	3418	3418;602;64;186	2	95	1.7178e-201	1.1046	1.4231	130.44	67	5.6699	4.1466	160.3	67	3.6734	3.7117	67.937	67	0.13739	0.16133	18.907	2	0.10893	0.15005	43.039	2	0.79289	0.75632	38.461
P46736;P46736-3;P46736-2;H9KVA9;P46736-4;P46736-5;C9J8X9	P46736;P46736-3;P46736-2;H9KVA9;P46736-4;P46736-5	13;13;13;11;10;7;5	13;13;13;11;10;7;5	13;13;13;11;10;7;5	Lys-63-specific deubiquitinase BRCC36	BRCC3	>sp|P46736|BRCC3_HUMAN Lys-63-specific deubiquitinase BRCC36 OS=Homo sapiens GN=BRCC3 PE=1 SV=2;>sp|P46736-3|BRCC3_HUMAN Isoform 3 of Lys-63-specific deubiquitinase BRCC36 OS=Homo sapiens GN=BRCC3;>sp|P46736-2|BRCC3_HUMAN Isoform 1 of Lys-63-specific deubi	7	13	13	13	13	8	13	8	13	8	43.7	43.7	43.7	36.072	316	316;292;291;317;202;247;248	17	12	2.3123e-105	0.77286	0.87646	46.911	23	0.74746	0.81962	81.874	23	0.99174	0.94685	42.596	23	0.75017	0.84561	16.814	14	0.73414	0.80472	12.103	14	0.95837	0.94139	8.7599
O95696-2;O95696;F5H6M9;C9IYC8	O95696-2;O95696;F5H6M9;C9IYC8	10;10;5;5	8;8;4;4	8;8;4;4	Bromodomain-containing protein 1	BRD1	>sp|O95696-2|BRD1_HUMAN Isoform 2 of Bromodomain-containing protein 1 OS=Homo sapiens GN=BRD1;>sp|O95696|BRD1_HUMAN Bromodomain-containing protein 1 OS=Homo sapiens GN=BRD1 PE=1 SV=1;>tr|F5H6M9|F5H6M9_HUMAN Bromodomain-containing protein 1 OS=Homo sapiens	4	10	8	8	5	8	4	7	4	7	8.6	7.7	7.7	133.24	1189	1189;1058;746;649	6	11	4.3646e-19	1.1747	0.79878	66.307	8	0.96625	1.052	117.25	8	0.92638	1.0951	37.096	8	1.1365	1.2857	13.938	4	0.92146	1.0828	4.6951	4	0.82864	0.87156	13.37
B0S7P1;P25440-2;H0Y5T9;H0Y6K2;P25440;F8VXF8;Q658Y7;B0V073;H0Y602;B0V072;H0Y665;H0YAU3;E9PIQ3;H0Y799;H0Y801;E9PKQ9	B0S7P1;P25440-2;H0Y5T9;H0Y6K2;P25440;F8VXF8;Q658Y7;B0V073;H0Y602;B0V072	13;13;13;13;13;10;10;9;8;8;6;6;4;4;4;2	10;10;10;10;10;7;7;8;7;7;4;4;4;4;4;2	10;10;10;10;10;7;7;8;7;7;4;4;4;4;4;2	Bromodomain-containing protein 2	BRD2;DKFZp313H139	>tr|B0S7P1|B0S7P1_HUMAN Bromodomain containing 2 OS=Homo sapiens GN=BRD2 PE=4 SV=1;>sp|P25440-2|BRD2_HUMAN Isoform 2 of Bromodomain-containing protein 2 OS=Homo sapiens GN=BRD2;>tr|H0Y5T9|H0Y5T9_HUMAN Bromodomain-containing protein 2 (Fragment) OS=Homo sap	16	13	10	10	7	8	6	6	6	6	20.2	17.7	17.7	92.065	836	836;836;807;807;801;681;681;648;619;613;363;328;401;296;296;147	13	8	5.6149e-36	1.1164	1.2497	56.186	14	1.2198	1.2099	80.431	14	1.0565	1.0033	47.683	14	1.008	1.1472	27.457	10	1.1353	1.2099	38.045	10	1.0164	0.96695	28.686
Q15059;Q15059-2;B4DS09;A9J571	Q15059;Q15059-2;B4DS09	19;16;10;3	15;12;6;3	15;12;6;3	Bromodomain-containing protein 3	BRD3	>sp|Q15059|BRD3_HUMAN Bromodomain-containing protein 3 OS=Homo sapiens GN=BRD3 PE=1 SV=1;>sp|Q15059-2|BRD3_HUMAN Isoform 2 of Bromodomain-containing protein 3 OS=Homo sapiens GN=BRD3;>tr|B4DS09|B4DS09_HUMAN Bromodomain-containing protein 3 OS=Homo sapiens	4	19	15	15	14	13	11	10	11	10	34.8	29.5	29.5	79.541	726	726;556;405;74	13	12	7.0138e-73	1.6703	1.8245	84.609	21	1.2503	1.3231	95.485	21	0.71434	0.67719	53.594	21	1.3859	1.5681	38.148	12	1.2609	1.4128	23.954	12	0.91752	0.87054	25.753
O60885;Q4G0X8;O60885-2	O60885;Q4G0X8;O60885-2	29;18;18	29;18;18	23;12;12	Bromodomain-containing protein 4	BRD4	>sp|O60885|BRD4_HUMAN Bromodomain-containing protein 4 OS=Homo sapiens GN=BRD4 PE=1 SV=2;>tr|Q4G0X8|Q4G0X8_HUMAN BRD4 protein OS=Homo sapiens GN=BRD4 PE=2 SV=1;>sp|O60885-2|BRD4_HUMAN Isoform 2 of Bromodomain-containing protein 4 OS=Homo sapiens GN=BRD4	3	29	29	23	10	27	10	27	7	22	26.7	26.7	22.9	152.22	1362	1362;794;722	15	122	4.789e-145	5.1176	2.8654	140.98	104	4.7143	2.9102	134.14	104	0.84606	0.81101	46.091	104	0.9597	1.0622	49.335	13	0.69493	0.75588	61.172	13	0.79585	0.84084	62.628
Q9NPI1;I3L4V5	Q9NPI1	26;4	1;0	1;0	Bromodomain-containing protein 7	BRD7	>sp|Q9NPI1|BRD7_HUMAN Bromodomain-containing protein 7 OS=Homo sapiens GN=BRD7 PE=1 SV=1	2	26	1	1	4	26	0	1	0	1	59.8	1.8	1.8	74.138	651	651;109		1	0	NaN	NaN	NaN	1	NaN	NaN	NaN	1	NaN	NaN	NaN	1	NaN	NaN	NaN	0	NaN	NaN	NaN	0	NaN	NaN	NaN
Q9H0E9-2;B5MCW3;H7C127;Q9H0E9-4;H7C179;H7C128;F8W820;H0Y2L9;Q9H0E9-3;H0YAH7;H0YA84;H7C2P4;F8WBH2;C9JV05;F8WCS7;D6RID0;F8WDX5	Q9H0E9-2;B5MCW3;H7C127;Q9H0E9-4;H7C179;H7C128;F8W820;H0Y2L9;Q9H0E9-3	43;40;39;39;39;39;36;28;28;14;8;5;5;4;2;2;2	43;40;39;39;39;39;36;28;28;14;8;5;5;4;2;2;2	6;3;3;3;3;3;3;3;3;0;0;0;0;0;0;0;0		BRD8	>sp|Q9H0E9-2|BRD8_HUMAN Isoform 2 of Bromodomain-containing protein 8 OS=Homo sapiens GN=BRD8;>tr|B5MCW3|B5MCW3_HUMAN Bromodomain-containing protein 8 OS=Homo sapiens GN=BRD8 PE=4 SV=1;>tr|H7C127|H7C127_HUMAN Bromodomain-containing protein 8 (Fragment) OS=	17	43	43	6	14	43	14	43	1	6	52.6	52.6	5.4	102.84	951	951;878;892;866;861;857;837;757;757;292;195;187;79;122;67;48;39	16	216	0	15.289	5.6651	128.98	176	2.849	0.74414	153.78	175	0.18567	0.1978	72.285	175	0.88427	1.0033	19.688	14	1.1685	1.3244	33.68	14	1.1417	1.0965	27.879
Q9H0E9;H7C026	Q9H0E9	38;1	1;1	1;1	Bromodomain-containing protein 8	BRD8	>sp|Q9H0E9|BRD8_HUMAN Bromodomain-containing protein 8 OS=Homo sapiens GN=BRD8 PE=1 SV=2	2	38	1	1	14	37	1	0	1	0	37	0.6	0.6	135.33	1235	1235;336	1		0	NaN	NaN	NaN	1	NaN	NaN	NaN	1	NaN	NaN	NaN	1	NaN	NaN	NaN	1	NaN	NaN	NaN	1	NaN	NaN	NaN
Q9H8M2;Q9H8M2-1;Q9H8M2-3;Q9H8M2-6;Q9H8M2-2;H7BXS1;Q9H8M2-4;C9JBY0;B4DXI2;H0YBF1;H0YAW8;H0YBR9	Q9H8M2;Q9H8M2-1;Q9H8M2-3;Q9H8M2-6	15;11;11;10;7;4;3;3;3;3;3;3	15;11;11;10;7;4;3;3;3;3;3;3	15;11;11;10;7;4;3;3;3;3;3;3	Bromodomain-containing protein 9	BRD9	>sp|Q9H8M2|BRD9_HUMAN Bromodomain-containing protein 9 OS=Homo sapiens GN=BRD9 PE=1 SV=2;>sp|Q9H8M2-1|BRD9_HUMAN Isoform 5 of Bromodomain-containing protein 9 OS=Homo sapiens GN=BRD9;>sp|Q9H8M2-3|BRD9_HUMAN Isoform 3 of Bromodomain-containing protein 9 OS=	12	15	15	15	0	15	0	15	0	15	33	33	33	66.999	597	597;501;481;544;206;186;233;225;214;174;123;92		32	4.4837e-187	5.4787	3.4489	178.9	25	6.3945	4.0091	171.14	25	1.0113	0.92211	78.44	25	NaN	NaN	NaN	0	NaN	NaN	NaN	0	NaN	NaN	NaN
Q9NXR7;Q9NXR7-1;Q9NXR7-3;Q9NXR7-4;F8W733;C9J2G0;H7BYD8	Q9NXR7;Q9NXR7-1;Q9NXR7-3;Q9NXR7-4;F8W733;C9J2G0	9;8;8;8;7;6;4	9;8;8;8;7;6;4	9;8;8;8;7;6;4	BRCA1-A complex subunit BRE	BRE	>sp|Q9NXR7|BRE_HUMAN BRCA1-A complex subunit BRE OS=Homo sapiens GN=BRE PE=1 SV=2;>sp|Q9NXR7-1|BRE_HUMAN Isoform 1 of BRCA1-A complex subunit BRE OS=Homo sapiens GN=BRE;>sp|Q9NXR7-3|BRE_HUMAN Isoform 3 of BRCA1-A complex subunit BRE OS=Homo sapiens GN=BRE;	7	9	9	9	9	3	9	3	9	3	28.7	28.7	28.7	43.551	383	383;415;379;376;284;153;285	11	4	4.5653e-57	0.68327	0.80469	21.805	9	0.70275	0.83146	44.226	9	1.1408	1.1805	35.627	9	0.68208	0.79904	23.278	8	0.69525	0.81378	32.824	8	1.11	1.1505	17.223
[truncated: 6,909 more rows]
[truncated: 41 more columns]

## Sheet: Crude
Protein IDs	Majority protein IDs	Peptide counts (all)	Peptide counts (razor+unique)	Peptide counts (unique)	PROTEIN NAMES	GENE NAMES	Fasta headers	Proteins	Peptides	Razor + unique peptides	Unique peptides	Peptides CRU	Peptides PUR	Razor + unique peptides CRU	Razor + unique peptides PUR	Unique peptides CRU	Unique peptides PUR	Sequence coverage [%]	Unique + razor sequence cover [%]	Unique sequence coverage [%]	Mol. weight [kDa]	Sequence length	Sequence lengths	Experiment CRU	Experiment PUR	PEP	Ratio M/L	Ratio M/L normalized	Ratio M/L variability [%]	Ratio M/L count	Ratio H/L	Ratio H/L normalized	Ratio H/L variability [%]	Ratio H/L count	Ratio H/M	Ratio H/M normalized	Ratio H/M variability [%]	Ratio H/M count	Ratio M/L CRU	Ratio M/L CRU 0.99	Ratio M/L CRU log2	Ratio M/L normalized CRU	Ratio M/L variability [%] CRU	Ratio M/L count CRU	Ratio H/L CRU	Ratio H/L CRU 0.92	Ratio H/L CRU log2	Ratio H/L normalized CRU	Ratio H/L variability [%] CRU
[truncated: 5,768 more rows]
[truncated: 50 more columns]

[truncated: 2 more sheets: Purified, Substrates]
