# Supplementary material for: Global Reprogramming of Host SUMOylation during Influenza Virus Infection
Source: Cell Rep. 2015 Nov 5;13(7):1467–80. doi: 10.1016/j.celrep.2015.10.001 (PMC4660286; doi:10.1016/j.celrep.2015.10.001)
Supplement: Table S6. Primary shRNA Screening Data and Validations for the Role of Host SUMO Targets during IAV Infection, Related to Figure 6 [file mmc7.xlsx]

## Sheet: shRNA screen and validation
GENE NAME	SYMBOL	Abundance Change with IAV (fold log2)		Increase in SUMOylation with IAV (fold log2)		shRNA	TNRC Number	shRNA sequence	Impact on IAV replication (fold PFU/ml relative to shNEG)		Hit based on 2 shRNAs having 5-fold impact		Independent Confirmation Assays relative to shNeg
		SUMO1 experiment	SUMO2 experiment	SUMO1	SUMO2				24h p.i.	48h p.i.	Anti-viral factor	Required factor	Cell viability (%±SD)	mRNA levels (%±SD)	Fold PFU/mL (rep 1) - 24h p.i.	Fold PFU/mL (rep 2) - 24h p.i.	Fold PFU/mL (rep 3) - 24h p.i.	Fold PFU/mL (rep 1) - 48h p.i.	Fold PFU/mL (rep 2) - 48h p.i.	Fold PFU/mL (rep 3) - 48h p.i.
Uncharacterized protein C18orf25	C18orf25	--	--	3.346	3.378	C18orf25_a	TRCN0000330521	CCGGCAGGACAGTAGTACCAGTGATCTCGAGATCACTGGTACTACTGTCCTGTTTTTG	7.97297	4.5			93.48 ± 8.68	18.96 ± 0.03	9.18919	7.83784	1.83784	2.97087	2.35922	1.92233
						C18orf25_b	TRCN0000130629	CCGGCCTGGCTGATTCAGATACGTTCTCGAGAACGTATCTGAATCAGCCAGGTTTTTTG	2.83784	0.96
						C18orf25_c	TRCN0000130621	CCGGCAGGACAGTAGTACCAGTGATCTCGAGATCACTGGTACTACTGTCCTGTTTTTTG	15.8108	3.8			87.27 ± 10.44	20.31 ± 0.05	15.9459	7.02703	9.45946	12.5243	1.71845	1.01942
Chromodomain-helicase-DNA-binding protein 1	CHD1	-0.438	-0.493	4.738	4.131	CHD1_a	TRCN0000021309	CCGGGCGGTTTATCAAGAGCTATAACTCGAGTTATAGCTCTTGATAAACCGCTTTTT	2.56757	1.03
						CHD1_b	TRCN0000021311	CCGGGCGCAGTAGAAGTAGGAGATACTCGAGTATCTCCTACTTCTACTGCGCTTTTT	8.64865	5.4
						CHD1_c	TRCN0000021312	CCGGGCAGTTGTGATGAAACAGAATCTCGAGATTCTGTTTCATCACAACTGCTTTTT	0.364865	0.0128
Protein IWS1 homolog	IWS1	-0.515	-0.451	4.81	3.945	IWS1_a	TRCN0000164040	CCGGCGCAATGGACTCTTTGGAGAACTCGAGTTCTCCAAAGAGTCCATTGCGTTTTTTG	0.324324	1
						IWS1_b	TRCN0000162073	CCGGCCTCGAATGAGTGATTCTGAACTCGAGTTCAGAATCACTCATTCGAGGTTTTTTG	0.337838	0.34
						IWS1_c	TRCN0000160946	CCGGGAGAACGATGAGCCCTTAAATCTCGAGATTTAAGGGCTCATCGTTCTCTTTTTTG	3.37838	6
RNA polymerase-associated protein LEO1	LEO1	-0.078	-0.239	4.671	3.772	LEO1_a	TRCN0000329746	CCGGGATTTAGGAAACGACTTATATCTCGAGATATAAGTCGTTTCCTAAATCTTTTTG	4.72973	4.6
						LEO1_b	TRCN0000329685	CCGGCCAAGTAATAAGGAACTGTTTCTCGAGAAACAGTTCCTTATTACTTGGTTTTTG	2.83784	0.37
						LEO1_c	TRCN0000329743	CCGGGCTGAGCGTAAAGATTCTGATCTCGAGATCAGAATCTTTACGCTCAGCTTTTTG	2.43243	1.8
Melanoma-associated antigen G1	NDNL2	-0.285	-0.185	3.135	4.673	NDNL2_a	TRCN0000115777	CCGGCGCTTCAATGTGTGTAGCTTTCTCGAGAAAGCTACACACATTGAAGCGTTTTTG	0.878378	0.8
						NDNL2_b	TRCN0000115778	CCGGCGGAGATCCAAAGAAACTCATCTCGAGATGAGTTTCTTTGGATCTCCGTTTTTG	0.121622	0.0089
						NDNL2_c	TRCN0000115779	CCGGCGACATACTGAAGCACGTCATCTCGAGATGACGTGCTTCAGTATGTCGTTTTTG	2.16216	2.8
NK-tumor recognition protein;Putative peptidyl-prolyl cis-trans isomerase	NKTR	--	--	4.671	4.129	NKTR_a	TRCN0000154497	CCGGGCAGAACCTGAACCGAAGATTCTCGAGAATCTTCGGTTCAGGTTCTGCTTTTTTG	2.43243	1.6
						NKTR_b	TRCN0000151128	CCGGGCCAAGGAATAAACATGCAATCTCGAGATTGCATGTTTATTCCTTGGCTTTTTTG	0.851351	1.3
						NKTR_c	TRCN0000271576	CCGGATATGCAGATGTGCGAGTTATCTCGAGATAACTCGCACATCTGCATATTTTTTG	3.37838	3.7
Non-structural maintenance of chromosomes element 1 homolog	NSMCE1	-0.229	-0.313	3.492	4.505	NSMCE1_a	TRCN0000073228	CCGGGCCAAGTACTTCCAGTCGAATCTCGAGATTCGACTGGAAGTACTTGGCTTTTTG	1.05405	0.42
						NSMCE1_b	TRCN0000073229	CCGGCCCATTTATGCGTTGGTGAATCTCGAGATTCACCAACGCATAAATGGGTTTTTG	0.756757	2.1
						NSMCE1_c	TRCN0000073230	CCGGTGGTGAATCTTGCTACAACTTCTCGAGAAGTTGTAGCAAGATTCACCATTTTTG	0.756757	0.46
Phosphatidylinositol 4-phosphate 3-kinase C2 domain-containing subunit alpha	PIK3C2A	0.032	0.07	6.842	3.392	PIK3C2A_a	TRCN0000002228	CCGGCCACTTATGCTTTACCTTCTACTCGAGTAGAAGGTAAAGCATAAGTGGTTTTT	0.918919	0.88
						PIK3C2A_b	TRCN0000002229	CCGGGCTAGTGTGAAGGTCTCCATTCTCGAGAATGGAGACCTTCACACTAGCTTTTT	0.945946	2.8
						PIK3C2A_c	TRCN0000002232	CCGGCGAATCAAGGAAGTCTCTGTTCTCGAGAACAGAGACTTCCTTGATTCGTTTTT	0.137838	0.101
Helicase SRCAP	SRCAP	-0.256	-0.038	4.833	3.43	SRCAP_a	TRCN0000021356	CCGGGCCAGCAAGCAGACTCATATTCTCGAGAATATGAGTCTGCTTGCTGGCTTTTT	0.472973	0.25
						SRCAP_b	TRCN0000021357	CCGGCCCTCAGGTGTTGGAGATAAACTCGAGTTTATCTCCAACACCTGAGGGTTTTT	0.891892	1.05
						SRCAP_c	TRCN0000021358	CCGGGCCTTGATGGAACGGTTCAATCTCGAGATTGAACCGTTCCATCAAGGCTTTTT	2.2973	1.3
Nucleolar transcription factor 1	UBTF	-0.561	-0.393	4.618	4.531	UBTF_a	TRCN0000235709	CCGGCAGGACCGTGCAGCATATAAACTCGAGTTTATATGCTGCACGGTCCTGTTTTTG	5.27027	5.3
						UBTF_b	TRCN0000235713	CCGGGAGATCATGAGAGACTATATCCTCGAGGATATAGTCTCTCATGATCTCTTTTTG	6.62162	6			110.79 ± 6.63	141.38 ± 0.22	1.64865	9.72973	1.43243	2.76699	3.08738	3.26214
						UBTF_c	TRCN0000020623	CCGGCCTAACCAAGATTCTGTCCAACTCGAGTTGGACAGAATCTTGGTTAGGTTTTT	7.97297	5.7			109.88 ± 8.55	146.75 ± 0.2	0.891892	2.67568	2.35135	3.84466	2.53398	0.35534
Zinc finger CCCH domain-containing protein 18	ZC3H18	-0.179	-0.134	5.075	5.087	ZC3H18_a	TRCN0000233040	CCGGGGCGAAGACGAACGGGAATTTCTCGAGAAATTCCCGTTCGTCTTCGCCTTTTTG	0.648649	0.16
						ZC3H18_b	TRCN0000233039	CCGGGGGAATGAATTGTAGGTTTATCTCGAGATAAACCTACAATTCATTCCCTTTTTG	2.2973	1.4
						ZC3H18_c	TRCN0000075171	CCGGGTTGAATAAGGCGGCTGATAACTCGAGTTATCAGCCGCCTTATTCAACTTTTTG	0.337838	1.7
Zinc finger Ran-binding domain-containing protein 2	ZRANB2	-0.345	-0.532	5.167	5.335	ZRANB2_a	TRCN0000013423	CCGGGCCAACTGTAAATGTCTATTTCTCGAGAAATAGACATTTACAGTTGGCTTTTT	0.648649	2.9
						ZRANB2_b	TRCN0000013424	CCGGCCAGAAGATCAGAGTGTAATACTCGAGTATTACACTCTGATCTTCTGGTTTTT	1.08108	2.7
						ZRANB2_c	TRCN0000013427	CCGGCTTCACATTCACGATCTTCATCTCGAGATGAAGATCGTGAATGTGAAGTTTTT	1.04054	1.5
Bloom syndrome protein	BLM	-0.057	-0.238	3.122	3.92	BLM_a	TRCN0000004906	CCGGCGCTTATGTGATGCTCGGAAACTCGAGTTTCCGAGCATCACATAAGCGTTTTT	4.03509	4.21875
						BLM_b	TRCN0000004908	CCGGCGAAGGAAGTTGTATGCACTACTCGAGTAGTGCATACAACTTCCTTCGTTTTT	0.22807	0.046875
						BLM_c	TRCN0000273475	CCGGGACGCTAGACAGATAAGTTTACTCGAGTAAACTTATCTGTCTAGCGTCTTTTTG	1.75439	1.35938
Parafibromin	CDC73	-0.194	0.076	3.412	3.734	CDC73_a	TRCN0000008728	CCGGCCTAGAATGATGTGTTTCTATCTCGAGATAGAAACACATCATTCTAGGTTTTT	4.5614	5			89.61 ± 1.43	54.03 ± 0.06	26.1006	1.28931	11.0063	6.9	7.8	8.4
						CDC73_b	TRCN0000008729	CCGGCCTCTTTAATAACCATGCTTACTCGAGTAAGCATGGTTATTAAAGAGGTTTTT	5.96491	9.6875			90.02 ± 9.84	110.57 ± 0.11	8.49057	6.60377	4.08805	12.3	7.5	3.96
						CDC73_c	TRCN0000008730	CCGGGCTCCCTTAGAAATAGGTCTTCTCGAGAAGACCTATTTCTAAGGGAGCTTTTT	5.4386	1.92188
Craniofacial development protein 1	CFDP1	-0.189	--	3.598	2.787	CFDP1_a	TRCN0000275087	CCGGAGAGCAGCTTAATCCTGTTTACTCGAGTAAACAGGATTAAGCTGCTCTTTTTTG	6.31579	0.103125			108.49 ± 4.15	26.81 ± 0.04	0.786164	1.63522	0.440252	0.096	0.12	0.0099
						CFDP1_b	TRCN0000128867	CCGGGCAGTTTGAAATTGAGCGAGACTCGAGTCTCGCTCAATTTCAAACTGCTTTTTTG	5.08772	0.154688
						CFDP1_c	TRCN0000275088	CCGGCCTTGATGTTACGGGCTAAATCTCGAGATTTAGCCCGTAACATCAAGGTTTTTG	8.42105	1.40625			111.81 ± 2.36	34.99 ± 0.06	1.98113	1.76101	1.3522	2.34	1.65	1.86
Chromodomain-helicase-DNA-binding protein 8	CHD8	-0.306	-0.34	4.1	3.099	CHD8_a	TRCN0000360109	CCGGGCAGATTGGATCCGGAAATATCTCGAGATATTTCCGGATCCAATCTGCTTTTTG	1.08772	0.90625
						CHD8_b	TRCN0000367896	CCGGCCGTGAAGCTTGCCATATTATCTCGAGATAATATGGCAAGCTTCACGGTTTTTG	0.912281	0.104688
						CHD8_c	TRCN0000360108	CCGGTAGACATCCTAGAGGATTATTCTCGAGAATAATCCTCTAGGATGTCTATTTTTG	2.08772	2.09375
CLK4-associating serine/arginine rich protein	CLASRP	-0.04	--	2.363	3.815	CLASRP_a	TRCN0000075089	CCGGCAACAACATGATTGACCGATTCTCGAGAATCGGTCAATCATGTTGTTGTTTTTG	2.45614	1.53125
						CLASRP_b	TRCN0000075091	CCGGGCGGAGAGAGTTTCGGGAGAACTCGAGTTCTCCCGAAACTCTCTCCGCTTTTTG	6.14035	6.71875
						CLASRP_c	TRCN0000075092	CCGGCCGCGAGGAGAAGATCACGTTCTCGAGAACGTGATCTTCTCCTCGCGGTTTTTG	2.63158	3.90625
RNA polymerase-associated protein CTR9 homolog	CTR9	-0.231	-0.216	3.731	3.452	CTR9_a	TRCN0000008741	CCGGGCCATAATTTCATCAAGTGATCTCGAGATCACTTGATGAAATTATGGCTTTTT	3.50877	6.40625
						CTR9_b	TRCN0000008737	CCGGCGTGCAAATGAGACTATTCTTCTCGAGAAGAATAGTCTCATTTGCACGTTTTT	8.59649	5.46875			108.88 ± 4.36	28.58 ± 0.07	7.2327	11.3208	2.01258	1.59	3.66	1.98
						CTR9_c	TRCN0000008739	CCGGCCTCCAGAGATTCTCAATAATCTCGAGATTATTGAGAATCTCTGGAGGTTTTT	4.73684	6.5625			93.77 ± 15.09	195.15 ± 0.19	1.91824	7.86164	8.49057	17.4	13.5	8.7
HIV Tat-specific factor 1	HTATSF1	-0.041	-0.087	3.954	3.512	HTATSF1_a	TRCN0000293277	CCGGATCCAGAGGAAGCTGATTATTCTCGAGAATAATCAGCTTCCTCTGGATTTTTTG	4.03509	3.28125
						HTATSF1_b	TRCN0000293331	CCGGCGCATCTAGTTCTACCGCAAACTCGAGTTTGCGGTAGAACTAGATGCGTTTTTG	21.5789	8.59375
						HTATSF1_c	TRCN0000006588	CCGGCGCATCTAGTTCTACCGCAAACTCGAGTTTGCGGTAGAACTAGATGCGTTTTT	4.5614	3.125
E3 SUMO-protein ligase NSE2	NSMCE2	-0.329	-0.208	2.842	3.451	NSMCE2_a	TRCN0000167431	CCGGGATCGGCAACTAAACCATTATCTCGAGATAATGGTTTAGTTGCCGATCTTTTTTG	12.4561	2.34375			78.34 ± 4.48	18.67 ± 0.03	11.9497	100.629	3.11321	2.07	3.48	1.44
						NSMCE2_b	TRCN0000168516	CCGGGTGAAAGAAGAACGTCCAGAACTCGAGTTCTGGACGTTCTTCTTTCACTTTTTTG	2.10526	0.75
						NSMCE2_c	TRCN0000168128	CCGGGAAGGGCAATTGAGAACCATACTCGAGTATGGTTCTCAATTGCCCTTCTTTTTTG	7.7193	4.6875			77.51 ± 4.25	125.95 ± 0.18	20.1258	11.0063	5.97484	9.9	3.63	3.48
Non-structural maintenance of chromosomes element 4 homolog A	NSMCE4A	--	-0.278	2.546	3.548	NSMCE4A_a	TRCN0000143759	CCGGCGTGATGAAGATAGTCCTGATCTCGAGATCAGGACTATCTTCATCACGTTTTTTG	1.24561	1.0625
						NSMCE4A_b	TRCN0000122231	CCGGGCTAACACTCTGTTTAATGAACTCGAGTTCATTAAACAGAGTGTTAGCTTTTTTG	1.70175	1.26562
						NSMCE4A_c	TRCN0000143193	CCGGGAGATTTCAGAGCCTGTGATTCTCGAGAATCACAGGCTCTGAAATCTCTTTTTTG	0.298246	0.176563
RNA polymerase II-associated factor 1 homolog	PAF1	-0.048	-0.145	3.449	3.167	PAF1_a	TRCN0000005453	CCGGGCTGGTTCAGACACCATTATTCTCGAGAATAATGGTGTCTGAACCAGCTTTTT	1.12281	2.34375
						PAF1_b	TRCN0000005454	CCGGCGTGAAGAACAAAGCTAGCAACTCGAGTTGCTAGCTTTGTTCTTCACGTTTTT	28.0702	3.59375			80.54 ± 2.97	3.75 ± 0.01	103.774	21.0692	1.38365	6.9	9.6	2.64
						PAF1_c	TRCN0000005455	CCGGGCCGAGTCAAGTACTGCAATACTCGAGTATTGCAGTACTTGACTCGGCTTTTT	10.1754	11.0938			94.11 ± 6.06	19.47 ± 0.02	4.71698	7.54717	8.1761	6.3	14.7	9
Structural maintenance of chromosomes protein 5	SMC5	-0.416	-0.583	3.485	3.723	SMC5_a	TRCN0000148162	CCGGGCGAAACTTGTTACCGAATTACTCGAGTAATTCGGTAACAAGTTTCGCTTTTTTG	3.15789	1.15625
						SMC5_b	TRCN0000147948	CCGGGCATTATGTGAAGGCGAAATACTCGAGTATTTCGCCTTCACATAATGCTTTTTTG	2.80702	6.875
						SMC5_c	TRCN0000147918	CCGGGAGGTGAAAGAAGTGTTTCTACTCGAGTAGAAACACTTCTTTCACCTCTTTTTTG	10.5263	6.25
Structural maintenance of chromosomes protein 6	SMC6	-0.383	-0.718	3.69	3.879	SMC6_a	TRCN0000183627	CCGGGCATCAATTCTGGACAAAGAACTCGAGTTCTTTGTCCAGAATTGATGCTTTTTTG	1.17544	0.71875
						SMC6_b	TRCN0000183231	CCGGGCCATCAGAGATAATATCAAACTCGAGTTTGATATTATCTCTGATGGCTTTTTTG	13.1579	6.5625
						SMC6_c	TRCN0000182889	CCGGCCTGGATGAATTTGATGTCTACTCGAGTAGACATCAAATTCATCCAGGTTTTTTG	5.61404	1.79688
FACT complex subunit SSRP1	SSRP1	0.027	0.086	3.21	3.552	SSRP1_a	TRCN0000019269	CCGGCGAGTCTTCTAAGAGGGACAACTCGAGTTGTCCCTCTTAGAAGACTCGTTTTT	4.91228	2.34375
						SSRP1_b	TRCN0000019270	CCGGGCGATGACTCAGGAGAAGAAACTCGAGTTTCTTCTCCTGAGTCATCGCTTTTT	5.08772	1.59375
						SSRP1_c	TRCN0000019271	CCGGGCATGGCAAGACCTTTGACTACTCGAGTAGTCAAAGGTCTTGCCATGCTTTTT	3.50877	5.3125
AF4/FMR2 family member 4	AFF4	-0.308	0.197	2.338	2.962	AFF4_a	TRCN0000015826	CCGGCCATACAAAGTTACTAGCAAACTCGAGTTTGCTAGTAACTTTGTATGGTTTTT	0.188889	0.14			93.01 ± 0.79	22.12 ± 0.04	0.0841121	0.757009	0.616822	0.142197	0.123121	0.218497
						AFF4_b	TRCN0000015824	CCGGGCAGACCATTATTTACAAGAACTCGAGTTCTTGTAAATAATGGTCTGCTTTTT	0.0555556	0.0771429			107.49 ± 3.21	40.61 ± 0.07	0.21028	0.064486	0.176636	0.169942	0.0763006	0.138728
						AFF4_c	TRCN0000015825	CCGGGCACCAGTCTAAATCTATGTTCTCGAGAACATAGATTTAGACTGGTGCTTTTT	1.77778	3.05714
B-cell CLL/lymphoma 9-like protein	BCL9L	-0.121	0.161	2.59	2.92	BCL9L_a	TRCN0000033510	CCGGGCCTAGCAACTCAAGTCTGAACTCGAGTTCAGACTTGAGTTGCTAGGCTTTTTG	6.03704	1.68571
						BCL9L_b	TRCN0000033511	CCGGGCATCTCATGAACCTGCAGAACTCGAGTTCTGCAGGTTCATGAGATGCTTTTTG	3.2963	0.885714
						BCL9L_c	TRCN0000033509	CCGGGCCACCCACAATTGTAATGTACTCGAGTACATTACAATTGTGGGTGGCTTTTTG	1.92593	0.377143
Bromodomain-containing protein 2	BRD2	--	-0.671	3.2	2.873	BRD2_a	TRCN0000006309	CCGGGCCCTCTTTACGTGATTCAAACTCGAGTTTGAATCACGTAAAGAGGGCTTTTT	1.55556	3.65714
						BRD2_b	TRCN0000006310	CCGGCCCTGCCTACAGGTTATGATTCTCGAGAATCATAACCTGTAGGCAGGGTTTTT	2.88889	3.11429
						BRD2_c	TRCN0000006311	CCGGCCTATGGACATGGGTACTATTCTCGAGAATAGTACCCATGTCCATAGGTTTTT	0.888889	0.177143
Cyclin-dependent kinase 11B	CDK11B	-0.261	0.038	2.194	3.018	CDK11B_a	TRCN0000314694	CCGGCGATCAGATCAACAAGGTGTTCTCGAGAACACCTTGTTGATCTGATCGTTTTTG	0.740741	2.65714
						CDK11B_b	TRCN0000314695	CCGGGAGAGGACTACAGCGACAAAGCTCGAGCTTTGTCGCTGTAGTCCTCTCTTTTTG	2.11111	18.8571
						CDK11B_c	TRCN0000314614	CCGGCGGAAACGACATCGAGAAGAACTCGAGTTCTTCTCGATGTCGTTTCCGTTTTTG	0.196296	0.125714
Chromodomain-helicase-DNA-binding protein 2	CHD2	-0.091	-0.194	2.55	2.965	CHD2_a	TRCN0000021335	CCGGGCCTCTAAGAAGGAACGGATACTCGAGTATCCGTTCCTTCTTAGAGGCTTTTT	0.225926	0.0408571			105.25 ± 4.12	121.75 ± 0.13	0.841121	0.159813	0.106542	0.485549	0.00710983	0.260116
						CHD2_b	TRCN0000236467	CCGGTATCCGGAGTTCAGGTTAATGCTCGAGCATTAACCTGAACTCCGGATATTTTTG	2.74074	2.14286
						CHD2_c	TRCN0000021334	CCGGCCCTCAAATGAGCCCGAATATCTCGAGATATTCGGGCTCATTTGAGGGTTTTT	0.00740741	0.0018			100.28 ± 2.75	49.84 ± 0.09	0.00841121	0.0027757	0.0027757	0.00398844	1.7341e-06	1.71676e-06
Crossover junction endonuclease EME1	EME1	--	--	2.055	3.026	EME1_a	TRCN0000049764	CCGGCGGATAAAGAACGCCAGAATTCTCGAGAATTCTGGCGTTCTTTATCCGTTTTTG	1.77778	1.42857
						EME1_b	TRCN0000049766	CCGGCCCTGAGAAGACAGGAAAGAACTCGAGTTCTTTCCTGTCTTCTCAGGGTTTTTG	0.62963	1.28571
						EME1_c	TRCN0000049767	CCGGCAGGCGTATCTACCTTCAGATCTCGAGATCTGAAGGTAGATACGCCTGTTTTTG	20.3704	8.57143
E3 SUMO-protein ligase PIAS4	PIAS4	--	--	2.824	2.712	PIAS4_a	TRCN0000004115	CCGGCACCGAATTAGTCCCACAGAACTCGAGTTCTGTGGGACTAATTCGGTGTTTTT	0.0962963	0.00205714
						PIAS4_b	TRCN0000004119	CCGGGCCAAGAAGAACTCGGAGCCTCTCGAGAGGCTCCGAGTTCTTCTTGGCTTTTT	1.7037	3.02857
						PIAS4_c	TRCN0000231892	CCGGGCTCTACGGAAAGTACTTAAACTCGAGTTTAAGTACTTTCCGTAGAGCTTTTTG	0.459259	0.571429
Protein phosphatase 1 regulatory subunit 26	PPP1R26	--	--	2.93	2.919	PPP1R26_a	TRCN0000133789	CCGGCTGCATACAAGTCTTAGCTTACTCGAGTAAGCTAAGACTTGTATGCAGTTTTTTG	36.2963	3.88571
						PPP1R26_b	TRCN0000137597	CCGGCAGGGCGGAAATAGAACAGTTCTCGAGAACTGTTCTATTTCCGCCCTGTTTTTTG	2.11111	3.62857
						PPP1R26_c	TRCN0000137688	CCGGGATGCTTATCAGCACTCTGCACTCGAGTGCAGAGTGCTGATAAGCATCTTTTTTG	0.140741	0.0188571
RNA polymerase-associated protein RTF1 homolog	RTF1	-0.035	0.014	2.981	2.941	RTF1_a	TRCN0000022359	CCGGCCGAAACTCTTTATAGACTATCTCGAGATAGTCTATAAAGAGTTTCGGTTTTT	2.11111	3.51429
						RTF1_b	TRCN0000022360	CCGGGCCAAACAAATCCAAGATCAACTCGAGTTGATCTTGGATTTGTTTGGCTTTTT	0.388889	2.05714
						RTF1_c	TRCN0000022361	CCGGCCGTTTAGAGTTTGTCTCAAACTCGAGTTTGAGACAAACTCTAAACGGTTTTT	0.551852	2.4
FACT complex subunit SPT16	SUPT16H	-0.013	0.089	2.866	3.395	SUPT16H_a	TRCN0000293281	CCGGACTCAAGGTTCTCGGAAATTTCTCGAGAAATTTCCGAGAACCTTGAGTTTTTTG	2.11111	1.14286
						SUPT16H_b	TRCN0000001258	CCGGCGCAAGTCTAATGTGTCCTATCTCGAGATAGGACACATTAGACTTGCGTTTTT	3.44444	3.28571
						SUPT16H_c	TRCN0000001260	CCGGCCTGCCATCACACTGCTAATACTCGAGTATTAGCAGTGTGATGGCAGGTTTTT	0.777778	2.65714
Transcription elongation factor SPT5	SUPT5H	-0.105	-0.111	3.285	2.686	SUPT5H_a	TRCN0000019704	CCGGCCATGTGAAAGACATCGTTAACTCGAGTTAACGATGTCTTTCACATGGTTTTT	1.33333	3.68571
						SUPT5H_b	TRCN0000019705	CCGGGCGAGTATTACATGAAGAAATCTCGAGATTTCTTCATGTAATACTCGCTTTTT	0.6	1.37143
						SUPT5H_c	TRCN0000019707	CCGGCTGAGCATTGATGGTGAGGATCTCGAGATCCTCACCATCAATGCTCAGTTTTT	0.396296	0.371429
Zinc finger RNA-binding protein	ZFR	-0.02	0.051	3.41	2.705	ZFR_a	TRCN0000016963	CCGGGCCACCATTTATCCAACTGAACTCGAGTTCAGTTGGATAAATGGTGGCTTTTT	1.37037	3
						ZFR_b	TRCN0000016966	CCGGGCCAAGGTGCAACTCAGTATACTCGAGTATACTGAGTTGCACCTTGGCTTTTT	0.925926	1.62857
						ZFR_c	TRCN0000016967	CCGGCCACAGACTTATAAAGAACATCTCGAGATGTTCTTTATAAGTCTGTGGTTTTT	1	0.314286
E3 ubiquitin-protein ligase RBBP6	RBBP6	0.262	0.04	2.403	3.218	RBBP6_a	TRCN0000034214	CCGGCGACTTAAAGAAGCAGATTATCTCGAGATAATCTGCTTCTTTAAGTCGTTTTTG	0.851852	2.57143
						RBBP6_b	TRCN0000034215	CCGGCCTCTGACTTAACTAGAGAAACTCGAGTTTCTCTAGTTAAGTCAGAGGTTTTTG	2.33333	8.28571
						RBBP6_c	TRCN0000353706	CCGGGATGACTCTTCCGCGTCTATTCTCGAGAATAGACGCGGAAGAGTCATCTTTTTG	0.614815	0.268571
E3 ubiquitin-protein ligase Arkadia	RNF111	--	--	2.366	2.499	RNF111_a	TRCN0000004206	CCGGCCAGCCAATTTCGCACCATATCTCGAGATATGGTGCGAAATTGGCTGGTTTTT	0.827586	1.92857
						RNF111_b	TRCN0000004207	CCGGCCGTTACATTTCATCAGGATTCTCGAGAATCCTGATGAAATGTAACGGTTTTT	2.31034	6.19048
						RNF111_c	TRCN0000004208	CCGGGCTCTGATGAACACTAAATATCTCGAGATATTTAGTGTTCATCAGAGCTTTTT	0.00344828	0.00904762
E3 ubiquitin-protein ligase RAD18	RAD18	--	--	2.026	3.009	RAD18_a	TRCN0000003469	CCGGGAACCAAGAAACAAGCGTAATCTCGAGATTACGCTTGTTTCTTGGTTCTTTTT	0.17931	0.595238
						RAD18_b	TRCN0000003470	CCGGGCCCAAGGAAAGATGCTAAATCTCGAGATTTAGCATCTTTCCTTGGGCTTTTT	0.437931	0.690476
						RAD18_c	TRCN0000003468	CCGGTGCTTCGAGTATTTCAACATTCTCGAGAATGTTGAAATACTCGAAGCATTTTT	2.03448	1.85714
G patch domain-containing protein 8	GPATCH8	-0.314	-0.485	2.849	2.932	GPATCH8_a	TRCN0000234530	CCGGGTCTAAAGTGAAGGGTATATTCTCGAGAATATACCCTTCACTTTAGACTTTTTG	0.410345	2.07143
						GPATCH8_b	TRCN0000234529	CCGGACTTGCCCAGGTGCATCATATCTCGAGATATGATGCACCTGGGCAAGTTTTTTG	0.931034	0.364286
						GPATCH8_c	TRCN0000234527	CCGGTATAGTAGACAGCGCAGTTACCTCGAGGTAACTGCGCTGTCTACTATATTTTTG	2.68966	1.19048
ELL-associated factor 1	EAF1	--	--	2.395	3.128	EAF1_a	TRCN0000155130	CCGGCCCTGGTCTAAGTTACTCAAACTCGAGTTTGAGTAACTTAGACCAGGGTTTTTTG	1.2069	0.271429
						EAF1_b	TRCN0000156773	CCGGGCCCTGGTCTAAGTTACTCAACTCGAGTTGAGTAACTTAGACCAGGGCTTTTTTG	0.827586	0.295238
						EAF1_c	TRCN0000154484	CCGGGCATCTATAGACACTTCCTGTCTCGAGACAGGAAGTGTCTATAGATGCTTTTTTG	0.489655	3.21429
Negative control (non-targeting)	n/a	n/a	n/a	n/a	n/a	Neg		CCGTTATCGCGCATATCACGCGTTCAAGAGACGCGTGATATGCGCGATAATTTTTT	1	1			100	100	1	1	1	1	1	1
						Neg			1	1
						Neg			1	1
Interferon Regulatory Factor 3	IRF3	n/a	n/a	n/a	n/a	IRF3	TRCN0000342422		3.40*	7.60*
						IRF3			2.20*	7.80*
						IRF3			5.00*	12.30*
ATPase, H+ Transporting, Lysosomal 16kDa, V0 Subunit C	ATP6V0C	n/a	n/a	n/a	n/a	ATP6V0C	TRCN0000029562		0.01*	0.00*
						ATP6V0C			0.08*	0.01*
						ATP6V0C			0.04*	0.01*
		-- not detected	n/a not applicable							*Average of 2 independent experiments
