# Supplementary material for: Global Reprogramming of Host SUMOylation during Influenza Virus Infection
Source: Cell Rep. 2015 Nov 5;13(7):1467–80. doi: 10.1016/j.celrep.2015.10.001 (PMC4660286; doi:10.1016/j.celrep.2015.10.001)
Supplement: Table S7. Enrichr Pathway Analysis for Functional Classification of Host Substrates that Change in SUMOylation during IAV Infection and Other Stresses, Related to Figure 3 [file mmc8.xlsx]

## Sheet: Info
	Guide to tabs:
	SUMO substrates identified in both the SUMO1 and SUMO2 screens as changing in SUMOylation status during IAV
	infection (SUMOchangers; n=221) were analyzed on the Enrichr platform for term enrichment using both CORUM
	and Gene Ontology Biological Process (GOBP).
	Analyses were also performed for:
	SUMO1 and SUMO2 substrates that both increase in SUMOylation during IAV infection (IAV_SUMOup; n=63).
	SUMO1 and SUMO2 substrates that both decrease in SUMOylation during IAV infection (IAV_SUMOdown; n=158).
	SUMO substrates that increase in SUMOylation with heat-shock treatment of A549s (HEAT_SUMOup; n=980).
	SUMO substrates that increase in SUMOylation during Shigella sp. infection of HeLa cells (Shigella_SUMOup; n=22).
	For all tabs, output is sorted by 'Combined score', with the most significant terms being at the top of the table.
	Enrichr: http://amp.pharm.mssm.edu/Enrichr/
	Chen et al., Enrichr: interactive and collaborative HTML5 gene list enrichment analysis tool. BMC Bioinformatics. 2013;128(14).

## Sheet: CORUM_IAV_SUMOchangers
Term	P-value	Adjusted P-value	Z-score	Combined Score	Genes
SWI-SNF chromatin remodeling-related-BRCA1 complex (human)	8.15859e-06	0.000594563	-2.37896	17.6701	SMARCE1;SMARCC1;SMARCC2;ARID1A;ARID1B;SMARCA2
WINAC complex (human)	2.10229e-06	0.00040364	-2.24925	17.5779	SMARCE1;SMARCC1;SUPT16H;SMARCC2;ARID1A;BAZ1B;SMARCA2
BAF complex (human)	1.69886e-05	0.000815454	-2.32372	16.5258	SMARCE1;SMARCC1;SMARCC2;ARID1A;ARID1B;SMARCA2
CEN complex (human)	9.29005e-06	0.000594563	-2.12101	15.7542	SUPT16H;CENPH;MLF1IP;CENPI;SMARCA5;RSF1;SSRP1;CENPO;CENPB
BRM-SIN3A-HDAC complex (human)	0.00013291	0.00318984	-1.94115	11.1573	SMARCE1;SMARCC1;SMARCC2;ARID1A;SMARCA2
ALL-1 supercomplex (human)	8.45027e-05	0.00318984	-1.91156	10.9872	EFTUD2;SMARCC1;SMARCC2;CPSF2;SMARCA5;SMARCA2;TAF1
PBAF complex (Polybromo- and BAF containing complex) (human)	0.00013291	0.00318984	-1.89351	10.8835	SMARCE1;SMARCC1;PBRM1;SMARCC2;ARID2
BRM-SIN3A complex (human)	0.000308731	0.00592763	-2.00884	10.3016	SMARCE1;SMARCC1;SMARCC2;ARID1A;SMARCA2
Paf complex (human)	0.000106598	0.00318984	-1.76138	10.1241	CTR9;LEO1;PAF1;CDC73
CENP-A NAC-CAD complex (human)	0.000179442	0.0038281	-1.69657	9.44207	CENPT;CENPH;MLF1IP;CENPO;ITGB3BP
RSmad complex (human)	0.000749208	0.00864307	-1.69759	8.06526	SMARCC1;SMARCC2;NCOA3;ARID1B
CtBP complex (human)	0.000498616	0.00864307	-1.60544	7.62746	ZEB1;EHMT2;EHMT1;LCOR;RREB1
LARC complex (LCR-associated remodeling complex) (human)	0.000765272	0.00864307	-1.54237	7.3278	SMARCE1;SMARCC1;SMARCC2;CHD4;ARID1A
NUMAC complex (nucleosomal methylation activator complex) (human)	0.000749208	0.00864307	-1.4399	6.84098	SMARCE1;SMARCC1;SMARCC2;ARID1A
EBAFa complex (human)	0.000749208	0.00864307	-1.39103	6.60877	SMARCE1;SMARCC1;SMARCC2;ARID1A
NCOR1 complex (human)	0.000749208	0.00864307	-1.37824	6.548	SMARCC1;SMARCC2;TRIM28;SRCAP
BRG1-SIN3A complex (human)	0.00207721	0.0209907	-1.5145	5.85154	SMARCE1;SMARCC1;SMARCC2;ARID1A
EBAFb complex (human)	0.000749208	0.00864307	-1.22992	5.84334	SMARCE1;SMARCC1;SMARCC2;ARID1B
SIN3-ING1b complex II (human)	0.00313257	0.0264745	-1.49783	5.43949	SMARCC1;SMARCC2;ARID4B;ARID1A
SNF2h-cohesin-NuRD complex (human)	0.00313257	0.0264745	-1.30466	4.73798	STAG1;RAD21;SMARCA5;BAZ1A
p300-CBP-p270-SWI/SNF complex (human)	0.00317143	0.0264745	-0.800587	2.90739	SMARCC1;SMARCC2;ARID1A
Cleavage and polyadenylation factor (CPSF) (human)	0.0015502	0.0165355	-0.610818	2.50572	FIP1L1;CPSF1;CPSF2
Emerin complex 32 (human)	0.00835644	0.051756	-0.726652	2.15177	SMARCC1;SMARCC2;TRIM28;CHD4
CENP-A nucleosome associated complex (human)	0.00227201	0.0218113	-0.531875	2.0346	CENPT;CENPH;MLF1IP
RNA polymerase II complex, chromatin structure modifying (human)	0.0123475	0.0677347	-0.684029	1.84151	SMARCE1;SMARCC1;SMARCC2;SMARCA2
DMAP1-associated complex (human)	0.00705267	0.0451371	-0.431051	1.33542	SRCAP;EP400;BRD8
Emerin complex 24 (human)	0.0179399	0.0844645	-0.231657	0.572524	LMNA;SAP130;MCM4
SIN3-SAP25 complex (human)	0.0621038	0.211703	0.166663	-0.258756	SAP130;ARID4B
ING2 complex (human)	0.0709924	0.211703	0.306591	-0.476004	SAP130;ARID4A
PYR complex (mouse)	0.0898911	0.211703	0.312686	-0.485467	SMARCC2;CHD4
DAXX-Axin-p53-HIPK2 complex (human)	0.0137951	0.0697017	0.431662	-1.14975	DAXX;HIPK2
Integrator complex (human)	0.0709924	0.211703	0.870759	-1.35191	INTS3;INTS4
UTX-MLL2/3 complex (human)	0.0709924	0.211703	0.87569	-1.35957	MLL3;ZNF281
Integrator-RNAPII complex (human)	0.0898911	0.211703	0.88968	-1.38129	INTS3;INTS4
STAGA complex (SPT3-TAF9-GCN5 acetyltransferase complex) (human)	0.0802658	0.211703	0.915961	-1.42209	SUPT7L;SUPT3H
H2AX complex, isolated from cells without IR exposure (human)	0.0802658	0.211703	0.995229	-1.54516	SUPT16H;SSRP1
SRC-3 complex (human)	0.0311148	0.124459	0.752926	-1.56893	NCOA2;NCOA3
E2F-6 complex (human)	0.0709924	0.211703	1.01651	-1.5782	EHMT2;EHMT1
RNA polymerase II complex, incomplete (CDK8 complex), chromatin structure modifying (human)	0.0381007	0.149292	0.938311	-1.78453	SMARCC1;SMARCC2
5S-DNA-TFIIIA-TFIIIC2-TFIIIB subcomplex (human)	0.0456206	0.175183	1.0564	-1.84017	GTF3C1;GTF3C4
Polyadenylation complex (CSTF1, CSTF2, CSTF3, SYMPK CPSF1, CPSF2, CPSF3) (human)	0.0311148	0.124459	0.965761	-2.01243	CPSF1;CPSF2
FACT complex, UV-activated (human)	0.0189165	0.0844645	0.96475	-2.38431	SUPT16H;SSRP1
Toposome (human)	0.0311148	0.124459	1.18959	-2.47884	SSRP1;PRPF8
5S-DNA-TFIIIA-TFIIIC2 subcomplex (human)	0.0247053	0.107805	1.12178	-2.4987	GTF3C1;GTF3C4
SWI/SNF chromatin-remodeling complex (human)	0.0189165	0.0844645	1.03029	-2.54628	SMARCE1;SMARCA2
TFIIIC containing-TOP1-SUB1 complex (human)	0.0311148	0.124459	1.24869	-2.60199	GTF3C1;GTF3C4
Cohesin-SA1 complex (human)	0.0137951	0.0697017	0.985258	-2.62427	STAG1;RAD21
Mediator complex (human)	0.66879	0.66879	6.60335	-2.65643	MED7
RNA pol II containing coactivator complex Tat-SF (human)	0.0189165	0.0844645	1.1542	-2.85252	SUPT5H;HTATSF1
NuA4/Tip60-HAT complex A (human)	0.0998371	0.211703	1.9207	-2.98202	EP400;BRD8
TFIIIC containing complex (human)	0.0189165	0.0844645	1.22892	-3.03719	GTF3C1;GTF3C4
Mediator complex (mouse)	0.110074	0.211703	2.0074	-3.11663	MED7;BRD4
CDC5L complex (human)	0.634671	0.637993	6.97659	-3.13547	SFPQ
NuA4/Tip60 HAT complex (human)	0.110074	0.211703	2.0219	-3.13914	EP400;BRD8
DAB complex (human)	0.110074	0.211703	2.14952	-3.33728	TAF3;TAF1
DA complex (human)	0.0998371	0.211703	2.16159	-3.35602	TAF3;TAF1
Emerin complex 25 (human)	0.110074	0.211703	2.19234	-3.40377	ZRANB2;SAP130
HuCHRAC complex (human)	0.0137951	0.0697017	1.2837	-3.41918	SMARCA5;BAZ1A
Anti-HDAC2 complex (human)	0.131311	0.227133	2.41349	-3.57732	ZMYM3;CHD4
HCF-1 complex (human)	0.477096	0.487247	5.70546	-4.10213	SP1
18S U11/U12 snRNP (human)	0.555666	0.561516	7.40412	-4.27304	PRPF8
ARC complex (human)	0.459807	0.472101	6.70017	-5.02889	MED7
C complex spliceosome (human)	0.496079	0.503954	7.42003	-5.08473	EFTUD2;DDX23;PRPF8
SMCC complex (human)	0.441953	0.456209	6.76483	-5.30906	MED7
TFTC complex (TATA-binding protein-free TAF-II-containing complex) (human)	0.441953	0.456209	6.97526	-5.47421	SUPT3H
Spliceosome (human)	0.192667	0.277846	4.32893	-5.544	SPEN;EFTUD2;RBM25;DDX23;THOC1;HTATSF1;PRPF8
MLL1-WDR5 complex (human)	0.234838	0.304655	4.73476	-5.62763	CHD8;TAF1
Ikaros complex (mouse)	0.343545	0.381275	5.99813	-5.7836	CHD4
NK-3-Groucho-HIPK2-SIN3A-RbpA48-HDAC1 complex (human)	0.321895	0.370083	5.82211	-5.78734	HIPK2
anti-BHC110 complex (human)	0.321895	0.370083	5.9142	-5.87887	ZMYM3
Gata1-Fog1-MeCP1 complex (mouse)	0.36451	0.386663	6.30407	-5.99014	CHD4
FACT-NEK9 complex (human)	0.00939008	0.0530263	2.04933	-6.01882	SUPT16H;SSRP1
CF IIAm complex (Cleavage factor IIAm complex) (human)	0.423515	0.441929	7.41056	-6.05151	SFPQ
MeCP1 complex (human)	0.276457	0.338087	5.71165	-6.19401	CHD4
LSD1 complex (human)	0.36451	0.386663	6.65143	-6.3202	RREB1
Rap1 complex (human)	0.321895	0.370083	6.43103	-6.39261	TERF2IP
SIN3-ING1b complex I (human)	0.276457	0.338087	5.8949	-6.39273	ARID4B
MTA2 complex (human)	0.276457	0.338087	5.93013	-6.43093	CHD4
BASC complex (BRCA1-associated genome surveillance complex) (human)	0.343545	0.381275	6.8193	-6.5754	BLM
DRIP complex (human)	0.384814	0.403739	7.32321	-6.64206	MED7
GCN5-TRRAP histone acetyltransferase complex (human)	0.29954	0.355011	6.49857	-6.72996	SUPT3H
ARC-L complex (human)	0.384814	0.403739	7.48357	-6.7875	MED7
NuRD.1 complex (human)	0.252621	0.3191	5.97408	-6.82388	CHD4
MBD1-Suv39h1-HP1 complex (human)	0.00939008	0.0530263	2.34069	-6.87454	CBX5;MBD1
PC2 complex (human)	0.343545	0.381275	7.17906	-6.92229	MED7
CRSP complex (human)	0.321895	0.370083	7.17714	-7.13427	MED7
HES1 promoter-Notch enhancer complex (human)	0.36451	0.386663	7.54977	-7.17381	SUPT16H
ARC92-Mediator complex (human)	0.36451	0.386663	7.56048	-7.18399	MED7
TFIID complex (human)	0.343545	0.381275	7.50883	-7.24027	TAF1
Polycomb repressive complex 1 (PRC1, hPRC-H) (human)	0.36451	0.386663	7.63225	-7.25218	SMARCA5
TFIID-beta complex (human)	0.36451	0.386663	7.64295	-7.26235	TAF1
TFIID complex, B-cell specific (human)	0.343545	0.381275	7.60314	-7.33121	TAF1
PCAF complex (human)	0.29954	0.355011	7.10771	-7.36079	SUPT3H
Mi2/NuRD complex (human)	0.228009	0.297808	6.12485	-7.41907	CHD4
NRD complex (Nucleosome remodeling and deacetylation complex) (human)	0.228009	0.297808	6.13553	-7.432	CHD4
DNMT3B complex (human)	0.228009	0.297808	6.15375	-7.45407	SMARCA5
BRAFT complex (human)	0.36451	0.386663	8.03719	-7.63695	BLM
JUND-FOSB-SMAD3-SMAD4 complex (human)	0.149263	0.231117	5.24368	-7.68112	JUND
DSS1 complex (human)	0.36451	0.386663	8.22979	-7.81996	INTS4
TERF2-RAP1 complex (human)	0.228009	0.297808	6.49177	-7.86352	TERF2IP
CRSP-Mediator 2 complex (human)	0.29954	0.355011	7.64313	-7.91528	MED7
Anaphase-promoting complex (mouse)	0.276457	0.338087	7.34174	-7.96176	ANAPC4
TFIID complex (mouse)	0.343545	0.381275	8.36382	-8.06468	TAF1
Anaphase-promoting complex (human)	0.276457	0.338087	7.46398	-8.09432	ANAPC4
SRCAP-associated chromatin remodeling complex (human)	0.29954	0.355011	7.84582	-8.12519	SRCAP
SWI/SNF-related complex (mouse)	0.228009	0.297808	6.72342	-8.14412	SMARCA2
BRD4 complex (human)	0.252621	0.3191	7.16058	-8.17917	BRD4
Telosome complex (human)	0.202596	0.277846	6.54288	-8.37938	TERF2IP
PTIP-HMT complex (human)	0.29954	0.355011	8.12065	-8.4098	MLL3
FA complex (Fanconi anemia complex) (human)	0.321895	0.370083	8.52859	-8.47764	BLM
PTIP-DNA damage response complex (human)	0.202596	0.277846	6.67503	-8.54863	BLM
TRF-Rap1 complex I, 2MD (human)	0.202596	0.277846	6.71249	-8.5966	TERF2IP
BCOR complex (human)	0.252621	0.3191	7.6461	-8.73375	BCOR
Ikaros-NuRD complex (mouse)	0.202596	0.277846	6.92558	-8.86949	CHD4
ASCOM complex (human)	0.228009	0.297808	7.35155	-8.90497	MLL3
MSH2/6-BLM-p53-RAD51 complex (human)	0.176356	0.262484	6.69603	-8.95638	BLM
BRD4-RFC complex (human)	0.202596	0.277846	7.00635	-8.97294	BRD4
Mi2/NuRD-BCL6-MTA3 complex (human)	0.176356	0.262484	7.02351	-9.39441	CHD4
XFIM complex (human)	0.176356	0.262484	7.05881	-9.44162	ZMYM3
POLR2A-CCNT1-CDK9-NCL-LEM6-CPSF2 complex (human)	0.202596	0.277846	7.46258	-9.55722	CPSF2
TREX complex (human)	0.252621	0.3191	8.48249	-9.68912	THOC1
p400-associated complex (human)	0.228009	0.297808	8.01958	-9.71416	EP400
SWI/SNF chromatin-remodeling complex (Mecp2, Smarc) (mouse)	0.202596	0.277846	7.6204	-9.75934	SMARCA2
BLM complex II (human)	0.202596	0.277846	7.68292	-9.83941	BLM
SMAD3-SMAD4-SP1 complex (human)	0.121288	0.211703	6.34633	-9.85312	SP1
Emerin architectural complex (human)	0.202596	0.277846	7.7216	-9.88895	LMNA
MCM complex (human)	0.202596	0.277846	8.01521	-10.265	MCM4
RPA-MSH4-BLM complex (mouse)	0.176356	0.262484	7.82511	-10.4666	BLM
P-TEFb-BRD4-TRAP220 complex (human)	0.149263	0.231117	7.22215	-10.5792	BRD4
SMARCA2/BRM-BAF57-MECP2 complex (human)	0.00939008	0.0530263	3.71163	-10.9009	SMARCE1;SMARCA2
BLM complex III (human)	0.149263	0.231117	7.91242	-11.5904	BLM
Cohesin-SA2 complex (human)	0.149263	0.231117	7.98868	-11.7021	RAD21
EGFR-containing signaling complex (human)	0.149263	0.231117	8.01406	-11.7393	PIK3C2A
ESR1-RELA-BCL3-NCOA3 complex (human)	0.149263	0.231117	8.1534	-11.9434	NCOA3
THO complex (human)	0.176356	0.262484	8.99432	-12.0305	THOC1
TIP5-DNMT-HDAC1 complex (human)	0.149263	0.231117	8.24075	-12.0713	BAZ2A
Smcb-Smcd-PW29 complex (mouse)	0.121288	0.211703	7.97333	-12.3792	RAD21
Multisubunit ACTR coactivator complex (human)	0.149263	0.231117	8.62967	-12.641	NCOA3
SMAD3-SMAD4-CTCF protein-DNA complex (human)	0.121288	0.211703	8.164	-12.6752	CTCF
SHARP-CtBP1-CtIP-RBP-Jkappa corepressor complex (human)	0.149263	0.231117	8.68307	-12.7193	SPEN
FHL2-p53-HIPK2 complex (human)	0.121288	0.211703	8.3412	-12.9503	HIPK2
hNURF complex (human)	0.149263	0.231117	8.92314	-13.0709	BPTF
Tip5-Dnmt-Hdac1 complex (mouse)	0.149263	0.231117	9.1589	-13.4163	BAZ2A
SRC-1 complex (human)	0.149263	0.231117	9.2349	-13.5276	NCOA2
SHARP-CtIP-RBP-Jkappa complex (human)	0.121288	0.211703	8.79957	-13.662	SPEN
Daxx-Axin-p53 complex (human)	0.121288	0.211703	8.82286	-13.6981	DAXX
Ubiquitin E3 ligase (SPOP, DAXX, CUL3) (human)	0.121288	0.211703	9.09091	-14.1143	DAXX
snRNP-free U1A (SF-A) complex (human)	0.149263	0.231117	10.0865	-14.775	SFPQ
Remodeling and spacing factor (RSF) complex (human)	0.00575278	0.0380874	4.59063	-15.0016	SMARCA5;RSF1
WCRF complex (human)	0.00575278	0.0380874	4.65928	-15.2259	SMARCA5;BAZ1A
Nucleolar remodeling complex (NoRC complex) (human)	0.00575278	0.0380874	4.85584	-15.8683	SMARCA5;BAZ2A
BRD4-P-TEFb complex (human)	0.121288	0.211703	10.3013	-15.9936	BRD4
Replication-coupled CAF-1-MBD1-ETDB1 complex (human)	0.121288	0.211703	10.414	-16.1684	MBD1
IKK-alpha--ER-alpha-AIB1 complex (human)	0.121288	0.211703	10.4663	-16.2497	NCOA3
STAGA core complex (SPT3-TAF9-GCN5 acetyltransferase complex) (human)	0.121288	0.211703	10.486	-16.2802	SUPT3H
SHARP-CtBP complex (human)	0.121288	0.211703	10.5214	-16.3352	SPEN
Smarcb1/Ini1-Smarca2-Mecp2 complex (mouse)	0.121288	0.211703	10.5464	-16.374	SMARCA2
NuMA-LGN-G-alpha-i-1 complex (human)	0.121288	0.211703	10.7369	-16.6698	NUMA1
SHARP-CtBP1-CtIP complex (human)	0.121288	0.211703	10.7647	-16.713	SPEN
DNMT1-G9a-PCNA complex (human)	0.121288	0.211703	10.8004	-16.7684	EHMT2
WICH complex (human)	0.00575278	0.0380874	5.14452	-16.8117	SMARCA5;BAZ1B
p300-CBP-p270 complex (human)	0.121288	0.211703	11.0311	-17.1266	ARID1A
CBP-RARA-RXRA-DNA complex, ligand stimulated (human)	0.121288	0.211703	11.3441	-17.6126	RXRA
ATR-HDAC2-CHD4 complex (human)	0.121288	0.211703	11.3596	-17.6365	CHD4
FACT complex (human)	0.00575278	0.0380874	5.52154	-18.0437	SUPT16H;SSRP1
MBD1-MCAF1-SETDB1 complex (human)	0.121288	0.211703	11.9796	-18.5992	MBD1
SP1-MCAF2 complex (human)	0.0924044	0.211703	12.0409	-18.6944	SP1
p54(nrb)-PSF-matrin3 complex (human)	0.121288	0.211703	12.1782	-18.9074	SFPQ
Cebpa-Smarca2 complex (mouse)	0.00575278	0.0380874	5.85707	-19.1402	CEBPA;SMARCA2
BLM-TRF2 complex (human)	0.121288	0.211703	12.5076	-19.4189	BLM
MBD1-MCAF complex (human)	0.0924044	0.211703	12.6797	-19.6862	MBD1
BLM-RAD51L3-XRCC2 complex (human)	0.121288	0.211703	12.7131	-19.738	BLM
p53-SP1 complex (human)	0.0924044	0.211703	14.1171	-21.9178	SP1
Daxx-Axin complex (mouse)	0.0924044	0.211703	14.1842	-22.0219	DAXX
BRMS1-RBP1 complex (human)	0.0924044	0.211703	14.2121	-22.0653	ARID4B
DAXX-AXIN complex (human)	0.0924044	0.211703	14.5588	-22.6036	DAXX
Klf5-Pias1 complex (mouse)	0.0924044	0.211703	15.0922	-23.4317	KLF5
RB1-TFAP2A complex (human)	0.0924044	0.211703	15.9185	-24.7146	TFAP2A
CTCF-nucleophosmin complex (human)	0.0924044	0.211703	16.272	-25.2634	CTCF
C/EBPalpha-HNF6 complex (human)	0.0924044	0.211703	16.3915	-25.4489	CEBPA
CTFC-TAF1 complex (human)	0.0924044	0.211703	17.1543	-26.6332	CTCF
BLM-TOP3A complex (human)	0.0924044	0.211703	17.1877	-26.6851	BLM
PSF-p54(nrb) complex (human)	0.0924044	0.211703	17.4433	-27.082	SFPQ
DNMT1-G9a complex (human)	0.0924044	0.211703	17.7217	-27.5142	EHMT2
SP1-E2F1 complex (mouse)	0.0924044	0.211703	18.1142	-28.1235	SP1
DSIF complex (DRB sensitivity-inducing factor complex) (human)	0.0924044	0.211703	18.1272	-28.1437	SUPT5H
Exon junction complex (mRNA splicing-dependent) (human)	0.0924044	0.211703	18.4841	-28.6978	PRPF8
ATRX-DAXX complex (human)	0.0924044	0.211703	18.5602	-28.8159	DAXX
TRF2-Rap1 complex III (human)	0.0924044	0.211703	19.7282	-30.6294	TERF2IP
RBP-Jkappa-SHARP complex (human)	0.0924044	0.211703	20.5234	-31.864	SPEN
SNF2L-RSF1 complex (human)	0.0924044	0.211703	20.8046	-32.3006	RSF1
Nucleolar remodeling complex (NoRC complex) (mouse)	0.0924044	0.211703	22.2999	-34.6221	BAZ2A

## Sheet: CORUM_IAV_SUMOup
Term	P-value	Adjusted P-value	Z-score	Combined Score	Genes
Paf complex (human)	3.70554e-07	2.11216e-05	-2.21661	23.8623	CTR9;LEO1;PAF1;CDC73
Cleavage and polyadenylation factor (CPSF) (human)	2.39304e-05	0.000682016	-1.92928	14.0653	FIP1L1;CPSF1;CPSF2
DAXX-Axin-p53-HIPK2 complex (human)	0.000890684	0.0101048	-2.01872	9.2755	DAXX;HIPK2
FACT complex, UV-activated (human)	0.00124094	0.0101048	-1.80873	8.31064	SUPT16H;SSRP1
RNA pol II containing coactivator complex Tat-SF (human)	0.00124094	0.0101048	-1.69003	7.76526	SUPT5H;HTATSF1
Polyadenylation complex (CSTF1, CSTF2, CSTF3, SYMPK CPSF1, CPSF2, CPSF3) (human)	0.00210687	0.0150115	-1.68271	7.0656	CPSF1;CPSF2
H2AX complex, isolated from cells without IR exposure (human)	0.00596969	0.037808	-1.86725	6.11566	SUPT16H;SSRP1
FACT-NEK9 complex (human)	0.000596668	0.00850251	-1.21609	5.79757	SUPT16H;SSRP1
DA complex (human)	0.00765802	0.0436507	-1.75554	5.49753	TAF3;TAF1
DAB complex (human)	0.00857388	0.0444283	-1.72209	5.36237	TAF3;TAF1
ALL-1 supercomplex (human)	0.023011	0.0618901	-1.58335	4.4055	CPSF2;TAF1
MLL1-WDR5 complex (human)	0.0215802	0.0618901	-1.53301	4.26543	CHD8;TAF1
FACT complex (human)	0.000359737	0.006835	-0.72926	3.63587	SUPT16H;SSRP1
CEN complex (human)	0.0375456	0.0657357	-0.760879	2.0712	SUPT16H;SSRP1
NK-3-Groucho-HIPK2-SIN3A-RbpA48-HDAC1 complex (human)	0.0916477	0.115061	0.0104848	-0.0226713	HIPK2
MSH2/6-BLM-p53-RAD51 complex (human)	0.0468748	0.0742184	0.0716731	-0.186403	BLM
NCOR1 complex (human)	0.0843277	0.111783	0.11134	-0.243968	SRCAP
BASC complex (BRCA1-associated genome surveillance complex) (human)	0.0989119	0.115061	0.21296	-0.460482	BLM
Spliceosome (human)	0.319497	0.319497	0.45517	-0.519352	SPEN;HTATSF1
PTIP-DNA damage response complex (human)	0.0544804	0.0796253	0.21282	-0.538524	BLM
DMAP1-associated complex (human)	0.0843277	0.111783	0.272271	-0.596599	SRCAP
CDC5L complex (human)	0.220562	0.2245	0.554705	-0.828661	SFPQ
WINAC complex (human)	0.113274	0.121823	0.411759	-0.866828	SUPT16H
FA complex (Fanconi anemia complex) (human)	0.0916477	0.115061	0.412322	-0.891561	BLM
BRAFT complex (human)	0.106121	0.116325	0.432526	-0.930524	BLM
SRCAP-associated chromatin remodeling complex (human)	0.0843277	0.111783	0.443387	-0.971547	SRCAP
TFIID complex, B-cell specific (human)	0.0989119	0.115061	0.464873	-1.00519	TAF1
TFIID complex (human)	0.0989119	0.115061	0.489719	-1.05892	TAF1
POLR2A-CCNT1-CDK9-NCL-LEM6-CPSF2 complex (human)	0.0544804	0.0796253	0.456812	-1.15593	CPSF2
Emerin complex 25 (human)	0.127418	0.132051	0.57839	-1.17099	ZRANB2
HES1 promoter-Notch enhancer complex (human)	0.106121	0.116325	0.54503	-1.17256	SUPT16H
TFIID-beta complex (human)	0.106121	0.116325	0.56906	-1.22426	TAF1
BLM complex II (human)	0.0544804	0.0796253	0.543407	-1.37505	BLM
CF IIAm complex (Cleavage factor IIAm complex) (human)	0.127418	0.132051	0.695019	-1.40711	SFPQ
TFIID complex (mouse)	0.0989119	0.115061	0.683189	-1.47726	TAF1
EGFR-containing signaling complex (human)	0.0392108	0.0657357	0.558253	-1.51963	PIK3C2A
SHARP-CtBP1-CtIP-RBP-Jkappa corepressor complex (human)	0.0392108	0.0657357	0.575231	-1.56584	SPEN
SHARP-CtIP-RBP-Jkappa complex (human)	0.031488	0.0618901	0.582821	-1.62164	SPEN
Toposome (human)	0.0620281	0.0883901	0.676806	-1.64193	SSRP1
RPA-MSH4-BLM complex (mouse)	0.0468748	0.0742184	0.634781	-1.6509	BLM
BLM complex III (human)	0.0392108	0.0657357	0.687398	-1.87118	BLM
FHL2-p53-HIPK2 complex (human)	0.031488	0.0618901	0.69586	-1.93616	HIPK2
Ubiquitin E3 ligase (SPOP, DAXX, CUL3) (human)	0.031488	0.0618901	0.815383	-2.26872	DAXX
Daxx-Axin-p53 complex (human)	0.031488	0.0618901	0.862166	-2.39889	DAXX
BLM-RAD51L3-XRCC2 complex (human)	0.031488	0.0618901	1.1598	-3.22702	BLM
snRNP-free U1A (SF-A) complex (human)	0.0392108	0.0657357	1.24734	-3.3954	SFPQ
SHARP-CtBP1-CtIP complex (human)	0.031488	0.0618901	1.26954	-3.53236	SPEN
SHARP-CtBP complex (human)	0.031488	0.0618901	1.45323	-4.04347	SPEN
p54(nrb)-PSF-matrin3 complex (human)	0.031488	0.0618901	1.47862	-4.11412	SFPQ
DAXX-AXIN complex (human)	0.0237059	0.0618901	1.65412	-4.60243	DAXX
BLM-TRF2 complex (human)	0.031488	0.0618901	1.78977	-4.97984	BLM
Daxx-Axin complex (mouse)	0.0237059	0.0618901	2.27218	-6.3221	DAXX
RBP-Jkappa-SHARP complex (human)	0.0237059	0.0618901	2.31148	-6.43146	SPEN
DSIF complex (DRB sensitivity-inducing factor complex) (human)	0.0237059	0.0618901	2.68714	-7.47669	SUPT5H
BLM-TOP3A complex (human)	0.0237059	0.0618901	3.37381	-9.38726	BLM
ATRX-DAXX complex (human)	0.0237059	0.0618901	3.79336	-10.5546	DAXX
PSF-p54(nrb) complex (human)	0.0237059	0.0618901	3.9954	-11.1168	SFPQ

## Sheet: CORUM_IAV_SUMOdown
Term	P-value	Adjusted P-value	Z-score	Combined Score	Genes
SWI-SNF chromatin remodeling-related-BRCA1 complex (human)	1.61716e-06	0.000227963	-2.43738	20.4407	SMARCE1;SMARCC1;SMARCC2;ARID1A;ARID1B;SMARCA2
BAF complex (human)	3.41232e-06	0.000227963	-2.43562	20.4259	SMARCE1;SMARCC1;SMARCC2;ARID1A;ARID1B;SMARCA2
WINAC complex (human)	4.78244e-06	0.000227963	-2.14691	18.0047	SMARCE1;SMARCC1;SMARCC2;ARID1A;BAZ1B;SMARCA2
PBAF complex (Polybromo- and BAF containing complex) (human)	3.54156e-05	0.00101289	-2.11063	14.5527	SMARCE1;SMARCC1;PBRM1;SMARCC2;ARID2
BRM-SIN3A-HDAC complex (human)	3.54156e-05	0.00101289	-2.04167	14.0772	SMARCE1;SMARCC1;SMARCC2;ARID1A;SMARCA2
BRM-SIN3A complex (human)	8.38582e-05	0.00149896	-2.10121	13.6641	SMARCE1;SMARCC1;SMARCC2;ARID1A;SMARCA2
CENP-A NAC-CAD complex (human)	4.81216e-05	0.0011469	-1.8707	12.6659	CENPT;CENPH;MLF1IP;CENPO;ITGB3BP
CEN complex (human)	6.71076e-05	0.00137091	-1.91951	12.6539	CENPH;MLF1IP;CENPI;SMARCA5;RSF1;CENPO;CENPB
LARC complex (LCR-associated remodeling complex) (human)	0.000213226	0.00267656	-1.83208	10.8518	SMARCE1;SMARCC1;SMARCC2;CHD4;ARID1A
CtBP complex (human)	0.000137173	0.00217953	-1.69002	10.3575	ZEB1;EHMT2;EHMT1;LCOR;RREB1
RSmad complex (human)	0.000262041	0.00267656	-1.5899	9.41735	SMARCC1;SMARCC2;NCOA3;ARID1B
EBAFb complex (human)	0.000262041	0.00267656	-1.52725	9.04622	SMARCE1;SMARCC1;SMARCC2;ARID1B
EBAFa complex (human)	0.000262041	0.00267656	-1.50952	8.94122	SMARCE1;SMARCC1;SMARCC2;ARID1A
NUMAC complex (nucleosomal methylation activator complex) (human)	0.000262041	0.00267656	-1.4399	8.52887	SMARCE1;SMARCC1;SMARCC2;ARID1A
BRG1-SIN3A complex (human)	0.000744459	0.00709718	-1.70463	8.4346	SMARCE1;SMARCC1;SMARCC2;ARID1A
SIN3-ING1b complex II (human)	0.0011364	0.0085529	-1.58619	7.55261	SMARCC1;SMARCC2;ARID4B;ARID1A
SNF2h-cohesin-NuRD complex (human)	0.0011364	0.0085529	-1.48113	7.05238	STAG1;RAD21;SMARCA5;BAZ1A
ALL-1 supercomplex (human)	0.00100546	0.0085529	-1.46027	6.95304	EFTUD2;SMARCC1;SMARCC2;SMARCA5;SMARCA2
Emerin complex 32 (human)	0.00314295	0.0177847	-1.15027	4.63492	SMARCC1;SMARCC2;TRIM28;CHD4
p300-CBP-p270-SWI/SNF complex (human)	0.00144206	0.0103107	-0.99029	4.53015	SMARCC1;SMARCC2;ARID1A
NCOR1 complex (human)	0.00326214	0.0177847	-0.977198	3.93753	SMARCC1;SMARCC2;TRIM28
RNA polymerase II complex, chromatin structure modifying (human)	0.00472791	0.0241461	-1.01004	3.76103	SMARCE1;SMARCC1;SMARCC2;SMARCA2
CENP-A nucleosome associated complex (human)	0.00102719	0.0085529	-0.739228	3.51982	CENPT;CENPH;MLF1IP
Emerin complex 24 (human)	0.00853487	0.0369844	-0.555361	1.83117	LMNA;SAP130;MCM4
SIN3-SAP25 complex (human)	0.0379244	0.129124	-0.255541	0.523089	SAP130;ARID4B
PYR complex (mouse)	0.0557009	0.151333	-0.173355	0.32734	SMARCC2;CHD4
ING2 complex (human)	0.0435651	0.135431	-0.0906818	0.1813	SAP130;ARID4A
Mediator complex (mouse)	0.0688663	0.151333	0.228962	-0.432342	MED7;BRD4
DMAP1-associated complex (human)	0.0325917	0.113674	0.213661	-0.464589	EP400;BRD8
UTX-MLL2/3 complex (human)	0.0435651	0.135431	0.258863	-0.517543	MLL3;ZNF281
SRC-3 complex (human)	0.0186277	0.070099	0.21102	-0.560859	NCOA2;NCOA3
NuA4/Tip60-HAT complex A (human)	0.0621628	0.151333	0.297311	-0.561403	EP400;BRD8
Integrator-RNAPII complex (human)	0.0557009	0.151333	0.333197	-0.629166	INTS3;INTS4
NuA4/Tip60 HAT complex (human)	0.0688663	0.151333	0.346494	-0.654273	EP400;BRD8
RNA polymerase II complex, incomplete (CDK8 complex), chromatin structure modifying (human)	0.0229241	0.0840551	0.285668	-0.707396	SMARCC1;SMARCC2
Integrator complex (human)	0.0435651	0.135431	0.388709	-0.777144	INTS3;INTS4
STAGA complex (SPT3-TAF9-GCN5 acetyltransferase complex) (human)	0.0494962	0.150595	0.417822	-0.791004	SUPT7L;SUPT3H
5S-DNA-TFIIIA-TFIIIC2-TFIIIB subcomplex (human)	0.0275853	0.0986176	0.353409	-0.818673	GTF3C1;GTF3C4
E2F-6 complex (human)	0.0435651	0.135431	0.454766	-0.909212	EHMT2;EHMT1
SWI/SNF chromatin-remodeling complex (human)	0.0112116	0.0458073	0.3425	-1.05603	SMARCE1;SMARCA2
Anti-HDAC2 complex (human)	0.0829382	0.162915	0.615958	-1.11767	ZMYM3;CHD4
TFIIIC containing-TOP1-SUB1 complex (human)	0.0186277	0.070099	0.459423	-1.22108	GTF3C1;GTF3C4
5S-DNA-TFIIIA-TFIIIC2 subcomplex (human)	0.0147165	0.0584571	0.517042	-1.46812	GTF3C1;GTF3C4
Cohesin-SA1 complex (human)	0.00813489	0.0363528	0.535503	-1.77492	STAG1;RAD21
HuCHRAC complex (human)	0.00813489	0.0363528	0.734324	-2.4339	SMARCA5;BAZ1A
Mediator complex (human)	0.567507	0.567507	4.37118	-2.47628	MED7
TFIIIC containing complex (human)	0.0112116	0.0458073	0.820913	-2.53113	GTF3C1;GTF3C4
HCF-1 complex (human)	0.388476	0.393986	3.73775	-3.48149	SP1
18S U11/U12 snRNP (human)	0.459526	0.462762	4.99287	-3.84722	PRPF8
ARC complex (human)	0.373199	0.381196	4.45002	-4.29178	MED7
SMCC complex (human)	0.357546	0.367835	4.44897	-4.44951	MED7
Ikaros complex (mouse)	0.273317	0.307751	3.82543	-4.50813	CHD4
TFTC complex (TATA-binding protein-free TAF-II-containing complex) (human)	0.357546	0.367835	4.65821	-4.65877	SUPT3H
Gata1-Fog1-MeCP1 complex (mouse)	0.290991	0.31287	4.06817	-4.72708	CHD4
MTA2 complex (human)	0.217652	0.263765	3.64393	-4.85626	CHD4
Spliceosome (human)	0.282124	0.31287	4.2228	-4.90676	EFTUD2;RBM25;DDX23;THOC1;PRPF8
SIN3-ING1b complex I (human)	0.217652	0.263765	3.68809	-4.91511	ARID4B
anti-BHC110 complex (human)	0.25521	0.29196	3.99934	-4.92373	ZMYM3
C complex spliceosome (human)	0.325765	0.342532	4.64717	-4.97893	EFTUD2;DDX23;PRPF8
MeCP1 complex (human)	0.217652	0.263765	3.75346	-5.00223	CHD4
Rap1 complex (human)	0.25521	0.29196	4.09952	-5.04707	TERF2IP
Emerin complex 25 (human)	0.341508	0.356465	5.04366	-5.20263	SAP130
LSD1 complex (human)	0.290991	0.31287	4.48143	-5.20728	RREB1
NuRD.1 complex (human)	0.198179	0.250793	3.80941	-5.2689	CHD4
NRD complex (Nucleosome remodeling and deacetylation complex) (human)	0.178229	0.233823	3.67534	-5.34097	CHD4
DRIP complex (human)	0.30824	0.326506	4.79453	-5.36655	MED7
ARC-L complex (human)	0.30824	0.326506	4.90794	-5.49349	MED7
Mi2/NuRD complex (human)	0.178229	0.233823	3.78334	-5.49791	CHD4
GCN5-TRRAP histone acetyltransferase complex (human)	0.236659	0.277395	4.43478	-5.68678	SUPT3H
PC2 complex (human)	0.273317	0.307751	4.84543	-5.71016	MED7
ARC92-Mediator complex (human)	0.290991	0.31287	4.93028	-5.72883	MED7
Polycomb repressive complex 1 (PRC1, hPRC-H) (human)	0.290991	0.31287	5.0437	-5.86062	SMARCA5
TERF2-RAP1 complex (human)	0.178229	0.233823	4.041	-5.87233	TERF2IP
TRF-Rap1 complex I, 2MD (human)	0.15779	0.223406	3.94285	-5.90942	TERF2IP
CRSP complex (human)	0.25521	0.29196	4.86126	-5.98488	MED7
SWI/SNF-related complex (mouse)	0.178229	0.233823	4.12231	-5.9905	SMARCA2
DNMT3B complex (human)	0.178229	0.233823	4.1596	-6.04469	SMARCA5
JUND-FOSB-SMAD3-SMAD4 complex (human)	0.115398	0.181339	3.62062	-6.18179	JUND
DSS1 complex (human)	0.290991	0.31287	5.3348	-6.19887	INTS4
Ikaros-NuRD complex (mouse)	0.15779	0.223406	4.14962	-6.2193	CHD4
PCAF complex (human)	0.236659	0.277395	4.90154	-6.28531	SUPT3H
BRD4 complex (human)	0.198179	0.250793	4.65769	-6.44217	BRD4
CRSP-Mediator 2 complex (human)	0.236659	0.277395	5.16827	-6.62734	MED7
Anaphase-promoting complex (mouse)	0.217652	0.263765	5.00158	-6.6656	ANAPC4
SWI/SNF chromatin-remodeling complex (Mecp2, Smarc) (mouse)	0.15779	0.223406	4.4778	-6.71117	SMARCA2
Telosome complex (human)	0.15779	0.223406	4.49867	-6.74246	TERF2IP
BRD4-RFC complex (human)	0.15779	0.223406	4.50844	-6.7571	BRD4
Anaphase-promoting complex (human)	0.217652	0.263765	5.1871	-6.91284	ANAPC4
MBD1-Suv39h1-HP1 complex (human)	0.00550917	0.0262604	1.92585	-7.00951	CBX5;MBD1
BCOR complex (human)	0.198179	0.250793	5.14187	-7.11186	BCOR
Mi2/NuRD-BCL6-MTA3 complex (human)	0.13685	0.208187	4.53336	-7.11428	CHD4
PTIP-HMT complex (human)	0.236659	0.277395	5.55202	-7.11943	MLL3
ASCOM complex (human)	0.178229	0.233823	4.93665	-7.17388	MLL3
XFIM complex (human)	0.13685	0.208187	4.59432	-7.20994	ZMYM3
Emerin architectural complex (human)	0.15779	0.223406	5.01072	-7.5099	LMNA
p400-associated complex (human)	0.178229	0.233823	5.18416	-7.53357	EP400
TREX complex (human)	0.198179	0.250793	5.70518	-7.89098	THOC1
Toposome (human)	0.178229	0.233823	5.43839	-7.90301	PRPF8
MCM complex (human)	0.15779	0.223406	5.2874	-7.92458	MCM4
P-TEFb-BRD4-TRAP220 complex (human)	0.115398	0.181339	4.92332	-8.406	BRD4
Cohesin-SA2 complex (human)	0.115398	0.181339	5.15725	-8.80541	RAD21
Multisubunit ACTR coactivator complex (human)	0.115398	0.181339	5.3293	-9.09917	NCOA3
SMAD3-SMAD4-CTCF protein-DNA complex (human)	0.09342	0.162915	5.08924	-9.23455	CTCF
THO complex (human)	0.13685	0.208187	5.96247	-9.35702	THOC1
TIP5-DNMT-HDAC1 complex (human)	0.115398	0.181339	5.4817	-9.35938	BAZ2A
SMAD3-SMAD4-SP1 complex (human)	0.09342	0.162915	5.18274	-9.40422	SP1
Tip5-Dnmt-Hdac1 complex (mouse)	0.115398	0.181339	5.53745	-9.45457	BAZ2A
ESR1-RELA-BCL3-NCOA3 complex (human)	0.115398	0.181339	5.85014	-9.98844	NCOA3
SRC-1 complex (human)	0.115398	0.181339	6.16677	-10.5291	NCOA2
hNURF complex (human)	0.115398	0.181339	6.35145	-10.8444	BPTF
SMARCA2/BRM-BAF57-MECP2 complex (human)	0.00550917	0.0262604	2.99904	-10.9156	SMARCE1;SMARCA2
Smcb-Smcd-PW29 complex (mouse)	0.09342	0.162915	6.08947	-11.0495	RAD21
BRD4-P-TEFb complex (human)	0.09342	0.162915	6.53428	-11.8566	BRD4
DNMT1-G9a-PCNA complex (human)	0.09342	0.162915	6.56214	-11.9072	EHMT2
CBP-RARA-RXRA-DNA complex, ligand stimulated (human)	0.09342	0.162915	6.62845	-12.0275	RXRA
Replication-coupled CAF-1-MBD1-ETDB1 complex (human)	0.09342	0.162915	7.66432	-13.9071	MBD1
NuMA-LGN-G-alpha-i-1 complex (human)	0.09342	0.162915	7.6669	-13.9118	NUMA1
IKK-alpha--ER-alpha-AIB1 complex (human)	0.09342	0.162915	7.73907	-14.0427	NCOA3
p300-CBP-p270 complex (human)	0.09342	0.162915	8.03619	-14.5819	ARID1A
MBD1-MCAF1-SETDB1 complex (human)	0.09342	0.162915	8.14794	-14.7846	MBD1
STAGA core complex (SPT3-TAF9-GCN5 acetyltransferase complex) (human)	0.09342	0.162915	8.22752	-14.929	SUPT3H
ATR-HDAC2-CHD4 complex (human)	0.09342	0.162915	8.71152	-15.8073	CHD4
Smarcb1/Ini1-Smarca2-Mecp2 complex (mouse)	0.09342	0.162915	8.93497	-16.2127	SMARCA2
MBD1-MCAF complex (human)	0.0709045	0.151333	8.86882	-16.7467	MBD1
Nucleolar remodeling complex (NoRC complex) (human)	0.00335796	0.0177847	4.18101	-16.847	SMARCA5;BAZ2A
Remodeling and spacing factor (RSF) complex (human)	0.00335796	0.0177847	4.36717	-17.5971	SMARCA5;RSF1
WCRF complex (human)	0.00335796	0.0177847	4.41439	-17.7874	SMARCA5;BAZ1A
SP1-MCAF2 complex (human)	0.0709045	0.151333	10.4041	-19.6458	SP1
WICH complex (human)	0.00335796	0.0177847	4.88216	-19.6723	SMARCA5;BAZ1B
Cebpa-Smarca2 complex (mouse)	0.00335796	0.0177847	5.54208	-22.3313	CEBPA;SMARCA2
CTFC-TAF1 complex (human)	0.0709045	0.151333	12.9835	-24.5164	CTCF
RB1-TFAP2A complex (human)	0.0709045	0.151333	13.2605	-25.0394	TFAP2A
CTCF-nucleophosmin complex (human)	0.0709045	0.151333	13.3246	-25.1605	CTCF
p53-SP1 complex (human)	0.0709045	0.151333	13.3509	-25.2102	SP1
BRMS1-RBP1 complex (human)	0.0709045	0.151333	13.4498	-25.3968	ARID4B
SNF2L-RSF1 complex (human)	0.0709045	0.151333	13.5826	-25.6475	RSF1
Klf5-Pias1 complex (mouse)	0.0709045	0.151333	14.2604	-26.9276	KLF5
DNMT1-G9a complex (human)	0.0709045	0.151333	15.3012	-28.8928	EHMT2
Exon junction complex (mRNA splicing-dependent) (human)	0.0709045	0.151333	15.4131	-29.104	PRPF8
SP1-E2F1 complex (mouse)	0.0709045	0.151333	15.6161	-29.4875	SP1
C/EBPalpha-HNF6 complex (human)	0.0709045	0.151333	17.576	-33.1883	CEBPA
TRF2-Rap1 complex III (human)	0.0709045	0.151333	18.1073	-34.1914	TERF2IP
Nucleolar remodeling complex (NoRC complex) (mouse)	0.0709045	0.151333	18.7391	-35.3844	BAZ2A

## Sheet: GOBP_IAV_SUMOchangers
Term	P-value	Adjusted P-value	Z-score	Combined Score	Genes
chromatin modification (GO:0016568)	0	0	-2.4043	229.957	FOXA1;KDM5B;PHF2;CHD8;EHMT2;EHMT1;ARID4A;PRDM2;CHD4;RSF1;ARID4B;CTCF;CHD2;CHD1;CDC73;SAP130;SOX9;ARID2;CSRP2BP;WHSC1L1;NCOA2;BRD2;SMARCC1;PBRM1;DAXX;SMARCC2;NCOA3;BAZ1A;ARID1A;BAZ1B;ARID1B;SUPT7L;SUPT3H;MSL1;SFPQ;BCORL1;ITGB3BP;GTF3C4;SRCAP;SATB2;CTR9;BAZ2A;RTF1;MBTD1;NACC2;EP400;LEO1;MBIP;BRD9;BRD8;BPTF;BRD4;SMARCE1;DR1;SMARCA5;SUPT5H;SMARCA2;CENPH;YEATS2;CENPI;PAF1;BCOR;CENPO;TAF1
histone modification (GO:0016570)	0	0	-2.39598	101.31	KDM5B;PHF2;GTF3C4;SRCAP;EHMT2;CTR9;EHMT1;ARID4A;BAZ2A;PRDM2;ARID4B;RTF1;CDC73;NACC2;SAP130;EP400;LEO1;MBIP;BRD8;CSRP2BP;WHSC1L1;BRD4;NCOA2;DR1;NCOA3;BAZ1B;SUPT7L;SUPT3H;MSL1;SFPQ;YEATS2;PAF1;BCOR;TAF1
covalent chromatin modification (GO:0016569)	0	0	-2.39507	101.25	KDM5B;PHF2;GTF3C4;SRCAP;EHMT2;CTR9;EHMT1;ARID4A;BAZ2A;PRDM2;ARID4B;RTF1;CDC73;NACC2;SAP130;EP400;LEO1;MBIP;BRD8;CSRP2BP;WHSC1L1;BRD4;NCOA2;DR1;NCOA3;BAZ1B;SUPT7L;SUPT3H;MSL1;SFPQ;YEATS2;PAF1;BCOR;TAF1
chromatin remodeling (GO:0006338)	0	0	-2.18474	92.3776	FOXA1;SATB2;CHD8;BAZ2A;CHD4;RSF1;SOX9;BPTF;BRD4;SMARCE1;SMARCC1;PBRM1;DAXX;SMARCC2;SMARCA5;BAZ1A;ARID1A;BAZ1B;SUPT5H;ARID1B;SMARCA2;CENPH;CENPI;CENPO;ITGB3BP
peptidyl-lysine modification (GO:0018205)	0	1.2e-13	-2.25341	67.0539	NCOA2;DR1;GTF3C4;SRCAP;NCOA3;EHMT2;CTR9;EHMT1;ARID4A;ARID4B;RTF1;SUPT7L;SUPT3H;MSL1;YEATS2;SAP130;EP400;MBIP;BRD8;CSRP2BP;TAF1;BRD4
protein-DNA complex subunit organization (GO:0071824)	8e-14	1.79e-11	-2.1972	54.3723	SMARCE1;BRD2;SMARCC1;SUPT16H;DAXX;SMARCC2;HP1BP3;SMARCA5;RSF1;CTCF;ARID1A;CENPH;CENPI;ANP32B;SOX9;CENPO;ARID2;ITGB3BP;TAF1
transcription from RNA polymerase II promoter (GO:0006366)	9.2e-13	1.618e-10	-2.38249	53.7125	CEBPA;NFAT5;CEBPB;CEBPD;ARID4A;AFF4;NFIL3;NACC2;TRIM24;SOX9;ZNF148;MEF2D;RREB1;ZNF444;TFAP2A;ZFHX3;SUPT16H;JUND;CPSF1;MBD1;CPSF2;SSRP1;SUPT5H;SUPT3H;MED7;KLF5;NFIC;LCOR;GTF2IRD1;TAF1
nucleosome organization (GO:0034728)	1.2e-13	2.4e-11	-2.19247	53.612	SMARCE1;BRD2;SMARCC1;SUPT16H;DAXX;SMARCC2;HP1BP3;SMARCA5;RSF1;CTCF;ARID1A;CENPH;CENPI;ANP32B;SOX9;CENPO;ARID2;ITGB3BP
positive regulation of DNA-templated transcription, elongation (GO:0032786)	1.9498e-10	1.83408e-08	-2.68711	47.8686	SUPT16H;CTR9;LEO1;THOC1;PAF1;RTF1;SUPT5H;CDC73;BRD4
histone acetylation (GO:0016573)	1.38e-12	2.1624e-10	-2.13523	47.5188	NCOA2;DR1;GTF3C4;SRCAP;NCOA3;SUPT7L;SUPT3H;MSL1;YEATS2;SAP130;EP400;MBIP;BRD8;CSRP2BP;TAF1;BRD4
internal peptidyl-lysine acetylation (GO:0018393)	2.67e-12	3.7694e-10	-2.14405	46.5235	NCOA2;DR1;GTF3C4;SRCAP;NCOA3;SUPT7L;SUPT3H;MSL1;YEATS2;SAP130;EP400;MBIP;BRD8;CSRP2BP;TAF1;BRD4
peptidyl-lysine acetylation (GO:0018394)	3.45e-12	4.4251e-10	-2.15652	46.4483	NCOA2;DR1;GTF3C4;SRCAP;NCOA3;SUPT7L;SUPT3H;MSL1;YEATS2;SAP130;EP400;MBIP;BRD8;CSRP2BP;TAF1;BRD4
internal protein amino acid acetylation (GO:0006475)	5.02e-12	5.9e-10	-2.1528	45.749	NCOA2;DR1;GTF3C4;SRCAP;NCOA3;SUPT7L;SUPT3H;MSL1;YEATS2;SAP130;EP400;MBIP;BRD8;CSRP2BP;TAF1;BRD4
protein acetylation (GO:0006473)	1.824e-11	1.97996e-09	-2.15676	43.2219	NCOA2;DR1;GTF3C4;SRCAP;NCOA3;SUPT7L;SUPT3H;MSL1;YEATS2;SAP130;EP400;MBIP;BRD8;CSRP2BP;TAF1;BRD4
ATP-dependent chromatin remodeling (GO:0043044)	2.063e-11	2.07939e-09	-1.99914	39.9652	SMARCE1;SMARCC1;SMARCC2;CENPH;CENPI;CHD8;SMARCA5;CHD4;RSF1;CENPO;ARID1A;ITGB3BP
protein acylation (GO:0043543)	4.3123e-10	3.80293e-08	-2.19256	37.4598	NCOA2;DR1;GTF3C4;SRCAP;NCOA3;SUPT7L;SUPT3H;MSL1;YEATS2;SAP130;EP400;MBIP;BRD8;CSRP2BP;TAF1;BRD4
regulation of DNA-templated transcription, elongation (GO:0032784)	1.16486e-09	9.66837e-08	-2.27401	36.7294	SUPT16H;CTR9;LEO1;THOC1;PAF1;RTF1;SUPT5H;HTATSF1;CDC73;BRD4
regulation of gene expression, epigenetic (GO:0040029)	1.50527e-08	1.17997e-06	-2.24623	30.6611	PHF2;EHMT2;SMARCA5;EHMT1;ARID4A;BAZ2A;ARID4B;CTCF;ARID1A;BAZ1B;ARID1B;SMCHD1;UBTF
chromosome organization (GO:0051276)	1.83067e-08	1.35951e-06	-2.25256	30.4285	CENPT;BLM;EHMT2;NSMCE2;SMC5;PDS5B;SMC6;PDS5A;RLF;CENPC;CENPF;SMCHD1;CENPH;CENPI;POGZ;TERF2IP
positive regulation of transcription elongation from RNA polymerase II promoter (GO:0032968)	1.23263e-07	7.90561e-06	-2.56038	30.0792	CTR9;LEO1;PAF1;RTF1;CDC73;BRD4
protein-DNA complex disassembly (GO:0032986)	3.11094e-07	1.68828e-05	-2.71649	29.8521	SMARCE1;SMARCC1;SUPT16H;SMARCC2;ARID1A;ARID2
nucleosome disassembly (GO:0006337)	3.11094e-07	1.68828e-05	-2.70834	29.7626	SMARCE1;SMARCC1;SUPT16H;SMARCC2;ARID1A;ARID2
protein-DNA complex assembly (GO:0065004)	5.6827e-08	4.00915e-06	-2.15167	26.7386	BRD2;DAXX;CENPH;CENPI;HP1BP3;SMARCA5;RSF1;ANP32B;SOX9;CENPO;ITGB3BP;TAF1
DNA repair (GO:0006281)	3.87172e-07	1.95107e-05	-2.39528	25.9758	DCLRE1A;BLM;SUPT16H;INTS3;NSMCE2;NSMCE1;SMARCA5;SMC5;SSRP1;SMC6;BAZ1B;WDR33;SETX;SFPQ;NSMCE4A;TRIM28;EME1;NDNL2;RAD21;RAD18
nucleosome assembly (GO:0006334)	1.12098e-07	7.53195e-06	-2.15174	25.3827	BRD2;DAXX;CENPH;CENPI;HP1BP3;SMARCA5;RSF1;ANP32B;SOX9;CENPO;ITGB3BP
chromatin assembly or disassembly (GO:0006333)	1.49625e-07	8.79669e-06	-2.15567	25.0945	CENPH;CENPI;SMARCA5;BAZ2A;RSF1;CTCF;CENPO;BAZ1B;ITGB3BP
histone lysine methylation (GO:0034968)	1.49625e-07	8.79669e-06	-2.12164	24.6983	EHMT2;CTR9;EHMT1;ARID4A;BAZ2A;PRDM2;ARID4B;RTF1;WHSC1L1
regulation of transcription elongation from RNA polymerase II promoter (GO:0034243)	2.08678e-06	8.17902e-05	-2.53287	23.8377	CTR9;LEO1;PAF1;RTF1;CDC73;BRD4
histone H3 acetylation (GO:0043966)	3.4524e-07	1.8042e-05	-2.18116	23.8244	DR1;YEATS2;SAP130;MBIP;CSRP2BP;SUPT7L;SUPT3H;BRD4
CENP-A containing nucleosome assembly (GO:0034080)	1.37478e-06	5.87821e-05	-2.30447	22.4494	CENPH;CENPI;SMARCA5;RSF1;CENPO;ITGB3BP
mitotic nuclear division (GO:0007067)	8.13757e-07	3.95935e-05	-2.21001	22.4026	CENPT;DCLRE1A;PBRM1;CDCA2;NUMA1;NSMCE2;SMC5;CDK11B;CENPC;CENPF;STAG1;PAPD5;RAD21;ANAPC4;ITGB3BP
kinetochore organization (GO:0051383)	2.2535e-06	8.59376e-05	-2.32595	21.7753	CENPT;CENPF;CENPH;POGZ;CENPC
kinetochore assembly (GO:0051382)	1.17261e-06	5.17048e-05	-2.19433	21.658	CENPT;CENPF;CENPH;POGZ;CENPC
histone methylation (GO:0016571)	9.67615e-07	4.55101e-05	-2.1645	21.6398	EHMT2;CTR9;EHMT1;ARID4A;BAZ2A;PRDM2;ARID4B;RTF1;WHSC1L1
chromatin remodeling at centromere (GO:0031055)	2.08678e-06	8.17902e-05	-2.25208	21.1951	CENPH;CENPI;SMARCA5;RSF1;CENPO;ITGB3BP
cell fate commitment involved in formation of primary germ layer (GO:0060795)	1.17261e-06	5.17048e-05	-2.12324	20.9563	CTR9;LEO1;PAF1;RTF1;CDC73
peptidyl-lysine methylation (GO:0018022)	5.2393e-06	0.000184816	-2.37734	20.436	EHMT2;CTR9;EHMT1;ARID4A;ARID4B;RTF1
histone H3-K9 modification (GO:0061647)	3.02718e-06	0.000112404	-2.20831	20.0811	EHMT2;EHMT1;ARID4A;BAZ2A;ARID4B
histone H3-K9 methylation (GO:0051567)	1.64428e-06	6.82374e-05	-2.08492	19.9997	EHMT2;EHMT1;ARID4A;BAZ2A;ARID4B
mRNA processing (GO:0006397)	5.14212e-06	0.000184816	-2.29335	19.7139	RBM25;ZRANB2;CPSF1;CPSF2;DDX23;THOC1;SUPT5H;PRPF8;CDC73;IWS1;WDR33;EFTUD2;SFPQ;FIP1L1;PAPD5;LEO1;PAF1;CLASRP
DNA replication-independent nucleosome organization (GO:0034724)	8.50523e-06	0.00027909	-2.33207	19.0856	CENPH;CENPI;SMARCA5;RSF1;CENPO;ITGB3BP
DNA replication-independent nucleosome assembly (GO:0006336)	8.50523e-06	0.00027909	-2.32641	19.0393	CENPH;CENPI;SMARCA5;RSF1;CENPO;ITGB3BP
histone exchange (GO:0043486)	6.18836e-06	0.00021297	-2.19109	18.5243	CENPH;CENPI;SMARCA5;RSF1;CENPO;ITGB3BP
nuclear division (GO:0000280)	1.00958e-05	0.000313324	-2.21023	17.8328	CENPT;DCLRE1A;PBRM1;CDCA2;NUMA1;NSMCE2;SMC5;CDK11B;CENPC;CENPF;STAG1;PAPD5;RAD21;ANAPC4;ITGB3BP
protein alkylation (GO:0008213)	1.02147e-05	0.000313324	-2.19546	17.7136	EHMT2;CTR9;EHMT1;ARID4A;BAZ2A;PRDM2;ARID4B;RTF1;WHSC1L1
protein methylation (GO:0006479)	1.02147e-05	0.000313324	-2.19266	17.691	EHMT2;CTR9;EHMT1;ARID4A;BAZ2A;PRDM2;ARID4B;RTF1;WHSC1L1
histone monoubiquitination (GO:0010390)	1.93665e-05	0.000546522	-2.34081	17.584	CTR9;LEO1;PAF1;BCOR;CDC73
regulation of chromosome organization (GO:0033044)	2.04153e-05	0.000564824	-2.26004	16.9028	CENPF;CTR9;NSMCE2;ANAPC4;TERF2IP;SMC5;CTCF;RTF1;BCOR;BRD7;IWS1
mRNA polyadenylation (GO:0006378)	3.91296e-05	0.00100385	-2.34821	16.2118	CPSF1;CPSF2;LEO1;PAF1;CDC73
organelle fission (GO:0048285)	2.67129e-05	0.000711167	-2.22028	16.0939	CENPT;DCLRE1A;PBRM1;CDCA2;NUMA1;NSMCE2;SMC5;CDK11B;CENPC;CENPF;STAG1;PAPD5;RAD21;ANAPC4;ITGB3BP
DNA duplex unwinding (GO:0032508)	1.23054e-05	0.000369424	-2.02478	16.003	SETX;BLM;CHD8;MCM4;CHD4;CHD2;CHD1
mitotic cell cycle (GO:0000278)	2.39505e-05	0.000649888	-2.18005	15.9987	CENPT;AHCTF1;NUMA1;NUP153;PDS5B;PDS5A;CENPC;CENPF;STAG1;CENPH;CENPI;RAD21;LMNA;ANAPC4;MCM4;CENPO;ITGB3BP
DNA geometric change (GO:0032392)	1.52179e-05	0.000447343	-2.04302	15.7561	SETX;BLM;CHD8;MCM4;CHD4;CHD2;CHD1
RNA polyadenylation (GO:0043631)	5.35535e-05	0.00134936	-2.31652	15.3078	CPSF1;CPSF2;LEO1;PAF1;CDC73
DNA-templated transcription, initiation (GO:0006352)	3.81506e-05	0.000996861	-2.16429	14.9572	ESRRA;RXRA;GTF3C4;TRIM28;SP1;SMARCA5;UBTF;RSF1;RTF1;RNF111;TAF1;MED7
positive regulation of gene expression, epigenetic (GO:0045815)	0.000100854	0.00237174	-2.40974	14.5648	PHF2;ARID1A;BAZ1B;ARID1B
macromolecule methylation (GO:0043414)	9.03895e-05	0.00219896	-2.22058	13.5895	EHMT2;CTR9;EHMT1;ARID4A;BAZ2A;PRDM2;ARID4B;CTCF;RTF1;WHSC1L1
negative regulation of DNA recombination (GO:0045910)	6.49652e-05	0.00160817	-2.09659	13.4866	BLM;THOC1;TERF2IP;RAD18
histone ubiquitination (GO:0016574)	9.44286e-05	0.00225828	-2.199	13.3989	CTR9;LEO1;PAF1;BCOR;CDC73
peptidyl-lysine trimethylation (GO:0018023)	0.00017896	0.00400814	-2.18326	12.0503	CTR9;ARID4A;ARID4B;RTF1
stem cell maintenance (GO:0019827)	0.000115314	0.00266735	-2.01637	11.9504	CTR9;LEO1;PAF1;RTF1;SOX9;CDC73;BCL9L;MED7
chromatin assembly (GO:0031497)	0.000250677	0.00535916	-2.24387	11.7331	SMARCA5;BAZ2A;RSF1;CTCF
regulation of histone methylation (GO:0031060)	0.000243978	0.00529621	-2.22058	11.6375	CTR9;CTCF;RTF1;BCOR;IWS1
double-strand break repair (GO:0006302)	0.000154371	0.00351319	-2.04909	11.5799	SETX;BLM;RAD21;NSMCE2;SMARCA5;SMC5;SMC6;BAZ1B
embryonic placenta development (GO:0001892)	0.000341006	0.00697332	-2.23136	11.0802	CEBPA;CEBPB;SP1;BPTF
DNA recombination (GO:0006310)	0.00028471	0.00590773	-2.14693	11.017	SFPQ;BLM;NSMCE4A;EME1;NDNL2;RAD21;NSMCE2;NSMCE1;SMC5;SMC6
regulation of response to DNA damage stimulus (GO:2001020)	0.000265382	0.00558887	-2.0983	10.8839	PIAS4;NSMCE4A;TRIM28;NACC2;NSMCE1;THOC1;TERF2IP;BRD4
chromosome segregation (GO:0007059)	0.000208216	0.00459051	-1.99837	10.7588	CENPT;CENPF;STAG1;RAD21;CTCF;BRD4;CENPC
histone H2B ubiquitination (GO:0033523)	1.59476e-05	0.000459227	-1.38848	10.6718	CTR9;LEO1;PAF1;CDC73
DNA conformation change (GO:0071103)	0.000383153	0.00761448	-2.03186	9.9108	SETX;BLM;CHD8;MCM4;CHD4;CHD2;CHD1
lung epithelial cell differentiation (GO:0060487)	0.000749626	0.0135605	-2.26231	9.72929	FOXA1;NUMA1;SOX9;FOXP4
regulation of mRNA processing (GO:0050684)	0.000360856	0.00727383	-1.96768	9.68781	RBM25;LEO1;PAF1;CDK11B;CDC73;IWS1
methylation (GO:0032259)	0.000854099	0.0150642	-2.29186	9.61536	EHMT2;CTR9;EHMT1;ARID4A;BAZ2A;PRDM2;ARID4B;CTCF;RTF1;PRDM11;WHSC1L1
protein monoubiquitination (GO:0006513)	0.000441361	0.00853096	-2.01053	9.57825	CTR9;LEO1;PAF1;BCOR;CDC73
protein sumoylation (GO:0016925)	0.000587835	0.0109136	-2.07238	9.36246	PIAS4;TRIM28;SUMO2;NSMCE2
lung cell differentiation (GO:0060479)	0.000841289	0.0150261	-2.20096	9.23956	FOXA1;NUMA1;SOX9;FOXP4
regulation of mRNA metabolic process (GO:1903311)	0.000583599	0.0109136	-1.96799	8.89086	RBM25;LEO1;PAF1;CDK11B;CDC73;IWS1
positive regulation of viral transcription (GO:0050434)	0.000867368	0.0151093	-2.06744	8.66764	SUPT16H;SP1;RSF1;SSRP1;SUPT5H
gene expression (GO:0010467)	0.00115807	0.0196872	-2.13833	8.39892	GTF3C1;ESRRA;SUPT16H;GTF3C4;CPSF1;CPSF2;DDX23;SSRP1;SUPT5H;PRPF8;MED7;EFTUD2;RXRA;TRIM28;SP1;POLR3D;UBTF;RNF111;TAF1
regulation of cell cycle process (GO:0010564)	0.00154488	0.0250555	-2.2367	8.24597	BLM;INTS3;NSMCE2;THOC1;WIZ;SMC5;CTCF;CDC73;CENPF;NACC2;ANAPC4;PHIP;SOX9;BRD7;BRD4
regulation of mitotic cell cycle phase transition (GO:1901990)	0.00175966	0.0272845	-2.16882	7.81088	CENPF;BLM;NACC2;INTS3;NSMCE2;ANAPC4;SMC5;BRD7;CDC73;BRD4
DNA-templated transcription, elongation (GO:0006354)	0.00133675	0.0224543	-2.05679	7.80813	SUPT16H;POLR3D;UBTF;SSRP1;SUPT5H;TAF1
regulation of cellular response to stress (GO:0080135)	0.00242942	0.035717	-2.26195	7.53712	PIAS4;DAXX;NSMCE1;THOC1;SUPT5H;HIPK2;SFPQ;NSMCE4A;TRIM28;NACC2;MBIP;TERF2IP;BRD4
positive regulation of response to DNA damage stimulus (GO:2001022)	0.00108758	0.0187144	-1.8833	7.49263	PIAS4;NSMCE4A;TRIM28;NACC2;NSMCE1
regulation of histone modification (GO:0031056)	0.00191804	0.0294169	-2.08161	7.34014	CTR9;CTCF;RTF1;BCOR;BRD7;IWS1
regulation of chromosome segregation (GO:0051983)	0.00164888	0.0258508	-1.99642	7.29773	CENPF;NSMCE2;ANAPC4;SMC5;CTCF
regulation of gene expression by genetic imprinting (GO:0006349)	0.00253942	0.035717	-2.15359	7.17603	ARID4A;ARID4B;CTCF
regulation of cell cycle phase transition (GO:1901987)	0.00250914	0.035717	-2.14241	7.13877	CENPF;BLM;NACC2;INTS3;NSMCE2;ANAPC4;SMC5;BRD7;CDC73;BRD4
mRNA transport (GO:0051028)	0.00205752	0.0312168	-2.04173	7.07828	AHCTF1;CPSF1;SARNP;CPSF2;THOC1;NUP153;IWS1
embryonic camera-type eye morphogenesis (GO:0048596)	0.00139627	0.0231782	-1.86584	7.02403	ZEB1;SP1;HIPK2
positive regulation of mRNA 3'-end processing (GO:0031442)	0.0016428	0.0258508	-1.90733	6.97206	LEO1;PAF1;CDC73
RNA splicing (GO:0008380)	0.00271757	0.036519	-2.08546	6.90271	EFTUD2;SFPQ;RBM25;ZRANB2;CPSF1;CPSF2;DDX23;THOC1;CLASRP;PRPF8;IWS1
regulation of chromatin modification (GO:1903308)	0.00243796	0.035717	-2.06621	6.88486	CTR9;CTCF;RTF1;BCOR;BRD7;IWS1
DNA alkylation (GO:0006305)	0.00263258	0.035717	-2.02764	6.75635	EHMT2;EHMT1;BAZ2A;CTCF
DNA methylation (GO:0006306)	0.00263258	0.035717	-2.01936	6.72878	EHMT2;EHMT1;BAZ2A;CTCF
nucleus organization (GO:0006997)	0.00284955	0.0376362	-2.02832	6.65247	AHCTF1;NUMA1;NUP153;HIPK2
regulation of chromatin organization (GO:1902275)	0.00305743	0.038783	-2.03808	6.62331	CTR9;CTCF;RTF1;BCOR;BRD7;IWS1
regulation of mitotic sister chromatid separation (GO:0010965)	0.00263258	0.035717	-1.976	6.58427	CENPF;NSMCE2;ANAPC4;SMC5
regulation of sister chromatid cohesion (GO:0007063)	0.000646379	0.0118447	-1.48353	6.58077	NSMCE2;SMC5;CTCF
regulation of sister chromatid segregation (GO:0033045)	0.00263258	0.035717	-1.97203	6.57104	CENPF;NSMCE2;ANAPC4;SMC5
regulation of mitotic sister chromatid segregation (GO:0033047)	0.00263258	0.035717	-1.96877	6.5602	CENPF;NSMCE2;ANAPC4;SMC5
telomere maintenance (GO:0000723)	0.00154315	0.0250555	-1.77318	6.53713	BLM;NSMCE2;TERF2IP;SMC5;SMC6
regulation of histone H3-K4 methylation (GO:0051569)	0.00289349	0.0378029	-1.98487	6.50119	CTR9;RTF1;BCOR
telomere organization (GO:0032200)	0.00164888	0.0258508	-1.77191	6.47706	BLM;NSMCE2;TERF2IP;SMC5;SMC6
intracellular receptor signaling pathway (GO:0030522)	0.00320972	0.040079	-2.01343	6.47701	ESRRA;DAXX;RXRA;NCOA3;NRIP1;BRD8;ARID1A;SAFB
regulation of mRNA 3'-end processing (GO:0031440)	0.0022135	0.033226	-1.89522	6.45211	LEO1;PAF1;CDC73
Wnt signaling pathway (GO:0016055)	0.00370526	0.0435677	-2.0339	6.37311	PIAS4;CHD8;CTR9;LEO1;PAF1;RTF1;BRD7;CDC73;BCL9L
positive regulation of chromosome organization (GO:2001252)	0.00285405	0.0376362	-1.90147	6.23643	CTR9;NSMCE2;SMC5;RTF1;BRD7
regulation of mitotic metaphase/anaphase transition (GO:0030071)	0.00307845	0.038783	-1.90579	6.19339	CENPF;NSMCE2;ANAPC4;SMC5
regulation of mitotic cell cycle (GO:0007346)	0.00508954	0.0546367	-2.13035	6.19303	FOXA1;CENPF;BLM;NACC2;INTS3;NSMCE2;ANAPC4;PHIP;SMC5;BRD7;CDC73;BRD4
positive regulation of mRNA processing (GO:0050685)	0.00368908	0.0435677	-1.97569	6.19069	LEO1;PAF1;CDC73
regulation of viral transcription (GO:0046782)	0.003555	0.0425094	-1.93547	6.11226	SUPT16H;SP1;RSF1;SSRP1;SUPT5H
muscle organ development (GO:0007517)	0.00292504	0.0378645	-1.85856	6.08444	CENPF;ZFHX3;LMNA;CHD2;MEF2D;VAMP5
androgen receptor signaling pathway (GO:0030521)	0.00263258	0.035717	-1.80675	6.02033	DAXX;NCOA3;NRIP1;ARID1A
histone H3-K4 methylation (GO:0051568)	0.0051113	0.0546367	-2.06986	6.01718	CTR9;ARID4A;RTF1
establishment of RNA localization (GO:0051236)	0.00416218	0.0473616	-1.96889	6.005	AHCTF1;CPSF1;SARNP;CPSF2;THOC1;NUP153;IWS1
nucleic acid transport (GO:0050657)	0.00416218	0.0473616	-1.96625	5.99696	AHCTF1;CPSF1;SARNP;CPSF2;THOC1;NUP153;IWS1
RNA transport (GO:0050658)	0.00416218	0.0473616	-1.9637	5.98916	AHCTF1;CPSF1;SARNP;CPSF2;THOC1;NUP153;IWS1
intracellular steroid hormone receptor signaling pathway (GO:0030518)	0.00301897	0.0387252	-1.83318	5.96014	DAXX;NCOA3;NRIP1;ARID1A;SAFB
regulation of metaphase/anaphase transition of cell cycle (GO:1902099)	0.00331959	0.0402265	-1.85125	5.94848	CENPF;NSMCE2;ANAPC4;SMC5
histone H3-K4 trimethylation (GO:0080182)	0.000512606	0.00977416	-1.27653	5.9078	CTR9;ARID4A;RTF1
muscle structure development (GO:0061061)	0.00333558	0.0402265	-1.83724	5.90347	CENPF;ZFHX3;LMNA;CHD2;MEF2D;VAMP5
regulation of proteasomal ubiquitin-dependent protein catabolic process (GO:0032434)	0.00445913	0.0499352	-1.96184	5.87969	CENPF;SUMO2;NSMCE2;ANAPC4;SMC5;TAF1
embryonic eye morphogenesis (GO:0048048)	0.00327647	0.0402009	-1.81697	5.83951	ZEB1;SP1;HIPK2
histone H4 acetylation (GO:0043967)	0.00383982	0.0447768	-1.87275	5.8169	EP400;BRD8;MSL1;BRD4
positive regulation of viral process (GO:0048524)	0.00459524	0.0507726	-1.9515	5.81625	SUPT16H;SP1;RSF1;SSRP1;SUPT5H
chromatin silencing (GO:0006342)	0.00327647	0.0402009	-1.7925	5.76084	SMARCA5;UBTF;BAZ2A
genetic imprinting (GO:0071514)	0.0051113	0.0546367	-1.96999	5.72685	ARID4A;ARID4B;CTCF
negative regulation of cell cycle process (GO:0010948)	0.00617409	0.062226	-2.0413	5.66865	CENPF;BLM;NACC2;INTS3;THOC1;ANAPC4;BRD7;CDC73;BRD4
embryonic organ development (GO:0048568)	0.0050176	0.0546367	-1.92095	5.58429	CEBPA;CEBPB;SP1;RBBP6;SOX9;BPTF
negative regulation of DNA metabolic process (GO:0051053)	0.00437178	0.0493487	-1.85012	5.56674	BLM;THOC1;TERF2IP;PDS5A;RAD18
protein localization to chromosome (GO:0034502)	0.00564886	0.0577575	-1.84775	5.26886	RAD21;CHAMP1;TERF2IP
positive regulation of mRNA metabolic process (GO:1903313)	0.00564886	0.0577575	-1.83622	5.23597	LEO1;PAF1;CDC73
sister chromatid cohesion (GO:0007062)	0.00460587	0.0507726	-1.75331	5.22556	POGZ;PDS5B;PDS5A
smooth muscle cell differentiation (GO:0051145)	0.00745935	0.0692444	-1.91167	5.10436	MKL1;SOX9;SMARCA2
regulation of ossification (GO:0030278)	0.00782394	0.0716856	-1.92604	5.076	ESRRA;TFAP2A;CEBPA;CEBPB;JUND;BCOR;SOX9
mRNA 3'-end processing (GO:0031124)	0.0055707	0.0577575	-1.77837	5.07104	CPSF1;CPSF2;LEO1;PAF1;CDC73
DNA-templated transcription, termination (GO:0006353)	0.00583574	0.059239	-1.78401	5.04192	SETX;CPSF1;POLR3D;CPSF2;UBTF
positive regulation of proteasomal ubiquitin-dependent protein catabolic process (GO:0032436)	0.00537578	0.0566062	-1.75447	5.03821	SUMO2;NSMCE2;SMC5;TAF1
regulation of proteasomal protein catabolic process (GO:0061136)	0.00889716	0.0784618	-1.89959	4.83472	CENPF;SUMO2;NSMCE2;ANAPC4;SMC5;TAF1
developmental induction (GO:0031128)	0.00621906	0.0622347	-1.74008	4.83192	TFAP2A;SOX9;HIPK2
regulation of DNA recombination (GO:0000018)	0.00537578	0.0566062	-1.67903	4.82157	BLM;THOC1;TERF2IP;RAD18
telomere maintenance via recombination (GO:0000722)	0.00564886	0.0577575	-1.67295	4.77043	NSMCE2;SMC5;SMC6
protein complex disassembly (GO:0043241)	0.00804462	0.072874	-1.81145	4.74423	SMARCE1;SMARCC1;SUPT16H;SMARCC2;ARID1A;ARID2
negative regulation of gene expression, epigenetic (GO:0045814)	0.0068224	0.0641534	-1.72248	4.73074	SMARCA5;UBTF;BAZ2A
nucleobase-containing compound transport (GO:0015931)	0.00954486	0.0810161	-1.86822	4.69503	AHCTF1;CPSF1;SARNP;CPSF2;THOC1;NUP153;IWS1
DNA methylation or demethylation (GO:0044728)	0.00686545	0.0641534	-1.70742	4.6894	EHMT2;EHMT1;BAZ2A;CTCF
cell fate commitment (GO:0045165)	0.00860611	0.0768558	-1.80796	4.6389	CTR9;LEO1;PAF1;RTF1;SOX9;CDC73
cell-cell signaling involved in cell fate commitment (GO:0045168)	0.0068224	0.0641534	-1.68873	4.63805	TFAP2A;SOX9;HIPK2
cellular senescence (GO:0090398)	0.0068224	0.0641534	-1.67311	4.59516	NSMCE2;SMC5;SMC6
mitotic sister chromatid cohesion (GO:0007064)	0.000397993	0.00779955	-0.933075	4.52886	POGZ;PDS5B;PDS5A
positive regulation of proteasomal protein catabolic process (GO:1901800)	0.00770317	0.0710404	-1.67192	4.42139	SUMO2;NSMCE2;SMC5;TAF1
DNA replication (GO:0006260)	0.0112278	0.0906179	-1.83715	4.41118	BLM;SUPT16H;NFIC;TERF2IP;MCM4;SSRP1;BAZ1A
positive regulation of receptor activity (GO:2000273)	0.00813032	0.0730693	-1.66538	4.35721	NCOA2;NCOA3;BAZ1B
transcription initiation from RNA polymerase II promoter (GO:0006367)	0.0115279	0.09242	-1.82498	4.34604	ESRRA;RXRA;TRIM28;SP1;RNF111;TAF1;MED7
recombinational repair (GO:0000725)	0.00957431	0.0810161	-1.71388	4.30716	BLM;NSMCE2;SMC5;SMC6
double-strand break repair via homologous recombination (GO:0000724)	0.00908148	0.0795898	-1.6965	4.29363	BLM;NSMCE2;SMC5;SMC6
macromolecular complex disassembly (GO:0032984)	0.0111351	0.0906179	-1.78537	4.28686	SMARCE1;SMARCC1;SUPT16H;SMARCC2;ARID1A;ARID2
negative regulation of mitotic cell cycle phase transition (GO:1901991)	0.0131165	0.0989698	-1.85182	4.28316	CENPF;BLM;NACC2;INTS3;ANAPC4;BRD7;CDC73
regulation of proteolysis involved in cellular protein catabolic process (GO:1903050)	0.0133484	0.100184	-1.83317	4.21766	CENPF;SUMO2;NSMCE2;ANAPC4;SMC5;TAF1
positive regulation of mitotic cell cycle (GO:0045931)	0.0118002	0.0940686	-1.7749	4.19538	FOXA1;NSMCE2;PHIP;SMC5;BRD4
RNA 3'-end processing (GO:0031123)	0.0109444	0.0906179	-1.73015	4.15426	CPSF1;CPSF2;LEO1;PAF1;CDC73
histone deacetylation (GO:0016575)	0.0103512	0.0869374	-1.69191	4.1326	SFPQ;NACC2;BAZ2A
regulation of histone acetylation (GO:0035065)	0.0128905	0.0986513	-1.75332	4.06097	CTCF;BRD7;IWS1
regulation of viral process (GO:0050792)	0.0149847	0.109551	-1.83176	4.05068	SUPT16H;TRIM28;SP1;RSF1;SSRP1;SUPT5H
mitotic recombination (GO:0006312)	0.00883571	0.07841	-1.58676	4.03958	NSMCE2;SMC5;SMC6
regulation of epithelial cell differentiation (GO:0030856)	0.0146385	0.108141	-1.77767	3.9541	ZEB1;NCOA3;MAFG;SOX9;FOXP4
cellular protein complex assembly (GO:0043623)	0.0188082	0.125605	-1.90258	3.94712	CENPT;CENPF;AHCTF1;CENPH;POGZ;NUP153;PIK3C2A;CENPC
negative regulation of cell cycle phase transition (GO:1901988)	0.0159769	0.115017	-1.82177	3.93989	CENPF;BLM;NACC2;INTS3;ANAPC4;BRD7;CDC73
negative regulation of epithelial cell differentiation (GO:0030857)	0.0111618	0.0906179	-1.64072	3.93954	ZEB1;SOX9;FOXP4
positive regulation of proteolysis involved in cellular protein catabolic process (GO:1903052)	0.0111562	0.0906179	-1.6372	3.93109	SUMO2;NSMCE2;SMC5;TAF1
regulation of cellular protein catabolic process (GO:1903362)	0.0163	0.116158	-1.8237	3.92608	CENPF;SUMO2;NSMCE2;ANAPC4;SMC5;TAF1
transcription elongation from RNA polymerase II promoter (GO:0006368)	0.0122989	0.0969483	-1.65879	3.8709	SUPT16H;SSRP1;SUPT5H;TAF1
positive regulation of cellular protein catabolic process (GO:1903364)	0.0122989	0.0969483	-1.64479	3.83824	SUMO2;NSMCE2;SMC5;TAF1
protein deacetylation (GO:0006476)	0.0128905	0.0986513	-1.65093	3.82383	SFPQ;NACC2;BAZ2A
nucleocytoplasmic transport (GO:0006913)	0.017562	0.120606	-1.75263	3.70721	CPSF1;SARNP;LMNA;CPSF2;THOC1;PHIP;NUP153
regulation of mitosis (GO:0007088)	0.0162158	0.116144	-1.72016	3.70338	CENPF;NSMCE2;ANAPC4;PHIP;SMC5
negative regulation of myeloid cell differentiation (GO:0045638)	0.013514	0.10036	-1.60946	3.70014	CTR9;LEO1;PAF1;CDC73
regulation of DNA metabolic process (GO:0051052)	0.0224668	0.142846	-1.85471	3.60924	BLM;TRIM28;EHMT2;THOC1;TERF2IP;WIZ;PDS5A;RAD18
nuclear transport (GO:0051169)	0.0196957	0.129863	-1.74056	3.55298	CPSF1;SARNP;LMNA;CPSF2;THOC1;PHIP;NUP153
mRNA export from nucleus (GO:0006406)	0.013514	0.10036	-1.54096	3.54267	CPSF1;SARNP;CPSF2;THOC1
regulation of peptidyl-lysine acetylation (GO:2000756)	0.0167828	0.116673	-1.64072	3.52489	CTCF;BRD7;IWS1
DNA modification (GO:0006304)	0.0154757	0.112558	-1.60553	3.50695	EHMT2;EHMT1;BAZ2A;CTCF
protein deacylation (GO:0035601)	0.0157549	0.114001	-1.57831	3.42738	SFPQ;NACC2;BAZ2A
positive regulation of mitotic cell cycle phase transition (GO:1901992)	0.0167828	0.116673	-1.57008	3.37314	NSMCE2;SMC5;BRD4
positive regulation of multi-organism process (GO:0043902)	0.0229557	0.145249	-1.72606	3.3301	SUPT16H;SP1;RSF1;SSRP1;SUPT5H
negative regulation of mitotic cell cycle (GO:0045930)	0.0244953	0.152933	-1.77341	3.33003	CENPF;BLM;NACC2;INTS3;ANAPC4;BRD7;CDC73
palate development (GO:0060021)	0.019915	0.130698	-1.59412	3.24382	TFAP2A;SATB2;ANP32B;BCOR
regulation of protein acetylation (GO:1901983)	0.0189488	0.125605	-1.56238	3.24134	CTCF;BRD7;IWS1
embryonic organ morphogenesis (GO:0048562)	0.021615	0.138631	-1.63183	3.2244	TFAP2A;ZEB1;SP1;SATB2;HIPK2
macromolecule deacylation (GO:0098732)	0.0178474	0.121655	-1.52796	3.21875	SFPQ;NACC2;BAZ2A
cartilage development (GO:0051216)	0.017608	0.120606	-1.52006	3.21526	ESRRA;ZEB1;SATB2;SOX9
positive regulation of mitosis (GO:0045840)	0.0189488	0.125605	-1.54744	3.21035	NSMCE2;PHIP;SMC5
regulation of symbiosis, encompassing mutualism through parasitism (GO:0043903)	0.0265153	0.159204	-1.73499	3.18817	SUPT16H;TRIM28;SP1;RSF1;SSRP1;SUPT5H
RNA export from nucleus (GO:0006405)	0.0183574	0.12453	-1.52594	3.17884	CPSF1;SARNP;CPSF2;THOC1
negative regulation of chromosome organization (GO:2001251)	0.0215518	0.138631	-1.57753	3.11711	CENPF;ANAPC4;TERF2IP;BCOR
positive regulation of cell cycle phase transition (GO:1901989)	0.0200871	0.131217	-1.49969	3.04573	NSMCE2;SMC5;BRD4
positive regulation of protein catabolic process (GO:0045732)	0.0280683	0.165845	-1.67736	3.01372	SUMO2;NSMCE2;SMC5;SOX9;TAF1
transcription from RNA polymerase III promoter (GO:0006383)	0.0212624	0.137621	-1.48232	2.93982	GTF3C1;GTF3C4;POLR3D
positive regulation of ossification (GO:0045778)	0.0241575	0.151494	-1.55165	2.92828	TFAP2A;CEBPA;CEBPB;JUND
RNA splicing, via transesterification reactions with bulged adenosine as nucleophile (GO:0000377)	0.028444	0.165845	-1.62381	2.9175	EFTUD2;SFPQ;CPSF1;CPSF2;DDX23;PRPF8
mRNA splicing, via spliceosome (GO:0000398)	0.028444	0.165845	-1.62125	2.91291	EFTUD2;SFPQ;CPSF1;CPSF2;DDX23;PRPF8
eye morphogenesis (GO:0048592)	0.0224747	0.142846	-1.47367	2.86775	ZEB1;SP1;HIPK2
embryonic morphogenesis (GO:0048598)	0.036515	0.204249	-1.79225	2.84684	TFAP2A;ZEB1;TRIM28;SP1;SATB2;NCOA3;ZNF281;SOX9;FOXP4;HIPK2
organ morphogenesis (GO:0009887)	0.0375406	0.208542	-1.7298	2.71166	TFAP2A;SMARCC1;ZEB1;SP1;SATB2;NFIC;BCOR;SOX9;BAZ1B;HIPK2
RNA splicing, via transesterification reactions (GO:0000375)	0.0332986	0.190993	-1.62029	2.68242	EFTUD2;SFPQ;CPSF1;CPSF2;DDX23;PRPF8
regulation of nuclear division (GO:0051783)	0.0347347	0.197624	-1.63928	2.65791	CENPF;NSMCE2;ANAPC4;PHIP;SMC5
termination of RNA polymerase II transcription (GO:0006369)	0.0237239	0.14944	-1.39671	2.65496	SETX;CPSF1;CPSF2
positive regulation of intrinsic apoptotic signaling pathway (GO:2001244)	0.0263333	0.158787	-1.38202	2.54318	PIAS4;SFPQ;NACC2
skeletal muscle cell differentiation (GO:0035914)	0.0250101	0.15546	-1.35028	2.51338	KLF5;MEF2D;BCL9L
cellular response to lipid (GO:0071396)	0.0521551	0.26858	-1.81501	2.38602	ESRRA;RXRA;CTR9;TRIM24;PAF1;ADNP2;SOX9;CDC73
negative regulation of cell cycle (GO:0045786)	0.0520825	0.26858	-1.77382	2.33188	CENPF;BLM;ZFHX3;NACC2;INTS3;THOC1;ANAPC4;BRD7;CDC73;BRD4
regulation of protein catabolic process (GO:0042176)	0.0524409	0.26907	-1.76883	2.32209	CENPF;SUMO2;NSMCE2;ANAPC4;SMC5;SOX9;TAF1
positive regulation of histone modification (GO:0031058)	0.0366229	0.204249	-1.43575	2.28057	CTR9;RTF1;BRD7
positive regulation of chromatin modification (GO:1903310)	0.0382382	0.211585	-1.40381	2.1803	CTR9;RTF1;BRD7
positive regulation of nuclear division (GO:0051785)	0.0366229	0.204249	-1.35804	2.15713	NSMCE2;PHIP;SMC5
regulation of myeloid cell differentiation (GO:0045637)	0.053071	0.271316	-1.60975	2.09987	ESRRA;CTR9;LEO1;PAF1;CDC73
anatomical structure homeostasis (GO:0060249)	0.0538832	0.274474	-1.61889	2.09306	BLM;NSMCE2;TERF2IP;SMC5;SOX9;SMC6
mitotic cell cycle checkpoint (GO:0007093)	0.046283	0.247369	-1.48099	2.06877	CENPF;BLM;INTS3;ANAPC4
regulation of transforming growth factor beta receptor signaling pathway (GO:0017015)	0.046283	0.247369	-1.47311	2.05775	ZEB1;RNF111;HIPK2;BCL9L
regulation of osteoblast differentiation (GO:0045667)	0.0503246	0.264955	-1.49315	1.98319	ESRRA;CEBPA;CEBPB;JUND
pattern specification process (GO:0007389)	0.0618726	0.306324	-1.66307	1.9676	FOXA1;TFAP2A;ZEB1;SATB2;BCOR;MLLT3;RNF111;HIPK2;BPTF
cellular response to inorganic substance (GO:0071241)	0.0560057	0.280849	-1.51335	1.92185	TFAP2A;CEBPA;BLM;JUND
gene silencing (GO:0016458)	0.0486764	0.257238	-1.38932	1.88636	SMARCA5;UBTF;BAZ2A
organelle assembly (GO:0070925)	0.0692819	0.325856	-1.68099	1.8849	CENPT;CENPF;CENPH;BMS1;POGZ;CHD4;CENPC
nuclear export (GO:0051168)	0.0560057	0.280849	-1.45247	1.84455	CPSF1;SARNP;CPSF2;THOC1
cell aging (GO:0007569)	0.0486764	0.257238	-1.35591	1.84099	NSMCE2;SMC5;SMC6
positive regulation of osteoblast differentiation (GO:0045669)	0.0432987	0.235886	-1.27131	1.83629	CEBPA;CEBPB;JUND
nervous system development (GO:0007399)	0.0682702	0.323668	-1.5766	1.77846	SMARCE1;SMARCC1;PHF10;MAFK;MEF2D;ARID1B;SMARCA2
response to transforming growth factor beta (GO:0071559)	0.0652921	0.321001	-1.55753	1.76985	ZEB1;SP1;SOX9;RNF111;HIPK2
cellular response to transforming growth factor beta stimulus (GO:0071560)	0.0652921	0.321001	-1.555	1.76697	ZEB1;SP1;SOX9;RNF111;HIPK2
modification of morphology or physiology of other organism involved in symbiotic interaction (GO:0051817)	0.0505384	0.265092	-1.3191	1.75134	RXRA;SP1;HIPK2
cellular response to organonitrogen compound (GO:0071417)	0.0844039	0.369857	-1.71831	1.7091	CEBPB;BLM;SMARCC1;KLF5;ZEB1;PHIP;SOX9;PIK3C2A;KLF3
regulation of bone mineralization (GO:0030500)	0.0563291	0.280849	-1.29903	1.64969	TFAP2A;BCOR;SOX9
regulation of DNA replication (GO:0006275)	0.068358	0.323668	-1.44482	1.62981	BLM;EHMT2;WIZ;PDS5A
muscle cell differentiation (GO:0042692)	0.0699936	0.328109	-1.45139	1.61744	RXRA;MKL1;SOX9;SMARCA2
negative regulation of cell division (GO:0051782)	0.0563291	0.280849	-1.27349	1.61726	CENPF;BLM;ANAPC4
regulation of cell division (GO:0051302)	0.08334	0.368317	-1.57112	1.56925	CENPF;BLM;NSMCE2;ANAPC4;PHIP;SMC5
cellular component disassembly (GO:0022411)	0.0835424	0.368317	-1.56073	1.55888	SMARCE1;SMARCC1;SUPT16H;SMARCC2;LMNA;NUP153;ARID1A;ARID2
circadian rhythm (GO:0007623)	0.0837914	0.368317	-1.45687	1.45514	SETX;JUND;NFIL3;NRIP1
regulation of biomineral tissue development (GO:0070167)	0.0688049	0.324695	-1.28492	1.44537	TFAP2A;BCOR;SOX9
epithelial cell differentiation (GO:0030855)	0.0974863	0.411836	-1.55931	1.38332	FOXA1;CEBPB;RXRA;CUX1;NUMA1;SOX9;FOXP4
mesenchymal cell development (GO:0014031)	0.0420946	0.230215	-0.925862	1.35985	TFAP2A;SOX9
regulation of myoblast differentiation (GO:0045661)	0.0513189	0.266217	-1.02109	1.35136	ZFHX3;SOX9
osteoblast development (GO:0002076)	0.0283328	0.165845	-0.749825	1.34721	JUND;SATB2
regulation of odontogenesis (GO:0042481)	0.0481692	0.256479	-0.989314	1.34617	TFAP2A;BCOR
histone demethylation (GO:0016577)	0.0450937	0.242852	-0.948978	1.34309	KDM5B;PHF2
histone lysine demethylation (GO:0070076)	0.0420946	0.230215	-0.912548	1.3403	KDM5B;PHF2
cellular response to biotic stimulus (GO:0071216)	0.0930427	0.399882	-1.44741	1.32667	EME1;CTR9;PAF1;CDC73
cellular response to nitrogen compound (GO:1901699)	0.112424	0.439419	-1.60984	1.32377	CEBPB;BLM;SMARCC1;KLF5;ZEB1;PHIP;SOX9;PIK3C2A;KLF3
negative regulation of neuron apoptotic process (GO:0043524)	0.0949492	0.402322	-1.4507	1.32087	TFAP2A;CEBPB;ADNP;HIPK2
modification of morphology or physiology of other organism (GO:0035821)	0.0777572	0.352782	-1.26305	1.31598	RXRA;SP1;HIPK2
rhythmic process (GO:0048511)	0.108075	0.425961	-1.52422	1.30078	SETX;SFPQ;JUND;NFIL3;SP1;NRIP1
regulation of DNA binding (GO:0051101)	0.0800714	0.358669	-1.26283	1.29485	RSF1;HIPK2;BRD4
protein demethylation (GO:0006482)	0.0513189	0.266217	-0.977037	1.29305	KDM5B;PHF2
nuclear import (GO:0051170)	0.075473	0.343524	-1.20497	1.28751	LMNA;PHIP;NUP153
protein dealkylation (GO:0008214)	0.0513189	0.266217	-0.971841	1.28618	KDM5B;PHF2
regulation of transcription involved in cell fate commitment (GO:0060850)	0.0309122	0.178029	-0.739225	1.27576	CEBPB;SMARCC2
positive regulation of histone methylation (GO:0031062)	0.0450937	0.242852	-0.896076	1.26822	CTR9;RTF1
stem cell development (GO:0048864)	0.0545403	0.275829	-0.982679	1.26566	TFAP2A;SOX9
regulation of transcription from RNA polymerase III promoter (GO:0006359)	0.0363356	0.204249	-0.792496	1.25881	CEBPA;CHD8
epithelial tube branching involved in lung morphogenesis (GO:0060441)	0.0309122	0.178029	-0.71963	1.24194	FOXA1;SOX9
cochlea morphogenesis (GO:0090103)	0.0363356	0.204249	-0.765881	1.21654	ZEB1;SOX9
neural crest cell development (GO:0014032)	0.0283328	0.165845	-0.648683	1.16549	TFAP2A;SOX9
positive regulation of transforming growth factor beta receptor signaling pathway (GO:0030511)	0.0391744	0.215918	-0.755923	1.15872	RNF111;HIPK2
brown fat cell differentiation (GO:0050873)	0.0680985	0.323668	-1.0255	1.1568	CEBPA;CEBPB
viral genome replication (GO:0019079)	0.0258453	0.156514	-0.62191	1.1534	SUPT5H;HTATSF1
lung development (GO:0030324)	0.0920818	0.397332	-1.24219	1.14652	CEBPA;CUX1;SP1
glandular epithelial cell differentiation (GO:0002067)	0.0309122	0.178029	-0.66291	1.14406	FOXA1;RXRA
modulation by virus of host morphology or physiology (GO:0019048)	0.0335806	0.191831	-0.691974	1.14255	RXRA;HIPK2
histone mRNA metabolic process (GO:0008334)	0.0545403	0.275829	-0.884153	1.13877	PAPD5;CPSF2
regulation of intrinsic apoptotic signaling pathway in response to DNA damage (GO:1902229)	0.0680985	0.323668	-0.999898	1.12792	PIAS4;NACC2
embryonic skeletal system morphogenesis (GO:0048704)	0.0896225	0.389099	-1.1819	1.11562	TFAP2A;ZEB1;SATB2
negative regulation of biomineral tissue development (GO:0070168)	0.0258453	0.156514	-0.601146	1.11489	BCOR;SOX9
maintenance of protein localization in organelle (GO:0072595)	0.0450937	0.242852	-0.782384	1.10731	TAF3;SUPT7L
ATP catabolic process (GO:0006200)	0.129709	0.452462	-1.39557	1.10676	BLM;CHD8;DDX23;SMARCA5;CHD4;SMARCA2;BPTF
non-recombinational repair (GO:0000726)	0.0258453	0.156514	-0.596502	1.10628	NSMCE2;SMC5
liver development (GO:0001889)	0.102194	0.425961	-1.29373	1.10408	CEBPA;PHF2;SP1
modification by symbiont of host morphology or physiology (GO:0044003)	0.0680985	0.323668	-0.947079	1.06834	RXRA;HIPK2
regulation of receptor activity (GO:0010469)	0.104789	0.425961	-1.25101	1.06762	NCOA2;NCOA3;BAZ1B
cellular response to acid chemical (GO:0071229)	0.123509	0.452462	-1.34618	1.06759	CEBPB;ZEB1;ADNP2;SOX9
positive regulation of DNA binding (GO:0043388)	0.0716454	0.333636	-0.965852	1.06022	HIPK2;BRD4
ribonucleoside monophosphate catabolic process (GO:0009158)	0.137027	0.456924	-1.33036	1.04199	BLM;CHD8;DDX23;SMARCA5;CHD4;SMARCA2;BPTF
purine ribonucleoside monophosphate catabolic process (GO:0009169)	0.137027	0.456924	-1.32789	1.04006	BLM;CHD8;DDX23;SMARCA5;CHD4;SMARCA2;BPTF
double-strand break repair via nonhomologous end joining (GO:0006303)	0.0258453	0.156514	-0.560174	1.0389	NSMCE2;SMC5
purine nucleoside monophosphate catabolic process (GO:0009128)	0.138515	0.456924	-1.32313	1.03633	BLM;CHD8;DDX23;SMARCA5;CHD4;SMARCA2;BPTF
positive regulation of cell cycle (GO:0045787)	0.149677	0.46561	-1.34627	1.0291	FOXA1;NSMCE2;WIZ;PHIP;SMC5;BRD4
mitotic spindle assembly checkpoint (GO:0007094)	0.0680985	0.323668	-0.904575	1.02039	CENPF;ANAPC4
regulation of organ morphogenesis (GO:2000027)	0.13006	0.452462	-1.27631	1.01218	TFAP2A;RXRA;BCOR;SOX9
intracellular estrogen receptor signaling pathway (GO:0030520)	0.0258453	0.156514	-0.544489	1.00982	ARID1A;SAFB
nucleoside monophosphate catabolic process (GO:0009125)	0.141514	0.456924	-1.28517	1.0066	BLM;CHD8;DDX23;SMARCA5;CHD4;SMARCA2;BPTF
regulation of DNA-dependent DNA replication (GO:0090329)	0.0752509	0.343524	-0.939678	1.00404	BLM;WIZ
regulation of G2/M transition of mitotic cell cycle (GO:0010389)	0.0752509	0.343524	-0.936424	1.00057	CENPF;BRD4
negative regulation of sister chromatid segregation (GO:0033046)	0.0752509	0.343524	-0.933833	0.997799	CENPF;ANAPC4
regulation of skeletal muscle fiber development (GO:0048742)	0.0789131	0.354607	-0.958407	0.993625	ZFHX3;SOX9
positive regulation of fat cell differentiation (GO:0045600)	0.0902204	0.390494	-1.05169	0.98895	CEBPA;CEBPB
regulation of cell cycle checkpoint (GO:1901976)	0.0578312	0.287323	-0.791341	0.986919	THOC1;BRD4
regulation of stem cell differentiation (GO:2000736)	0.115423	0.439972	-1.20099	0.986068	FOXA1;SOX9;BCL9L
retina layer formation (GO:0010842)	0.0283328	0.165845	-0.548072	0.984723	TFAP2A;HIPK2
negative regulation of mitotic sister chromatid separation (GO:2000816)	0.0752509	0.343524	-0.91941	0.982388	CENPF;ANAPC4
regulation of epidermal cell differentiation (GO:0045604)	0.0863998	0.376266	-0.998682	0.976171	NCOA3;MAFG
negative regulation of mitotic metaphase/anaphase transition (GO:0045841)	0.0752509	0.343524	-0.913564	0.976142	CENPF;ANAPC4
negative regulation of neuron death (GO:1901215)	0.141289	0.456924	-1.24255	0.97321	TFAP2A;CEBPB;ADNP;HIPK2
negative regulation of mitotic sister chromatid segregation (GO:0033048)	0.0752509	0.343524	-0.909037	0.971305	CENPF;ANAPC4
negative regulation of chromosome segregation (GO:0051985)	0.0826301	0.366639	-0.957523	0.960759	CENPF;ANAPC4
interaction with host (GO:0051701)	0.118143	0.439972	-1.15502	0.948325	RXRA;NUP153;HIPK2
intracellular transport of virus (GO:0075733)	0.0680985	0.323668	-0.84053	0.948148	THOC1;NUP153
negative regulation of metaphase/anaphase transition of cell cycle (GO:1902100)	0.0789131	0.354607	-0.910183	0.943629	CENPF;ANAPC4
multi-organism transport (GO:0044766)	0.0680985	0.323668	-0.836364	0.943449	THOC1;NUP153
spindle assembly checkpoint (GO:0071173)	0.0716454	0.333636	-0.857136	0.940883	CENPF;ANAPC4
embryonic skeletal system development (GO:0048706)	0.0789131	0.354607	-0.906439	0.939747	MBTD1;SP1
maintenance of location (GO:0051235)	0.134506	0.456924	-1.19855	0.938752	NRIP1;CHAMP1;TAF3;SUPT7L
positive regulation of cell cycle process (GO:0090068)	0.155124	0.471418	-1.23379	0.927827	NSMCE2;WIZ;PHIP;SMC5;BRD4
transport of virus (GO:0046794)	0.0680985	0.323668	-0.821303	0.926459	THOC1;NUP153
multi-organism localization (GO:1902579)	0.0680985	0.323668	-0.817302	0.921945	THOC1;NUP153
regulation of cell cycle G2/M phase transition (GO:1902749)	0.0826301	0.366639	-0.91508	0.918172	CENPF;BRD4
mitotic nuclear envelope disassembly (GO:0007077)	0.0863998	0.376266	-0.937267	0.91614	LMNA;NUP153
multi-organism intracellular transport (GO:1902583)	0.0680985	0.323668	-0.811829	0.915772	THOC1;NUP153
maintenance of fidelity involved in DNA-dependent DNA replication (GO:0045005)	0.0258453	0.156514	-0.489782	0.908356	BLM;THOC1
cell cycle checkpoint (GO:0000075)	0.143581	0.461932	-1.15797	0.894343	CENPF;BLM;INTS3;ANAPC4
maintenance of protein location in cell (GO:0032507)	0.120887	0.445355	-1.10286	0.892085	CHAMP1;TAF3;SUPT7L
mitotic spindle checkpoint (GO:0071174)	0.0826301	0.366639	-0.88899	0.891994	CENPF;ANAPC4
membrane disassembly (GO:0030397)	0.0940899	0.399882	-0.970197	0.889268	LMNA;NUP153
cellular response to organic cyclic compound (GO:0071407)	0.172836	0.479983	-1.21004	0.888177	ESRRA;CEBPA;BLM;RXRA;KLF5;TRIM24
negative regulation of cell cycle G1/S phase transition (GO:1902807)	0.137828	0.456924	-1.12793	0.883439	NACC2;BRD7;CDC73
regulation of neuron death (GO:1901214)	0.165251	0.476827	-1.18913	0.880669	TFAP2A;CEBPB;DAXX;ADNP;HIPK2
rRNA transcription (GO:0009303)	0.0283328	0.165845	-0.489784	0.879997	GTF3C1;GTF3C4
negative regulation of G1/S transition of mitotic cell cycle (GO:2000134)	0.137828	0.456924	-1.12207	0.878852	NACC2;BRD7;CDC73
nuclear envelope disassembly (GO:0051081)	0.0940899	0.399882	-0.95645	0.876668	LMNA;NUP153
regulation of apoptotic signaling pathway (GO:2001233)	0.174838	0.479983	-1.1895	0.873095	PIAS4;SFPQ;DAXX;NACC2;LMNA;MKL1;PHIP
chondrocyte differentiation (GO:0002062)	0.101969	0.425961	-1.01303	0.864524	SOX9;MEF2D
positive regulation of protein modification by small protein conjugation or removal (GO:1903322)	0.148207	0.46561	-1.12789	0.86217	PIAS4;NDNL2;ANAPC4;RNF111
neuron differentiation (GO:0030182)	0.159143	0.471418	-1.14289	0.859468	CEBPB;CUX1;ADNP2;SOX9;HIPK2
negative regulation of response to DNA damage stimulus (GO:2001021)	0.105975	0.425961	-1.00002	0.853425	THOC1;BRD4
cellular response to metal ion (GO:0071248)	0.137828	0.456924	-1.07228	0.839851	TFAP2A;CEBPA;JUND
negative regulation of muscle cell differentiation (GO:0051148)	0.101969	0.425961	-0.983473	0.839303	ZFHX3;SOX9
negative regulation of myoblast differentiation (GO:0045662)	0.0168684	0.116673	-0.388578	0.834813	ZFHX3;SOX9
negative regulation of bone mineralization (GO:0030502)	0.0211565	0.137566	-0.419297	0.831738	BCOR;SOX9
acute-phase response (GO:0006953)	0.0940899	0.399882	-0.90026	0.825165	CEBPA;CEBPB
response to lipopolysaccharide (GO:0032496)	0.171451	0.479983	-1.11827	0.820818	CEBPB;JUND;CTR9;PAF1;CDC73
positive regulation of apoptotic signaling pathway (GO:2001235)	0.172169	0.479983	-1.0901	0.800135	PIAS4;SFPQ;DAXX;NACC2
positive regulation of proteolysis (GO:0045862)	0.171451	0.479983	-1.08984	0.799947	SUMO2;NSMCE2;SMC5;ANP32B;TAF1
positive regulation of stem cell differentiation (GO:2000738)	0.0940899	0.399882	-0.872291	0.799529	SOX9;BCL9L
regulation of mesenchymal cell proliferation (GO:0010464)	0.110022	0.431226	-0.931191	0.783245	ZEB1;SOX9
regulation of protein modification by small protein conjugation or removal (GO:1903320)	0.171451	0.479983	-1.05194	0.772125	PIAS4;DAXX;NDNL2;ANAPC4;RNF111
heart development (GO:0007507)	0.169714	0.479983	-1.04958	0.770395	PBRM1;BCOR;FOXP4;MEF2D
maintenance of location in cell (GO:0051651)	0.149546	0.46561	-0.978119	0.747681	CHAMP1;TAF3;SUPT7L
spindle checkpoint (GO:0031577)	0.101969	0.425961	-0.867526	0.740353	CENPF;ANAPC4
negative regulation of organelle organization (GO:0010639)	0.190577	0.487043	-1.02298	0.735932	CENPF;LMNA;ANAPC4;TERF2IP;BCOR
epithelial cell development (GO:0002064)	0.161572	0.471418	-0.958827	0.721048	TFAP2A;KLF5;SOX9
peptidyl-threonine phosphorylation (GO:0018107)	0.11411	0.439972	-0.87724	0.720253	HIPK2;TAF1
negative regulation of mitosis (GO:0045839)	0.11411	0.439972	-0.875143	0.718531	CENPF;ANAPC4
negative regulation of DNA replication (GO:0008156)	0.110022	0.431226	-0.836375	0.703494	BLM;PDS5A
cellular response to amino acid stimulus (GO:0071230)	0.118237	0.439972	-0.84623	0.694793	CEBPB;ZEB1
regulation of multi-organism process (GO:0043900)	0.201267	0.492416	-0.970844	0.687776	SUPT16H;TRIM28;SP1;RSF1;SSRP1;SUPT5H
cellular response to lipopolysaccharide (GO:0071222)	0.170778	0.479983	-0.929836	0.682503	CTR9;PAF1;CDC73
response to molecule of bacterial origin (GO:0002237)	0.203735	0.492416	-0.954269	0.676034	CEBPB;JUND;CTR9;PAF1;CDC73
somatic stem cell maintenance (GO:0035019)	0.11411	0.439972	-0.82251	0.675318	SOX9;BCL9L
skeletal system morphogenesis (GO:0048705)	0.158538	0.471418	-0.893516	0.671934	TFAP2A;ZEB1;SATB2
positive regulation of protein processing (GO:0010954)	0.197117	0.492416	-0.935534	0.662762	SUMO2;NSMCE2;SMC5;ANP32B;TAF1
positive regulation of protein maturation (GO:1903319)	0.197117	0.492416	-0.932872	0.660876	SUMO2;NSMCE2;SMC5;ANP32B;TAF1
regulation of striated muscle tissue development (GO:0016202)	0.176998	0.479983	-0.898638	0.659604	CENPF;ZFHX3;SOX9
regulation of muscle tissue development (GO:1901861)	0.180131	0.479983	-0.898021	0.659151	CENPF;ZFHX3;SOX9
regulation of muscle organ development (GO:0048634)	0.18328	0.479983	-0.894809	0.656794	CENPF;ZFHX3;SOX9
regulation of cellular response to growth factor stimulus (GO:0090287)	0.192241	0.487043	-0.911957	0.656064	ZEB1;RNF111;HIPK2;BCL9L
negative regulation of immune system process (GO:0002683)	0.211111	0.500378	-0.939354	0.6504	CTR9;LEO1;THOC1;PAF1;SOX9;CDC73
inner ear development (GO:0048839)	0.1224	0.449758	-0.813855	0.650307	CEBPA;ANP32B
response to retinoic acid (GO:0032526)	0.17388	0.479983	-0.880383	0.646204	RXRA;ADNP2;SOX9
regulation of nucleocytoplasmic transport (GO:0046822)	0.197372	0.492416	-0.901767	0.63884	TRIM28;NUP153;ANP32B;IWS1
ATP metabolic process (GO:0046034)	0.211209	0.500378	-0.921959	0.638356	BLM;CHD8;DDX23;SMARCA5;CHD4;SMARCA2;BPTF
maintenance of protein location (GO:0045185)	0.164624	0.475992	-0.857693	0.636712	CHAMP1;TAF3;SUPT7L
regulation of response to nutrient levels (GO:0032107)	0.135098	0.456924	-0.785462	0.615204	TRIM24;SUPT5H
regulation of response to extracellular stimulus (GO:0032104)	0.135098	0.456924	-0.781249	0.611904	TRIM24;SUPT5H
cellular response to molecule of bacterial origin (GO:0071219)	0.189621	0.487043	-0.822491	0.591702	CTR9;PAF1;CDC73
erythrocyte differentiation (GO:0030218)	0.130832	0.452462	-0.744331	0.590293	SP1;HIPK2
response to peptide (GO:1901652)	0.223926	0.51501	-0.887067	0.588631	SMARCC1;JUND;KLF5;TRIM24;PHIP;PIK3C2A;KLF3
peptidyl-threonine modification (GO:0018210)	0.130832	0.452462	-0.738834	0.585933	HIPK2;TAF1
epithelial to mesenchymal transition (GO:0001837)	0.139394	0.456924	-0.719147	0.563263	TRIM28;SOX9
ossification (GO:0001503)	0.189621	0.487043	-0.779737	0.560944	SP1;SOX9;MEF2D
regulation of neuron apoptotic process (GO:0043523)	0.223622	0.51501	-0.831617	0.551836	TFAP2A;CEBPB;ADNP;HIPK2
negative regulation of proteasomal ubiquitin-dependent protein catabolic process (GO:0032435)	0.148073	0.46561	-0.68704	0.525178	CENPF;ANAPC4
regulation of transmembrane receptor protein serine/threonine kinase signaling pathway (GO:0090092)	0.218298	0.509121	-0.76583	0.516989	ZEB1;RNF111;HIPK2;BCL9L
positive regulation of cell division (GO:0051781)	0.202467	0.492416	-0.726731	0.514839	NSMCE2;PHIP;SMC5
snRNA metabolic process (GO:0016073)	0.0189609	0.125605	-0.241886	0.501819	INTS3;INTS4
regulation of muscle cell differentiation (GO:0051147)	0.208966	0.500378	-0.723791	0.501146	ZFHX3;ZEB1;SOX9
cellular response to steroid hormone stimulus (GO:0071383)	0.212233	0.500378	-0.722861	0.500502	ESRRA;RXRA;TRIM24
columnar/cuboidal epithelial cell differentiation (GO:0002065)	0.143719	0.461932	-0.638251	0.492945	FOXA1;RXRA
positive regulation of epithelial cell differentiation (GO:0030858)	0.148073	0.46561	-0.64405	0.492316	NCOA3;SOX9
demethylation (GO:0070988)	0.148073	0.46561	-0.616227	0.471048	KDM5B;PHF2
regulation of epidermis development (GO:0045682)	0.152453	0.46561	-0.610643	0.46678	NCOA3;MAFG
regulation of epithelial to mesenchymal transition (GO:0010717)	0.148073	0.46561	-0.608473	0.465121	FOXA1;BCL9L
regulation of intrinsic apoptotic signaling pathway (GO:2001242)	0.2221	0.51501	-0.697331	0.462727	PIAS4;SFPQ;NACC2
negative regulation of proteasomal protein catabolic process (GO:1901799)	0.161289	0.471418	-0.60334	0.453718	CENPF;ANAPC4
regulation of morphogenesis of a branching structure (GO:0060688)	0.152453	0.46561	-0.590221	0.451169	RXRA;SOX9
positive regulation of neuron death (GO:1901216)	0.161289	0.471418	-0.599286	0.45067	TFAP2A;DAXX
maintenance of protein location in nucleus (GO:0051457)	0.0189609	0.125605	-0.216829	0.449836	TAF3;SUPT7L
purine nucleoside monophosphate metabolic process (GO:0009126)	0.259715	0.548789	-0.74783	0.448729	BLM;CHD8;DDX23;SMARCA5;CHD4;SMARCA2;BPTF
purine ribonucleoside monophosphate metabolic process (GO:0009167)	0.25779	0.548789	-0.746705	0.448054	BLM;CHD8;DDX23;SMARCA5;CHD4;SMARCA2;BPTF
negative regulation of Wnt signaling pathway (GO:0030178)	0.2221	0.51501	-0.673079	0.446635	CHD8;SOX9;MLLT3
nuclear envelope organization (GO:0006998)	0.148073	0.46561	-0.578828	0.44246	LMNA;NUP153
forebrain development (GO:0030900)	0.152453	0.46561	-0.577112	0.441149	ZEB1;ARID1A
positive regulation of organelle organization (GO:0010638)	0.271174	0.554283	-0.741519	0.437555	CTR9;NSMCE2;PHIP;SMC5;RTF1;BRD7
regulation of G1/S transition of mitotic cell cycle (GO:2000045)	0.232057	0.53015	-0.688661	0.43702	NACC2;BRD7;CDC73
negative regulation of nuclear division (GO:0051784)	0.156859	0.471418	-0.568672	0.427647	CENPF;ANAPC4
regulation of cell cycle G1/S phase transition (GO:1902806)	0.23874	0.534953	-0.670591	0.419506	NACC2;BRD7;CDC73
regulation of myotube differentiation (GO:0010830)	0.170215	0.479983	-0.561172	0.411902	ZFHX3;SOX9
regulation of fibroblast apoptotic process (GO:2000269)	0.0168684	0.116673	-0.190925	0.41018	CFDP1;CHD8
DNA biosynthetic process (GO:0071897)	0.156859	0.471418	-0.541607	0.407295	CENPF;PAPD5
regulation of DNA repair (GO:0006282)	0.170215	0.479983	-0.548077	0.40229	TRIM28;TERF2IP
response to acid chemical (GO:0001101)	0.278293	0.560864	-0.688052	0.397885	CEBPB;RXRA;ZEB1;ADNP2;SOX9
cellular response to peptide (GO:1901653)	0.27346	0.555983	-0.671952	0.394448	SMARCC1;KLF5;PHIP;PIK3C2A;KLF3
embryo development (GO:0009790)	0.280716	0.560864	-0.638395	0.369169	RXRA;MAFG;CHD8;EHMT1;RBBP6
aging (GO:0007568)	0.267309	0.554283	-0.607906	0.358713	JUND;NSMCE2;SMC5;SMC6
ribonucleoside monophosphate metabolic process (GO:0009161)	0.285108	0.567732	-0.630553	0.35696	BLM;CHD8;DDX23;SMARCA5;CHD4;SMARCA2;BPTF
steroid hormone mediated signaling pathway (GO:0043401)	0.179222	0.479983	-0.471377	0.345993	ESRRA;RXRA
snRNA processing (GO:0016180)	0.0168684	0.116673	-0.160127	0.344013	INTS3;INTS4
transforming growth factor beta receptor signaling pathway (GO:0007179)	0.248826	0.540293	-0.557618	0.343293	SP1;RNF111;HIPK2
regulation of protein stability (GO:0031647)	0.262372	0.548789	-0.542231	0.325361	TRIM24;WIZ;CDC73
ribonucleoprotein complex assembly (GO:0022618)	0.262372	0.548789	-0.538307	0.323007	BMS1;DDX23;PRPF8
acute inflammatory response (GO:0002526)	0.179222	0.479983	-0.420922	0.308959	CEBPA;CEBPB
embryonic pattern specification (GO:0009880)	0.174709	0.479983	-0.42011	0.308362	TFAP2A;SATB2
regulation of skeletal muscle tissue development (GO:0048641)	0.1883	0.487043	-0.418915	0.301369	ZFHX3;SOX9
nucleoside monophosphate metabolic process (GO:0009123)	0.30705	0.580761	-0.537922	0.292315	BLM;CHD8;DDX23;SMARCA5;CHD4;SMARCA2;BPTF
stem cell differentiation (GO:0048863)	0.192863	0.487043	-0.404973	0.291338	ZNF281;CHD2
spermatid development (GO:0007286)	0.174709	0.479983	-0.388094	0.284863	EHMT2;AFF4
G2/M transition of mitotic cell cycle (GO:0000086)	0.265774	0.553925	-0.474165	0.280101	CENPF;NUMA1;CSRP2BP
negative regulation of proteolysis involved in cellular protein catabolic process (GO:1903051)	0.1883	0.487043	-0.387649	0.278876	CENPF;ANAPC4
cell cycle G2/M phase transition (GO:0044839)	0.265774	0.553925	-0.471626	0.278602	CENPF;NUMA1;CSRP2BP
regulation of Wnt signaling pathway (GO:0030111)	0.295368	0.571786	-0.497244	0.277955	CHD8;SOX9;MLLT3;CDC73
regulation of protein ubiquitination (GO:0031396)	0.289722	0.567732	-0.488657	0.276632	DAXX;NDNL2;ANAPC4;RNF111
cellular response to retinoic acid (GO:0071300)	0.192863	0.487043	-0.378466	0.272269	ADNP2;SOX9
branching morphogenesis of an epithelial tube (GO:0048754)	0.272594	0.555021	-0.445039	0.262016	FOXA1;NCOA3;SOX9
ribonucleoprotein complex subunit organization (GO:0071826)	0.286287	0.567732	-0.434714	0.246094	BMS1;DDX23;PRPF8
tissue morphogenesis (GO:0048729)	0.310395	0.584736	-0.454754	0.244019	FOXA1;TFAP2A;RXRA;TRIM28;NCOA3;SOX9
negative regulation of cellular protein catabolic process (GO:1903363)	0.202031	0.492416	-0.338193	0.239586	CENPF;ANAPC4
insulin receptor signaling pathway (GO:0008286)	0.296595	0.571786	-0.424701	0.237404	SMARCC1;PHIP;PIK3C2A
regulation of binding (GO:0051098)	0.306702	0.580761	-0.434861	0.23631	BLM;RSF1;HIPK2;BRD4
positive regulation of protein ubiquitination (GO:0031398)	0.28972	0.567732	-0.410577	0.23243	NDNL2;ANAPC4;RNF111
gland development (GO:0048732)	0.312387	0.587705	-0.427604	0.227284	CEBPA;PHF2;SP1;SOX9
anterior/posterior pattern specification (GO:0009952)	0.303479	0.577493	-0.404841	0.222282	MLLT3;HIPK2;BPTF
in utero embryonic development (GO:0001701)	0.318083	0.591323	-0.419487	0.220395	RXRA;MAFG;CHD8;RBBP6
cell fate specification (GO:0001708)	0.1883	0.487043	-0.299931	0.215771	FOXA1;SOX9
protein oligomerization (GO:0051259)	0.328143	0.600532	-0.423081	0.215746	BLM;RXRA;TRIM28;NACC2;NACC1;WIZ
nucleic acid phosphodiester bond hydrolysis (GO:0090305)	0.340937	0.605838	-0.419381	0.21017	BLM;EME1;CPSF1;CPSF2
chordate embryonic development (GO:0043009)	0.329498	0.602215	-0.399539	0.202623	RXRA;MAFG;CHD8;RBBP6
morphogenesis of an epithelium (GO:0002009)	0.329916	0.602215	-0.399205	0.202454	FOXA1;TFAP2A;TRIM28;NCOA3;SOX9
negative regulation of ossification (GO:0030279)	0.206634	0.497544	-0.271937	0.189832	BCOR;SOX9
positive regulation of chromosome segregation (GO:0051984)	0.0130044	0.0986513	-0.0803896	0.186195	NSMCE2;SMC5
embryo development ending in birth or egg hatching (GO:0009792)	0.340937	0.605838	-0.371127	0.185988	RXRA;MAFG;CHD8;RBBP6
myeloid cell differentiation (GO:0030099)	0.31727	0.59059	-0.311021	0.163794	CEBPA;SP1;HIPK2
multicellular organismal development (GO:0007275)	0.360073	0.61959	-0.331353	0.158618	CFDP1;CUX1;ZMYM3;ZFR;GTF2IRD1;KLF3;RREB1
epithelial cell proliferation (GO:0050673)	0.243781	0.534953	-0.215605	0.134877	CEBPB;SOX9
single-organism nuclear import (GO:1902593)	0.234454	0.53015	-0.206462	0.13102	LMNA;PHIP
protein import into nucleus (GO:0006606)	0.234454	0.53015	-0.203265	0.128991	LMNA;PHIP
nitrogen compound transport (GO:0071705)	0.382795	0.636938	-0.276654	0.124794	AHCTF1;CPSF1;SARNP;CPSF2;THOC1;NUP153;IWS1
positive regulation of transmembrane receptor protein serine/threonine kinase signaling pathway (GO:0090100)	0.243781	0.534953	-0.181704	0.113669	RNF111;HIPK2
microtubule cytoskeleton organization (GO:0000226)	0.383875	0.637984	-0.249238	0.112018	NUMA1;LMNA;CHAMP1;CHD4
skeletal system development (GO:0001501)	0.344868	0.609022	-0.223428	0.110798	MBTD1;SP1;SOX9
morphogenesis of a branching epithelium (GO:0061138)	0.344868	0.609022	-0.221612	0.109898	FOXA1;NCOA3;SOX9
regionalization (GO:0003002)	0.389587	0.642943	-0.22755	0.100508	FOXA1;MLLT3;HIPK2;BPTF
mRNA cleavage (GO:0006379)	0.0168684	0.116673	-0.0458414	0.0984847	CPSF1;CPSF2
eye development (GO:0001654)	0.271829	0.554283	-0.155187	0.0915729	RXRA;HIPK2
multicellular organismal reproductive process (GO:0048609)	0.438643	0.685409	-0.219335	0.0828514	BRD2;RXRA;SP1;SOX9;ZNF148;RAD18;WDR33
multicellular organism growth (GO:0035264)	0.271829	0.554283	-0.132596	0.0782424	NCOA3;RBBP6
protein autophosphorylation (GO:0046777)	0.372375	0.628844	-0.162011	0.0751524	TRIM28;TRIM24;TAF1
morphogenesis of a branching structure (GO:0001763)	0.372375	0.628844	-0.157955	0.0732712	FOXA1;NCOA3;SOX9
growth (GO:0040007)	0.412414	0.658374	-0.170399	0.0712236	NCOA3;EHMT2;RBBP6;SOX9;SAFB
regulation of cell morphogenesis (GO:0022604)	0.422604	0.670747	-0.158651	0.0633595	FOXA1;CFDP1;CUX1;ZMYM3;PHIP;BCL9L
regulation of neuron differentiation (GO:0045664)	0.415855	0.661524	-0.153311	0.0633496	FOXA1;TFAP2A;ZFHX3;ZEB1;CUX1;SOX9
canonical Wnt signaling pathway (GO:0060070)	0.295186	0.571786	-0.101595	0.0567909	CHD8;BCL9L
regulation of stem cell proliferation (GO:0072091)	0.304504	0.577493	-0.0983959	0.0540252	ZEB1;SOX9
cytokinesis (GO:0000910)	0.271829	0.554283	-0.0868913	0.0512728	AHCTF1;DAXX
regulation of fat cell differentiation (GO:0045598)	0.309154	0.583178	-0.0859418	0.0463453	CEBPA;CEBPB
regulation of striated muscle cell differentiation (GO:0051153)	0.299847	0.57251	-0.081247	0.0453135	ZFHX3;SOX9
regulation of sequence-specific DNA binding transcription factor activity (GO:0051090)	0.434791	0.680902	-0.104791	0.040275	PIAS4;FOXA1;TERF2IP;TAF3;HIPK2
regulation of nucleobase-containing compound transport (GO:0032239)	0.0130044	0.0986513	-0.0171273	0.0396696	NUP153;IWS1
peptidyl-serine phosphorylation (GO:0018105)	0.295186	0.571786	-0.0677214	0.0378557	HIPK2;TAF1
negative regulation of apoptotic signaling pathway (GO:2001234)	0.42997	0.679382	-0.0597229	0.0230871	LMNA;MKL1;PHIP
positive regulation of cell development (GO:0010720)	0.483786	0.729297	-0.0501191	0.0158213	SPEN;FOXA1;ZEB1;CUX1;BCL9L
positive regulation of Wnt signaling pathway (GO:0030177)	0.304504	0.577493	-0.0280793	0.0154172	MLLT3;CDC73
response to amino acid (GO:0043200)	0.304504	0.577493	-0.0251068	0.0137851	CEBPB;ZEB1
regulation of reproductive process (GO:2000241)	0.304504	0.577493	-0.0234751	0.0128892	RXRA;SOX9
mitotic cell cycle phase transition (GO:0044772)	0.473873	0.721289	-0.0313143	0.0102309	CENPF;NUMA1;MCM4;CSRP2BP
cell cycle phase transition (GO:0044770)	0.48209	0.729297	-0.0234718	0.00740944	CENPF;NUMA1;MCM4;CSRP2BP
protein polyubiquitination (GO:0000209)	0.426628	0.676374	-0.0178145	0.00696566	ANAPC4;ZFP91;RNF111
positive regulation of neurogenesis (GO:0050769)	0.490257	0.735907	-0.0186658	0.00572391	SPEN;FOXA1;ZEB1;CUX1
response to peptide hormone (GO:0043434)	0.498216	0.742326	-0.018773	0.00559372	SMARCC1;JUND;TRIM24;PHIP;PIK3C2A
gamete generation (GO:0007276)	0.558833	0.806251	-0.0241289	0.0051964	BRD2;SOX9;ZNF148;RAD18;WDR33
cellular response to insulin stimulus (GO:0032869)	0.456447	0.703876	-0.0138112	0.00484985	SMARCC1;PHIP;PIK3C2A
negative regulation of canonical Wnt signaling pathway (GO:0090090)	0.327691	0.600482	-0.00405896	0.00207016	SOX9;MLLT3
phospholipid metabolic process (GO:0006644)	0.975311	0.998145	1.06194	-0.00197183	PIK3C2A
lipid biosynthetic process (GO:0008610)	0.998248	0.998248	1.13012	-0.00198152	PIK3C2A
response to oxidative stress (GO:0006979)	0.975942	0.998145	1.09171	-0.00202711	ADNP2
glycerolipid metabolic process (GO:0046486)	0.977739	0.998145	1.0931	-0.00202968	PIK3C2A
cellular component morphogenesis (GO:0032989)	0.976218	0.998145	1.0939	-0.00203117	TRIM28;SOX9
regulation of establishment of protein localization (GO:0070201)	0.9775	0.998145	1.09418	-0.0020317	TRIM28;ANP32B
small GTPase mediated signal transduction (GO:0007264)	0.996537	0.998145	1.10052	-0.00204345	RREB1
endocytosis (GO:0006897)	0.984311	0.998145	1.10299	-0.00204804	PIK3C2A
cation homeostasis (GO:0055080)	0.98259	0.998145	1.11048	-0.00206195	MAFG;TRIM24
negative regulation of phosphorus metabolic process (GO:0010563)	0.981172	0.998145	1.11174	-0.00206429	PPP1R26;MBIP
negative regulation of phosphate metabolic process (GO:0045936)	0.981172	0.998145	1.11438	-0.0020692	PPP1R26;MBIP
defense response to other organism (GO:0098542)	0.985297	0.998145	1.11693	-0.00207393	POLR3D
divalent inorganic cation homeostasis (GO:0072507)	0.976251	0.998145	1.11918	-0.00207811	TRIM24
organic hydroxy compound metabolic process (GO:1901615)	0.984612	0.998145	1.12081	-0.00208114	CEBPA;RXRA
generation of precursor metabolites and energy (GO:0006091)	0.992018	0.998145	1.12223	-0.00208377	CEBPA
sensory perception (GO:0007600)	0.997264	0.998145	1.1227	-0.00208464	TFAP2A
behavior (GO:0007610)	0.98744	0.998145	1.12392	-0.00208691	MAFG;HIPK2
negative regulation of intracellular signal transduction (GO:1902532)	0.988209	0.998145	1.13135	-0.00210071	MBIP
regulation of homeostatic process (GO:0032844)	0.982369	0.998145	1.13395	-0.00210554	TERF2IP
organophosphate biosynthetic process (GO:0090407)	0.996399	0.998145	1.1342	-0.00210599	PIK3C2A
negative regulation of phosphorylation (GO:0042326)	0.984713	0.998145	1.13886	-0.00211466	MBIP
lymphocyte activation (GO:0046649)	0.97993	0.998145	1.14384	-0.0021239	BLM
secretion by cell (GO:0032940)	0.995262	0.998145	1.14511	-0.00212626	PIK3C2A
regulation of cytokine production (GO:0001817)	0.985617	0.998145	1.15161	-0.00213833	CEBPB;POLR3D
regulation of system process (GO:0044057)	0.991591	0.998145	1.15411	-0.00214296	GTF2IRD1
positive regulation of cytokine production (GO:0001819)	0.985105	0.998145	1.15464	-0.00214396	POLR3D
response to other organism (GO:0051707)	0.997438	0.998145	1.15966	-0.00215328	POLR3D
metal ion homeostasis (GO:0055065)	0.995676	0.998145	1.16062	-0.00215506	TRIM24
regulation of response to wounding (GO:1903034)	0.988511	0.998145	1.16205	-0.00215771	BRD4
cellular ion homeostasis (GO:0006873)	0.994386	0.998145	1.16315	-0.00215976	MAFG
cellular cation homeostasis (GO:0030003)	0.993349	0.998145	1.16602	-0.00216508	MAFG
cellular chemical homeostasis (GO:0055082)	0.997079	0.998145	1.17354	-0.00217905	MAFG
negative regulation of transport (GO:0051051)	0.990423	0.998145	1.1794	-0.00218993	NUP153
response to drug (GO:0042493)	0.98951	0.998145	1.19631	-0.00222133	CENPF
leukocyte activation (GO:0045321)	0.991807	0.998145	1.1997	-0.00222762	BLM
positive regulation of binding (GO:0051099)	0.336911	0.605581	0.00472541	-0.00237011	HIPK2;BRD4
cellular response to hormone stimulus (GO:0032870)	0.540825	0.789145	0.0120694	-0.00285808	ESRRA;SMARCC1;RXRA;TRIM24;PHIP;PIK3C2A
ubiquitin-dependent protein catabolic process (GO:0006511)	0.942033	0.996593	0.900075	-0.00307197	ANAPC4;RNF111
modification-dependent protein catabolic process (GO:0019941)	0.947337	0.996593	0.919962	-0.00313984	ANAPC4;RNF111
negative regulation of hydrolase activity (GO:0051346)	0.941413	0.996593	0.920589	-0.00314198	PPP1R26;MKL1
modification-dependent macromolecule catabolic process (GO:0043632)	0.949544	0.996593	0.923089	-0.00315052	ANAPC4;RNF111
alcohol metabolic process (GO:0006066)	0.932055	0.996593	0.931943	-0.00318073	CEBPA;RXRA
regulation of endopeptidase activity (GO:0052548)	0.941413	0.996593	0.942951	-0.00321831	MKL1;ANP32B
positive regulation of protein kinase activity (GO:0045860)	0.931909	0.996593	0.960876	-0.00327948	DAXX;LMNA;ZFP91
extracellular matrix organization (GO:0030198)	0.94445	0.996593	0.961748	-0.00328246	TFAP2A;SOX9
proteolysis involved in cellular protein catabolic process (GO:0051603)	0.960623	0.996593	0.962001	-0.00328332	ANAPC4;RNF111
extracellular structure organization (GO:0043062)	0.945039	0.996593	0.962787	-0.003286	TFAP2A;SOX9
regulation of peptidase activity (GO:0052547)	0.951662	0.996593	0.975538	-0.00332953	MKL1;ANP32B
single-organism behavior (GO:0044708)	0.946199	0.996593	0.987696	-0.00337102	MAFG;HIPK2
positive regulation of kinase activity (GO:0033674)	0.945657	0.996593	0.995978	-0.00339929	DAXX;LMNA;ZFP91
RNA catabolic process (GO:0006401)	0.940613	0.996593	1.00366	-0.0034255	PAPD5
single-organism cellular localization (GO:1902580)	0.953347	0.996593	1.00798	-0.00344026	LMNA;PHIP;VAMP5
inflammatory response (GO:0006954)	0.953697	0.996593	1.01156	-0.00345247	CEBPA;CEBPB
protein folding (GO:0006457)	0.941373	0.996593	1.01177	-0.0034532	NKTR
negative regulation of endopeptidase activity (GO:0010951)	0.942123	0.996593	1.01207	-0.00345421	MKL1
post-translational protein modification (GO:0043687)	0.933319	0.996593	1.01618	-0.00346825	SUMO2
cell projection assembly (GO:0030031)	0.935013	0.996593	1.01703	-0.00347114	KLF5
monosaccharide metabolic process (GO:0005996)	0.941373	0.996593	1.02378	-0.00349419	GLYR1
regulation of protein transport (GO:0051223)	0.955169	0.996593	1.025	-0.00349833	TRIM28;ANP32B
negative regulation of peptidase activity (GO:0010466)	0.947791	0.996593	1.0277	-0.00350755	MKL1
regulation of translation (GO:0006417)	0.966329	0.996593	1.02856	-0.00351049	SARNP
proteasomal protein catabolic process (GO:0010498)	0.934171	0.996593	1.0289	-0.00351165	ANAPC4
GTP catabolic process (GO:0006184)	0.955846	0.996593	1.0361	-0.00353623	EFTUD2
guanosine-containing compound catabolic process (GO:1901069)	0.957522	0.996593	1.03682	-0.00353867	EFTUD2
regulation of cell projection organization (GO:0031344)	0.960623	0.996593	1.03879	-0.00354541	KLF5;CUX1
GTP metabolic process (GO:0046039)	0.963617	0.996593	1.03892	-0.00354586	EFTUD2
regulation of anatomical structure size (GO:0090066)	0.949119	0.996593	1.04142	-0.0035544	PIK3C2A
cofactor metabolic process (GO:0051186)	0.96218	0.996593	1.04144	-0.00355446	GLYR1
guanosine-containing compound metabolic process (GO:1901068)	0.968436	0.996593	1.04401	-0.00356322	EFTUD2
negative regulation of nervous system development (GO:0051961)	0.933319	0.996593	1.04451	-0.00356494	SOX9
glycerophospholipid metabolic process (GO:0006650)	0.947114	0.996593	1.04546	-0.00356817	PIK3C2A
protein maturation (GO:0051604)	0.942123	0.996593	1.04594	-0.0035698	ANP32B
muscle system process (GO:0003012)	0.952295	0.996593	1.05205	-0.00359066	PIK3C2A
establishment of protein localization to membrane (GO:0090150)	0.947114	0.996593	1.05425	-0.00359817	VAMP5
angiogenesis (GO:0001525)	0.951676	0.996593	1.06052	-0.00361957	KLF5
exocytosis (GO:0006887)	0.949771	0.996593	1.06667	-0.00364055	PIK3C2A
negative regulation of growth (GO:0045926)	0.941373	0.996593	1.07023	-0.00365272	SMARCA2
regulation of protein complex assembly (GO:0043254)	0.956412	0.996593	1.0712	-0.00365602	TAF1
response to virus (GO:0009615)	0.959659	0.996593	1.08024	-0.00368687	POLR3D
regulation of inflammatory response (GO:0050727)	0.958067	0.996593	1.08109	-0.00368978	BRD4
response to alcohol (GO:0097305)	0.970411	0.996593	1.08175	-0.00369204	FOXA1
single organismal cell-cell adhesion (GO:0016337)	0.951049	0.996593	1.08501	-0.00370316	SOX9
protein localization to membrane (GO:0072657)	0.971166	0.996593	1.08542	-0.00370457	VAMP5
neurotrophin signaling pathway (GO:0038179)	0.971902	0.996623	1.09797	-0.00371383	ITGB3BP
regulation of neuron projection development (GO:0010975)	0.970791	0.996593	1.08826	-0.00371426	CUX1
neurotrophin TRK receptor signaling pathway (GO:0048011)	0.970411	0.996593	1.09032	-0.00372129	ITGB3BP
regulation of innate immune response (GO:0045088)	0.961689	0.996593	1.09068	-0.0037225	POLR3D
regulation of immune effector process (GO:0002697)	0.966329	0.996593	1.09604	-0.00374079	THOC1
negative regulation of protein phosphorylation (GO:0001933)	0.964544	0.996593	1.09643	-0.00374213	MBIP
positive regulation of lymphocyte activation (GO:0051251)	0.955846	0.996593	1.09644	-0.00374217	BLM
single organism cell adhesion (GO:0098602)	0.964084	0.996593	1.09659	-0.00374268	SOX9
positive regulation of defense response (GO:0031349)	0.969636	0.996593	1.09728	-0.00374502	POLR3D
calcium ion homeostasis (GO:0055074)	0.970411	0.996593	1.10188	-0.00376072	TRIM24
positive regulation of MAPK cascade (GO:0043410)	0.962296	0.996593	1.10423	-0.00376875	DAXX;HIPK2
positive regulation of cell activation (GO:0050867)	0.969636	0.996593	1.11278	-0.00379793	BLM
positive regulation of leukocyte activation (GO:0002696)	0.965448	0.996593	1.11432	-0.00380318	BLM
regulation of cell adhesion (GO:0030155)	0.929133	0.995449	0.95868	-0.00437257	FOXA1;SOX9
phospholipid biosynthetic process (GO:0008654)	0.928888	0.995449	1.00214	-0.0045708	PIK3C2A
proteasome-mediated ubiquitin-dependent protein catabolic process (GO:0043161)	0.927967	0.995449	1.00785	-0.00459685	ANAPC4
transmembrane receptor protein serine/threonine kinase signaling pathway (GO:0007178)	0.459721	0.708152	0.0146611	-0.00505951	SP1;RNF111;HIPK2
positive regulation of nucleocytoplasmic transport (GO:0046824)	0.341507	0.605838	0.0129105	-0.00647002	TRIM28;ANP32B
response to light stimulus (GO:0009416)	0.917951	0.992622	0.891967	-0.00660536	JUND;RAD18
negative regulation of kinase activity (GO:0033673)	0.925134	0.993428	1.02036	-0.00672837	MBIP
protein processing (GO:0016485)	0.924165	0.993428	1.02408	-0.00675289	ANP32B
positive regulation of response to external stimulus (GO:0032103)	0.924165	0.993428	1.02497	-0.00675875	SUPT5H
glycerolipid biosynthetic process (GO:0045017)	0.925134	0.993428	1.02889	-0.00678459	PIK3C2A
signal transduction by phosphorylation (GO:0023014)	0.925134	0.993428	1.05978	-0.00698832	SOX9
mRNA catabolic process (GO:0006402)	0.91595	0.992622	0.990214	-0.00733292	PAPD5
coenzyme metabolic process (GO:0006732)	0.91913	0.992622	0.991398	-0.00734169	GLYR1
T cell activation (GO:0042110)	0.921182	0.992963	1.05487	-0.00744942	BLM
muscle contraction (GO:0006936)	0.918083	0.992622	1.01059	-0.00748382	PIK3C2A
response to steroid hormone (GO:0048545)	0.510127	0.755287	0.0267993	-0.00752143	FOXA1;ESRRA;CEBPA;RXRA;TRIM24
positive regulation of cell projection organization (GO:0031346)	0.918083	0.992622	1.03081	-0.00763354	CUX1
positive regulation of MAP kinase activity (GO:0043406)	0.920163	0.992622	1.03966	-0.00769909	DAXX
regulation of vasculature development (GO:1901342)	0.920163	0.992622	1.04964	-0.00777299	HIPK2
negative regulation of neurogenesis (GO:0050768)	0.914863	0.992215	1.01313	-0.00791771	SOX9
response to extracellular stimulus (GO:0009991)	0.909913	0.990109	0.894607	-0.00889304	CEBPA;ZEB1
positive regulation of innate immune response (GO:0045089)	0.912647	0.990573	1.00952	-0.00956192	POLR3D
hexose metabolic process (GO:0019318)	0.909214	0.990109	0.995374	-0.00989474	GLYR1
negative regulation of protein kinase activity (GO:0006469)	0.911517	0.990109	1.00474	-0.00998787	MBIP
positive regulation of T cell activation (GO:0050870)	0.911517	0.990109	1.00845	-0.0100247	BLM
positive regulation of growth (GO:0045927)	0.911517	0.990109	1.01268	-0.0100668	ADNP2
meiotic cell cycle process (GO:1903046)	0.336911	0.605581	0.0203407	-0.0102022	RAD21;EHMT2
regulation of cell activation (GO:0050865)	0.905271	0.987887	0.889658	-0.0108424	BLM;ZEB1;THOC1
hormone-mediated signaling pathway (GO:0009755)	0.336911	0.605581	0.0226129	-0.0113419	ESRRA;RXRA
cellular response to external stimulus (GO:0071496)	0.906852	0.988847	1.01625	-0.0113981	SOX9
locomotory behavior (GO:0007626)	0.904428	0.987731	0.978723	-0.0120827	HIPK2
nuclear-transcribed mRNA catabolic process (GO:0000956)	0.904428	0.987731	0.999466	-0.0123387	PAPD5
replication fork processing (GO:0031297)	0.0148819	0.109366	0.00569691	-0.0126076	BLM;THOC1
positive regulation of locomotion (GO:0040017)	0.901146	0.985672	0.876543	-0.0126496	TFAP2A;SOX9
negative regulation of extrinsic apoptotic signaling pathway (GO:2001237)	0.355235	0.618005	0.0265996	-0.0128013	LMNA;PHIP
cellular response to cytokine stimulus (GO:0071345)	0.559587	0.806514	0.0684258	-0.0147138	CEBPA;NFIL3;CTR9;IRF2;NUP153;SOX9
negative regulation of protein modification process (GO:0031400)	0.893551	0.982524	0.855786	-0.0150882	MBIP;ANAPC4;BCOR
positive regulation of cellular component movement (GO:0051272)	0.892696	0.982523	0.857048	-0.0151113	TFAP2A;SOX9
mitochondrion organization (GO:0007005)	0.899391	0.984515	0.972268	-0.015173	CEBPA
glycerophospholipid biosynthetic process (GO:0046474)	0.898091	0.984515	0.99417	-0.0155147	PIK3C2A
negative regulation of protein catabolic process (GO:0042177)	0.355235	0.618005	0.0323519	-0.0155697	CENPF;ANAPC4
cellular amide metabolic process (GO:0043603)	0.896774	0.983941	0.989147	-0.0160137	CEBPA
regulation of angiogenesis (GO:0045765)	0.899391	0.984515	1.02872	-0.0160539	HIPK2
regulation of leukocyte proliferation (GO:0070663)	0.89544	0.983242	1.00784	-0.0170322	BLM
establishment of protein localization to organelle (GO:0072594)	0.888225	0.979444	0.821194	-0.0170562	LMNA;PHIP
response to nutrient levels (GO:0031667)	0.887081	0.979444	0.848477	-0.0176229	CEBPA;ZEB1
negative regulation of cellular component organization (GO:0051129)	0.565763	0.806707	0.0829083	-0.0178083	FOXA1;CENPF;LMNA;ANAPC4;TERF2IP;BCOR
hematopoietic or lymphoid organ development (GO:0048534)	0.89409	0.982524	1.02092	-0.0179997	SP1
positive regulation of cell motility (GO:2000147)	0.882395	0.978322	0.840582	-0.0184222	TFAP2A;SOX9
intrinsic apoptotic signaling pathway (GO:0097193)	0.887071	0.979444	0.967914	-0.0201036	HIPK2
lymphocyte differentiation (GO:0030098)	0.889932	0.980245	1.01272	-0.0202062	BLM
positive regulation of cell adhesion (GO:0045785)	0.888511	0.979444	0.979193	-0.0203379	FOXA1
negative regulation of transferase activity (GO:0051348)	0.878764	0.975559	0.826456	-0.0204501	MBIP;ANAPC4
MAPK cascade (GO:0000165)	0.887071	0.979444	0.991713	-0.0205979	SOX9
regulation of lymphocyte proliferation (GO:0050670)	0.887071	0.979444	0.995689	-0.0206805	BLM
regulation of mononuclear cell proliferation (GO:0032944)	0.888511	0.979444	0.999115	-0.0207517	BLM
regulation of protein targeting (GO:1903533)	0.88264	0.978322	0.959962	-0.0210385	TRIM28
regulation of leukocyte activation (GO:0002694)	0.876285	0.974536	0.826828	-0.0213267	BLM;ZEB1;THOC1
protein localization to organelle (GO:0033365)	0.572311	0.809589	0.105042	-0.0221878	RAD21;LMNA;CHAMP1;TERF2IP;PHIP
positive regulation of cell migration (GO:0030335)	0.873762	0.973069	0.828421	-0.0226158	TFAP2A;SOX9
tube development (GO:0035295)	0.878035	0.975518	0.968652	-0.0240096	SOX9
positive regulation of nervous system development (GO:0051962)	0.568691	0.807266	0.113486	-0.0242977	SPEN;FOXA1;ZEB1;CUX1
response to nutrient (GO:0007584)	0.876461	0.974536	0.975564	-0.0251632	CEBPA
positive regulation of neuron differentiation (GO:0045666)	0.526359	0.774397	0.108343	-0.0277002	FOXA1;ZEB1;CUX1
peptidyl-serine modification (GO:0018209)	0.355235	0.618005	0.0606063	-0.0291673	HIPK2;TAF1
hemostasis (GO:0007599)	0.861258	0.960764	0.787635	-0.031526	CBX5;MAFG;IRF2;MAFK
regulation of MAP kinase activity (GO:0043405)	0.864553	0.963574	0.854101	-0.0316921	DAXX;MBIP
tube morphogenesis (GO:0035239)	0.373378	0.628844	0.0698729	-0.0324121	ZEB1;SOX9
coagulation (GO:0050817)	0.854656	0.95784	0.779323	-0.0335691	CBX5;MAFG;IRF2;MAFK
protein catabolic process (GO:0030163)	0.85902	0.959681	0.817372	-0.0336382	TRIM24;ANAPC4
blood coagulation (GO:0007596)	0.854656	0.95784	0.781807	-0.0336761	CBX5;MAFG;IRF2;MAFK
protein homooligomerization (GO:0051260)	0.565287	0.806707	0.163224	-0.0350596	RXRA;NACC2;NACC1
microtubule-based process (GO:0007017)	0.8107	0.941593	0.592339	-0.035648	NUMA1;LMNA;CHAMP1;CHD4
male gamete generation (GO:0048232)	0.66423	0.864799	0.253484	-0.0368207	BRD2;SOX9;RAD18;WDR33
spermatogenesis (GO:0007283)	0.662078	0.863394	0.253386	-0.0372185	BRD2;SOX9;RAD18;WDR33
ncRNA metabolic process (GO:0034660)	0.797691	0.937819	0.592584	-0.0380426	INTS3;PAPD5;INTS4
response to oxygen levels (GO:0070482)	0.844277	0.952403	0.787994	-0.0384284	LMNA;HIPK2
regulation of T cell activation (GO:0050863)	0.844277	0.952403	0.790936	-0.0385719	BLM;ZEB1
epithelium development (GO:0060429)	0.839591	0.952403	0.794796	-0.0387601	RBBP6;SOX9
peptidyl-tyrosine modification (GO:0018212)	0.861351	0.960764	0.977494	-0.0391253	BAZ1B
positive regulation of protein serine/threonine kinase activity (GO:0071902)	0.841167	0.952403	0.805779	-0.0392957	DAXX;ZFP91
regulation of epithelial cell proliferation (GO:0050678)	0.842729	0.952403	0.807415	-0.0393755	SOX9;CDC73
activation of protein kinase activity (GO:0032147)	0.833144	0.950677	0.78737	-0.0398258	DAXX;ZFP91
negative regulation of protein processing (GO:0010955)	0.769773	0.927541	0.53076	-0.0399231	CENPF;MKL1;ANAPC4
positive regulation of cellular component biogenesis (GO:0044089)	0.828158	0.947713	0.744168	-0.0399641	SOX9;TAF1
response to radiation (GO:0009314)	0.817576	0.943625	0.690785	-0.0400841	BLM;JUND;INTS3;RAD18
ncRNA processing (GO:0034470)	0.596674	0.830171	0.215442	-0.0400988	INTS3;PAPD5;INTS4
negative regulation of protein maturation (GO:1903318)	0.769773	0.927541	0.533305	-0.0401146	CENPF;MKL1;ANAPC4
leukocyte differentiation (GO:0002521)	0.831497	0.950544	0.794855	-0.0403155	CEBPA;BLM
regulation of lymphocyte activation (GO:0051249)	0.816737	0.943625	0.697002	-0.0404449	BLM;ZEB1;THOC1
G1/S transition of mitotic cell cycle (GO:0000082)	0.857752	0.959024	0.966821	-0.0404514	MCM4
cell cycle G1/S phase transition (GO:0044843)	0.857752	0.959024	0.971886	-0.0406633	MCM4
regulation of cell growth (GO:0001558)	0.78059	0.933233	0.589788	-0.0407549	ADNP2;CDK11B;SMARCA2
peptidyl-tyrosine phosphorylation (GO:0018108)	0.857752	0.959024	0.975815	-0.0408278	BAZ1B
posttranscriptional regulation of gene expression (GO:0010608)	0.660267	0.862386	0.279895	-0.041439	NACC2;SARNP;TRIM24;WIZ;CDC73
glucose metabolic process (GO:0006006)	0.852177	0.957342	0.95861	-0.0417898	GLYR1
response to insulin (GO:0032868)	0.610448	0.837882	0.236611	-0.0418514	SMARCC1;PHIP;PIK3C2A
apoptotic signaling pathway (GO:0097190)	0.789283	0.934405	0.619152	-0.0420062	DAXX;ITGB3BP;HIPK2
negative regulation of cell growth (GO:0030308)	0.854059	0.95784	0.976247	-0.0420516	SMARCA2
regulation of protein serine/threonine kinase activity (GO:0071900)	0.779513	0.933233	0.609168	-0.0420941	BLM;DAXX;MBIP;ZFP91
response to decreased oxygen levels (GO:0036293)	0.821302	0.944464	0.740691	-0.0423215	LMNA;HIPK2
positive regulation of sequence-specific DNA binding transcription factor activity (GO:0051091)	0.517109	0.762425	0.156857	-0.0425476	FOXA1;TERF2IP;HIPK2
cellular response to hypoxia (GO:0071456)	0.364331	0.625089	0.0912651	-0.042882	LMNA;HIPK2
response to hypoxia (GO:0001666)	0.814203	0.942446	0.72415	-0.0429256	LMNA;HIPK2
positive regulation of protein transport (GO:0051222)	0.795352	0.937819	0.671045	-0.0430796	TRIM28;ANP32B
cellular response to oxidative stress (GO:0034599)	0.850271	0.955962	0.956739	-0.0430885	ADNP2
cellular response to abiotic stimulus (GO:0071214)	0.79731	0.937819	0.678235	-0.0435412	BLM;SOX9
cellular process involved in reproduction in multicellular organism (GO:0022412)	0.789377	0.934405	0.645799	-0.0438141	EHMT2;AFF4
steroid metabolic process (GO:0008202)	0.81239	0.941892	0.732677	-0.0438615	CEBPA;RXRA
negative regulation of cell development (GO:0010721)	0.810561	0.941593	0.730962	-0.0439905	FOXA1;SOX9
negative regulation of neuron differentiation (GO:0045665)	0.848341	0.955314	0.968241	-0.0442631	SOX9
defense response to virus (GO:0051607)	0.848341	0.955314	0.970914	-0.0443853	POLR3D
Ras protein signal transduction (GO:0007265)	0.850271	0.955962	0.988665	-0.0445264	RREB1
cellular response to decreased oxygen levels (GO:0036294)	0.373378	0.628844	0.0974528	-0.0452057	LMNA;HIPK2
regulation of cell morphogenesis involved in differentiation (GO:0010769)	0.61587	0.838797	0.25968	-0.0456482	FOXA1;CUX1;BCL9L
positive regulation of epithelial cell proliferation (GO:0050679)	0.842399	0.952403	0.937763	-0.0457323	SOX9
carbohydrate homeostasis (GO:0033500)	0.840368	0.952403	0.94015	-0.0458487	FOXA1
response to topologically incorrect protein (GO:0035966)	0.840368	0.952403	0.940236	-0.0458529	LMNA
glucose homeostasis (GO:0042593)	0.840368	0.952403	0.942755	-0.0459757	FOXA1
cytokine-mediated signaling pathway (GO:0019221)	0.637805	0.849737	0.284159	-0.0462693	CEBPA;CTR9;IRF2;NUP153
regulation of protein import into nucleus (GO:0042306)	0.840368	0.952403	0.952622	-0.0464569	TRIM28
regulation of hormone levels (GO:0010817)	0.791386	0.934431	0.685083	-0.0464606	FOXA1;SAFB
cellular response to peptide hormone stimulus (GO:0071375)	0.649869	0.857778	0.30356	-0.0465689	SMARCC1;PHIP;PIK3C2A
regulation of muscle system process (GO:0090257)	0.842399	0.952403	0.956346	-0.0466385	GTF2IRD1
negative regulation of proteolysis (GO:0045861)	0.742858	0.908614	0.488011	-0.0467683	CENPF;MKL1;ANAPC4
odontogenesis (GO:0042476)	0.350669	0.613128	0.095851	-0.0468885	NFIC;BCOR
regulation of intracellular transport (GO:0032386)	0.742665	0.908614	0.490495	-0.0470063	TRIM28;NUP153;ANP32B;IWS1
cell cycle arrest (GO:0007050)	0.834116	0.950677	0.936843	-0.0473863	ZFHX3
regulation of intracellular protein transport (GO:0033157)	0.770529	0.927659	0.63171	-0.0474355	TRIM28;ANP32B
positive regulation of intracellular transport (GO:0032388)	0.766147	0.924751	0.609966	-0.0477181	TRIM28;ANP32B
regulation of carbohydrate metabolic process (GO:0006109)	0.844405	0.952403	0.98899	-0.0482304	NCOA2
positive regulation of neuron projection development (GO:0010976)	0.842399	0.952403	0.989494	-0.048255	CUX1
response to corticosteroid (GO:0031960)	0.834116	0.950677	0.966893	-0.0489063	CEBPA
positive regulation of peptidase activity (GO:0010952)	0.831979	0.950544	0.969392	-0.0491681	ANP32B
regulation of dephosphorylation (GO:0035303)	0.481251	0.729297	0.156346	-0.0493543	PPP1R26;CDCA2
response to metal ion (GO:0010038)	0.634446	0.84783	0.299697	-0.0494727	TFAP2A;CEBPA;JUND
protein import (GO:0017038)	0.373378	0.628844	0.107589	-0.0499077	LMNA;PHIP
negative regulation of cellular catabolic process (GO:0031330)	0.555282	0.803812	0.229218	-0.0500589	CENPF;ANAPC4
response to inorganic substance (GO:0010035)	0.697394	0.884252	0.409507	-0.0503749	TFAP2A;CEBPA;BLM;JUND
reproductive structure development (GO:0048608)	0.659893	0.862386	0.345541	-0.051158	PBRM1;NCOA3;SOX9
positive regulation of intracellular protein transport (GO:0090316)	0.501457	0.745916	0.175715	-0.0515096	TRIM28;ANP32B
regulation of cellular carbohydrate metabolic process (GO:0010675)	0.827621	0.947713	0.96822	-0.0519964	NCOA2
inositol lipid-mediated signaling (GO:0048017)	0.8254	0.946093	0.940954	-0.0521428	PIK3C2A
phosphatidylinositol-mediated signaling (GO:0048015)	0.8254	0.946093	0.943648	-0.0522921	PIK3C2A
fat cell differentiation (GO:0045444)	0.350669	0.613128	0.106904	-0.0522953	CEBPA;CEBPB
regulation of I-kappaB kinase/NF-kappaB signaling (GO:0043122)	0.757167	0.920209	0.629132	-0.0523154	TERF2IP;BRD4
response to endoplasmic reticulum stress (GO:0034976)	0.555282	0.803812	0.240234	-0.0524647	CEBPB;LMNA
signal transduction by p53 class mediator (GO:0072331)	0.816229	0.943625	0.904506	-0.0524857	HIPK2
adult behavior (GO:0030534)	0.540327	0.789145	0.222257	-0.0526315	MAFG;HIPK2
response to unfolded protein (GO:0006986)	0.823151	0.94505	0.944996	-0.0534089	LMNA
negative regulation of cell activation (GO:0050866)	0.823151	0.94505	0.949132	-0.0536426	THOC1
lipid modification (GO:0030258)	0.820873	0.944464	0.940393	-0.053732	PIK3C2A
Notch signaling pathway (GO:0007219)	0.813862	0.942446	0.911557	-0.0540345	SPEN
second-messenger-mediated signaling (GO:0019932)	0.820873	0.944464	0.951053	-0.0543411	SOX9
regulation of epithelial cell migration (GO:0010632)	0.809038	0.941593	0.907318	-0.0546039	SOX9
negative regulation of multi-organism process (GO:0043901)	0.818566	0.943625	0.942078	-0.0546659	TRIM28
sensory organ development (GO:0007423)	0.382374	0.636938	0.121366	-0.0547464	RXRA;HIPK2
activation of MAPK activity (GO:0000187)	0.818566	0.943625	0.94464	-0.0548145	DAXX
tissue homeostasis (GO:0001894)	0.809038	0.941593	0.923331	-0.0555676	SOX9
negative regulation of MAPK cascade (GO:0043409)	0.811465	0.941593	0.930149	-0.0559779	MBIP
regulation of protein binding (GO:0043393)	0.806579	0.941342	0.926447	-0.0560023	HIPK2
positive regulation of endopeptidase activity (GO:0010950)	0.806579	0.941342	0.927473	-0.0560643	ANP32B
circulatory system process (GO:0003013)	0.811465	0.941593	0.936136	-0.0563382	PIK3C2A
response to glucocorticoid (GO:0051384)	0.811465	0.941593	0.938596	-0.0564863	CEBPA
sensory perception of mechanical stimulus (GO:0050954)	0.804089	0.939991	0.92342	-0.0571459	TFAP2A
regulation of protein localization to nucleus (GO:1900180)	0.59462	0.828241	0.304904	-0.0574594	TRIM28;LMNA
regulation of leukocyte differentiation (GO:1902105)	0.750238	0.912574	0.628598	-0.0575079	ESRRA;ZEB1
phosphatidylinositol metabolic process (GO:0046488)	0.799012	0.937819	0.895847	-0.0575114	PIK3C2A
protein localization to nucleus (GO:0034504)	0.373378	0.628844	0.124826	-0.0579031	LMNA;PHIP
regulation of T cell proliferation (GO:0042129)	0.799012	0.937819	0.920567	-0.0590984	BLM
sensory perception of sound (GO:0007605)	0.796425	0.937819	0.928373	-0.0595996	TFAP2A
regulation of canonical Wnt signaling pathway (GO:0060828)	0.58062	0.81762	0.296046	-0.0596112	SOX9;MLLT3
hormone metabolic process (GO:0042445)	0.601488	0.832058	0.324697	-0.0596963	FOXA1;SAFB
cell morphogenesis involved in differentiation (GO:0000904)	0.56263	0.806707	0.278455	-0.0598107	TRIM28;SOX9
cellular response to radiation (GO:0071478)	0.801566	0.937819	0.936418	-0.060116	BLM
vesicle organization (GO:0016050)	0.801566	0.937819	0.936524	-0.0601228	PIK3C2A
regulation of lymphocyte differentiation (GO:0045619)	0.796425	0.937819	0.941091	-0.060416	ZEB1
rRNA metabolic process (GO:0016072)	0.801566	0.937819	0.946492	-0.0607628	PAPD5
positive regulation of DNA metabolic process (GO:0051054)	0.47303	0.720783	0.185755	-0.0608193	TRIM28;WIZ
regulation of JNK cascade (GO:0046328)	0.566271	0.806707	0.283293	-0.0608498	DAXX;HIPK2
regulation of extrinsic apoptotic signaling pathway (GO:2001236)	0.611627	0.838626	0.346065	-0.0609042	LMNA;PHIP
negative regulation of catabolic process (GO:0009895)	0.699629	0.885931	0.507118	-0.0614202	CENPF;ANAPC4
Golgi vesicle transport (GO:0048193)	0.730933	0.901526	0.592512	-0.0614234	CUX1;VAMP5
positive regulation of cell morphogenesis involved in differentiation (GO:0010770)	0.46889	0.717054	0.185762	-0.0617852	CUX1;BCL9L
cell morphogenesis (GO:0000902)	0.735874	0.90443	0.615619	-0.061839	TRIM28;SOX9
positive regulation of protein complex assembly (GO:0031334)	0.791151	0.934431	0.914025	-0.0619869	TAF1
positive regulation of NF-kappaB transcription factor activity (GO:0051092)	0.801566	0.937819	0.966335	-0.0620366	TERF2IP
regulation of cysteine-type endopeptidase activity (GO:2000116)	0.718238	0.896052	0.565493	-0.0620671	MKL1;ANP32B
ERBB signaling pathway (GO:0038127)	0.71564	0.894302	0.555812	-0.0620907	SOX9;PIK3C2A
germ cell development (GO:0007281)	0.460554	0.70866	0.180684	-0.0622236	EHMT2;AFF4
neuron development (GO:0048666)	0.788463	0.934405	0.91987	-0.0624084	TFAP2A
developmental maturation (GO:0021700)	0.587663	0.823129	0.32125	-0.0625288	FOXA1;CEBPA
epidermal growth factor receptor signaling pathway (GO:0007173)	0.707726	0.890813	0.542458	-0.0627196	SOX9;PIK3C2A
cellular response to oxygen levels (GO:0071453)	0.409021	0.657321	0.149896	-0.0628936	LMNA;HIPK2
regulation of cell projection assembly (GO:0060491)	0.785741	0.933233	0.913951	-0.0631548	KLF5
response to estrogen (GO:0043627)	0.628088	0.845279	0.375829	-0.0631726	FOXA1;TRIM24
negative regulation of sequence-specific DNA binding transcription factor activity (GO:0043433)	0.481251	0.729297	0.200318	-0.0632352	PIAS4;TAF3
brain development (GO:0007420)	0.691349	0.881703	0.503266	-0.0633612	ZFHX3;BPTF
negative regulation of leukocyte activation (GO:0002695)	0.785741	0.933233	0.917207	-0.0633798	THOC1
plasma membrane organization (GO:0007009)	0.788463	0.934405	0.935196	-0.0634482	VAMP5
vitamin metabolic process (GO:0006766)	0.791151	0.934431	0.947512	-0.0642579	RXRA
regulation of leukocyte mediated immunity (GO:0002703)	0.785741	0.933233	0.930966	-0.0643306	THOC1
negative regulation of protein modification by small protein conjugation or removal (GO:1903321)	0.782984	0.933233	0.931603	-0.0643746	ANAPC4
positive regulation of cysteine-type endopeptidase activity (GO:2001056)	0.782984	0.933233	0.932554	-0.0644403	ANP32B
response to UV (GO:0009411)	0.777363	0.932704	0.927259	-0.0645998	RAD18
negative regulation of protein serine/threonine kinase activity (GO:0071901)	0.780191	0.933233	0.938118	-0.0648248	MBIP
tube formation (GO:0035148)	0.430796	0.679925	0.168384	-0.0649579	SOX9;ARID1A
rRNA processing (GO:0006364)	0.785741	0.933233	0.941657	-0.0650694	PAPD5
regulation of cysteine-type endopeptidase activity involved in apoptotic process (GO:0043281)	0.688548	0.880668	0.5126	-0.0651382	MKL1;ANP32B
positive regulation of leukocyte proliferation (GO:0070665)	0.782984	0.933233	0.949635	-0.0656206	BLM
neuron migration (GO:0001764)	0.774499	0.930058	0.906524	-0.0657303	SATB2
carbohydrate catabolic process (GO:0016052)	0.785741	0.933233	0.951972	-0.0657821	GLYR1
epidermis development (GO:0008544)	0.785741	0.933233	0.957314	-0.0661513	SOX9
developmental growth (GO:0048589)	0.618277	0.838797	0.380666	-0.0669158	NCOA3;SOX9
regulation of stress-activated protein kinase signaling cascade (GO:0070302)	0.644006	0.854034	0.438958	-0.0692607	DAXX;HIPK2
positive regulation of mononuclear cell proliferation (GO:0032946)	0.774499	0.930058	0.956828	-0.0693778	BLM
response to mechanical stimulus (GO:0009612)	0.659384	0.862386	0.473095	-0.0700427	JUND;SOX9
regulation of stress-activated MAPK cascade (GO:0032872)	0.640866	0.852273	0.440837	-0.0704673	DAXX;HIPK2
positive regulation of lymphocyte proliferation (GO:0050671)	0.771598	0.928155	0.960315	-0.0715982	BLM
sterol metabolic process (GO:0016125)	0.452142	0.699532	0.201738	-0.0720898	CEBPA;RXRA
positive regulation of I-kappaB kinase/NF-kappaB signaling (GO:0043123)	0.63452	0.84783	0.438939	-0.0724581	TERF2IP;BRD4
establishment of organelle localization (GO:0051656)	0.63452	0.84783	0.443532	-0.0732164	CENPF;NUMA1
hematopoietic progenitor cell differentiation (GO:0002244)	0.395764	0.648058	0.169257	-0.0734193	SP1;CHD2
kidney development (GO:0001822)	0.464732	0.711983	0.217572	-0.0739094	TFAP2A;CUX1
negative regulation of transmembrane receptor protein serine/threonine kinase signaling pathway (GO:0090101)	0.400198	0.649057	0.171081	-0.0739473	HIPK2;BCL9L
gonad development (GO:0008406)	0.762671	0.922924	0.923419	-0.074066	SOX9
regulation of adaptive immune response (GO:0002819)	0.762671	0.922924	0.9242	-0.0741287	THOC1
negative regulation of protein ubiquitination (GO:0031397)	0.765685	0.924751	0.953045	-0.0745574	ANAPC4
negative regulation of epithelial cell proliferation (GO:0050680)	0.413408	0.658374	0.180218	-0.075328	SOX9;CDC73
single-organism carbohydrate catabolic process (GO:0044724)	0.765685	0.924751	0.964921	-0.0754865	GLYR1
regulation of cell shape (GO:0008360)	0.762671	0.922924	0.944635	-0.0757678	CFDP1
cholesterol metabolic process (GO:0008203)	0.400198	0.649057	0.175365	-0.0757987	CEBPA;RXRA
positive regulation of JNK cascade (GO:0046330)	0.400198	0.649057	0.176292	-0.0761994	DAXX;HIPK2
positive regulation of stress-activated protein kinase signaling cascade (GO:0070304)	0.452142	0.699532	0.213278	-0.0762138	DAXX;HIPK2
response to alkaloid (GO:0043279)	0.759619	0.921602	0.949523	-0.0775212	BLM
positive regulation of cysteine-type endopeptidase activity involved in apoptotic process (GO:0043280)	0.759619	0.921602	0.950507	-0.0776015	ANP32B
response to ionizing radiation (GO:0010212)	0.485332	0.730847	0.25623	-0.0803411	BLM;INTS3
cell maturation (GO:0048469)	0.447909	0.694505	0.220573	-0.0804114	FOXA1;CEBPA
positive regulation of stress-activated MAPK cascade (GO:0032874)	0.447909	0.694505	0.221894	-0.0808927	DAXX;HIPK2
regulation of ligase activity (GO:0051340)	0.750227	0.912574	0.93415	-0.0854616	ANAPC4
regulation of type I interferon production (GO:0032479)	0.750227	0.912574	0.973025	-0.0890181	POLR3D
positive regulation of cell growth (GO:0030307)	0.747015	0.911798	0.970581	-0.0896202	ADNP2
response to interferon-gamma (GO:0034341)	0.750227	0.912574	0.98314	-0.0899435	IRF2
signal transduction in response to DNA damage (GO:0042770)	0.743763	0.908614	0.93854	-0.0899445	HIPK2
cell growth (GO:0016049)	0.743763	0.908614	0.947037	-0.0907588	SOX9
response to transition metal nanoparticle (GO:1990267)	0.743763	0.908614	0.961559	-0.0921505	TFAP2A
regulation of phosphatase activity (GO:0010921)	0.730333	0.901526	0.93821	-0.0972604	PPP1R26
regulation of ubiquitin-protein transferase activity (GO:0051438)	0.733754	0.902639	0.949938	-0.097304	ANAPC4
limb morphogenesis (GO:0035108)	0.726867	0.901238	0.938757	-0.0976171	TFAP2A
regulation of adaptive immune response based on somatic recombination of immune receptors built from immunoglobulin superfamily domains (GO:0002822)	0.733754	0.902639	0.958352	-0.098166	THOC1
appendage morphogenesis (GO:0035107)	0.726867	0.901238	0.944432	-0.0982072	TFAP2A
negative regulation of intracellular transport (GO:0032387)	0.737133	0.90443	0.987725	-0.0992171	NUP153
negative regulation of cellular response to growth factor stimulus (GO:0090288)	0.737133	0.90443	0.990655	-0.0995114	BCL9L
negative regulation of immune response (GO:0050777)	0.733754	0.902639	0.972421	-0.0996071	THOC1
negative regulation of lymphocyte activation (GO:0051250)	0.730333	0.901526	0.964617	-0.099998	THOC1
positive regulation of angiogenesis (GO:0045766)	0.726867	0.901238	0.964819	-0.100327	HIPK2
carbohydrate transport (GO:0008643)	0.730333	0.901526	0.971914	-0.100754	NUP153
zymogen activation (GO:0031638)	0.730333	0.901526	0.980446	-0.101639	ANP32B
DNA catabolic process (GO:0006308)	0.730333	0.901526	0.992946	-0.102935	BLM
response to estradiol (GO:0032355)	0.723357	0.899257	0.970971	-0.103104	FOXA1
establishment or maintenance of cell polarity (GO:0007163)	0.723357	0.899257	0.981808	-0.104254	LMNA
muscle tissue development (GO:0060537)	0.712556	0.89291	0.924511	-0.104719	VAMP5
regulation of mitochondrion organization (GO:0010821)	0.712556	0.89291	0.933871	-0.105779	LMNA
response to calcium ion (GO:0051592)	0.723357	0.899257	1.00575	-0.106797	JUND
osteoblast differentiation (GO:0001649)	0.716202	0.894302	0.958971	-0.107128	MEF2D
regulation of myeloid leukocyte differentiation (GO:0002761)	0.716202	0.894302	0.974493	-0.108862	ESRRA
fertilization (GO:0009566)	0.723357	0.899257	1.02757	-0.109114	EHMT2
regulation of peptidyl-serine phosphorylation (GO:0033135)	0.716202	0.894302	0.980873	-0.109575	PHIP
regeneration (GO:0031099)	0.712556	0.89291	0.981441	-0.111167	CEBPA
regulation of T cell differentiation (GO:0045580)	0.712556	0.89291	0.991154	-0.112267	ZEB1
T cell differentiation (GO:0030217)	0.712556	0.89291	0.996586	-0.112883	BLM
regulation of lymphocyte mediated immunity (GO:0002706)	0.705124	0.88833	0.970858	-0.114962	THOC1
regulation of cytokine biosynthetic process (GO:0042035)	0.6975	0.884252	0.951616	-0.117062	CEBPB
negative regulation of binding (GO:0051100)	0.705124	0.88833	0.992178	-0.117486	RSF1
ER-nucleus signaling pathway (GO:0006984)	0.701336	0.885931	0.98283	-0.119037	LMNA
hemopoiesis (GO:0030097)	0.705124	0.88833	1.01079	-0.11969	SP1
regulation of cell-cell adhesion (GO:0022407)	0.701336	0.885931	0.995107	-0.120524	FOXA1
positive regulation of ligase activity (GO:0051351)	0.693615	0.881703	0.959538	-0.120806	ANAPC4
DNA damage response, signal transduction by p53 class mediator (GO:0030330)	0.68968	0.880668	0.961069	-0.122127	HIPK2
regulation of B cell activation (GO:0050864)	0.693615	0.881703	0.973786	-0.1226	THOC1
extrinsic apoptotic signaling pathway (GO:0097191)	0.693615	0.881703	0.975773	-0.12285	DAXX
body morphogenesis (GO:0010171)	0.0130044	0.0986513	0.0530729	-0.122925	TFAP2A;ZNF281
regulation of glucose metabolic process (GO:0010906)	0.701336	0.885931	1.02207	-0.123789	NCOA2
protein stabilization (GO:0050821)	0.68968	0.880668	0.987274	-0.125457	WIZ
cellular response to topologically incorrect protein (GO:0035967)	0.693615	0.881703	0.997728	-0.125614	LMNA
protein modification by small protein removal (GO:0070646)	0.6975	0.884252	1.02485	-0.126071	SUPT3H
regulation of glucose transport (GO:0010827)	0.685695	0.877964	0.983199	-0.127964	NUP153
regulation of autophagy (GO:0010506)	0.681659	0.874383	0.963896	-0.12939	SUPT5H
post-Golgi vesicle-mediated transport (GO:0006892)	0.685695	0.877964	1.00883	-0.1313	VAMP5
regulation of dendrite development (GO:0050773)	0.681659	0.874383	0.989217	-0.132789	CUX1
adult locomotory behavior (GO:0008344)	0.677572	0.872312	0.986171	-0.134719	HIPK2
negative regulation of cell morphogenesis involved in differentiation (GO:0010771)	0.677572	0.872312	0.989474	-0.13517	FOXA1
protein tetramerization (GO:0051262)	0.681659	0.874383	1.00942	-0.135501	RXRA
positive regulation of ubiquitin-protein transferase activity (GO:0051443)	0.673433	0.870159	0.985396	-0.137049	ANAPC4
activation of cysteine-type endopeptidase activity (GO:0097202)	0.677572	0.872312	1.01515	-0.138678	ANP32B
regulation of cyclin-dependent protein serine/threonine kinase activity (GO:0000079)	0.681659	0.874383	1.03505	-0.138942	BLM
cellular response to interferon-gamma (GO:0071346)	0.677572	0.872312	1.02429	-0.139926	IRF2
embryonic appendage morphogenesis (GO:0035113)	0.66924	0.865534	0.972137	-0.140385	TFAP2A
embryonic limb morphogenesis (GO:0030326)	0.66924	0.865534	0.981355	-0.141716	TFAP2A
striated muscle tissue development (GO:0014706)	0.664994	0.864799	0.980423	-0.142415	VAMP5
positive regulation of protein localization to nucleus (GO:1900182)	0.660694	0.862386	0.985123	-0.14585	TRIM28
cellular response to unfolded protein (GO:0034620)	0.66924	0.865534	1.02209	-0.147598	LMNA
negative regulation of homeostatic process (GO:0032845)	0.66924	0.865534	1.0227	-0.147687	TERF2IP
regulation of interleukin-6 production (GO:0032675)	0.660694	0.862386	0.999663	-0.148002	CEBPB
vascular process in circulatory system (GO:0003018)	0.66924	0.865534	1.02819	-0.148479	PIK3C2A
DNA integrity checkpoint (GO:0031570)	0.66924	0.865534	1.03476	-0.149429	BLM
positive regulation of T cell proliferation (GO:0042102)	0.656339	0.860683	1.00304	-0.150486	BLM
blood vessel development (GO:0001568)	0.664994	0.864799	1.04439	-0.151706	ARID1A
myeloid leukocyte differentiation (GO:0002573)	0.656339	0.860683	1.01242	-0.151893	CEBPA
activation of cysteine-type endopeptidase activity involved in apoptotic process (GO:0006919)	0.656339	0.860683	1.02235	-0.153383	ANP32B
regulation of reactive oxygen species metabolic process (GO:2000377)	0.647462	0.855401	0.98326	-0.15357	TFAP2A
male gonad development (GO:0008584)	0.651929	0.858089	1.00577	-0.15393	SOX9
anaphase-promoting complex-dependent proteasomal ubiquitin-dependent protein catabolic process (GO:0031145)	0.651929	0.858089	1.00591	-0.153951	ANAPC4
phosphatidylinositol biosynthetic process (GO:0006661)	0.647462	0.855401	0.991817	-0.154907	PIK3C2A
endoplasmic reticulum unfolded protein response (GO:0030968)	0.656339	0.860683	1.0333	-0.155025	LMNA
positive regulation of protein import into nucleus (GO:0042307)	0.642938	0.85342	0.981407	-0.155557	TRIM28
negative regulation of immune effector process (GO:0002698)	0.647462	0.855401	0.996438	-0.155628	THOC1
positive regulation of epithelial cell migration (GO:0010634)	0.638356	0.849737	0.963538	-0.156892	SOX9
regulation of production of molecular mediator of immune response (GO:0002700)	0.638356	0.849737	0.970292	-0.157992	THOC1
monovalent inorganic cation homeostasis (GO:0055067)	0.651929	0.858089	1.03273	-0.158058	MAFG
ovulation cycle process (GO:0022602)	0.633716	0.84783	0.965002	-0.159298	NRIP1
protein heterooligomerization (GO:0051291)	0.647462	0.855401	1.02626	-0.160287	WIZ
tube closure (GO:0060606)	0.629017	0.845279	0.978052	-0.164399	ARID1A
positive regulation of peptidyl-serine phosphorylation (GO:0033138)	0.633716	0.84783	0.998261	-0.164789	PHIP
regulation of ubiquitin-protein ligase activity involved in mitotic cell cycle (GO:0051439)	0.633716	0.84783	1.00477	-0.165863	ANAPC4
protein deubiquitination (GO:0016579)	0.642938	0.85342	1.05009	-0.166444	SUPT3H
intrinsic apoptotic signaling pathway in response to DNA damage (GO:0008630)	0.638356	0.849737	1.0301	-0.167731	HIPK2
neural tube closure (GO:0001843)	0.624258	0.842897	0.990481	-0.169283	ARID1A
protein localization to plasma membrane (GO:0072659)	0.629017	0.845279	1.01547	-0.170689	VAMP5
regulation of circadian rhythm (GO:0042752)	0.624258	0.842897	1.00083	-0.171053	SFPQ
response to vitamin (GO:0033273)	0.619438	0.838797	0.974506	-0.171305	CEBPA
negative regulation of ubiquitin-protein transferase activity (GO:0051444)	0.614556	0.838626	0.980241	-0.172513	ANAPC4
DNA damage checkpoint (GO:0000077)	0.629017	0.845279	1.03247	-0.173547	BLM
epidermal cell differentiation (GO:0009913)	0.624258	0.842897	1.01711	-0.173835	CUX1
negative regulation of ligase activity (GO:0051352)	0.614556	0.838626	0.989791	-0.174194	ANAPC4
positive regulation of type I interferon production (GO:0032481)	0.629017	0.845279	1.04297	-0.175311	POLR3D
regulation of transcription factor import into nucleus (GO:0042990)	0.609613	0.83755	0.990249	-0.175546	TRIM28
regulation of ERBB signaling pathway (GO:1901184)	0.614556	0.838626	1.00111	-0.176185	TFAP2A
regulation of fibroblast proliferation (GO:0048145)	0.619438	0.838797	1.00375	-0.176445	CDC73
regulation of JUN kinase activity (GO:0043506)	0.619438	0.838797	1.00983	-0.177514	DAXX
muscle cell development (GO:0055001)	0.619438	0.838797	1.0296	-0.18099	LMNA
regulation of BMP signaling pathway (GO:0030510)	0.609613	0.83755	1.02108	-0.181011	HIPK2
regulation of DNA damage checkpoint (GO:2000001)	0.0130044	0.0986513	0.0785093	-0.18184	THOC1;BRD4
regulation of leukocyte apoptotic process (GO:2000106)	0.599535	0.830171	0.981078	-0.182601	BLM
negative regulation of transforming growth factor beta receptor signaling pathway (GO:0030512)	0.609613	0.83755	1.03234	-0.183008	BCL9L
negative regulation of viral process (GO:0048525)	0.619438	0.838797	1.04392	-0.183507	TRIM28
negative regulation of MAP kinase activity (GO:0043407)	0.614556	0.838626	1.04539	-0.183978	MBIP
positive regulation of ubiquitin-protein ligase activity involved in mitotic cell cycle (GO:0051437)	0.604606	0.833919	1.01371	-0.184109	ANAPC4
nucleotide-excision repair (GO:0006289)	0.619438	0.838797	1.04744	-0.184126	DCLRE1A
regulation of RNA splicing (GO:0043484)	0.609613	0.83755	1.04378	-0.185036	RBM25
positive regulation of muscle cell differentiation (GO:0051149)	0.5944	0.828241	0.983163	-0.185278	ZFHX3
negative regulation of cysteine-type endopeptidase activity (GO:2000117)	0.599535	0.830171	0.995888	-0.185358	MKL1
spindle organization (GO:0007051)	0.614556	0.838626	1.05554	-0.185764	CHD4
smoothened signaling pathway (GO:0007224)	0.604606	0.833919	1.02719	-0.186557	HIPK2
response to interleukin-1 (GO:0070555)	0.599535	0.830171	1.00292	-0.186666	SOX9
regulation of epidermal growth factor receptor signaling pathway (GO:0042058)	0.599535	0.830171	1.01085	-0.188142	TFAP2A
regulation of nuclease activity (GO:0032069)	0.604606	0.833919	1.04583	-0.189943	LMNA
monosaccharide transport (GO:0015749)	0.599535	0.830171	1.03462	-0.192567	NUP153
negative regulation of dephosphorylation (GO:0035305)	0.5944	0.828241	1.0274	-0.193614	PPP1R26
negative regulation of cysteine-type endopeptidase activity involved in apoptotic process (GO:0043154)	0.589199	0.823129	1.00288	-0.195203	MKL1
hair cycle process (GO:0022405)	0.589199	0.823129	1.02259	-0.199039	SOX9
molting cycle process (GO:0022404)	0.589199	0.823129	1.02605	-0.199713	SOX9
odontogenesis of dentin-containing tooth (GO:0042475)	0.589199	0.823129	1.03792	-0.202023	NFIC
hexose transport (GO:0008645)	0.589199	0.823129	1.04703	-0.203796	NUP153
cytokine production (GO:0001816)	0.583932	0.820646	1.03644	-0.204865	NFAT5
glucose transport (GO:0015758)	0.583932	0.820646	1.04833	-0.207217	NUP153
regulation of phosphatidylinositol 3-kinase signaling (GO:0014066)	0.573196	0.809589	0.993477	-0.20985	SOX9
negative regulation of ubiquitin-protein ligase activity involved in mitotic cell cycle (GO:0051436)	0.578598	0.815586	1.03111	-0.21019	ANAPC4
cellular response to mechanical stimulus (GO:0071260)	0.578598	0.815586	1.03714	-0.211419	SOX9
regulation of alpha-beta T cell activation (GO:0046634)	0.556573	0.803812	0.992438	-0.216739	BLM
positive regulation of stem cell proliferation (GO:2000648)	0.562184	0.806707	1.01302	-0.217591	SOX9
dorsal/ventral pattern formation (GO:0009953)	0.573196	0.809589	1.05788	-0.223454	FOXA1
regulation of tube size (GO:0035150)	0.562184	0.806707	1.04362	-0.224164	PIK3C2A
negative regulation of phosphatase activity (GO:0010923)	0.567725	0.806707	1.05332	-0.226247	PPP1R26
striated muscle cell development (GO:0055002)	0.567725	0.806707	1.063	-0.228328	LMNA
regulation of smoothened signaling pathway (GO:0008589)	0.556573	0.803812	1.04598	-0.228432	FOXA1
response to type I interferon (GO:0034340)	0.573196	0.809589	1.08172	-0.228489	IRF2
interferon-gamma-mediated signaling pathway (GO:0060333)	0.567725	0.806707	1.06422	-0.228589	IRF2
regulation of blood vessel size (GO:0050880)	0.556573	0.803812	1.04842	-0.228965	PIK3C2A
negative regulation of NF-kappaB transcription factor activity (GO:0032088)	0.567725	0.806707	1.06945	-0.229712	PIAS4
type I interferon signaling pathway (GO:0060337)	0.567725	0.806707	1.07028	-0.22989	IRF2
cellular response to type I interferon (GO:0071357)	0.567725	0.806707	1.07323	-0.230525	IRF2
positive regulation of nuclease activity (GO:0032075)	0.573196	0.809589	1.09194	-0.230649	LMNA
negative regulation of nucleocytoplasmic transport (GO:0046823)	0.55089	0.80052	1.03704	-0.230735	NUP153
neural nucleus development (GO:0048857)	0.556573	0.803812	1.06269	-0.232081	ZNF148
activation of signaling protein activity involved in unfolded protein response (GO:0006987)	0.562184	0.806707	1.09409	-0.235006	LMNA
oxidoreduction coenzyme metabolic process (GO:0006733)	0.567725	0.806707	1.09826	-0.235901	GLYR1
positive regulation of JUN kinase activity (GO:0043507)	0.545134	0.792974	1.04425	-0.24223	DAXX
glial cell differentiation (GO:0010001)	0.545134	0.792974	1.04803	-0.243105	SOX9
positive regulation of DNA replication (GO:0045740)	0.539306	0.78856	1.05381	-0.250329	WIZ
cellular defense response (GO:0006968)	0.539306	0.78856	1.06584	-0.253187	ZNF148
establishment of protein localization to plasma membrane (GO:0090002)	0.539306	0.78856	1.06619	-0.253269	VAMP5
pyridine-containing compound metabolic process (GO:0072524)	0.545134	0.792974	1.09279	-0.253489	GLYR1
inner ear morphogenesis (GO:0042472)	0.539306	0.78856	1.08692	-0.258194	TFAP2A
camera-type eye development (GO:0043010)	0.527424	0.774397	1.10219	-0.281796	RXRA
retina development in camera-type eye (GO:0060041)	0.527424	0.774397	1.11813	-0.285873	SOX9
protein ubiquitination involved in ubiquitin-dependent protein catabolic process (GO:0042787)	0.52137	0.767905	1.13039	-0.298523	RBBP6
regulation of dendrite morphogenesis (GO:0048814)	0.515238	0.760462	1.11288	-0.30474	CUX1
skeletal muscle tissue development (GO:0007519)	0.515238	0.760462	1.11369	-0.304962	VAMP5
muscle tissue morphogenesis (GO:0060415)	0.515238	0.760462	1.11534	-0.305412	RXRA
regulation of cartilage development (GO:0061035)	0.50274	0.745916	1.08067	-0.31679	SOX9
regulation of kidney development (GO:0090183)	0.489921	0.735907	1.07416	-0.329393	SOX9
regulation of osteoclast differentiation (GO:0045670)	0.50274	0.745916	1.12739	-0.330485	ESRRA
peptidyl-proline modification (GO:0018208)	0.509029	0.754453	1.1877	-0.334649	NKTR
striated muscle cell differentiation (GO:0051146)	0.496371	0.740359	1.12587	-0.338459	RXRA
positive regulation of histone H3-K4 methylation (GO:0051571)	0.0112389	0.0906179	0.14122	-0.339084	CTR9;RTF1
positive regulation of protein binding (GO:0032092)	0.496371	0.740359	1.12939	-0.339517	HIPK2
protein homotetramerization (GO:0051289)	0.50274	0.745916	1.16642	-0.341928	RXRA
cellular component disassembly involved in execution phase of apoptosis (GO:0006921)	0.496371	0.740359	1.14596	-0.344497	LMNA
regulation of intracellular steroid hormone receptor signaling pathway (GO:0033143)	0.496371	0.740359	1.14756	-0.34498	FOXA1
positive regulation of phosphatidylinositol 3-kinase signaling (GO:0014068)	0.483389	0.729297	1.11285	-0.351299	SOX9
pyridine nucleotide metabolic process (GO:0019362)	0.496371	0.740359	1.19978	-0.360679	GLYR1
nicotinamide nucleotide metabolic process (GO:0046496)	0.496371	0.740359	1.2197	-0.366667	GLYR1
digestive system process (GO:0022600)	0.483389	0.729297	1.17143	-0.36979	SOX9
regulation of pH (GO:0006885)	0.489921	0.735907	1.2149	-0.372551	MAFG
organ regeneration (GO:0031100)	0.483389	0.729297	1.19724	-0.377937	CEBPA
cardiac muscle tissue morphogenesis (GO:0055008)	0.476774	0.724922	1.18755	-0.382024	RXRA
circadian regulation of gene expression (GO:0032922)	0.483389	0.729297	1.21421	-0.383294	NRIP1
regulation of response to oxidative stress (GO:1902882)	0.470074	0.717054	1.16157	-0.386342	SFPQ
regulation of lymphocyte apoptotic process (GO:0070228)	0.470074	0.717054	1.17478	-0.390738	BLM
developmental cell growth (GO:0048588)	0.470074	0.717054	1.19109	-0.396163	SOX9
positive regulation of alpha-beta T cell activation (GO:0046635)	0.463289	0.710545	1.16613	-0.398495	BLM
cellular monovalent inorganic cation homeostasis (GO:0030004)	0.463289	0.710545	1.24062	-0.423949	MAFG
smooth muscle contraction (GO:0006939)	0.456418	0.703876	1.21099	-0.425241	PIK3C2A
intrinsic apoptotic signaling pathway by p53 class mediator (GO:0072332)	0.463289	0.710545	1.24503	-0.425454	HIPK2
positive regulation of neuron apoptotic process (GO:0043525)	0.456418	0.703876	1.22275	-0.429374	TFAP2A
regulation of cellular response to oxidative stress (GO:1900407)	0.442412	0.687493	1.27238	-0.476766	SFPQ
cellular response to interleukin-1 (GO:0071347)	0.442412	0.687493	1.27771	-0.478763	SOX9
vasculature development (GO:0001944)	0.435275	0.680902	1.26471	-0.486075	ANP32B
branching involved in ureteric bud morphogenesis (GO:0001658)	0.435275	0.680902	1.26937	-0.487867	SOX9
cellular response to ionizing radiation (GO:0071479)	0.442412	0.687493	1.33212	-0.49915	BLM
substantia nigra development (GO:0021762)	0.442412	0.687493	1.35597	-0.508089	ZNF148
JAK-STAT cascade (GO:0007259)	0.435275	0.680902	1.32612	-0.509677	CTR9
excretion (GO:0007588)	0.442412	0.687493	1.37318	-0.514535	NFAT5
response to activity (GO:0014823)	0.428047	0.677102	1.32677	-0.517354	ZEB1
negative regulation of ERBB signaling pathway (GO:1901185)	0.435275	0.680902	1.34811	-0.518128	TFAP2A
histone H2A acetylation (GO:0043968)	0.0130044	0.0986513	0.225035	-0.521219	EP400;BRD8
regulation of signal transduction by p53 class mediator (GO:1901796)	0.435275	0.680902	1.35762	-0.521783	TRIM24
regulation of mRNA splicing, via spliceosome (GO:0048024)	0.435275	0.680902	1.38303	-0.531548	RBM25
amide biosynthetic process (GO:0043604)	0.435275	0.680902	1.39931	-0.537805	CEBPA
negative regulation of epidermal growth factor receptor signaling pathway (GO:0042059)	0.428047	0.677102	1.38028	-0.538217	TFAP2A
negative regulation of leukocyte apoptotic process (GO:2000107)	0.413315	0.658374	1.32295	-0.552969	BLM
negative regulation of DNA binding (GO:0043392)	0.420728	0.668521	1.38599	-0.558123	RSF1
regulation of B cell mediated immunity (GO:0002712)	0.413315	0.658374	1.35499	-0.56636	THOC1
regulation of chondrocyte differentiation (GO:0032330)	0.413315	0.658374	1.39283	-0.58218	SOX9
regulation of immunoglobulin mediated immune response (GO:0002889)	0.405807	0.652901	1.36975	-0.583967	THOC1
regulation of release of cytochrome c from mitochondria (GO:0090199)	0.413315	0.658374	1.40598	-0.587674	LMNA
regulation of immunoglobulin production (GO:0002637)	0.398204	0.648058	1.37291	-0.595536	THOC1
alpha-beta T cell activation (GO:0046631)	0.405807	0.652901	1.40458	-0.598816	BLM
cardiocyte differentiation (GO:0035051)	0.405807	0.652901	1.42234	-0.606387	RXRA
forelimb morphogenesis (GO:0035136)	0.405807	0.652901	1.42651	-0.608163	TFAP2A
outflow tract morphogenesis (GO:0003151)	0.405807	0.652901	1.43008	-0.609687	TFAP2A
regulation of oxidative stress-induced cell death (GO:1903201)	0.398204	0.648058	1.44258	-0.625753	SFPQ
positive regulation of cell-cell adhesion (GO:0022409)	0.398204	0.648058	1.4434	-0.62611	FOXA1
positive regulation of kidney development (GO:0090184)	0.382707	0.636938	1.39202	-0.627918	SOX9
genitalia development (GO:0048806)	0.390505	0.642943	1.43668	-0.634582	NCOA3
endocrine pancreas development (GO:0031018)	0.398204	0.648058	1.47032	-0.637789	SOX9
negative regulation of stem cell differentiation (GO:2000737)	0.390505	0.642943	1.44475	-0.638144	FOXA1
protein peptidyl-prolyl isomerization (GO:0000413)	0.413315	0.658374	1.52675	-0.638155	NKTR
negative regulation of BMP signaling pathway (GO:0030514)	0.405807	0.652901	1.49845	-0.638834	HIPK2
positive regulation of dendrite development (GO:1900006)	0.398204	0.648058	1.48333	-0.643431	CUX1
vesicle coating (GO:0006901)	0.413315	0.658374	1.54375	-0.645261	PIK3C2A
heart morphogenesis (GO:0003007)	0.398204	0.648058	1.48783	-0.645382	BAZ1B
embryo implantation (GO:0007566)	0.398204	0.648058	1.49658	-0.649178	RXRA
ventricular cardiac muscle tissue morphogenesis (GO:0055010)	0.390505	0.642943	1.47829	-0.652961	RXRA
positive regulation of dephosphorylation (GO:0035306)	0.382707	0.636938	1.45765	-0.657521	CDCA2
monosaccharide catabolic process (GO:0046365)	0.405807	0.652901	1.55261	-0.661924	GLYR1
regulation of calcium-mediated signaling (GO:0050848)	0.390505	0.642943	1.50065	-0.662838	NFAT5
lipid phosphorylation (GO:0046834)	0.398204	0.648058	1.53119	-0.664192	PIK3C2A
adult walking behavior (GO:0007628)	0.390505	0.642943	1.51171	-0.667723	HIPK2
cellular response to calcium ion (GO:0071277)	0.390505	0.642943	1.53152	-0.676471	JUND
spindle assembly (GO:0051225)	0.398204	0.648058	1.57462	-0.683031	CHD4
positive regulation of mesenchymal cell proliferation (GO:0002053)	0.382707	0.636938	1.51866	-0.685042	SOX9
hair follicle development (GO:0001942)	0.390505	0.642943	1.59052	-0.702531	SOX9
regulation of muscle adaptation (GO:0043502)	0.37481	0.628844	1.5231	-0.706526	GTF2IRD1
positive regulation of transcription factor import into nucleus (GO:0042993)	0.37481	0.628844	1.52528	-0.707537	TRIM28
mitotic DNA integrity checkpoint (GO:0044774)	0.382707	0.636938	1.58079	-0.713067	BLM
activation of JUN kinase activity (GO:0007257)	0.37481	0.628844	1.55085	-0.719399	DAXX
positive regulation of biomineral tissue development (GO:0070169)	0.37481	0.628844	1.55461	-0.721143	TFAP2A
extrinsic apoptotic signaling pathway via death domain receptors (GO:0008625)	0.366813	0.625089	1.55007	-0.728317	DAXX
spliceosomal snRNP assembly (GO:0000387)	0.382707	0.636938	1.66075	-0.749137	PRPF8
regulation of interferon-beta production (GO:0032648)	0.366813	0.625089	1.59563	-0.749725	POLR3D
maternal process involved in female pregnancy (GO:0060135)	0.366813	0.625089	1.59987	-0.751715	RXRA
positive regulation of transcription from RNA polymerase III promoter (GO:0045945)	0.0112389	0.0906179	0.314226	-0.75449	CEBPA;CHD8
positive regulation of bone mineralization (GO:0030501)	0.358714	0.618005	1.58819	-0.764329	TFAP2A
face morphogenesis (GO:0060325)	0.358714	0.618005	1.59263	-0.766467	TFAP2A
protein trimerization (GO:0070206)	0.366813	0.625089	1.63162	-0.766635	WIZ
alpha-beta T cell differentiation (GO:0046632)	0.358714	0.618005	1.6016	-0.770787	BLM
placenta development (GO:0001890)	0.37481	0.628844	1.66408	-0.771922	PBRM1
positive regulation of reproductive process (GO:2000243)	0.350512	0.613128	1.6007	-0.783034	SOX9
telomere maintenance via telomere lengthening (GO:0010833)	0.37481	0.628844	1.69127	-0.784536	TERF2IP
embryonic forelimb morphogenesis (GO:0035115)	0.358714	0.618005	1.64421	-0.79129	TFAP2A
DNA strand elongation (GO:0022616)	0.366813	0.625089	1.68726	-0.792781	MCM4
negative regulation of leukocyte mediated immunity (GO:0002704)	0.358714	0.618005	1.65012	-0.794133	THOC1
negative regulation of chromatin modification (GO:1903309)	0.358714	0.618005	1.66925	-0.803344	BCOR
nerve development (GO:0021675)	0.366813	0.625089	1.71053	-0.803712	TFAP2A
chromosome organization involved in meiosis (GO:0070192)	0.37481	0.628844	1.73397	-0.804339	EHMT2
cardiac cell development (GO:0055006)	0.350512	0.613128	1.65278	-0.80851	LMNA
hexose catabolic process (GO:0019320)	0.366813	0.625089	1.73862	-0.816912	GLYR1
G2 DNA damage checkpoint (GO:0031572)	0.358714	0.618005	1.72322	-0.829314	BLM
positive regulation of autophagy (GO:0010508)	0.350512	0.613128	1.69589	-0.829598	SUPT5H
protein kinase B signaling (GO:0043491)	0.333794	0.602281	1.6603	-0.841823	SOX9
cellular response to alkaloid (GO:0071312)	0.333794	0.602281	1.67928	-0.851446	BLM
interaction with symbiont (GO:0051702)	0.350512	0.613128	1.74358	-0.852924	SP1
regulation of T cell apoptotic process (GO:0070232)	0.342206	0.605838	1.70498	-0.854439	BLM
phosphatidylinositol phosphorylation (GO:0046854)	0.358714	0.618005	1.78355	-0.858351	PIK3C2A
meiotic cell cycle (GO:0051321)	0.358714	0.618005	1.79692	-0.864784	NUMA1
DNA strand elongation involved in DNA replication (GO:0006271)	0.350512	0.613128	1.77805	-0.869788	MCM4
myeloid cell development (GO:0061515)	0.342206	0.605838	1.7559	-0.879955	ARID4A
negative regulation of adaptive immune response (GO:0002820)	0.325275	0.596831	1.70537	-0.880179	THOC1
cardiac muscle cell development (GO:0055013)	0.333794	0.602281	1.74171	-0.883102	LMNA
response to interleukin-4 (GO:0070670)	0.342206	0.605838	1.79494	-0.899524	NFIL3
regulation of cellular pH (GO:0030641)	0.342206	0.605838	1.80674	-0.905434	MAFG
intra-Golgi vesicle-mediated transport (GO:0006891)	0.350512	0.613128	1.85257	-0.90624	CUX1
negative regulation of histone modification (GO:0031057)	0.333794	0.602281	1.79235	-0.908778	BCOR
mitotic DNA damage checkpoint (GO:0044773)	0.342206	0.605838	1.82432	-0.914247	BLM
protein K63-linked ubiquitination (GO:0070534)	0.342206	0.605838	1.83766	-0.920929	ZFP91
Golgi to plasma membrane transport (GO:0006893)	0.342206	0.605838	1.84453	-0.924371	VAMP5
cyclic-nucleotide-mediated signaling (GO:0019935)	0.333794	0.602281	1.83063	-0.928188	SOX9
central nervous system neuron development (GO:0021954)	0.325275	0.596831	1.80022	-0.92913	TFAP2A
vasoconstriction (GO:0042310)	0.325275	0.596831	1.80441	-0.931292	PIK3C2A
7-methylguanosine RNA capping (GO:0009452)	0.342206	0.605838	1.8767	-0.940497	SUPT5H
pore complex assembly (GO:0046931)	0.00958873	0.0810161	0.375578	-0.943869	AHCTF1;NUP153
RNA capping (GO:0036260)	0.342206	0.605838	1.88735	-0.945831	SUPT5H
cellular response to estrogen stimulus (GO:0071391)	0.325275	0.596831	1.8391	-0.949199	TRIM24
intrinsic apoptotic signaling pathway in response to DNA damage by p53 class mediator (GO:0042771)	0.325275	0.596831	1.84795	-0.953763	HIPK2
transcription from RNA polymerase I promoter (GO:0006360)	0.333794	0.602281	1.88529	-0.9559	UBTF
modification by host of symbiont morphology or physiology (GO:0051851)	0.333794	0.602281	1.88598	-0.956252	SP1
cardiac muscle cell differentiation (GO:0055007)	0.316648	0.590212	1.82182	-0.960596	RXRA
placenta blood vessel development (GO:0060674)	0.325275	0.596831	1.8694	-0.964837	ARID1A
platelet-derived growth factor receptor signaling pathway (GO:0048008)	0.325275	0.596831	1.88563	-0.973213	PIK3C2A
negative regulation of B cell activation (GO:0050869)	0.316648	0.590212	1.86049	-0.980986	THOC1
inactivation of MAPK activity (GO:0000188)	0.333794	0.602281	1.93484	-0.981027	MBIP
7-methylguanosine mRNA capping (GO:0006370)	0.333794	0.602281	1.9452	-0.986278	SUPT5H
regulation of macroautophagy (GO:0016241)	0.325275	0.596831	1.92262	-0.992305	SUPT5H
negative regulation of mitochondrion organization (GO:0010823)	0.316648	0.590212	1.89126	-0.997214	LMNA
embryonic cranial skeleton morphogenesis (GO:0048701)	0.316648	0.590212	1.89332	-0.998297	TFAP2A
endochondral ossification (GO:0001958)	0.325275	0.596831	1.9357	-0.999053	MEF2D
replacement ossification (GO:0036075)	0.325275	0.596831	1.94291	-1.00278	MEF2D
regulation of peptidyl-threonine phosphorylation (GO:0010799)	0.299063	0.571786	1.795	-1.00339	PHIP
morphogenesis of embryonic epithelium (GO:0016331)	0.316648	0.590212	1.91296	-1.00866	TFAP2A
regulation of RNA export from nucleus (GO:0046831)	0.00958873	0.0810161	0.405439	-1.01891	NUP153;IWS1
positive regulation of DNA repair (GO:0045739)	0.316648	0.590212	1.96505	-1.03612	TRIM28
microtubule anchoring (GO:0034453)	0.316648	0.590212	2.00411	-1.05671	CHAMP1
regulation of mesonephros development (GO:0061217)	0.281028	0.560864	1.83369	-1.06038	SOX9
positive regulation of epidermis development (GO:0045684)	0.290103	0.567732	1.89442	-1.07245	NCOA3
positive regulation of epithelial to mesenchymal transition (GO:0010718)	0.290103	0.567732	1.89499	-1.07276	BCL9L
negative regulation of adaptive immune response based on somatic recombination of immune receptors built from immunoglobulin superfamily domains (GO:0002823)	0.299063	0.571786	1.9303	-1.07902	THOC1
response to epidermal growth factor (GO:0070849)	0.299063	0.571786	1.94067	-1.08482	SOX9
regulation of NIK/NF-kappaB signaling (GO:1901222)	0.299063	0.571786	1.95388	-1.0922	ZFP91
epithelial tube formation (GO:0072175)	0.299063	0.571786	1.95491	-1.09278	SOX9
regulation of oxidative stress-induced intrinsic apoptotic signaling pathway (GO:1902175)	0.299063	0.571786	1.95631	-1.09356	SFPQ
negative regulation of lymphocyte apoptotic process (GO:0070229)	0.299063	0.571786	1.96132	-1.09636	BLM
negative regulation of fibroblast proliferation (GO:0048147)	0.290103	0.567732	1.94261	-1.09972	CDC73
embryonic epithelial tube formation (GO:0001838)	0.290103	0.567732	1.94801	-1.10278	SOX9
prostate gland epithelium morphogenesis (GO:0060740)	0.290103	0.567732	1.95943	-1.10924	FOXA1
bone morphogenesis (GO:0060349)	0.299063	0.571786	2.03802	-1.13924	TFAP2A
cytoskeleton-dependent cytokinesis (GO:0061640)	0.299063	0.571786	2.05269	-1.14743	DAXX
regulation of alternative mRNA splicing, via spliceosome (GO:0000381)	0.307911	0.58161	2.11869	-1.14824	RBM25
lipid storage (GO:0019915)	0.281028	0.560864	1.98777	-1.14948	NRIP1
establishment of spindle localization (GO:0051293)	0.290103	0.567732	2.05598	-1.1639	NUMA1
heart valve morphogenesis (GO:0003179)	0.271838	0.554283	1.97491	-1.16536	SOX9
cellular response to interleukin-4 (GO:0071353)	0.299063	0.571786	2.08624	-1.16619	NFIL3
regulation of protein export from nucleus (GO:0046825)	0.281028	0.560864	2.04026	-1.17983	ANP32B
response to iron ion (GO:0010039)	0.281028	0.560864	2.04259	-1.18118	TFAP2A
positive regulation of cartilage development (GO:0061036)	0.281028	0.560864	2.05617	-1.18904	SOX9
transcription initiation from RNA polymerase I promoter (GO:0006361)	0.290103	0.567732	2.12875	-1.2051	UBTF
NADP metabolic process (GO:0006739)	0.299063	0.571786	2.16604	-1.21079	GLYR1
positive regulation of interferon-beta production (GO:0032728)	0.281028	0.560864	2.09599	-1.21206	POLR3D
negative regulation of lymphocyte mediated immunity (GO:0002707)	0.281028	0.560864	2.09642	-1.21231	THOC1
endoderm development (GO:0007492)	0.271838	0.554283	2.06009	-1.21562	BPTF
columnar/cuboidal epithelial cell development (GO:0002066)	0.281028	0.560864	2.10965	-1.21997	KLF5
regulation of transcription involved in G1/S transition of mitotic cell cycle (GO:0000083)	0.290103	0.567732	2.16055	-1.2231	BRD4
response to lithium ion (GO:0010226)	0.281028	0.560864	2.11673	-1.22406	CEBPA
DNA-dependent DNA replication (GO:0006261)	0.290103	0.567732	2.16827	-1.22747	BAZ1A
response to X-ray (GO:0010165)	0.271838	0.554283	2.08391	-1.22967	BLM
branching involved in mammary gland duct morphogenesis (GO:0060444)	0.271838	0.554283	2.08778	-1.23196	NCOA3
positive regulation of smoothened signaling pathway (GO:0045880)	0.281028	0.560864	2.14409	-1.23988	FOXA1
protein K11-linked ubiquitination (GO:0070979)	0.290103	0.567732	2.20695	-1.24937	ANAPC4
reciprocal meiotic recombination (GO:0007131)	0.299063	0.571786	2.25715	-1.26173	RAD21
reciprocal DNA recombination (GO:0035825)	0.299063	0.571786	2.28683	-1.27832	RAD21
regulation of branching involved in ureteric bud morphogenesis (GO:0090189)	0.253107	0.540293	2.08015	-1.28063	SOX9
regulation of cell aging (GO:0090342)	0.271838	0.554283	2.2174	-1.30844	LMNA
negative regulation of production of molecular mediator of immune response (GO:0002701)	0.243562	0.534953	2.1008	-1.31421	THOC1
positive regulation of mesonephros development (GO:0061213)	0.243562	0.534953	2.11394	-1.32243	SOX9
nuclear pore organization (GO:0006999)	0.00958873	0.0810161	0.52928	-1.33014	AHCTF1;NUP153
DNA replication initiation (GO:0006270)	0.271838	0.554283	2.26063	-1.33395	MCM4
positive regulation of NIK/NF-kappaB signaling (GO:1901224)	0.262532	0.548789	2.25194	-1.35126	ZFP91
embryonic body morphogenesis (GO:0010172)	0.00958873	0.0810161	0.538917	-1.35436	TFAP2A;ZNF281
RNA-dependent DNA replication (GO:0006278)	0.281028	0.560864	2.34434	-1.35568	TERF2IP
establishment of chromosome localization (GO:0051303)	0.271838	0.554283	2.32031	-1.36917	CENPF
regulation of isotype switching (GO:0045191)	0.253107	0.540293	2.23052	-1.3732	THOC1
oligodendrocyte differentiation (GO:0048709)	0.262532	0.548789	2.29007	-1.37414	SOX9
Golgi to plasma membrane protein transport (GO:0043001)	0.271838	0.554283	2.34792	-1.38546	VAMP5
termination of RNA polymerase I transcription (GO:0006363)	0.271838	0.554283	2.35608	-1.39028	UBTF
regulation of gene silencing (GO:0060968)	0.262532	0.548789	2.33044	-1.39836	PHF2
cell aggregation (GO:0098743)	0.262532	0.548789	2.36388	-1.41843	SOX9
cartilage condensation (GO:0001502)	0.262532	0.548789	2.37501	-1.42511	SOX9
positive regulation of peptidyl-lysine acetylation (GO:2000758)	0.243562	0.534953	2.28322	-1.42833	BRD7
regulation of keratinocyte differentiation (GO:0045616)	0.262532	0.548789	2.38254	-1.42963	NCOA3
transcription elongation from RNA polymerase I promoter (GO:0006362)	0.262532	0.548789	2.3846	-1.43086	UBTF
neuron fate specification (GO:0048665)	0.262532	0.548789	2.38498	-1.43109	FOXA1
movement in host environment (GO:0052126)	0.253107	0.540293	2.33111	-1.43513	NUP153
negative regulation of epithelial to mesenchymal transition (GO:0010719)	0.253107	0.540293	2.33129	-1.43524	FOXA1
regulation of T cell differentiation in thymus (GO:0033081)	0.253107	0.540293	2.34081	-1.4411	ZEB1
entry into cell of other organism involved in symbiotic interaction (GO:0051806)	0.253107	0.540293	2.34226	-1.44199	NUP153
entry into host (GO:0044409)	0.253107	0.540293	2.34645	-1.44457	NUP153
positive regulation of protein acetylation (GO:1901985)	0.243562	0.534953	2.3186	-1.45046	BRD7
DNA catabolic process, exonucleolytic (GO:0000738)	0.262532	0.548789	2.41733	-1.4505	BLM
cAMP-mediated signaling (GO:0019933)	0.262532	0.548789	2.41827	-1.45106	SOX9
regulation of heart morphogenesis (GO:2000826)	0.233896	0.53015	2.28699	-1.45131	SOX9
regulation of alpha-beta T cell proliferation (GO:0046640)	0.243562	0.534953	2.32154	-1.4523	BLM
entry into other organism involved in symbiotic interaction (GO:0051828)	0.253107	0.540293	2.36098	-1.45352	NUP153
regulation of double-strand break repair (GO:2000779)	0.271838	0.554283	2.46524	-1.45469	TERF2IP
response to interleukin-6 (GO:0070741)	0.253107	0.540293	2.36929	-1.45863	CTR9
cellular response to epidermal growth factor stimulus (GO:0071364)	0.253107	0.540293	2.38225	-1.46662	SOX9
movement in environment of other organism involved in symbiotic interaction (GO:0052192)	0.253107	0.540293	2.41721	-1.48814	NUP153
entry into host cell (GO:0030260)	0.253107	0.540293	2.42203	-1.4911	NUP153
mechanoreceptor differentiation (GO:0042490)	0.243562	0.534953	2.39474	-1.49809	CUX1
regulation of viral release from host cell (GO:1902186)	0.253107	0.540293	2.44531	-1.50544	TRIM28
sex determination (GO:0007530)	0.253107	0.540293	2.49517	-1.53613	SOX9
histone phosphorylation (GO:0016572)	0.253107	0.540293	2.50203	-1.54036	BAZ1B
cranial nerve development (GO:0021545)	0.253107	0.540293	2.5066	-1.54317	TFAP2A
mammary gland development (GO:0030879)	0.243562	0.534953	2.46932	-1.54475	SOX9
regulation of insulin-like growth factor receptor signaling pathway (GO:0043567)	0.243562	0.534953	2.47428	-1.54785	PHIP
protein destabilization (GO:0031648)	0.243562	0.534953	2.47596	-1.5489	CDC73
mitotic cytokinesis (GO:0000281)	0.253107	0.540293	2.52679	-1.5556	DAXX
negative regulation of reactive oxygen species metabolic process (GO:2000378)	0.243562	0.534953	2.49665	-1.56185	TFAP2A
regulation of protein dephosphorylation (GO:0035304)	0.233896	0.53015	2.46954	-1.56715	CDCA2
negative regulation of cartilage development (GO:0061037)	0.233896	0.53015	2.48619	-1.57772	SOX9
histone H3 deacetylation (GO:0070932)	0.243562	0.534953	2.5263	-1.5804	SFPQ
positive regulation of dendrite morphogenesis (GO:0050775)	0.243562	0.534953	2.55351	-1.59741	CUX1
modulation of transcription in other organism involved in symbiotic interaction (GO:0052312)	0.243562	0.534953	2.55379	-1.59759	SP1
regulation of intracellular estrogen receptor signaling pathway (GO:0033146)	0.243562	0.534953	2.55763	-1.59999	FOXA1
postreplication repair (GO:0006301)	0.243562	0.534953	2.56058	-1.60184	WDR33
establishment of spindle orientation (GO:0051294)	0.233896	0.53015	2.55591	-1.62197	NUMA1
epithelial cell differentiation involved in prostate gland development (GO:0060742)	0.00805694	0.072874	0.621225	-1.627	FOXA1;RXRA
positive regulation of histone acetylation (GO:0035066)	0.224108	0.51501	2.50196	-1.66022	BRD7
synaptonemal complex organization (GO:0070193)	0.243562	0.534953	2.71932	-1.70114	EHMT2
modulation by host of symbiont transcription (GO:0052472)	0.233896	0.53015	2.7188	-1.72533	SP1
DNA integration (GO:0015074)	0.233896	0.53015	2.75119	-1.74589	RLF
modulation by host of viral transcription (GO:0043921)	0.233896	0.53015	2.75566	-1.74873	SP1
positive regulation of branching involved in ureteric bud morphogenesis (GO:0090190)	0.214195	0.500378	2.60846	-1.80607	SOX9
activation of NF-kappaB-inducing kinase activity (GO:0007250)	0.224108	0.51501	2.72514	-1.80832	ZFP91
positive regulation of peptidyl-threonine phosphorylation (GO:0010800)	0.204156	0.492416	2.58748	-1.83305	PHIP
establishment of mitotic spindle localization (GO:0040001)	0.224108	0.51501	2.78082	-1.84527	NUMA1
regulation of extracellular matrix organization (GO:1903053)	0.214195	0.500378	2.74139	-1.89811	SOX9
muscle cell proliferation (GO:0033002)	0.214195	0.500378	2.7688	-1.91709	RXRA
ERK1 and ERK2 cascade (GO:0070371)	0.214195	0.500378	2.77854	-1.92383	SOX9
cellular response to interleukin-6 (GO:0071354)	0.214195	0.500378	2.80094	-1.93935	CTR9
negative regulation of T cell apoptotic process (GO:0070233)	0.214195	0.500378	2.8222	-1.95407	BLM
positive regulation of response to nutrient levels (GO:0032109)	0.214195	0.500378	2.84344	-1.96877	SUPT5H
regulation of smooth muscle cell differentiation (GO:0051150)	0.204156	0.492416	2.79139	-1.97751	ZEB1
anatomical structure arrangement (GO:0048532)	0.214195	0.500378	2.90398	-2.01069	TFAP2A
viral entry into host cell (GO:0046718)	0.214195	0.500378	2.92376	-2.02438	NUP153
positive regulation of response to extracellular stimulus (GO:0032106)	0.214195	0.500378	2.94795	-2.04113	SUPT5H
synaptonemal complex assembly (GO:0007130)	0.224108	0.51501	3.09113	-2.05118	EHMT2
SMAD protein signal transduction (GO:0060395)	0.193989	0.487043	2.85147	-2.05135	HIPK2
protein localization to cytoskeleton (GO:0044380)	0.204156	0.492416	2.89953	-2.05412	CHAMP1
regulation of cell proliferation involved in heart morphogenesis (GO:2000136)	0.183693	0.479983	2.81036	-2.06281	SOX9
histone H4-K16 acetylation (GO:0043984)	0.224108	0.51501	3.11099	-2.06436	MSL1
regulation of DNA-templated transcription, initiation (GO:2000142)	0.204156	0.492416	2.92417	-2.07158	TAF1
positive regulation of chondrocyte differentiation (GO:0032332)	0.214195	0.500378	2.99495	-2.07367	SOX9
epithelial structure maintenance (GO:0010669)	0.204156	0.492416	2.95331	-2.09222	SOX9
retinoic acid receptor signaling pathway (GO:0048384)	0.214195	0.500378	3.05464	-2.11501	RXRA
forebrain neuron development (GO:0021884)	0.204156	0.492416	3.01516	-2.13603	TFAP2A
establishment of mitotic spindle orientation (GO:0000132)	0.204156	0.492416	3.03616	-2.15091	NUMA1
positive regulation of protein dephosphorylation (GO:0035307)	0.193989	0.487043	3.0252	-2.17633	CDCA2
regulation of interleukin-6 biosynthetic process (GO:0045408)	0.193989	0.487043	3.03523	-2.18355	CEBPB
positive regulation of alpha-beta T cell proliferation (GO:0046641)	0.193989	0.487043	3.05861	-2.20037	BLM
erythrocyte development (GO:0048821)	0.193989	0.487043	3.06319	-2.20366	ARID4A
organ growth (GO:0035265)	0.204156	0.492416	3.11356	-2.20574	EHMT2
negative regulation of release of cytochrome c from mitochondria (GO:0090201)	0.193989	0.487043	3.08868	-2.222	LMNA
mitotic G2/M transition checkpoint (GO:0044818)	0.204156	0.492416	3.14216	-2.226	BLM
regulation of protein sumoylation (GO:0033233)	0.204156	0.492416	3.14252	-2.22626	PIAS4
sympathetic nervous system development (GO:0048485)	0.193989	0.487043	3.10589	-2.23438	TFAP2A
trophectodermal cell differentiation (GO:0001829)	0.204156	0.492416	3.15792	-2.23717	SP1
segment specification (GO:0007379)	0.204156	0.492416	3.17281	-2.24772	MLLT3
mammary gland epithelial cell differentiation (GO:0060644)	0.193989	0.487043	3.15285	-2.26817	CEBPB
regulation of transcription initiation from RNA polymerase II promoter (GO:0060260)	0.183693	0.479983	3.17817	-2.33279	TAF1
termination of RNA polymerase III transcription (GO:0006386)	0.214195	0.500378	3.37585	-2.3374	POLR3D
regulation of mesenchymal cell apoptotic process (GO:2001053)	0.173267	0.479983	3.19928	-2.34828	SOX9
histone deubiquitination (GO:0016578)	0.204156	0.492416	3.3169	-2.34979	SUPT3H
sex differentiation (GO:0007548)	0.204156	0.492416	3.31799	-2.35057	CENPI
positive regulation of epidermal cell differentiation (GO:0045606)	0.183693	0.479983	3.20977	-2.35599	NCOA3
negative regulation of chondrocyte differentiation (GO:0032331)	0.183693	0.479983	3.2125	-2.35798	SOX9
cellular response to lithium ion (GO:0071285)	0.183693	0.479983	3.21413	-2.35918	CEBPA
hair cell differentiation (GO:0035315)	0.183693	0.479983	3.22743	-2.36894	CUX1
metaphase plate congression (GO:0051310)	0.204156	0.492416	3.35061	-2.37368	CENPF
macrophage differentiation (GO:0030225)	0.183693	0.479983	3.26704	-2.39802	CEBPA
protein localization to microtubule cytoskeleton (GO:0072698)	0.183693	0.479983	3.26806	-2.39877	CHAMP1
regulation of telomere maintenance (GO:0032204)	0.193989	0.487043	3.34579	-2.40697	TERF2IP
retrograde transport, vesicle recycling within Golgi (GO:0000301)	0.193989	0.487043	3.34776	-2.40838	CUX1
transcription elongation from RNA polymerase III promoter (GO:0006385)	0.214195	0.500378	3.47893	-2.40878	POLR3D
regulation of thymocyte apoptotic process (GO:0070243)	0.183693	0.479983	3.29783	-2.42062	BLM
inner ear receptor cell differentiation (GO:0060113)	0.183693	0.479983	3.302	-2.42368	CUX1
striated muscle cell proliferation (GO:0014855)	0.183693	0.479983	3.30458	-2.42557	RXRA
mammary gland epithelial cell proliferation (GO:0033598)	0.183693	0.479983	3.31432	-2.43272	CEBPB
negative regulation of viral release from host cell (GO:1902187)	0.183693	0.479983	3.31984	-2.43678	TRIM28
dorsal/ventral neural tube patterning (GO:0021904)	0.183693	0.479983	3.33535	-2.44816	FOXA1
adult heart development (GO:0007512)	0.193989	0.487043	3.43096	-2.46824	MEF2D
histone H4 deacetylation (GO:0070933)	0.204156	0.492416	3.49323	-2.47471	BAZ2A
epithelial cell maturation (GO:0002070)	0.193989	0.487043	3.44981	-2.4818	FOXA1
negative regulation of fibroblast apoptotic process (GO:2000270)	0.00664682	0.0638004	0.908597	-2.50046	CFDP1;CHD8
positive regulation of mitotic sister chromatid separation (GO:1901970)	0.00664682	0.0638004	0.910908	-2.50681	NSMCE2;SMC5
female genitalia development (GO:0030540)	0.183693	0.479983	3.44562	-2.5291	NCOA3
convergent extension (GO:0060026)	0.183693	0.479983	3.45215	-2.53389	TRIM28
phosphatidylinositol-3-phosphate biosynthetic process (GO:0036092)	0.183693	0.479983	3.50235	-2.57074	PIK3C2A
glucose catabolic process (GO:0006007)	0.193989	0.487043	3.57411	-2.57123	GLYR1
negative regulation of DNA-dependent DNA replication (GO:2000104)	0.173267	0.479983	3.50411	-2.57203	BLM
DNA damage response, signal transduction resulting in transcription (GO:0042772)	0.183693	0.479983	3.51012	-2.57644	HIPK2
DNA damage response, signal transduction by p53 class mediator resulting in transcription of p21 class mediator (GO:0006978)	0.173267	0.479983	3.54548	-2.6024	HIPK2
regulation of non-canonical Wnt signaling pathway (GO:2000050)	0.173267	0.479983	3.55028	-2.60592	MLLT3
mitotic G2 DNA damage checkpoint (GO:0007095)	0.173267	0.479983	3.59974	-2.64222	BLM
clathrin coat assembly (GO:0048268)	0.183693	0.479983	3.60142	-2.64346	PIK3C2A
histone H2A ubiquitination (GO:0033522)	0.183693	0.479983	3.62145	-2.65816	BCOR
cardiac muscle cell proliferation (GO:0060038)	0.162708	0.471418	3.54133	-2.66312	RXRA
ventricular system development (GO:0021591)	0.183693	0.479983	3.63393	-2.66732	ANP32B
Sertoli cell development (GO:0060009)	0.173267	0.479983	3.63477	-2.66793	SOX9
microtubule cytoskeleton organization involved in mitosis (GO:1902850)	0.173267	0.479983	3.65218	-2.68071	CHAMP1
negative regulation of circadian rhythm (GO:0042754)	0.162708	0.471418	3.57002	-2.68469	SFPQ
maintenance of gastrointestinal epithelium (GO:0030277)	0.162708	0.471418	3.58398	-2.69519	SOX9
positive regulation of metaphase/anaphase transition of cell cycle (GO:1902101)	0.00664682	0.0638004	0.980198	-2.6975	NSMCE2;SMC5
regulation of transcription from RNA polymerase I promoter (GO:0006356)	0.183693	0.479983	3.74202	-2.74666	UBTF
definitive hemopoiesis (GO:0060216)	0.173267	0.479983	3.76022	-2.76002	SP1
negative regulation of DNA-templated transcription, elongation (GO:0032785)	0.152015	0.46561	3.61237	-2.76132	SUPT5H
positive regulation of protein export from nucleus (GO:0046827)	0.162708	0.471418	3.67593	-2.76434	ANP32B
positive regulation of insulin-like growth factor receptor signaling pathway (GO:0043568)	0.162708	0.471418	3.67809	-2.76596	PHIP
vascular smooth muscle contraction (GO:0014829)	0.162708	0.471418	3.7097	-2.78973	PIK3C2A
positive regulation of mitotic metaphase/anaphase transition (GO:0045842)	0.00664682	0.0638004	1.02073	-2.80905	NSMCE2;SMC5
white fat cell differentiation (GO:0050872)	0.162708	0.471418	3.7526	-2.82199	CEBPA
positive regulation of cell cycle G2/M phase transition (GO:1902751)	0.173267	0.479983	3.85208	-2.82744	BRD4
negative regulation of histone methylation (GO:0031061)	0.162708	0.471418	3.82611	-2.87727	BCOR
regulation of chromatin silencing (GO:0031935)	0.162708	0.471418	3.85	-2.89524	PHF2
positive regulation of G2/M transition of mitotic cell cycle (GO:0010971)	0.173267	0.479983	3.95982	-2.90653	BRD4
mesenchyme morphogenesis (GO:0072132)	0.152015	0.46561	3.8243	-2.92332	SOX9
inner cell mass cell proliferation (GO:0001833)	0.162708	0.471418	3.8976	-2.93104	BRD4
histone mRNA catabolic process (GO:0071044)	0.173267	0.479983	4.0049	-2.93961	PAPD5
positive regulation of macroautophagy (GO:0016239)	0.162708	0.471418	3.90987	-2.94026	SUPT5H
embryonic foregut morphogenesis (GO:0048617)	0.141186	0.456924	3.80717	-2.98192	FOXP4
lung secretory cell differentiation (GO:0061140)	0.162708	0.471418	3.97386	-2.98839	FOXP4
positive regulation of DNA-dependent DNA replication (GO:2000105)	0.162708	0.471418	3.98503	-2.99679	WIZ
hematopoietic stem cell differentiation (GO:0060218)	0.152015	0.46561	3.95743	-3.02509	CHD2
regulation of double-strand break repair via homologous recombination (GO:0010569)	0.162708	0.471418	4.068	-3.05918	TERF2IP
nuclear pore complex assembly (GO:0051292)	0.00664682	0.0638004	1.11503	-3.06856	AHCTF1;NUP153
positive regulation of extracellular matrix organization (GO:1903055)	0.130219	0.452462	3.96858	-3.14729	SOX9
protein complex localization (GO:0031503)	0.162708	0.471418	4.22656	-3.17842	NACC2
NADPH regeneration (GO:0006740)	0.162708	0.471418	4.24032	-3.18877	GLYR1
nitrogen cycle metabolic process (GO:0071941)	0.162708	0.471418	4.26264	-3.20555	CEBPA
negative regulation of mesenchymal cell apoptotic process (GO:2001054)	0.141186	0.456924	4.11186	-3.22057	SOX9
protein localization to chromosome, centromeric region (GO:0071459)	0.152015	0.46561	4.30794	-3.29302	CHAMP1
vagina development (GO:0060068)	0.152015	0.46561	4.31107	-3.29541	NCOA3
ribosome assembly (GO:0042255)	0.152015	0.46561	4.33692	-3.31517	BMS1
multicellular organismal movement (GO:0050879)	0.152015	0.46561	4.34528	-3.32156	HIPK2
musculoskeletal movement (GO:0050881)	0.152015	0.46561	4.35542	-3.32932	HIPK2
regulation of Wnt signaling pathway, planar cell polarity pathway (GO:2000095)	0.141186	0.456924	4.25202	-3.33034	MLLT3
male sex determination (GO:0030238)	0.152015	0.46561	4.41442	-3.37441	SOX9
positive regulation of myoblast differentiation (GO:0045663)	0.141186	0.456924	4.33438	-3.39485	ZFHX3
protein heterotrimerization (GO:0070208)	0.141186	0.456924	4.35742	-3.4129	WIZ
alternative mRNA splicing, via spliceosome (GO:0000380)	0.152015	0.46561	4.48029	-3.42476	SFPQ
positive regulation of DNA-templated transcription, initiation (GO:2000144)	0.141186	0.456924	4.39699	-3.44389	TAF1
positive regulation of odontogenesis (GO:0042482)	0.130219	0.452462	4.35687	-3.45523	TFAP2A
basement membrane organization (GO:0071711)	0.141186	0.456924	4.41522	-3.45817	TFAP2A
urea metabolic process (GO:0019627)	0.152015	0.46561	4.52773	-3.46103	CEBPA
limb bud formation (GO:0060174)	0.130219	0.452462	4.37146	-3.46679	SOX9
eyelid development in camera-type eye (GO:0061029)	0.141186	0.456924	4.46144	-3.49437	TFAP2A
pentose-phosphate shunt (GO:0006098)	0.152015	0.46561	4.57999	-3.50098	GLYR1
positive regulation of protein sumoylation (GO:0033235)	0.141186	0.456924	4.50586	-3.52916	PIAS4
positive regulation of intracellular steroid hormone receptor signaling pathway (GO:0033145)	0.130219	0.452462	4.45895	-3.53618	FOXA1
positive regulation of keratinocyte differentiation (GO:0045618)	0.130219	0.452462	4.46019	-3.53716	NCOA3
spliceosomal tri-snRNP complex assembly (GO:0000244)	0.141186	0.456924	4.54413	-3.55914	PRPF8
ventricular cardiac muscle cell development (GO:0055015)	0.141186	0.456924	4.59008	-3.59513	LMNA
urea cycle (GO:0000050)	0.141186	0.456924	4.60639	-3.6079	CEBPA
positive regulation by host of viral transcription (GO:0043923)	0.141186	0.456924	4.62687	-3.62394	SP1
maternal placenta development (GO:0001893)	0.130219	0.452462	4.62203	-3.66551	RXRA
telomere maintenance via telomerase (GO:0007004)	0.141186	0.456924	4.69399	-3.67651	TERF2IP
positive regulation of transcription initiation from RNA polymerase II promoter (GO:0060261)	0.130219	0.452462	4.67039	-3.70386	TAF1
regulation of nuclear cell cycle DNA replication (GO:0033262)	0.141186	0.456924	4.74166	-3.71385	WIZ
attachment of spindle microtubules to kinetochore (GO:0008608)	0.141186	0.456924	4.81573	-3.77186	CHAMP1
regulation of male gonad development (GO:2000018)	0.130219	0.452462	4.81011	-3.81466	SOX9
somite development (GO:0061053)	0.130219	0.452462	4.81936	-3.822	RBBP6
negative regulation of transcription by competitive promoter binding (GO:0010944)	0.130219	0.452462	4.84064	-3.83888	TFAP2A
regulation of cell-cell adhesion mediated by cadherin (GO:2000047)	0.130219	0.452462	4.93613	-3.91461	FOXA1
histone H2A monoubiquitination (GO:0035518)	0.141186	0.456924	5.01394	-3.92711	BCOR
heart valve formation (GO:0003188)	0.119114	0.439972	4.78514	-3.92881	SOX9
corticosteroid receptor signaling pathway (GO:0031958)	0.130219	0.452462	4.95622	-3.93054	ARID1A
endocardial cushion morphogenesis (GO:0003203)	0.119114	0.439972	4.8009	-3.94175	SOX9
negative regulation of telomere maintenance (GO:0032205)	0.130219	0.452462	4.99314	-3.95982	TERF2IP
DNA unwinding involved in DNA replication (GO:0006268)	0.130219	0.452462	5.0017	-3.96661	MCM4
nuclear envelope reassembly (GO:0031468)	0.130219	0.452462	5.02346	-3.98386	LMNA
negative regulation of gene silencing (GO:0060969)	0.130219	0.452462	5.03345	-3.99178	PHF2
interleukin-6-mediated signaling pathway (GO:0070102)	0.119114	0.439972	4.87069	-3.99905	CTR9
peptidyl-lysine dimethylation (GO:0018027)	0.00664682	0.0638004	1.46404	-4.02902	EHMT2;EHMT1
mitotic nuclear envelope reassembly (GO:0007084)	0.130219	0.452462	5.14221	-4.07804	LMNA
negative regulation of immunoglobulin mediated immune response (GO:0002890)	0.119114	0.439972	5.0803	-4.17115	THOC1
notochord development (GO:0030903)	0.130219	0.452462	5.28685	-4.19275	SOX9
negative regulation of B cell mediated immunity (GO:0002713)	0.119114	0.439972	5.13015	-4.21208	THOC1
positive regulation of response to oxidative stress (GO:1902884)	0.119114	0.439972	5.23359	-4.29701	SFPQ
positive regulation of cellular response to oxidative stress (GO:1900409)	0.119114	0.439972	5.23487	-4.29806	SFPQ
nephron tubule formation (GO:0072079)	0.119114	0.439972	5.25844	-4.31741	SOX9
regulation of calcineurin-NFAT signaling cascade (GO:0070884)	0.130219	0.452462	5.51442	-4.37322	NFAT5
regulation of branching involved in prostate gland morphogenesis (GO:0060687)	0.107867	0.425961	5.25639	-4.48584	RXRA
DNA double-strand break processing (GO:0000729)	0.119114	0.439972	5.50914	-4.52325	BLM
eye photoreceptor cell differentiation (GO:0001754)	0.119114	0.439972	5.57761	-4.57947	SOX9
protein localization to kinetochore (GO:0034501)	0.119114	0.439972	5.62226	-4.61613	CHAMP1
auditory receptor cell differentiation (GO:0042491)	0.119114	0.439972	5.6245	-4.61797	CUX1
photoreceptor cell differentiation (GO:0046530)	0.119114	0.439972	5.68093	-4.66429	SOX9
histone H3-K9 demethylation (GO:0033169)	0.119114	0.439972	5.77628	-4.74258	PHF2
positive regulation of male gonad development (GO:2000020)	0.107867	0.425961	5.64709	-4.81927	SOX9
protein localization to microtubule (GO:0035372)	0.107867	0.425961	5.64983	-4.82161	CHAMP1
cellular protein complex localization (GO:0034629)	0.119114	0.439972	5.9603	-4.89367	NACC2
negative regulation of thymocyte apoptotic process (GO:0070244)	0.107867	0.425961	5.77119	-4.92518	BLM
regulation of response to osmotic stress (GO:0047484)	0.107867	0.425961	5.90231	-5.03707	MBIP
otic vesicle formation (GO:0030916)	0.107867	0.425961	5.95604	-5.08293	SOX9
embryonic process involved in female pregnancy (GO:0060136)	0.107867	0.425961	6.00088	-5.1212	SP1
glucocorticoid receptor signaling pathway (GO:0042921)	0.107867	0.425961	6.17276	-5.26788	ARID1A
dosage compensation (GO:0007549)	0.107867	0.425961	6.1927	-5.2849	SMCHD1
viral mRNA export from host cell nucleus (GO:0046784)	0.107867	0.425961	6.24461	-5.3292	THOC1
cornea development in camera-type eye (GO:0061303)	0.107867	0.425961	6.24702	-5.33125	TFAP2A
keratinocyte development (GO:0003334)	0.107867	0.425961	6.27539	-5.35546	TFAP2A
intestinal epithelial cell development (GO:0060576)	0.107867	0.425961	6.49067	-5.53919	KLF5
embryonic retina morphogenesis in camera-type eye (GO:0060059)	0.107867	0.425961	6.73197	-5.74512	HIPK2
DNA strand renaturation (GO:0000733)	0.107867	0.425961	6.80916	-5.81099	BLM
heterochromatin organization (GO:0070828)	0.107867	0.425961	6.89201	-5.88169	BAZ2A
histone H4-K12 acetylation (GO:0043983)	0.107867	0.425961	6.94033	-5.92293	BRD4

## Sheet: GOBP_IAV_SUMOup
Term	P-value	Adjusted P-value	Z-score	Combined Score	Genes
positive regulation of DNA-templated transcription, elongation (GO:0032786)	1.551e-11	4.83842e-09	-2.78299	53.2851	SUPT16H;CTR9;LEO1;PAF1;RTF1;SUPT5H;CDC73
regulation of DNA-templated transcription, elongation (GO:0032784)	1.349e-11	4.83842e-09	-2.3394	44.7917	SUPT16H;CTR9;LEO1;PAF1;RTF1;SUPT5H;HTATSF1;CDC73
DNA repair (GO:0006281)	2.1727e-10	3.38943e-08	-2.45563	42.2368	BLM;SUPT16H;NSMCE2;NSMCE1;SMC5;SSRP1;SMC6;WDR33;SETX;SFPQ;NSMCE4A;EME1;NDNL2;RAD18
chromatin modification (GO:0016568)	1.5808e-10	3.28813e-08	-2.39934	41.3415	PHF2;BRD2;DAXX;SRCAP;CHD8;CTR9;RTF1;CHD2;SUPT5H;CHD1;CDC73;SFPQ;LEO1;PAF1;TAF1
positive regulation of transcription elongation from RNA polymerase II promoter (GO:0032968)	6.40544e-09	5.70999e-07	-2.75571	39.6157	CTR9;LEO1;PAF1;RTF1;CDC73
cell fate commitment involved in formation of primary germ layer (GO:0060795)	2.42646e-09	2.52351e-07	-2.52239	38.3213	CTR9;LEO1;PAF1;RTF1;CDC73
mRNA processing (GO:0006397)	2.14346e-09	2.52351e-07	-2.3776	36.1216	ZRANB2;CPSF1;CPSF2;SUPT5H;CDC73;IWS1;WDR33;SFPQ;FIP1L1;PAPD5;LEO1;PAF1;CLASRP
regulation of transcription elongation from RNA polymerase II promoter (GO:0034243)	7.61223e-08	5.27782e-06	-2.72281	33.0876	CTR9;LEO1;PAF1;RTF1;CDC73
mRNA polyadenylation (GO:0006378)	9.05077e-08	5.64768e-06	-2.65928	32.1354	CPSF1;CPSF2;LEO1;PAF1;CDC73
RNA polyadenylation (GO:0043631)	1.25718e-07	6.53735e-06	-2.59901	31.0269	CPSF1;CPSF2;LEO1;PAF1;CDC73
DNA recombination (GO:0006310)	5.454e-08	4.25412e-06	-2.29925	28.4363	SFPQ;BLM;NSMCE4A;EME1;NDNL2;NSMCE2;NSMCE1;SMC5;SMC6
histone H2B ubiquitination (GO:0033523)	1.1673e-07	6.53735e-06	-2.17545	25.9705	CTR9;LEO1;PAF1;CDC73
histone monoubiquitination (GO:0010390)	2.3553e-06	9.79806e-05	-2.62514	24.232	CTR9;LEO1;PAF1;CDC73
histone modification (GO:0016570)	1.43998e-06	6.9119e-05	-2.37096	22.713	PHF2;SFPQ;SRCAP;CTR9;LEO1;PAF1;RTF1;CDC73;TAF1
covalent chromatin modification (GO:0016569)	1.56266e-06	6.96501e-05	-2.37004	22.6861	PHF2;SFPQ;SRCAP;CTR9;LEO1;PAF1;RTF1;CDC73;TAF1
Wnt signaling pathway (GO:0016055)	2.72909e-06	0.000100173	-2.2947	21.131	PIAS4;CHD8;CTR9;LEO1;PAF1;RTF1;CDC73;BCL9L
histone ubiquitination (GO:0016574)	9.02953e-06	0.000268306	-2.40679	19.792	CTR9;LEO1;PAF1;CDC73
DNA duplex unwinding (GO:0032508)	2.68261e-06	0.000100173	-2.13413	19.6523	SETX;BLM;CHD8;CHD2;CHD1
DNA geometric change (GO:0032392)	3.16074e-06	0.000109572	-2.1478	19.5856	SETX;BLM;CHD8;CHD2;CHD1
stem cell maintenance (GO:0019827)	3.97586e-06	0.000130576	-2.12922	19.0428	CTR9;LEO1;PAF1;RTF1;CDC73;BCL9L
positive regulation of mRNA 3'-end processing (GO:0031442)	4.4514e-05	0.000992026	-2.61579	18.0902	LEO1;PAF1;CDC73
regulation of mRNA processing (GO:0050684)	7.60876e-06	0.000237393	-2.12883	17.7668	LEO1;PAF1;CDK11B;CDC73;IWS1
regulation of mRNA metabolic process (GO:1903311)	1.18676e-05	0.000336609	-2.13201	17.0488	LEO1;PAF1;CDK11B;CDC73;IWS1
positive regulation of mRNA processing (GO:0050685)	0.000104011	0.00190891	-2.71397	16.9928	LEO1;PAF1;CDC73
regulation of mRNA 3'-end processing (GO:0031440)	6.07785e-05	0.00130779	-2.55588	16.9695	LEO1;PAF1;CDC73
DNA-templated transcription, elongation (GO:0006354)	2.5808e-05	0.000671008	-2.23785	16.3514	SUPT16H;UBTF;SSRP1;SUPT5H;TAF1
mRNA 3'-end processing (GO:0031124)	1.98513e-05	0.000538575	-2.11236	15.8988	CPSF1;CPSF2;LEO1;PAF1;CDC73
protein monoubiquitination (GO:0006513)	3.39758e-05	0.000848036	-2.2017	15.5717	CTR9;LEO1;PAF1;CDC73
DNA conformation change (GO:0071103)	3.99455e-05	0.000958691	-2.16045	15.015	SETX;BLM;CHD8;CHD2;CHD1
positive regulation of mRNA metabolic process (GO:1903313)	0.000163522	0.00255095	-2.51167	14.9979	LEO1;PAF1;CDC73
RNA 3'-end processing (GO:0031123)	4.3774e-05	0.000992026	-2.1285	14.7202	CPSF1;CPSF2;LEO1;PAF1;CDC73
double-strand break repair (GO:0006302)	7.60781e-05	0.00158242	-2.13522	13.7696	SETX;BLM;NSMCE2;SMC5;SMC6
telomere maintenance via recombination (GO:0000722)	0.000163522	0.00255095	-2.30319	13.753	NSMCE2;SMC5;SMC6
cellular senescence (GO:0090398)	0.000200109	0.00290391	-2.31891	13.5464	NSMCE2;SMC5;SMC6
recombinational repair (GO:0000725)	0.000101776	0.00190891	-2.16347	13.546	BLM;NSMCE2;SMC5;SMC6
double-strand break repair via homologous recombination (GO:0000724)	9.58693e-05	0.00190891	-2.14345	13.4206	BLM;NSMCE2;SMC5;SMC6
transcription elongation from RNA polymerase II promoter (GO:0006368)	0.000135347	0.00234602	-2.13133	12.9053	SUPT16H;SSRP1;SUPT5H;TAF1
cell fate commitment (GO:0045165)	0.000158394	0.00255095	-2.11886	12.6523	CTR9;LEO1;PAF1;RTF1;CDC73
protein-DNA complex subunit organization (GO:0071824)	0.000169352	0.00257746	-2.10707	12.5601	BRD2;SUPT16H;DAXX;ANP32B;TAF1
negative regulation of myeloid cell differentiation (GO:0045638)	0.00015079	0.00254306	-2.09817	12.5353	CTR9;LEO1;PAF1;CDC73
positive regulation of chromosome organization (GO:2001252)	0.000176292	0.0026192	-2.10807	12.5323	CTR9;NSMCE2;SMC5;RTF1
mitotic recombination (GO:0006312)	0.000264316	0.00374848	-2.22106	12.4078	NSMCE2;SMC5;SMC6
telomere organization (GO:0032200)	0.000107943	0.00192446	-1.95054	12.1969	BLM;NSMCE2;SMC5;SMC6
telomere maintenance (GO:0000723)	0.000101776	0.00190891	-1.94606	12.1847	BLM;NSMCE2;SMC5;SMC6
regulation of chromosome organization (GO:0033044)	0.000484574	0.00657335	-2.27316	11.422	CTR9;NSMCE2;SMC5;RTF1;IWS1
regulation of histone methylation (GO:0031060)	0.000532442	0.00706901	-2.30311	11.4051	CTR9;RTF1;IWS1
regulation of cellular response to stress (GO:0080135)	0.000752798	0.00903358	-2.37427	11.1752	PIAS4;SFPQ;DAXX;NSMCE4A;NSMCE1;SUPT5H;HIPK2
DNA-templated transcription, termination (GO:0006353)	0.000337942	0.00468613	-2.06484	11.0741	SETX;CPSF1;CPSF2;UBTF
RNA splicing (GO:0008380)	0.00111024	0.0117423	-2.19805	9.76936	SFPQ;ZRANB2;CPSF1;CPSF2;CLASRP;IWS1
termination of RNA polymerase II transcription (GO:0006369)	0.000782538	0.00921328	-2.08141	9.75581	SETX;CPSF1;CPSF2
positive regulation of viral transcription (GO:0050434)	0.00121713	0.0122498	-2.13764	9.41041	SUPT16H;SSRP1;SUPT5H
protein-DNA complex assembly (GO:0065004)	0.00091094	0.010335	-2.05689	9.40454	BRD2;DAXX;ANP32B;TAF1
transcription from RNA polymerase II promoter (GO:0006366)	0.00178412	0.0159042	-2.22711	9.22286	SUPT16H;CPSF1;CPSF2;SSRP1;SUPT5H;AFF4;TAF1
nucleosome organization (GO:0034728)	0.00113094	0.0117617	-2.05201	9.11687	BRD2;SUPT16H;DAXX;ANP32B
cellular response to biotic stimulus (GO:0071216)	0.00159079	0.0145979	-2.14112	9.05028	EME1;CTR9;PAF1;CDC73
positive regulation of proteasomal ubiquitin-dependent protein catabolic process (GO:0032436)	0.001097	0.0117423	-2.03222	9.03232	NSMCE2;SMC5;TAF1
positive regulation of chromosome segregation (GO:0051984)	0.00118924	0.0121654	-2.04266	9.0064	NSMCE2;SMC5
mRNA cleavage (GO:0006379)	0.00156082	0.0145366	-2.02638	8.57378	CPSF1;CPSF2
positive regulation of histone H3-K4 methylation (GO:0051571)	0.00102177	0.0111857	-1.88328	8.46179	CTR9;RTF1
viral genome replication (GO:0019079)	0.00244799	0.0203672	-2.16683	8.43725	SUPT5H;HTATSF1
negative regulation of DNA recombination (GO:0045910)	0.00156082	0.0145366	-1.99225	8.42937	BLM;RAD18
double-strand break repair via nonhomologous end joining (GO:0006303)	0.00244799	0.0203672	-2.16395	8.42605	NSMCE2;SMC5
regulation of histone H3-K4 methylation (GO:0051569)	0.00296218	0.0233975	-2.24349	8.42459	CTR9;RTF1
positive regulation of proteasomal protein catabolic process (GO:1901800)	0.00148156	0.0144452	-1.97835	8.38304	NSMCE2;SMC5;TAF1
cell aging (GO:0007569)	0.00177949	0.0159042	-2.02209	8.37384	NSMCE2;SMC5;SMC6
histone H3-K4 methylation (GO:0051568)	0.00444806	0.032654	-2.44445	8.3644	CTR9;RTF1
positive regulation of response to DNA damage stimulus (GO:2001022)	0.00141237	0.0139892	-1.94873	8.32004	PIAS4;NSMCE4A;NSMCE1
non-recombinational repair (GO:0000726)	0.00244799	0.0203672	-2.13516	8.31395	NSMCE2;SMC5
regulation of sister chromatid cohesion (GO:0007063)	0.00102177	0.0111857	-1.80456	8.10811	NSMCE2;SMC5
regulation of myeloid cell differentiation (GO:0045637)	0.00287431	0.0229944	-2.12694	8.0239	CTR9;LEO1;PAF1;CDC73
positive regulation of proteolysis involved in cellular protein catabolic process (GO:1903052)	0.00202581	0.0178043	-1.96714	7.92424	NSMCE2;SMC5;TAF1
peptidyl-lysine modification (GO:0018205)	0.00268456	0.0218746	-2.07101	7.9163	SRCAP;CTR9;RTF1;TAF1
positive regulation of cellular protein catabolic process (GO:1903364)	0.00220124	0.0190774	-1.99628	7.90376	NSMCE2;SMC5;TAF1
gene expression (GO:0010467)	0.0033156	0.0255424	-2.14324	7.86014	SUPT16H;CPSF1;CPSF2;UBTF;SSRP1;SUPT5H;RNF111;TAF1
peptidyl-lysine trimethylation (GO:0018023)	0.00269927	0.0218746	-2.05216	7.84423	CTR9;RTF1
regulation of fibroblast apoptotic process (GO:2000269)	0.00156082	0.0145366	-1.83448	7.76187	CFDP1;CHD8
histone H3-K4 trimethylation (GO:0080182)	0.00086663	0.0100144	-1.68504	7.75748	CTR9;RTF1
regulation of viral transcription (GO:0046782)	0.00310643	0.0242301	-2.05532	7.64611	SUPT16H;SSRP1;SUPT5H
positive regulation of viral process (GO:0048524)	0.0036947	0.0281158	-2.09119	7.46854	SUPT16H;SSRP1;SUPT5H
positive regulation of transforming growth factor beta receptor signaling pathway (GO:0030511)	0.00381978	0.0287174	-2.03036	7.20831	RNF111;HIPK2
positive regulation of histone methylation (GO:0031062)	0.00444806	0.032654	-2.10658	7.20827	CTR9;RTF1
histone mRNA metabolic process (GO:0008334)	0.00547362	0.0392591	-2.15654	6.98196	PAPD5;CPSF2
regulation of histone modification (GO:0031056)	0.00601511	0.0421734	-2.09036	6.618	CTR9;RTF1;IWS1
protein sumoylation (GO:0016925)	0.00512079	0.0371555	-2.00863	6.61371	PIAS4;NSMCE2
peptidyl-lysine methylation (GO:0018022)	0.00621178	0.0430684	-2.0775	6.53366	CTR9;RTF1
positive regulation of mitotic sister chromatid separation (GO:1901970)	0.000593695	0.00726403	-1.32603	6.53045	NSMCE2;SMC5
positive regulation of mitotic metaphase/anaphase transition (GO:0045842)	0.000593695	0.00726403	-1.32302	6.51565	NSMCE2;SMC5
regulation of chromatin modification (GO:1903308)	0.00688363	0.047202	-2.08047	6.35234	CTR9;RTF1;IWS1
positive regulation of metaphase/anaphase transition of cell cycle (GO:1902101)	0.000593695	0.00726403	-1.2804	6.30574	NSMCE2;SMC5
chromosome organization (GO:0051276)	0.00727129	0.048788	-2.06737	6.24401	BLM;NSMCE2;SMC5;SMC6
nucleosome assembly (GO:0006334)	0.00601511	0.0421734	-1.96052	6.20693	BRD2;DAXX;ANP32B
regulation of chromatin organization (GO:1902275)	0.00782311	0.0513855	-2.08328	6.18402	CTR9;RTF1;IWS1
anatomical structure homeostasis (GO:0060249)	0.00776679	0.0513855	-2.08316	6.18364	BLM;NSMCE2;SMC5;SMC6
regulation of transforming growth factor beta receptor signaling pathway (GO:0017015)	0.0070658	0.0479246	-1.9562	5.94317	RNF111;HIPK2;BCL9L
cellular response to lipopolysaccharide (GO:0071222)	0.00842142	0.0547392	-2.0386	5.92248	CTR9;PAF1;CDC73
nucleic acid phosphodiester bond hydrolysis (GO:0090305)	0.0108921	0.0653524	-2.16914	5.91733	BLM;EME1;CPSF1;CPSF2
DNA-templated transcription, initiation (GO:0006352)	0.00938571	0.0603782	-2.0571	5.77453	UBTF;RTF1;RNF111;TAF1
cellular response to molecule of bacterial origin (GO:0071219)	0.00969713	0.0611213	-2.05853	5.75338	CTR9;PAF1;CDC73
positive regulation of proteolysis (GO:0045862)	0.0105791	0.0640907	-2.0899	5.7419	NSMCE2;SMC5;ANP32B;TAF1
regulation of proteasomal ubiquitin-dependent protein catabolic process (GO:0032434)	0.00969713	0.0611213	-2.03883	5.69832	NSMCE2;SMC5;TAF1
regulation of protein modification by small protein conjugation or removal (GO:1903320)	0.0105791	0.0640907	-2.04788	5.62645	PIAS4;DAXX;NDNL2;RNF111
positive regulation of protein processing (GO:0010954)	0.0125472	0.0674952	-2.08212	5.61276	NSMCE2;SMC5;ANP32B;TAF1
positive regulation of protein maturation (GO:1903319)	0.0125472	0.0674952	-2.07953	5.60577	NSMCE2;SMC5;ANP32B;TAF1
negative regulation of fibroblast apoptotic process (GO:2000270)	0.000593695	0.00726403	-1.1365	5.59706	CFDP1;CHD8
positive regulation of multi-organism process (GO:0043902)	0.0113208	0.0656039	-2.04447	5.56938	SUPT16H;SSRP1;SUPT5H
positive regulation of mitotic cell cycle phase transition (GO:1901992)	0.0105317	0.0640907	-2.02078	5.55199	NSMCE2;SMC5
regulation of mitotic cell cycle phase transition (GO:1901990)	0.0145456	0.0746001	-2.09141	5.42849	BLM;NSMCE2;SMC5;CDC73
regulation of response to DNA damage stimulus (GO:2001020)	0.0115648	0.0656039	-1.98403	5.40473	PIAS4;NSMCE4A;NSMCE1
mitotic nuclear division (GO:0007067)	0.0125472	0.0674952	-1.99984	5.39096	PAPD5;NSMCE2;SMC5;CDK11B
positive regulation of mitosis (GO:0045840)	0.0115171	0.0656039	-1.97374	5.37671	NSMCE2;SMC5
positive regulation of protein catabolic process (GO:0045732)	0.0130926	0.0692355	-1.99049	5.3151	NSMCE2;SMC5;TAF1
chromatin remodeling (GO:0006338)	0.0101461	0.0633114	-1.92459	5.31126	DAXX;CHD8;SUPT5H
regulation of sister chromatid segregation (GO:0033045)	0.0115171	0.0656039	-1.94634	5.30206	NSMCE2;SMC5
regulation of mitotic sister chromatid separation (GO:0010965)	0.0115171	0.0656039	-1.94174	5.28953	NSMCE2;SMC5
regulation of mitotic sister chromatid segregation (GO:0033047)	0.0115171	0.0656039	-1.93877	5.28145	NSMCE2;SMC5
positive regulation of cell cycle phase transition (GO:1901989)	0.0120244	0.0674952	-1.94677	5.24789	NSMCE2;SMC5
regulation of proteasomal protein catabolic process (GO:0061136)	0.01445	0.0746001	-2.00609	5.20704	NSMCE2;SMC5;TAF1
regulation of mitotic metaphase/anaphase transition (GO:0030071)	0.0125415	0.0674952	-1.90579	5.13744	NSMCE2;SMC5
mRNA transport (GO:0051028)	0.0141724	0.0743157	-1.97329	5.12943	CPSF1;CPSF2;IWS1
peptidyl-threonine phosphorylation (GO:0018107)	0.0125415	0.0674952	-1.89332	5.10382	HIPK2;TAF1
regulation of cell cycle phase transition (GO:1901987)	0.0171554	0.0856399	-2.0708	5.08922	BLM;NSMCE2;SMC5;CDC73
regulation of metaphase/anaphase transition of cell cycle (GO:1902099)	0.0130681	0.0692355	-1.84727	4.93265	NSMCE2;SMC5
regulation of proteolysis involved in cellular protein catabolic process (GO:1903050)	0.0183419	0.0908363	-1.99692	4.79	NSMCE2;SMC5;TAF1
regulation of viral process (GO:0050792)	0.0196456	0.093738	-1.99589	4.72476	SUPT16H;SSRP1;SUPT5H
peptidyl-threonine modification (GO:0018210)	0.0147048	0.0746001	-1.81291	4.70562	HIPK2;TAF1
positive regulation of intrinsic apoptotic signaling pathway (GO:2001244)	0.0147048	0.0746001	-1.80436	4.68341	PIAS4;SFPQ
regulation of cellular protein catabolic process (GO:1903362)	0.0206564	0.0959305	-1.99202	4.66955	NSMCE2;SMC5;TAF1
RNA transport (GO:0050658)	0.0199794	0.093738	-1.94569	4.60595	CPSF1;CPSF2;IWS1
nucleic acid transport (GO:0050657)	0.0199794	0.093738	-1.94311	4.59982	CPSF1;CPSF2;IWS1
establishment of RNA localization (GO:0051236)	0.0199794	0.093738	-1.9406	4.59389	CPSF1;CPSF2;IWS1
positive regulation of histone modification (GO:0031058)	0.018846	0.0918745	-1.8882	4.50777	CTR9;RTF1
positive regulation of protein modification by small protein conjugation or removal (GO:1903322)	0.0216954	0.0995437	-1.92659	4.44495	PIAS4;NDNL2;RNF111
positive regulation of apoptotic signaling pathway (GO:2001235)	0.0253634	0.113862	-2.02403	4.39777	PIAS4;SFPQ;DAXX
positive regulation of chromatin modification (GO:1903310)	0.0194734	0.093738	-1.84734	4.37311	CTR9;RTF1
negative regulation of immune system process (GO:0002683)	0.0289551	0.124607	-2.08798	4.3484	CTR9;LEO1;PAF1;CDC73
nuclear division (GO:0000280)	0.0253103	0.113862	-1.97974	4.30152	PAPD5;NSMCE2;SMC5;CDK11B
positive regulation of nuclear division (GO:0051785)	0.018846	0.0918745	-1.78566	4.26295	NSMCE2;SMC5
regulation of DNA recombination (GO:0000018)	0.017017	0.0856341	-1.71075	4.20447	BLM;RAD18
regulation of symbiosis, encompassing mutualism through parasitism (GO:0043903)	0.0277152	0.123531	-1.98032	4.14138	SUPT16H;SSRP1;SUPT5H
regulation of cellular response to growth factor stimulus (GO:0090287)	0.0285242	0.124607	-1.97373	4.11049	RNF111;HIPK2;BCL9L
histone lysine methylation (GO:0034968)	0.0207542	0.0959305	-1.73701	4.07178	CTR9;RTF1
regulation of chromosome segregation (GO:0051983)	0.0241052	0.109793	-1.83274	4.04881	NSMCE2;SMC5
positive regulation of organelle organization (GO:0010638)	0.0381676	0.146114	-2.09371	4.02698	CTR9;NSMCE2;SMC5;RTF1
organelle fission (GO:0048285)	0.0332146	0.133716	-1.96896	3.96163	PAPD5;NSMCE2;SMC5;CDK11B
regulation of transmembrane receptor protein serine/threonine kinase signaling pathway (GO:0090092)	0.0327574	0.133054	-1.94157	3.91614	RNF111;HIPK2;BCL9L
nucleobase-containing compound transport (GO:0015931)	0.03018	0.128988	-1.90842	3.9085	CPSF1;CPSF2;IWS1
RNA splicing, via transesterification reactions with bulged adenosine as nucleophile (GO:0000377)	0.0289335	0.124607	-1.86838	3.89107	SFPQ;CPSF1;CPSF2
mRNA splicing, via spliceosome (GO:0000398)	0.0289335	0.124607	-1.8658	3.88571	SFPQ;CPSF1;CPSF2
DNA replication (GO:0006260)	0.0327574	0.133054	-1.89204	3.81624	BLM;SUPT16H;SSRP1
RNA splicing, via transesterification reactions (GO:0000375)	0.0318858	0.133054	-1.86525	3.76221	SFPQ;CPSF1;CPSF2
aging (GO:0007568)	0.0411592	0.151078	-1.91465	3.6186	NSMCE2;SMC5;SMC6
histone methylation (GO:0016571)	0.0321905	0.133054	-1.78737	3.60513	CTR9;RTF1
mRNA export from nucleus (GO:0006406)	0.0283975	0.124607	-1.69408	3.52808	CPSF1;CPSF2
positive regulation of transmembrane receptor protein serine/threonine kinase signaling pathway (GO:0090100)	0.0314166	0.133054	-1.74659	3.52289	RNF111;HIPK2
regulation of Wnt signaling pathway (GO:0030111)	0.0462546	0.160567	-1.90989	3.49327	CHD8;MLLT3;CDC73
canonical Wnt signaling pathway (GO:0060070)	0.0403318	0.148918	-1.7826	3.39471	CHD8;BCL9L
regulation of mitotic cell cycle (GO:0007346)	0.0580435	0.171655	-1.92054	3.38451	BLM;NSMCE2;SMC5;CDC73
negative regulation of DNA metabolic process (GO:0051053)	0.0369892	0.142477	-1.73684	3.38437	BLM;RAD18
regulation of protein ubiquitination (GO:0031396)	0.0452114	0.160295	-1.84717	3.38169	DAXX;NDNL2;RNF111
RNA export from nucleus (GO:0006405)	0.0337607	0.135043	-1.68639	3.37642	CPSF1;CPSF2
response to lipopolysaccharide (GO:0032496)	0.0538897	0.171302	-1.91233	3.37399	CTR9;PAF1;CDC73
regulation of cell division (GO:0051302)	0.0573374	0.171302	-1.87973	3.31647	BLM;NSMCE2;SMC5
peptidyl-serine phosphorylation (GO:0018105)	0.0403318	0.148918	-1.73706	3.30799	HIPK2;TAF1
positive regulation of Wnt signaling pathway (GO:0030177)	0.0420447	0.153426	-1.76022	3.2996	MLLT3;CDC73
response to molecule of bacterial origin (GO:0002237)	0.0627021	0.178407	-1.87218	3.22705	CTR9;PAF1;CDC73
protein methylation (GO:0006479)	0.0557216	0.171302	-1.75346	3.09368	CTR9;RTF1
protein alkylation (GO:0008213)	0.0557216	0.171302	-1.75049	3.08844	CTR9;RTF1
regulation of protein catabolic process (GO:0042176)	0.0734501	0.194207	-1.87043	3.06532	NSMCE2;SMC5;TAF1
peptidyl-serine modification (GO:0018209)	0.0519367	0.170571	-1.71775	3.03802	HIPK2;TAF1
positive regulation of mitotic cell cycle (GO:0045931)	0.0576497	0.171302	-1.6813	2.96637	NSMCE2;SMC5
negative regulation of transmembrane receptor protein serine/threonine kinase signaling pathway (GO:0090101)	0.061575	0.177063	-1.68372	2.91494	HIPK2;BCL9L
histone acetylation (GO:0016573)	0.0557216	0.171302	-1.61245	2.84489	SRCAP;TAF1
positive regulation of JNK cascade (GO:0046330)	0.061575	0.177063	-1.64252	2.84361	DAXX;HIPK2
nuclear export (GO:0051168)	0.0645777	0.178407	-1.62052	2.79327	CPSF1;CPSF2
regulation of mitosis (GO:0007088)	0.0666067	0.182292	-1.63423	2.78169	NSMCE2;SMC5
internal peptidyl-lysine acetylation (GO:0018393)	0.0605851	0.177063	-1.58946	2.75175	SRCAP;TAF1
peptidyl-lysine acetylation (GO:0018394)	0.0625704	0.178407	-1.59165	2.74351	SRCAP;TAF1
internal protein amino acid acetylation (GO:0006475)	0.0655895	0.180299	-1.57067	2.69078	SRCAP;TAF1
regulation of gene expression, epigenetic (GO:0040029)	0.0770627	0.198084	-1.65309	2.67646	PHF2;UBTF
regulation of intrinsic apoptotic signaling pathway (GO:2001242)	0.0813826	0.201813	-1.66955	2.67197	PIAS4;SFPQ
positive regulation of stress-activated MAPK cascade (GO:0032874)	0.0728197	0.19336	-1.59574	2.62213	DAXX;HIPK2
positive regulation of cell division (GO:0051781)	0.0749314	0.196459	-1.61053	2.62082	NSMCE2;SMC5
positive regulation of stress-activated protein kinase signaling cascade (GO:0070304)	0.0738731	0.194501	-1.59752	2.61564	DAXX;HIPK2
negative regulation of Wnt signaling pathway (GO:0030178)	0.0813826	0.201813	-1.62347	2.59822	CHD8;MLLT3
negative regulation of sequence-specific DNA binding transcription factor activity (GO:0043433)	0.0813826	0.201813	-1.58197	2.5318	PIAS4;TAF3
protein acetylation (GO:0006473)	0.0770627	0.198084	-1.56258	2.52992	SRCAP;TAF1
regulation of cell cycle process (GO:0010564)	0.104245	0.234834	-1.74516	2.52852	BLM;NSMCE2;SMC5;CDC73
cellular response to lipid (GO:0071396)	0.113277	0.243926	-1.77798	2.50854	CTR9;PAF1;CDC73
regulation of multi-organism process (GO:0043900)	0.106272	0.237936	-1.69877	2.43901	SUPT16H;SSRP1;SUPT5H
regulation of nuclear division (GO:0051783)	0.0947742	0.222884	-1.5969	2.39711	NSMCE2;SMC5
transforming growth factor beta receptor signaling pathway (GO:0007179)	0.0902414	0.216579	-1.54558	2.36442	RNF111;HIPK2
anterior/posterior pattern specification (GO:0009952)	0.108752	0.238949	-1.58547	2.26961	MLLT3;HIPK2
regulation of JNK cascade (GO:0046328)	0.106385	0.237936	-1.58049	2.2692	DAXX;HIPK2
positive regulation of protein ubiquitination (GO:0031398)	0.104032	0.234834	-1.53316	2.22135	NDNL2;RNF111
spermatogenesis (GO:0007283)	0.144692	0.27611	-1.68101	2.16339	BRD2;RAD18;WDR33
male gamete generation (GO:0048232)	0.145556	0.276911	-1.68223	2.16009	BRD2;RAD18;WDR33
regulation of apoptotic signaling pathway (GO:2001233)	0.147288	0.278275	-1.67635	2.14429	PIAS4;SFPQ;DAXX
protein acylation (GO:0043543)	0.113529	0.243926	-1.50076	2.11741	SRCAP;TAF1
regulation of sequence-specific DNA binding transcription factor activity (GO:0051090)	0.131956	0.26476	-1.59092	2.11422	PIAS4;TAF3;HIPK2
macromolecule methylation (GO:0043414)	0.131904	0.26476	-1.56624	2.08143	CTR9;RTF1
response to transforming growth factor beta (GO:0071559)	0.128174	0.260087	-1.51151	2.03561	RNF111;HIPK2
regulation of stress-activated MAPK cascade (GO:0032872)	0.133153	0.266306	-1.53644	2.03288	DAXX;HIPK2
cellular response to transforming growth factor beta stimulus (GO:0071560)	0.128174	0.260087	-1.50898	2.0322	RNF111;HIPK2
regulation of stress-activated protein kinase signaling cascade (GO:0070302)	0.134404	0.26795	-1.53977	2.0278	DAXX;HIPK2
regulation of nucleocytoplasmic transport (GO:0046822)	0.143241	0.27611	-1.54092	1.9831	ANP32B;IWS1
gamete generation (GO:0007276)	0.177734	0.310689	-1.61038	1.88247	BRD2;RAD18;WDR33
negative regulation of mitotic cell cycle phase transition (GO:1901991)	0.161268	0.294243	-1.45044	1.77439	BLM;CDC73
transcription initiation from RNA polymerase II promoter (GO:0006367)	0.154779	0.286594	-1.41978	1.77428	RNF111;TAF1
pattern specification process (GO:0007389)	0.173146	0.305207	-1.48898	1.76707	MLLT3;RNF111;HIPK2
transmembrane receptor protein serine/threonine kinase signaling pathway (GO:0007178)	0.166495	0.298542	-1.42806	1.7263	RNF111;HIPK2
negative regulation of cell cycle phase transition (GO:1901988)	0.171752	0.303607	-1.41748	1.68967	BLM;CDC73
positive regulation of cell cycle process (GO:0090068)	0.198427	0.335551	-1.4817	1.61799	NSMCE2;SMC5
nucleocytoplasmic transport (GO:0006913)	0.177038	0.310689	-1.37819	1.61105	CPSF1;CPSF2
regulation of neuron death (GO:1901214)	0.205179	0.345099	-1.50253	1.59858	DAXX;HIPK2
nuclear transport (GO:0051169)	0.183682	0.317501	-1.37308	1.5753	CPSF1;CPSF2
platelet-derived growth factor receptor signaling pathway (GO:0048008)	0.108716	0.238949	-1.09342	1.56524	PIK3C2A
negative regulation of mitotic cell cycle (GO:0045930)	0.19708	0.334179	-1.40836	1.54367	BLM;CDC73
regulation of binding (GO:0051098)	0.195734	0.333711	-1.3969	1.53307	BLM;HIPK2
in utero embryonic development (GO:0001701)	0.201124	0.339193	-1.41069	1.52522	CHD8;RBBP6
regulation of histone acetylation (GO:0035065)	0.128376	0.260087	-1.12573	1.51606	IWS1
chordate embryonic development (GO:0043009)	0.206533	0.345513	-1.41766	1.50658	CHD8;RBBP6
regulation of macroautophagy (GO:0016241)	0.108716	0.238949	-1.04162	1.49109	SUPT5H
regulation of oxidative stress-induced intrinsic apoptotic signaling pathway (GO:1902175)	0.0987238	0.225654	-0.997618	1.4852	SFPQ
embryo development ending in birth or egg hatching (GO:0009792)	0.211958	0.348976	-1.40925	1.4836	CHD8;RBBP6
protein demethylation (GO:0006482)	0.0987238	0.225654	-0.977037	1.45456	PHF2
cytoskeleton-dependent cytokinesis (GO:0061640)	0.0987238	0.225654	-0.974414	1.45066	DAXX
protein dealkylation (GO:0008214)	0.0987238	0.225654	-0.971841	1.44683	PHF2
negative regulation of lymphocyte apoptotic process (GO:0070229)	0.0987238	0.225654	-0.965472	1.43735	BLM
histone demethylation (GO:0016577)	0.0920012	0.218284	-0.941461	1.43286	PHF2
regulation of peptidyl-lysine acetylation (GO:2000756)	0.141246	0.274571	-1.10435	1.42742	IWS1
regulation of oxidative stress-induced cell death (GO:1903201)	0.138046	0.270883	-1.08794	1.42092	SFPQ
extrinsic apoptotic signaling pathway via death domain receptors (GO:0008625)	0.125129	0.257692	-1.04699	1.41971	DAXX
regulation of intrinsic apoptotic signaling pathway in response to DNA damage (GO:1902229)	0.115317	0.243926	-1.00543	1.41855	PIAS4
cellular response to alkaloid (GO:0071312)	0.112023	0.243562	-0.999214	1.41127	BLM
regulation of T cell apoptotic process (GO:0070232)	0.115317	0.243926	-0.992158	1.39983	BLM
regulation of protein export from nucleus (GO:0046825)	0.0920012	0.218284	-0.910956	1.38644	ANP32B
histone lysine demethylation (GO:0070076)	0.0886215	0.213513	-0.896834	1.38476	PHF2
developmental induction (GO:0031128)	0.0987238	0.225654	-0.925498	1.37784	HIPK2
positive regulation of DNA binding (GO:0043388)	0.1186	0.248344	-0.986754	1.37449	HIPK2
activation of JUN kinase activity (GO:0007257)	0.128376	0.260087	-1.02048	1.37432	DAXX
histone deacetylation (GO:0016575)	0.1186	0.248344	-0.985634	1.37293	SFPQ
regionalization (GO:0003002)	0.235164	0.380161	-1.4194	1.37278	MLLT3;HIPK2
negative regulation of fibroblast proliferation (GO:0048147)	0.0953687	0.222884	-0.913407	1.37112	CDC73
vasoconstriction (GO:0042310)	0.108716	0.238949	-0.957328	1.37042	PIK3C2A
protein peptidyl-prolyl isomerization (GO:0000413)	0.144434	0.27611	-1.0639	1.3692	NKTR
rhythmic process (GO:0048511)	0.242024	0.386248	-1.43812	1.36805	SETX;SFPQ
cell-cell signaling involved in cell fate commitment (GO:0045168)	0.102067	0.231599	-0.930276	1.36076	HIPK2
phosphatidylinositol phosphorylation (GO:0046854)	0.121871	0.251812	-0.986642	1.36065	PIK3C2A
negative regulation of gene expression, epigenetic (GO:0045814)	0.102067	0.231599	-0.930013	1.36038	UBTF
alpha-beta T cell differentiation (GO:0046632)	0.121871	0.251812	-0.985136	1.35857	BLM
protein deacetylation (GO:0006476)	0.128376	0.260087	-1.00702	1.35619	SFPQ
regulation of protein acetylation (GO:1901983)	0.14761	0.278275	-1.05404	1.34827	IWS1
regulation of DNA-dependent DNA replication (GO:0090329)	0.121871	0.251812	-0.970114	1.33786	BLM
RNA capping (GO:0036260)	0.115317	0.243926	-0.947664	1.33705	SUPT5H
lipid phosphorylation (GO:0046834)	0.138046	0.270883	-1.02219	1.33505	PIK3C2A
negative regulation of leukocyte apoptotic process (GO:2000107)	0.144434	0.27611	-1.03169	1.32774	BLM
7-methylguanosine mRNA capping (GO:0006370)	0.112023	0.243562	-0.939432	1.32684	SUPT5H
modification by symbiont of host morphology or physiology (GO:0044003)	0.115317	0.243926	-0.936669	1.32154	HIPK2
protein deacylation (GO:0035601)	0.138046	0.270883	-1.01071	1.32006	SFPQ
positive regulation of autophagy (GO:0010508)	0.1186	0.248344	-0.947664	1.32004	SUPT5H
positive regulation of epithelial to mesenchymal transition (GO:0010718)	0.0953687	0.222884	-0.87921	1.31979	BCL9L
nucleus organization (GO:0006997)	0.150775	0.282534	-1.03952	1.31391	HIPK2
negative regulation of cell cycle process (GO:0010948)	0.244771	0.389635	-1.39312	1.31308	BLM;CDC73
regulation of cellular response to oxidative stress (GO:1900407)	0.157071	0.288271	-1.05452	1.31167	SFPQ
negative regulation of BMP signaling pathway (GO:0030514)	0.141246	0.274571	-1.01201	1.30807	HIPK2
nitrogen compound transport (GO:0071705)	0.249011	0.391392	-1.39412	1.30774	CPSF1;CPSF2;IWS1
alpha-beta T cell activation (GO:0046631)	0.141246	0.274571	-1.01151	1.30742	BLM
methylation (GO:0032259)	0.265412	0.406922	-1.45045	1.30415	CTR9;RTF1
7-methylguanosine RNA capping (GO:0009452)	0.115317	0.243926	-0.923718	1.30327	SUPT5H
intrinsic apoptotic signaling pathway in response to DNA damage by p53 class mediator (GO:0042771)	0.108716	0.238949	-0.910349	1.30317	HIPK2
multicellular organismal reproductive process (GO:0048609)	0.276136	0.416734	-1.48449	1.29938	BRD2;RAD18;WDR33
transcription from RNA polymerase I promoter (GO:0006360)	0.112023	0.243562	-0.915279	1.29273	UBTF
vesicle coating (GO:0006901)	0.144434	0.27611	-1.00345	1.2914	PIK3C2A
macromolecule deacylation (GO:0098732)	0.144434	0.27611	-1.00217	1.28975	SFPQ
transcription initiation from RNA polymerase I promoter (GO:0006361)	0.0953687	0.222884	-0.850778	1.27711	UBTF
regulation of DNA metabolic process (GO:0051052)	0.259903	0.400443	-1.38679	1.26917	BLM;RAD18
adult walking behavior (GO:0007628)	0.134834	0.267951	-0.954324	1.2568	HIPK2
mitotic cytokinesis (GO:0000281)	0.081825	0.201813	-0.783842	1.25447	DAXX
eye morphogenesis (GO:0048592)	0.157071	0.288271	-1.00416	1.24903	HIPK2
positive regulation of cell cycle (GO:0045787)	0.27781	0.417719	-1.4307	1.24892	NSMCE2;SMC5
vasculature development (GO:0001944)	0.153929	0.285868	-0.996962	1.24842	ANP32B
regulation of response to oxidative stress (GO:1902882)	0.169524	0.300521	-1.02908	1.2372	SFPQ
mitotic DNA damage checkpoint (GO:0044773)	0.115317	0.243926	-0.87392	1.23301	BLM
regulation of alpha-beta T cell proliferation (GO:0046640)	0.0784081	0.198084	-0.761363	1.2327	BLM
regulation of response to nutrient levels (GO:0032107)	0.169524	0.300521	-1.02201	1.2287	SUPT5H
regulation of transcription from RNA polymerase III promoter (GO:0006359)	0.081825	0.201813	-0.767031	1.22757	CHD8
response to X-ray (GO:0010165)	0.0886215	0.213513	-0.794441	1.22666	BLM
regulation of response to extracellular stimulus (GO:0032104)	0.169524	0.300521	-1.01773	1.22356	SUPT5H
positive regulation of stem cell differentiation (GO:2000738)	0.138046	0.270883	-0.932285	1.21763	BCL9L
G2 DNA damage checkpoint (GO:0031572)	0.121871	0.251812	-0.881988	1.21632	BLM
JAK-STAT cascade (GO:0007259)	0.153929	0.285868	-0.970691	1.21552	CTR9
smooth muscle contraction (GO:0006939)	0.16332	0.296255	-0.997264	1.2132	PIK3C2A
inner ear development (GO:0048839)	0.160201	0.293154	-0.980537	1.20317	ANP32B
negative regulation of DNA replication (GO:0008156)	0.150775	0.282534	-0.949059	1.19957	BLM
mitotic DNA integrity checkpoint (GO:0044774)	0.131611	0.26476	-0.898745	1.19437	BLM
embryonic eye morphogenesis (GO:0048048)	0.0784081	0.198084	-0.736431	1.19233	HIPK2
embryo development (GO:0009790)	0.275055	0.416734	-1.36121	1.19147	CHD8;RBBP6
erythrocyte differentiation (GO:0030218)	0.166428	0.298542	-0.97894	1.18339	HIPK2
maintenance of protein localization in organelle (GO:0072595)	0.0920012	0.218284	-0.775595	1.18042	TAF3
intrinsic apoptotic signaling pathway by p53 class mediator (GO:0072332)	0.166428	0.298542	-0.972025	1.17503	HIPK2
somatic stem cell maintenance (GO:0035019)	0.153929	0.285868	-0.936694	1.17295	BCL9L
regulation of lymphocyte apoptotic process (GO:0070228)	0.169524	0.300521	-0.973434	1.1703	BLM
cellular response to ionizing radiation (GO:0071479)	0.157071	0.288271	-0.940727	1.17013	BLM
response to interleukin-6 (GO:0070741)	0.081825	0.201813	-0.724668	1.15977	CTR9
modulation by virus of host morphology or physiology (GO:0019048)	0.0784081	0.198084	-0.71533	1.15817	HIPK2
positive regulation of alpha-beta T cell activation (GO:0046635)	0.166428	0.298542	-0.953701	1.15288	BLM
chromatin silencing (GO:0006342)	0.0784081	0.198084	-0.709349	1.14848	UBTF
termination of RNA polymerase I transcription (GO:0006363)	0.0886215	0.213513	-0.74034	1.14313	UBTF
transcription elongation from RNA polymerase I promoter (GO:0006362)	0.0852294	0.207747	-0.726819	1.14215	UBTF
protein destabilization (GO:0031648)	0.0784081	0.198084	-0.705257	1.14186	CDC73
regulation of gene silencing (GO:0060968)	0.0852294	0.207747	-0.719278	1.1303	PHF2
DNA catabolic process, exonucleolytic (GO:0000738)	0.0852294	0.207747	-0.714278	1.12244	BLM
skeletal muscle cell differentiation (GO:0035914)	0.16332	0.296255	-0.909985	1.10703	BCL9L
androgen receptor signaling pathway (GO:0030521)	0.14761	0.278275	-0.860842	1.10114	DAXX
positive regulation of neuron death (GO:1901216)	0.187867	0.322058	-0.96494	1.0933	DAXX
positive regulation of protein binding (GO:0032092)	0.181798	0.315116	-0.944914	1.0912	HIPK2
demethylation (GO:0070988)	0.178746	0.310689	-0.920933	1.07654	PHF2
histone H3 deacetylation (GO:0070932)	0.0784081	0.198084	-0.660876	1.07	SFPQ
gene silencing (GO:0016458)	0.208765	0.347385	-1.00659	1.06429	UBTF
regulation of epithelial to mesenchymal transition (GO:0010717)	0.178746	0.310689	-0.90717	1.06045	BCL9L
peptidyl-proline modification (GO:0018208)	0.187867	0.322058	-0.924131	1.04706	NKTR
stem cell differentiation (GO:0048863)	0.208765	0.347385	-0.989092	1.04579	CHD2
DNA biosynthetic process (GO:0071897)	0.184838	0.318616	-0.911986	1.0431	PAPD5
negative regulation of phosphatase activity (GO:0010923)	0.217559	0.355384	-1.0037	1.03838	PPP1R26
regulation of blood vessel size (GO:0050880)	0.211707	0.348976	-0.985819	1.03782	PIK3C2A
negative regulation of dephosphorylation (GO:0035305)	0.232003	0.377004	-1.05006	1.02433	PPP1R26
regulation of tube size (GO:0035150)	0.214638	0.352459	-0.975969	1.01776	PIK3C2A
modification of morphology or physiology of other organism involved in symbiotic interaction (GO:0051817)	0.211707	0.348976	-0.965885	1.01684	HIPK2
postreplication repair (GO:0006301)	0.0784081	0.198084	-0.625948	1.01345	WDR33
positive regulation of JUN kinase activity (GO:0043507)	0.205812	0.345233	-0.951667	1.01213	DAXX
regulation of alpha-beta T cell activation (GO:0046634)	0.211707	0.348976	-0.960339	1.011	BLM
positive regulation of alpha-beta T cell proliferation (GO:0046641)	0.0611357	0.177063	-0.580337	1.00471	BLM
regulation of thymocyte apoptotic process (GO:0070243)	0.0576432	0.171302	-0.56767	1.00156	BLM
protein ubiquitination involved in ubiquitin-dependent protein catabolic process (GO:0042787)	0.193893	0.331477	-0.900663	0.99451	RBBP6
regulation of circadian rhythm (GO:0042752)	0.24899	0.391392	-1.05551	0.990114	SFPQ
negative regulation of NF-kappaB transcription factor activity (GO:0032088)	0.217559	0.355384	-0.95092	0.98378	PIAS4
negative regulation of T cell apoptotic process (GO:0070233)	0.0680824	0.182332	-0.576582	0.981299	BLM
regulation of leukocyte apoptotic process (GO:2000106)	0.23486	0.380161	-1.01369	0.9804	BLM
retina layer formation (GO:0010842)	0.0715369	0.190765	-0.584	0.96752	HIPK2
negative regulation of cell division (GO:0051782)	0.220469	0.359197	-0.94453	0.967089	BLM
spermatid development (GO:0007286)	0.196889	0.334179	-0.878483	0.962887	AFF4
regulation of JUN kinase activity (GO:0043506)	0.246185	0.389897	-1.01886	0.959634	DAXX
smoothened signaling pathway (GO:0007224)	0.237707	0.383279	-1.00006	0.959046	HIPK2
positive regulation of response to extracellular stimulus (GO:0032106)	0.0680824	0.182332	-0.563482	0.959004	SUPT5H
regulation of BMP signaling pathway (GO:0030510)	0.240543	0.384869	-1.00385	0.958525	HIPK2
cellular response to interleukin-6 (GO:0071354)	0.0680824	0.182332	-0.562159	0.956753	CTR9
eye development (GO:0001654)	0.257345	0.397484	-1.0363	0.956088	HIPK2
ATP-dependent chromatin remodeling (GO:0043044)	0.178746	0.310689	-0.811654	0.948792	CHD8
palate development (GO:0060021)	0.254571	0.39713	-1.02213	0.943927	ANP32B
negative regulation of transforming growth factor beta receptor signaling pathway (GO:0030512)	0.240543	0.384869	-0.986655	0.94211	BCL9L
modification of morphology or physiology of other organism (GO:0035821)	0.24899	0.391392	-1.00025	0.938278	HIPK2
regulation of DNA binding (GO:0051101)	0.251786	0.39377	-1.00414	0.935843	HIPK2
liver development (GO:0001889)	0.276487	0.416734	-1.06478	0.932012	PHF2
multicellular organism growth (GO:0035264)	0.257345	0.397484	-1.00751	0.929528	RBBP6
phosphatidylinositol biosynthetic process (GO:0006661)	0.262865	0.404009	-1.02515	0.929109	PIK3C2A
positive regulation of response to nutrient levels (GO:0032109)	0.0680824	0.182332	-0.545098	0.927716	SUPT5H
apoptotic signaling pathway (GO:0097190)	0.344877	0.475062	-1.24307	0.92523	DAXX;HIPK2
intracellular steroid hormone receptor signaling pathway (GO:0030518)	0.240543	0.384869	-0.966168	0.922548	DAXX
intrinsic apoptotic signaling pathway in response to DNA damage (GO:0008630)	0.257345	0.397484	-0.997285	0.920096	HIPK2
ATP catabolic process (GO:0006200)	0.344877	0.475062	-1.22971	0.915286	BLM;CHD8
vascular process in circulatory system (GO:0003018)	0.276487	0.416734	-1.04546	0.915098	PIK3C2A
regulation of protein sumoylation (GO:0033233)	0.0646154	0.178407	-0.530023	0.913594	PIAS4
regulation of fibroblast proliferation (GO:0048145)	0.246185	0.389897	-0.964262	0.908213	CDC73
adult locomotory behavior (GO:0008344)	0.281867	0.421786	-1.0417	0.899252	HIPK2
purine nucleoside monophosphate catabolic process (GO:0009128)	0.352985	0.481196	-1.22427	0.89553	BLM;CHD8
ribonucleoside monophosphate catabolic process (GO:0009158)	0.351636	0.481186	-1.22412	0.895444	BLM;CHD8
nucleoside monophosphate catabolic process (GO:0009125)	0.355681	0.482489	-1.22812	0.895053	BLM;CHD8
purine ribonucleoside monophosphate catabolic process (GO:0009169)	0.351636	0.481186	-1.22165	0.893638	BLM;CHD8
activation of cysteine-type endopeptidase activity involved in apoptotic process (GO:0006919)	0.268344	0.409404	-0.995603	0.889125	ANP32B
DNA damage response, signal transduction by p53 class mediator (GO:0030330)	0.289863	0.428612	-1.04894	0.888665	HIPK2
DNA damage checkpoint (GO:0000077)	0.251786	0.39377	-0.947844	0.88338	BLM
negative regulation of canonical Wnt signaling pathway (GO:0090090)	0.289863	0.428612	-1.03938	0.880569	MLLT3
regulation of stem cell differentiation (GO:2000736)	0.289863	0.428612	-1.03695	0.878505	BCL9L
positive regulation of binding (GO:0051099)	0.295145	0.432325	-1.0466	0.877658	HIPK2
positive regulation of T cell proliferation (GO:0042102)	0.268344	0.409404	-0.977858	0.873278	BLM
activation of cysteine-type endopeptidase activity (GO:0097202)	0.281867	0.421786	-1.00569	0.868172	ANP32B
negative regulation of cell cycle G1/S phase transition (GO:1902807)	0.310761	0.449918	-1.08436	0.866064	CDC73
positive regulation of nucleocytoplasmic transport (GO:0046824)	0.297771	0.435151	-1.03987	0.865238	ANP32B
negative regulation of G1/S transition of mitotic cell cycle (GO:2000134)	0.310761	0.449918	-1.0814	0.863703	CDC73
protein-DNA complex disassembly (GO:0032986)	0.0646154	0.178407	-0.497447	0.857443	SUPT16H
regulation of autophagy (GO:0010506)	0.284542	0.423757	-0.992495	0.852151	SUPT5H
cytokinesis (GO:0000910)	0.257345	0.397484	-0.923004	0.851564	DAXX
SMAD protein signal transduction (GO:0060395)	0.0611357	0.177063	-0.490533	0.849233	HIPK2
extrinsic apoptotic signaling pathway (GO:0097191)	0.292509	0.430484	-1.0028	0.845203	DAXX
positive regulation of cell development (GO:0010720)	0.386397	0.499823	-1.21388	0.841825	SPEN;BCL9L
interaction with host (GO:0051701)	0.292509	0.430484	-0.986763	0.831687	HIPK2
regulation of phosphatase activity (GO:0010921)	0.318441	0.45575	-1.05583	0.829683	PPP1R26
DNA integrity checkpoint (GO:0031570)	0.276487	0.416734	-0.945406	0.82752	BLM
cellular response to hypoxia (GO:0071456)	0.310761	0.449918	-1.03078	0.823276	HIPK2
positive regulation of gene expression, epigenetic (GO:0045815)	0.0611357	0.177063	-0.474839	0.822064	PHF2
cellular response to decreased oxygen levels (GO:0036294)	0.31589	0.455232	-1.04341	0.821108	HIPK2
maintenance of protein location in cell (GO:0032507)	0.295145	0.432325	-0.978115	0.820226	TAF3
sensory organ development (GO:0007423)	0.320982	0.456248	-1.04081	0.816742	HIPK2
negative regulation of cellular response to growth factor stimulus (GO:0090288)	0.323514	0.458802	-1.04153	0.811493	BCL9L
T cell differentiation (GO:0030217)	0.305594	0.445538	-1.00264	0.810604	BLM
signal transduction in response to DNA damage (GO:0042770)	0.328551	0.462789	-1.04798	0.807452	HIPK2
cellular response to oxygen levels (GO:0071453)	0.336036	0.470149	-1.06371	0.802789	HIPK2
nucleosome disassembly (GO:0006337)	0.0646154	0.178407	-0.465551	0.802464	SUPT16H
zymogen activation (GO:0031638)	0.318441	0.45575	-1.0191	0.800823	ANP32B
DNA catabolic process (GO:0006308)	0.318441	0.45575	-1.01514	0.797707	BLM
positive regulation of angiogenesis (GO:0045766)	0.31589	0.455232	-1.01208	0.796453	HIPK2
regulation of DNA-templated transcription, initiation (GO:2000142)	0.0646154	0.178407	-0.459233	0.791574	TAF1
cellular response to inorganic substance (GO:0071241)	0.338513	0.4715	-1.04957	0.789103	BLM
negative regulation of epithelial cell proliferation (GO:0050680)	0.338513	0.4715	-1.04544	0.786	CDC73
maintenance of location in cell (GO:0051651)	0.320982	0.456248	-1.00069	0.785262	TAF3
maintenance of fidelity involved in DNA-dependent DNA replication (GO:0045005)	0.0680824	0.182332	-0.459789	0.782525	BLM
mitotic cell cycle checkpoint (GO:0007093)	0.320982	0.456248	-0.995862	0.781472	BLM
regulation of cyclin-dependent protein serine/threonine kinase activity (GO:0000079)	0.284542	0.423757	-0.909461	0.780859	BLM
segment specification (GO:0007379)	0.0646154	0.178407	-0.449789	0.775297	MLLT3
regulation of intracellular transport (GO:0032386)	0.433202	0.540401	-1.24747	0.767748	ANP32B;IWS1
positive regulation of protein complex assembly (GO:0031334)	0.367539	0.490052	-1.0714	0.764167	TAF1
hematopoietic progenitor cell differentiation (GO:0002244)	0.328551	0.462789	-0.990873	0.763452	CHD2
ATP metabolic process (GO:0046034)	0.411313	0.517458	-1.15381	0.760161	BLM;CHD8
positive regulation of cysteine-type endopeptidase activity involved in apoptotic process (GO:0043280)	0.340981	0.472827	-1.01001	0.756523	ANP32B
regulation of dephosphorylation (GO:0035303)	0.376933	0.495171	-1.0689	0.751277	PPP1R26
positive regulation of lymphocyte proliferation (GO:0050671)	0.350763	0.481186	-1.01671	0.743726	BLM
positive regulation of intracellular protein transport (GO:0090316)	0.388484	0.499823	-1.07209	0.743493	ANP32B
maintenance of protein location (GO:0045185)	0.33355	0.468773	-0.978389	0.741263	TAF3
response to UV (GO:0009411)	0.3556	0.482489	-1.01559	0.74016	RAD18
regulation of cell shape (GO:0008360)	0.34344	0.475062	-0.991692	0.738126	CFDP1
embryonic organ development (GO:0048568)	0.360402	0.484678	-1.01902	0.738048	RBBP6
positive regulation of mononuclear cell proliferation (GO:0032946)	0.353186	0.481196	-1.00852	0.73771	BLM
response to alkaloid (GO:0043279)	0.340981	0.472827	-0.98162	0.735259	BLM
circadian rhythm (GO:0007623)	0.37926	0.496139	-1.04389	0.731662	SETX
regulation of G1/S transition of mitotic cell cycle (GO:2000045)	0.383889	0.499056	-1.04985	0.729683	CDC73
regulation of DNA replication (GO:0006275)	0.358005	0.484588	-1.0072	0.729673	BLM
regulation of cell cycle G1/S phase transition (GO:1902806)	0.388484	0.499823	-1.04692	0.726041	CDC73
regulation of T cell proliferation (GO:0042129)	0.374597	0.495171	-1.0316	0.725063	BLM
muscle organ development (GO:0007517)	0.328551	0.462789	-0.939648	0.723983	CHD2
positive regulation of leukocyte proliferation (GO:0070665)	0.360402	0.484678	-0.999011	0.723554	BLM
phosphatidylinositol metabolic process (GO:0046488)	0.374597	0.495171	-1.02665	0.721586	PIK3C2A
germ cell development (GO:0007281)	0.365168	0.487934	-1.0026	0.719444	AFF4
positive regulation of cysteine-type endopeptidase activity (GO:2001056)	0.360402	0.484678	-0.992799	0.719055	ANP32B
positive regulation of cell morphogenesis involved in differentiation (GO:0010770)	0.3699	0.492149	-1.01098	0.716761	BCL9L
cellular response to organonitrogen compound (GO:0071417)	0.45467	0.557395	-1.22453	0.715716	BLM;PIK3C2A
signal transduction by p53 class mediator (GO:0072331)	0.390769	0.500698	-1.03398	0.715261	HIPK2
circulatory system process (GO:0003013)	0.386191	0.499823	-1.03082	0.714875	PIK3C2A
negative regulation of neuron apoptotic process (GO:0043524)	0.393045	0.501555	-1.03586	0.714785	HIPK2
muscle structure development (GO:0061061)	0.336036	0.470149	-0.946534	0.714354	CHD2
positive regulation of MAPK cascade (GO:0043410)	0.434477	0.540401	-1.15633	0.711658	DAXX;HIPK2
vesicle organization (GO:0016050)	0.376933	0.495171	-1.00473	0.706179	PIK3C2A
mitotic G2/M transition checkpoint (GO:0044818)	0.0646154	0.178407	-0.409377	0.705637	BLM
embryonic camera-type eye morphogenesis (GO:0048596)	0.0576432	0.171302	-0.398926	0.703836	HIPK2
embryonic organ morphogenesis (GO:0048562)	0.365168	0.487934	-0.979263	0.702695	HIPK2
Notch signaling pathway (GO:0007219)	0.388484	0.499823	-1.01097	0.701107	SPEN
rRNA processing (GO:0006364)	0.362789	0.48684	-0.972215	0.69982	PAPD5
positive regulation of endopeptidase activity (GO:0010950)	0.381579	0.497088	-0.99987	0.698896	ANP32B
cellular response to radiation (GO:0071478)	0.376933	0.495171	-0.991379	0.696792	BLM
inositol lipid-mediated signaling (GO:0048017)	0.399825	0.507095	-1.02376	0.69519	PIK3C2A
phosphatidylinositol-3-phosphate biosynthetic process (GO:0036092)	0.0576432	0.171302	-0.393465	0.694201	PIK3C2A
phosphatidylinositol-mediated signaling (GO:0048015)	0.399825	0.507095	-1.0211	0.693388	PIK3C2A
purine ribonucleoside monophosphate metabolic process (GO:0009167)	0.443359	0.546751	-1.13714	0.686562	BLM;CHD8
rRNA metabolic process (GO:0016072)	0.376933	0.495171	-0.976573	0.686386	PAPD5
purine nucleoside monophosphate metabolic process (GO:0009126)	0.444622	0.547227	-1.13836	0.68631	BLM;CHD8
negative regulation of circadian rhythm (GO:0042754)	0.0506202	0.167127	-0.382856	0.68493	SFPQ
activation of MAPK activity (GO:0000187)	0.393045	0.501555	-0.986338	0.680615	DAXX
regulation of protein binding (GO:0043393)	0.381579	0.497088	-0.971702	0.679207	HIPK2
DNA damage response, signal transduction resulting in transcription (GO:0042772)	0.0576432	0.171302	-0.383135	0.675976	HIPK2
response to ionizing radiation (GO:0010212)	0.37926	0.496139	-0.957742	0.67128	BLM
regulation of protein stability (GO:0031647)	0.404303	0.511734	-0.997562	0.668316	CDC73
adult behavior (GO:0030534)	0.410959	0.517458	-1.0044	0.661725	HIPK2
protein complex disassembly (GO:0043241)	0.390769	0.500698	-0.955249	0.660796	SUPT16H
regulation of cell morphogenesis (GO:0022604)	0.450913	0.553878	-1.11691	0.659884	CFDP1;BCL9L
positive regulation of peptidase activity (GO:0010952)	0.40653	0.513511	-0.981193	0.653949	ANP32B
ribonucleoside monophosphate metabolic process (GO:0009161)	0.4609	0.562821	-1.12527	0.6468	BLM;CHD8
negative regulation of neuron death (GO:1901215)	0.441068	0.546084	-1.06324	0.643239	HIPK2
lipid modification (GO:0030258)	0.395313	0.50342	-0.934044	0.641063	PIK3C2A
insulin receptor signaling pathway (GO:0008286)	0.426207	0.534043	-1.01787	0.638492	PIK3C2A
cellular response to nitrogen compound (GO:1901699)	0.487829	0.584271	-1.18795	0.638394	BLM;PIK3C2A
vascular smooth muscle contraction (GO:0014829)	0.0506202	0.167127	-0.356261	0.637351	PIK3C2A
regulation of protein serine/threonine kinase activity (GO:0071900)	0.4609	0.562821	-1.09651	0.630267	BLM;DAXX
negative regulation of cell cycle (GO:0045786)	0.478129	0.57597	-1.13722	0.627403	BLM;CDC73
macromolecular complex disassembly (GO:0032984)	0.413161	0.518738	-0.948725	0.622702	SUPT16H
nucleoside monophosphate metabolic process (GO:0009123)	0.474464	0.57377	-1.11069	0.617016	BLM;CHD8
regulation of canonical Wnt signaling pathway (GO:0060828)	0.434746	0.540401	-0.994395	0.611994	MLLT3
regulation of transcription initiation from RNA polymerase II promoter (GO:0060260)	0.0576432	0.171302	-0.344362	0.607568	TAF1
cell cycle checkpoint (GO:0000075)	0.44316	0.546751	-0.98554	0.595032	BLM
myeloid cell differentiation (GO:0030099)	0.438968	0.544565	-0.978242	0.594544	HIPK2
response to radiation (GO:0009314)	0.492638	0.587774	-1.11283	0.591371	BLM;RAD18
maintenance of protein location in nucleus (GO:0051457)	0.0576432	0.171302	-0.33466	0.59045	TAF3
maintenance of location (GO:0051235)	0.434746	0.540401	-0.959278	0.590381	TAF3
ventricular system development (GO:0021591)	0.0576432	0.171302	-0.330829	0.583691	ANP32B
regulation of lymphocyte proliferation (GO:0050670)	0.471652	0.57259	-1.03974	0.579745	BLM
regulation of mononuclear cell proliferation (GO:0032944)	0.473632	0.57377	-1.04077	0.578176	BLM
regulation of transcription from RNA polymerase I promoter (GO:0006356)	0.0576432	0.171302	-0.326133	0.575406	UBTF
negative regulation of DNA-dependent DNA replication (GO:2000104)	0.0541381	0.171302	-0.323962	0.571575	BLM
regulation of leukocyte proliferation (GO:0070663)	0.483421	0.581223	-1.03413	0.561143	BLM
intrinsic apoptotic signaling pathway (GO:0097193)	0.471652	0.57259	-0.997914	0.556423	HIPK2
DNA damage response, signal transduction by p53 class mediator resulting in transcription of p21 class mediator (GO:0006978)	0.0541381	0.171302	-0.311845	0.550198	HIPK2
regulation of non-canonical Wnt signaling pathway (GO:2000050)	0.0541381	0.171302	-0.308708	0.544662	MLLT3
protein autophosphorylation (GO:0046777)	0.471652	0.57259	-0.970379	0.54107	TAF1
regulation of neuron apoptotic process (GO:0043523)	0.506192	0.595969	-1.03842	0.537453	HIPK2
multicellular organismal development (GO:0007275)	0.505722	0.595969	-1.03343	0.534868	CFDP1;ZFR
lymphocyte differentiation (GO:0030098)	0.475604	0.574037	-0.942774	0.523298	BLM
locomotory behavior (GO:0007626)	0.496826	0.590513	-0.993294	0.523231	HIPK2
regulation of cysteine-type endopeptidase activity involved in apoptotic process (GO:0043281)	0.502466	0.593824	-0.990252	0.516092	ANP32B
regulation of angiogenesis (GO:0045765)	0.489208	0.584801	-0.954579	0.512116	HIPK2
positive regulation of protein export from nucleus (GO:0046827)	0.0506202	0.167127	-0.281602	0.503787	ANP32B
positive regulation of T cell activation (GO:0050870)	0.508044	0.597024	-0.973882	0.502327	BLM
glycerophospholipid biosynthetic process (GO:0046474)	0.487286	0.584271	-0.931889	0.500789	PIK3C2A
cellular response to insulin stimulus (GO:0032869)	0.519017	0.605037	-0.993772	0.499335	PIK3C2A
epidermal growth factor receptor signaling pathway (GO:0007173)	0.515386	0.603379	-0.987051	0.498668	PIK3C2A
intracellular receptor signaling pathway (GO:0030522)	0.502466	0.593824	-0.950074	0.495153	DAXX
ERBB signaling pathway (GO:0038127)	0.520822	0.605037	-0.982294	0.493568	PIK3C2A
regulation of cysteine-type endopeptidase activity (GO:2000116)	0.522621	0.605037	-0.973056	0.488926	ANP32B
protein polyubiquitination (GO:0000209)	0.502466	0.593824	-0.934529	0.487051	RNF111
positive regulation of response to external stimulus (GO:0032103)	0.529749	0.609895	-0.982904	0.486014	SUPT5H
nuclear-transcribed mRNA catabolic process (GO:0000956)	0.496826	0.590513	-0.912752	0.480804	PAPD5
muscle contraction (GO:0006936)	0.519017	0.605037	-0.939262	0.471946	PIK3C2A
regulation of vasculature development (GO:1901342)	0.522621	0.605037	-0.935656	0.470134	HIPK2
regulation of intracellular protein transport (GO:0033157)	0.560556	0.639012	-1.04347	0.467297	ANP32B
mRNA catabolic process (GO:0006402)	0.515386	0.603379	-0.923342	0.466482	PAPD5
positive regulation of intracellular transport (GO:0032388)	0.557233	0.636838	-1.03369	0.466444	ANP32B
positive regulation of MAP kinase activity (GO:0043406)	0.522621	0.605037	-0.91805	0.461288	DAXX
T cell activation (GO:0042110)	0.524412	0.605988	-0.913472	0.457554	BLM
protein processing (GO:0016485)	0.529749	0.609895	-0.907028	0.448496	ANP32B
glycerolipid biosynthetic process (GO:0045017)	0.531515	0.610801	-0.901865	0.444605	PIK3C2A
positive regulation of protein transport (GO:0051222)	0.579984	0.65152	-1.0147	0.434745	ANP32B
phospholipid biosynthetic process (GO:0008654)	0.538513	0.617706	-0.900061	0.433598	PIK3C2A
mitotic G2 DNA damage checkpoint (GO:0007095)	0.0541381	0.171302	-0.244836	0.431972	BLM
regulation of anatomical structure size (GO:0090066)	0.581565	0.65152	-1.00576	0.430916	PIK3C2A
cellular process involved in reproduction in multicellular organism (GO:0022412)	0.575208	0.649059	-0.981974	0.424441	AFF4
gland development (GO:0048732)	0.562208	0.639012	-0.945376	0.423369	PHF2
cellular response to abiotic stimulus (GO:0071214)	0.581565	0.65152	-0.973658	0.417162	BLM
response to hypoxia (GO:0001666)	0.595529	0.662406	-1.01096	0.41639	HIPK2
protein folding (GO:0006457)	0.563854	0.639254	-0.93009	0.416172	NKTR
neuron differentiation (GO:0030182)	0.565494	0.639254	-0.927094	0.414831	HIPK2
protein maturation (GO:0051604)	0.565494	0.639254	-0.924733	0.413775	ANP32B
regulation of protein complex assembly (GO:0043254)	0.600081	0.665099	-1.00981	0.41182	TAF1
response to decreased oxygen levels (GO:0036293)	0.601587	0.665586	-1.00532	0.409255	HIPK2
RNA catabolic process (GO:0006401)	0.562208	0.639012	-0.912401	0.408602	PAPD5
positive regulation of sequence-specific DNA binding transcription factor activity (GO:0051091)	0.552203	0.632247	-0.879004	0.403002	HIPK2
positive regulation of cellular component biogenesis (GO:0044089)	0.607557	0.668634	-0.994306	0.400226	TAF1
positive regulation of lymphocyte activation (GO:0051251)	0.598569	0.664604	-0.9745	0.398146	BLM
glycerophospholipid metabolic process (GO:0006650)	0.576806	0.649687	-0.91113	0.392938	PIK3C2A
response to oxygen levels (GO:0070482)	0.622099	0.675113	-0.996074	0.391333	HIPK2
muscle system process (GO:0003012)	0.58938	0.657912	-0.92239	0.386189	PIK3C2A
exocytosis (GO:0006887)	0.583139	0.652113	-0.899909	0.384745	PIK3C2A
cellular protein complex assembly (GO:0043623)	0.617793	0.675113	-0.977517	0.384042	PIK3C2A
response to insulin (GO:0032868)	0.603088	0.666065	-0.943796	0.383528	PIK3C2A
regulation of T cell activation (GO:0050863)	0.622099	0.675113	-0.967923	0.380273	BLM
regulation of epithelial cell proliferation (GO:0050678)	0.620669	0.675113	-0.965654	0.379381	CDC73
regulation of cell morphogenesis involved in differentiation (GO:0010769)	0.606073	0.668179	-0.936813	0.377722	BCL9L
cellular response to peptide hormone stimulus (GO:0071375)	0.624944	0.677022	-0.968385	0.37772	PIK3C2A
activation of protein kinase activity (GO:0032147)	0.611976	0.67113	-0.943575	0.37629	DAXX
clathrin coat assembly (GO:0048268)	0.0576432	0.171302	-0.213137	0.376044	PIK3C2A
ncRNA processing (GO:0034470)	0.595529	0.662406	-0.911505	0.375427	PAPD5
positive regulation of leukocyte activation (GO:0002696)	0.626358	0.677378	-0.945616	0.368341	BLM
leukocyte differentiation (GO:0002521)	0.610509	0.6707	-0.905353	0.361629	BLM
epithelium development (GO:0060429)	0.617793	0.675113	-0.911717	0.358191	RBBP6
positive regulation of protein serine/threonine kinase activity (GO:0071902)	0.619234	0.675113	-0.911505	0.358108	DAXX
cellular response to peptide (GO:1901653)	0.641574	0.690245	-0.96569	0.357989	PIK3C2A
positive regulation of cell activation (GO:0050867)	0.640216	0.690245	-0.945848	0.350634	BLM
histone mRNA catabolic process (GO:0071044)	0.0541381	0.171302	-0.196847	0.347302	PAPD5
regulation of MAP kinase activity (GO:0043405)	0.641574	0.690245	-0.911394	0.337861	DAXX
cellular response to organic cyclic compound (GO:0071407)	0.665172	0.71195	-0.987965	0.335658	BLM
positive regulation of neurogenesis (GO:0050769)	0.654878	0.703346	-0.923644	0.325036	SPEN
phospholipid metabolic process (GO:0006644)	0.661347	0.709073	-0.906076	0.311506	PIK3C2A
glycerolipid metabolic process (GO:0046486)	0.671451	0.717441	-0.884815	0.293816	PIK3C2A
positive regulation of nervous system development (GO:0051962)	0.69195	0.736821	-0.926893	0.283083	SPEN
lymphocyte activation (GO:0046649)	0.681259	0.726677	-0.861469	0.275044	BLM
response to light stimulus (GO:0009416)	0.702289	0.745216	-0.917737	0.26989	RAD18
negative regulation of DNA-templated transcription, elongation (GO:0032785)	0.0470894	0.160567	-0.144844	0.264927	SUPT5H
endocytosis (GO:0006897)	0.703417	0.745216	-0.889856	0.26169	PIK3C2A
regulation of cell growth (GO:0001558)	0.702289	0.745216	-0.887116	0.260884	CDK11B
growth (GO:0040007)	0.710094	0.751015	-0.910373	0.260667	RBBP6
regulation of lymphocyte activation (GO:0051249)	0.72615	0.764111	-0.951635	0.25603	BLM
ncRNA metabolic process (GO:0034660)	0.713378	0.753211	-0.895064	0.25367	PAPD5
ubiquitin-dependent protein catabolic process (GO:0006511)	0.737367	0.770715	-0.951322	0.247759	RNF111
positive regulation of macroautophagy (GO:0016239)	0.0506202	0.167127	-0.138094	0.24705	SUPT5H
regulation of chromatin silencing (GO:0031935)	0.0506202	0.167127	-0.136726	0.244603	PHF2
cytokine-mediated signaling pathway (GO:0019221)	0.724061	0.763199	-0.896106	0.24216	CTR9
regulation of endopeptidase activity (GO:0052548)	0.736366	0.770715	-0.924817	0.240857	ANP32B
modification-dependent protein catabolic process (GO:0019941)	0.746207	0.776056	-0.949746	0.24079	RNF111
modification-dependent macromolecule catabolic process (GO:0043632)	0.750042	0.777452	-0.947303	0.238467	RNF111
negative regulation of hydrolase activity (GO:0051346)	0.736366	0.770715	-0.912747	0.237713	PPP1R26
regulation of protein transport (GO:0051223)	0.760297	0.78288	-0.956865	0.234217	ANP32B
response to inorganic substance (GO:0010035)	0.751938	0.778125	-0.91952	0.230678	BLM
response to peptide hormone (GO:0043434)	0.746207	0.776056	-0.908087	0.230228	PIK3C2A
cellular component disassembly (GO:0022411)	0.732325	0.769311	-0.877037	0.230011	SUPT16H
regulation of peptidase activity (GO:0052547)	0.75382	0.778459	-0.905663	0.226813	ANP32B
single-organism behavior (GO:0044708)	0.744268	0.776056	-0.889585	0.225538	HIPK2
proteolysis involved in cellular protein catabolic process (GO:0051603)	0.771014	0.790005	-0.935172	0.220436	RNF111
regulation of leukocyte activation (GO:0002694)	0.770139	0.790005	-0.922603	0.217473	BLM
response to peptide (GO:1901652)	0.764821	0.786241	-0.892207	0.214569	PIK3C2A
protein oligomerization (GO:0051259)	0.748132	0.776763	-0.843515	0.213089	BLM
leukocyte activation (GO:0045321)	0.754756	0.778459	-0.834268	0.208933	BLM
embryonic morphogenesis (GO:0048598)	0.78126	0.799191	-0.869524	0.194908	HIPK2
regulation of cell activation (GO:0050865)	0.79501	0.809276	-0.910587	0.192694	BLM
organ morphogenesis (GO:0009887)	0.782924	0.799582	-0.834668	0.186687	HIPK2
secretion by cell (GO:0032940)	0.791056	0.806567	-0.867141	0.186407	PIK3C2A
regulation of establishment of protein localization (GO:0070201)	0.811551	0.82209	-0.936806	0.183525	ANP32B
posttranscriptional regulation of gene expression (GO:0010608)	0.808644	0.820478	-0.903343	0.178743	CDC73
organophosphate biosynthetic process (GO:0090407)	0.807174	0.82032	-0.879636	0.174221	PIK3C2A
replication fork processing (GO:0031297)	0.0506202	0.167127	-0.0967683	0.173119	BLM
cellular response to hormone stimulus (GO:0032870)	0.825447	0.830773	-0.892605	0.165488	PIK3C2A
negative regulation of phosphate metabolic process (GO:0045936)	0.822751	0.829397	-0.870398	0.162814	PPP1R26
negative regulation of phosphorus metabolic process (GO:0010563)	0.822751	0.829397	-0.867839	0.162335	PPP1R26
positive regulation of protein kinase activity (GO:0045860)	0.821387	0.829397	-0.864652	0.161739	DAXX
cellular response to cytokine stimulus (GO:0071345)	0.831368	0.835384	-0.859393	0.154574	CTR9
positive regulation of kinase activity (GO:0033674)	0.837091	0.839783	-0.857433	0.149718	DAXX
lipid biosynthetic process (GO:0008610)	0.843828	0.845182	-0.833745	0.140238	PIK3C2A
behavior (GO:0007610)	0.845617	0.845617	-0.830759	0.139309	HIPK2
regulation of nucleobase-containing compound transport (GO:0032239)	0.0470894	0.160567	-0.0171273	0.0313266	IWS1
musculoskeletal movement (GO:0050881)	0.0470894	0.160567	-0.00504352	0.00922482	HIPK2
hematopoietic stem cell differentiation (GO:0060218)	0.0470894	0.160567	0.000660263	-0.00120765	CHD2
multicellular organismal movement (GO:0050879)	0.0470894	0.160567	0.0336554	-0.0615573	HIPK2
alternative mRNA splicing, via spliceosome (GO:0000380)	0.0470894	0.160567	0.171264	-0.313249	SFPQ
positive regulation of DNA-templated transcription, initiation (GO:2000144)	0.0435457	0.155272	0.222215	-0.413892	TAF1
regulation of Wnt signaling pathway, planar cell polarity pathway (GO:2000095)	0.0435457	0.155272	0.243282	-0.453133	MLLT3
positive regulation of transcription from RNA polymerase III promoter (GO:0045945)	0.0435457	0.155272	0.281168	-0.523698	CHD8
positive regulation of protein sumoylation (GO:0033235)	0.0435457	0.155272	0.323539	-0.602617	PIAS4
somite development (GO:0061053)	0.0399891	0.148918	0.395654	-0.753468	RBBP6
regulation of RNA export from nucleus (GO:0046831)	0.0399891	0.148918	0.439719	-0.837385	IWS1
positive regulation of transcription initiation from RNA polymerase II promoter (GO:0060261)	0.0399891	0.148918	0.479024	-0.912235	TAF1
negative regulation of gene silencing (GO:0060969)	0.0399891	0.148918	0.633259	-1.20596	PHF2
interleukin-6-mediated signaling pathway (GO:0070102)	0.0364196	0.141154	0.676779	-1.32507	CTR9
positive regulation of response to oxidative stress (GO:1902884)	0.0364196	0.141154	0.809674	-1.58526	SFPQ
positive regulation of cellular response to oxidative stress (GO:1900409)	0.0364196	0.141154	0.836838	-1.63845	SFPQ
histone H3-K9 demethylation (GO:0033169)	0.0364196	0.141154	0.992007	-1.94225	PHF2
DNA double-strand break processing (GO:0000729)	0.0364196	0.141154	1.01846	-1.99405	BLM
negative regulation of thymocyte apoptotic process (GO:0070244)	0.032837	0.133054	1.2484	-2.51802	BLM
embryonic retina morphogenesis in camera-type eye (GO:0060059)	0.032837	0.133054	1.4401	-2.90469	HIPK2
DNA strand renaturation (GO:0000733)	0.032837	0.133054	1.52595	-3.07785	BLM

## Sheet: GOBP_IAV_SUMOdown
Term	P-value	Adjusted P-value	Z-score	Combined Score	Genes
chromatin modification (GO:0016568)	0	0	-2.4043	186.535	FOXA1;KDM5B;EHMT2;EHMT1;ARID4A;PRDM2;CHD4;RSF1;ARID4B;CTCF;SAP130;SOX9;ARID2;CSRP2BP;WHSC1L1;NCOA2;SMARCC1;PBRM1;SMARCC2;NCOA3;BAZ1A;ARID1A;BAZ1B;ARID1B;SUPT7L;SUPT3H;MSL1;BCORL1;ITGB3BP;GTF3C4;SATB2;BAZ2A;MBTD1;NACC2;EP400;MBIP;BRD9;BRD8;BPTF;BRD4;SMARCE1;DR1;SMARCA5;SMARCA2;CENPH;YEATS2;CENPI;BCOR;CENPO
chromatin remodeling (GO:0006338)	0	0	-2.18474	91.2595	SMARCE1;FOXA1;SMARCC1;PBRM1;SMARCC2;SATB2;SMARCA5;BAZ2A;CHD4;RSF1;BAZ1A;ARID1A;BAZ1B;ARID1B;SMARCA2;CENPH;CENPI;SOX9;CENPO;ITGB3BP;BPTF;BRD4
histone modification (GO:0016570)	0	2e-14	-2.39598	75.7802	KDM5B;GTF3C4;EHMT2;EHMT1;ARID4A;BAZ2A;PRDM2;ARID4B;NACC2;SAP130;EP400;MBIP;BRD8;CSRP2BP;WHSC1L1;BRD4;NCOA2;DR1;NCOA3;BAZ1B;SUPT7L;SUPT3H;MSL1;YEATS2;BCOR
covalent chromatin modification (GO:0016569)	0	2e-14	-2.39507	75.7513	KDM5B;GTF3C4;EHMT2;EHMT1;ARID4A;BAZ2A;PRDM2;ARID4B;NACC2;SAP130;EP400;MBIP;BRD8;CSRP2BP;WHSC1L1;BRD4;NCOA2;DR1;NCOA3;BAZ1B;SUPT7L;SUPT3H;MSL1;YEATS2;BCOR
peptidyl-lysine modification (GO:0018205)	1e-14	2.54e-12	-2.25341	60.1592	NCOA2;DR1;GTF3C4;NCOA3;EHMT2;EHMT1;ARID4A;ARID4B;SUPT7L;SUPT3H;MSL1;YEATS2;SAP130;EP400;MBIP;BRD8;CSRP2BP;BRD4
histone acetylation (GO:0016573)	1.57e-12	3.0046e-10	-2.14358	46.9994	NCOA2;DR1;GTF3C4;NCOA3;SUPT7L;SUPT3H;MSL1;YEATS2;SAP130;EP400;MBIP;BRD8;CSRP2BP;BRD4
peptidyl-lysine acetylation (GO:0018394)	3.57e-12	5.1383e-10	-2.1647	46.3011	NCOA2;DR1;GTF3C4;NCOA3;SUPT7L;SUPT3H;MSL1;YEATS2;SAP130;EP400;MBIP;BRD8;CSRP2BP;BRD4
internal peptidyl-lysine acetylation (GO:0018393)	2.84e-12	4.6661e-10	-2.15228	46.2429	NCOA2;DR1;GTF3C4;NCOA3;SUPT7L;SUPT3H;MSL1;YEATS2;SAP130;EP400;MBIP;BRD8;CSRP2BP;BRD4
internal protein amino acid acetylation (GO:0006475)	5e-12	6.3982e-10	-2.16093	45.7465	NCOA2;DR1;GTF3C4;NCOA3;SUPT7L;SUPT3H;MSL1;YEATS2;SAP130;EP400;MBIP;BRD8;CSRP2BP;BRD4
transcription from RNA polymerase II promoter (GO:0006366)	5.848e-11	4.99135e-09	-2.36996	45.3031	TFAP2A;CEBPA;NFAT5;CEBPB;ZFHX3;JUND;CEBPD;MBD1;ARID4A;SUPT3H;MED7;KLF5;NFIL3;NACC2;NFIC;TRIM24;LCOR;GTF2IRD1;SOX9;ZNF148;MEF2D;RREB1;ZNF444
nucleosome organization (GO:0034728)	1.305e-11	1.36565e-09	-2.18187	44.5355	SMARCE1;SMARCC1;SMARCC2;HP1BP3;SMARCA5;RSF1;CTCF;ARID1A;CENPH;CENPI;SOX9;CENPO;ARID2;ITGB3BP
protein acetylation (GO:0006473)	1.599e-11	1.53392e-09	-2.15939	43.8258	NCOA2;DR1;GTF3C4;NCOA3;SUPT7L;SUPT3H;MSL1;YEATS2;SAP130;EP400;MBIP;BRD8;CSRP2BP;BRD4
ATP-dependent chromatin remodeling (GO:0043044)	7.41e-12	8.5332e-10	-2.01299	42.035	SMARCE1;SMARCC1;SMARCC2;CENPH;CENPI;SMARCA5;CHD4;RSF1;CENPO;ARID1A;ITGB3BP
protein-DNA complex subunit organization (GO:0071824)	6.071e-11	4.99135e-09	-2.1766	41.6068	SMARCE1;SMARCC1;SMARCC2;HP1BP3;SMARCA5;RSF1;CTCF;ARID1A;CENPH;CENPI;SOX9;CENPO;ARID2;ITGB3BP
protein acylation (GO:0043543)	2.7794e-10	2.13273e-08	-2.1951	38.7726	NCOA2;DR1;GTF3C4;NCOA3;SUPT7L;SUPT3H;MSL1;YEATS2;SAP130;EP400;MBIP;BRD8;CSRP2BP;BRD4
chromatin assembly or disassembly (GO:0006333)	7.25721e-09	5.22065e-07	-2.17994	31.5338	CENPH;CENPI;SMARCA5;BAZ2A;RSF1;CTCF;CENPO;BAZ1B;ITGB3BP
regulation of gene expression, epigenetic (GO:0040029)	2.68881e-08	1.71934e-06	-2.24623	29.8155	SMCHD1;EHMT2;SMARCA5;EHMT1;ARID4A;BAZ2A;ARID4B;CTCF;ARID1A;BAZ1B;ARID1B
histone H3 acetylation (GO:0043966)	2.3189e-08	1.57003e-06	-2.22133	29.6868	DR1;YEATS2;SAP130;MBIP;CSRP2BP;SUPT7L;SUPT3H;BRD4
CENP-A containing nucleosome assembly (GO:0034080)	1.7671e-07	1.07049e-05	-2.40633	27.54	CENPH;CENPI;SMARCA5;RSF1;CENPO;ITGB3BP
kinetochore organization (GO:0051383)	4.01753e-07	1.92674e-05	-2.51421	27.297	CENPT;CENPF;CENPH;POGZ;CENPC
kinetochore assembly (GO:0051382)	2.0776e-07	1.13872e-05	-2.38701	27.1714	CENPT;CENPF;CENPH;POGZ;CENPC
nucleosome disassembly (GO:0006337)	1.20006e-06	4.45571e-05	-2.66349	26.6848	SMARCE1;SMARCC1;SMARCC2;ARID1A;ARID2
protein-DNA complex disassembly (GO:0032986)	1.20006e-06	4.45571e-05	-2.64925	26.5421	SMARCE1;SMARCC1;SMARCC2;ARID1A;ARID2
chromatin remodeling at centromere (GO:0031055)	2.69942e-07	1.41229e-05	-2.33821	26.1124	CENPH;CENPI;SMARCA5;RSF1;CENPO;ITGB3BP
mitotic cell cycle (GO:0000278)	1.90869e-07	1.09845e-05	-2.25833	25.788	CENPT;AHCTF1;NUMA1;NUP153;PDS5B;PDS5A;CENPC;CENPF;STAG1;CENPH;CENPI;RAD21;LMNA;ANAPC4;MCM4;CENPO;ITGB3BP
histone H3-K9 modification (GO:0061647)	5.4136e-07	2.39656e-05	-2.36288	25.1384	EHMT2;EHMT1;ARID4A;BAZ2A;ARID4B
histone H3-K9 methylation (GO:0051567)	2.92234e-07	1.46244e-05	-2.25437	25.0974	EHMT2;EHMT1;ARID4A;BAZ2A;ARID4B
DNA replication-independent nucleosome assembly (GO:0006336)	1.12853e-06	4.45571e-05	-2.4065	24.1101	CENPH;CENPI;SMARCA5;RSF1;CENPO;ITGB3BP
DNA replication-independent nucleosome organization (GO:0034724)	1.12853e-06	4.45571e-05	-2.4015	24.06	CENPH;CENPI;SMARCA5;RSF1;CENPO;ITGB3BP
chromosome organization (GO:0051276)	4.95235e-07	2.28006e-05	-2.23755	23.9165	CENPT;CENPF;SMCHD1;CENPH;CENPI;EHMT2;POGZ;TERF2IP;PDS5B;PDS5A;RLF;CENPC
histone exchange (GO:0043486)	8.15921e-07	3.47824e-05	-2.2675	23.279	CENPH;CENPI;SMARCA5;RSF1;CENPO;ITGB3BP
histone lysine methylation (GO:0034968)	1.69329e-06	6.09055e-05	-2.09392	20.324	EHMT2;EHMT1;ARID4A;BAZ2A;PRDM2;ARID4B;WHSC1L1
nucleosome assembly (GO:0006334)	4.25538e-06	0.000148422	-2.11749	18.6667	CENPH;CENPI;HP1BP3;SMARCA5;RSF1;SOX9;CENPO;ITGB3BP
histone methylation (GO:0016571)	7.51817e-06	0.000254512	-2.15182	17.8089	EHMT2;EHMT1;ARID4A;BAZ2A;PRDM2;ARID4B;WHSC1L1
mitotic nuclear division (GO:0007067)	1.47103e-05	0.00047032	-2.19271	16.8007	CENPT;DCLRE1A;CENPF;STAG1;PBRM1;CDCA2;NUMA1;RAD21;ANAPC4;ITGB3BP;CENPC
protein-DNA complex assembly (GO:0065004)	1.21962e-05	0.00040108	-2.11105	16.5112	CENPH;CENPI;HP1BP3;SMARCA5;RSF1;SOX9;CENPO;ITGB3BP
chromatin assembly (GO:0031497)	6.53329e-05	0.00187995	-2.47186	15.5147	SMARCA5;BAZ2A;RSF1;CTCF
chromosome segregation (GO:0007059)	2.30808e-05	0.000718001	-2.07687	15.0345	CENPT;CENPF;STAG1;RAD21;CTCF;BRD4;CENPC
embryonic placenta development (GO:0001892)	8.94004e-05	0.00250975	-2.43917	14.6047	CEBPA;CEBPB;SP1;BPTF
protein alkylation (GO:0008213)	4.94408e-05	0.00145914	-2.21569	14.4683	EHMT2;EHMT1;ARID4A;BAZ2A;PRDM2;ARID4B;WHSC1L1
protein methylation (GO:0006479)	4.94408e-05	0.00145914	-2.21289	14.4499	EHMT2;EHMT1;ARID4A;BAZ2A;PRDM2;ARID4B;WHSC1L1
nuclear division (GO:0000280)	9.78189e-05	0.0026807	-2.21514	13.1173	CENPT;DCLRE1A;CENPF;STAG1;PBRM1;CDCA2;NUMA1;RAD21;ANAPC4;ITGB3BP;CENPC
lung epithelial cell differentiation (GO:0060487)	0.000200023	0.00509914	-2.46829	13.0293	FOXA1;NUMA1;SOX9;FOXP4
lung cell differentiation (GO:0060479)	0.000225141	0.00539868	-2.39075	12.4835	FOXA1;NUMA1;SOX9;FOXP4
peptidyl-lysine methylation (GO:0018022)	0.000225141	0.00539868	-2.32937	12.163	EHMT2;EHMT1;ARID4A;ARID4B
macromolecule methylation (GO:0043414)	0.000182265	0.00476788	-2.25694	12.0652	EHMT2;EHMT1;ARID4A;BAZ2A;PRDM2;ARID4B;CTCF;WHSC1L1
organelle fission (GO:0048285)	0.000203788	0.00509914	-2.23752	11.8112	CENPT;DCLRE1A;CENPF;STAG1;PBRM1;CDCA2;NUMA1;RAD21;ANAPC4;ITGB3BP;CENPC
positive regulation of gene expression, epigenetic (GO:0045815)	0.000599991	0.0140937	-2.54795	10.8594	ARID1A;BAZ1B;ARID1B
regulation of gene expression by genetic imprinting (GO:0006349)	0.000935151	0.0203087	-2.6097	10.1693	ARID4A;ARID4B;CTCF
methylation (GO:0032259)	0.000845815	0.0187218	-2.36391	9.40379	EHMT2;EHMT1;ARID4A;BAZ2A;PRDM2;ARID4B;CTCF;PRDM11;WHSC1L1
DNA alkylation (GO:0006305)	0.000729614	0.0164664	-2.2606	9.28302	EHMT2;EHMT1;BAZ2A;CTCF
DNA methylation (GO:0006306)	0.000729614	0.0164664	-2.25702	9.26832	EHMT2;EHMT1;BAZ2A;CTCF
mitotic sister chromatid cohesion (GO:0007064)	0.000142569	0.00381619	-1.55372	8.65188	POGZ;PDS5B;PDS5A
DNA-templated transcription, initiation (GO:0006352)	0.000983465	0.0209624	-2.16429	8.36503	ESRRA;RXRA;GTF3C4;TRIM28;SP1;SMARCA5;RSF1;MED7
genetic imprinting (GO:0071514)	0.00191344	0.0373283	-2.50681	8.2424	ARID4A;ARID4B;CTCF
regulation of ossification (GO:0030278)	0.00113015	0.0232286	-2.17911	8.19862	ESRRA;TFAP2A;CEBPA;CEBPB;JUND;BCOR;SOX9
histone H4 acetylation (GO:0043967)	0.00107973	0.0225959	-2.13557	8.0938	EP400;BRD8;MSL1;BRD4
protein localization to chromosome (GO:0034502)	0.00212045	0.0400105	-2.37851	7.6555	RAD21;CHAMP1;TERF2IP
sister chromatid cohesion (GO:0007062)	0.00171953	0.0341237	-2.25867	7.62925	POGZ;PDS5B;PDS5A
smooth muscle cell differentiation (GO:0051145)	0.00282303	0.0524082	-2.48009	7.31302	MKL1;SOX9;SMARCA2
intracellular receptor signaling pathway (GO:0030522)	0.00168838	0.0340934	-2.15692	7.28748	ESRRA;RXRA;NCOA3;NRIP1;BRD8;ARID1A;SAFB
DNA methylation or demethylation (GO:0044728)	0.00198126	0.0380072	-2.02981	6.63744	EHMT2;EHMT1;BAZ2A;CTCF
positive regulation of receptor activity (GO:2000273)	0.00308533	0.0559329	-2.2015	6.34826	NCOA2;NCOA3;BAZ1B
regulation of epithelial cell differentiation (GO:0030856)	0.0034881	0.0590412	-2.12759	6.02007	ZEB1;NCOA3;MAFG;SOX9;FOXP4
regulation of cell cycle process (GO:0010564)	0.00444353	0.0720352	-2.2781	5.99276	CENPF;NACC2;INTS3;THOC1;ANAPC4;WIZ;PHIP;CTCF;SOX9;BRD7;BRD4
negative regulation of epithelial cell differentiation (GO:0030857)	0.00428187	0.0704062	-2.16221	5.73738	ZEB1;SOX9;FOXP4
muscle organ development (GO:0007517)	0.00311008	0.0559329	-1.98237	5.71635	CENPF;ZFHX3;LMNA;MEF2D;VAMP5
regulation of chromosome organization (GO:0033044)	0.00514738	0.0759569	-2.18916	5.64276	CENPF;ANAPC4;TERF2IP;CTCF;BCOR;BRD7
muscle structure development (GO:0061061)	0.0034881	0.0590412	-1.97302	5.58269	CENPF;ZFHX3;LMNA;MEF2D;VAMP5
embryonic organ development (GO:0048568)	0.00498725	0.0745497	-2.06137	5.3519	CEBPA;CEBPB;SP1;SOX9;BPTF
DNA modification (GO:0006304)	0.00467465	0.0741701	-1.99451	5.1885	EHMT2;EHMT1;BAZ2A;CTCF
regulation of response to DNA damage stimulus (GO:2001020)	0.00588685	0.084697	-2.06376	5.09474	TRIM28;NACC2;THOC1;TERF2IP;BRD4
intracellular steroid hormone receptor signaling pathway (GO:0030518)	0.00489742	0.0741701	-1.93921	5.04466	NCOA3;NRIP1;ARID1A;SAFB
cartilage development (GO:0051216)	0.00536411	0.078153	-1.91011	4.86903	ESRRA;ZEB1;SATB2;SOX9
cellular protein complex assembly (GO:0043623)	0.00912886	0.11178	-2.19645	4.81292	CENPT;CENPF;AHCTF1;CENPH;POGZ;NUP153;CENPC
negative regulation of cell cycle process (GO:0010948)	0.00877448	0.108596	-2.16219	4.80032	CENPF;NACC2;INTS3;THOC1;ANAPC4;BRD7;BRD4
negative regulation of chromosome organization (GO:2001251)	0.0066588	0.0912522	-2.00033	4.78905	CENPF;ANAPC4;TERF2IP;BCOR
nucleus organization (GO:0006997)	0.00789442	0.103255	-2.10707	4.78422	AHCTF1;NUMA1;NUP153
protein complex disassembly (GO:0043241)	0.00755517	0.0999541	-1.98735	4.57695	SMARCE1;SMARCC1;SMARCC2;ARID1A;ARID2
positive regulation of ossification (GO:0045778)	0.00752708	0.0999541	-1.96813	4.53268	TFAP2A;CEBPA;CEBPB;JUND
transcription from RNA polymerase III promoter (GO:0006383)	0.00837868	0.108358	-2.03557	4.52367	GTF3C1;GTF3C4;POLR3D
embryonic morphogenesis (GO:0048598)	0.011312	0.131516	-2.18293	4.42835	TFAP2A;ZEB1;TRIM28;SP1;SATB2;NCOA3;ZNF281;SOX9;FOXP4
androgen receptor signaling pathway (GO:0030521)	0.00742715	0.0999541	-1.88143	4.33302	NCOA3;NRIP1;ARID1A
organ morphogenesis (GO:0009887)	0.0116483	0.134072	-2.11593	4.25171	TFAP2A;SMARCC1;ZEB1;SP1;SATB2;NFIC;BCOR;SOX9;BAZ1B
macromolecular complex disassembly (GO:0032984)	0.0100718	0.119512	-1.97214	4.1895	SMARCE1;SMARCC1;SMARCC2;ARID1A;ARID2
organelle assembly (GO:0070925)	0.0137519	0.152196	-2.17497	4.09457	CENPT;CENPF;CENPH;BMS1;POGZ;CHD4;CENPC
nervous system development (GO:0007399)	0.0135112	0.150984	-2.05182	3.87913	SMARCE1;SMARCC1;PHF10;MAFK;MEF2D;ARID1B;SMARCA2
negative regulation of myoblast differentiation (GO:0045662)	0.00868053	0.108596	-1.71955	3.81762	ZFHX3;SOX9
embryonic camera-type eye morphogenesis (GO:0048596)	0.00978105	0.117271	-1.73465	3.71782	ZEB1;SP1
osteoblast development (GO:0002076)	0.0147575	0.157276	-1.99833	3.69642	JUND;SATB2
histone H2A acetylation (GO:0043968)	0.00665959	0.0912522	-1.52708	3.65602	EP400;BRD8
negative regulation of DNA recombination (GO:0045910)	0.00868053	0.108596	-1.64009	3.64119	THOC1;TERF2IP
snRNA metabolic process (GO:0016073)	0.00978105	0.117271	-1.69357	3.62977	INTS3;INTS4
snRNA processing (GO:0016180)	0.00868053	0.108596	-1.63049	3.6199	INTS3;INTS4
negative regulation of biomineral tissue development (GO:0070168)	0.0134294	0.150984	-1.89229	3.57752	BCOR;SOX9
negative regulation of bone mineralization (GO:0030502)	0.0109401	0.128491	-1.74019	3.5707	BCOR;SOX9
regulation of transcription involved in cell fate commitment (GO:0060850)	0.0161397	0.167359	-1.97521	3.53092	CEBPB;SMARCC2
intracellular estrogen receptor signaling pathway (GO:0030520)	0.0134294	0.150984	-1.84635	3.49068	ARID1A;SAFB
regulation of DNA damage checkpoint (GO:2000001)	0.00665959	0.0912522	-1.44562	3.461	THOC1;BRD4
body morphogenesis (GO:0010171)	0.00665959	0.0912522	-1.42399	3.40921	TFAP2A;ZNF281
regulation of osteoblast differentiation (GO:0045667)	0.0167147	0.171774	-1.92266	3.38692	ESRRA;CEBPA;CEBPB;JUND
epithelial tube branching involved in lung morphogenesis (GO:0060441)	0.0161397	0.167359	-1.8769	3.35519	FOXA1;SOX9
epithelial cell differentiation (GO:0030855)	0.0208169	0.204245	-2.10893	3.34991	FOXA1;CEBPB;RXRA;CUX1;NUMA1;SOX9;FOXP4
neural crest cell development (GO:0014032)	0.0147575	0.157276	-1.7851	3.30199	TFAP2A;SOX9
peptidyl-lysine trimethylation (GO:0018023)	0.0147575	0.157276	-1.7806	3.29366	ARID4A;ARID4B
rRNA transcription (GO:0009303)	0.0147575	0.157276	-1.75051	3.238	GTF3C1;GTF3C4
glandular epithelial cell differentiation (GO:0002067)	0.0161397	0.167359	-1.78872	3.19755	FOXA1;RXRA
embryonic eye morphogenesis (GO:0048048)	0.0175751	0.177446	-1.82529	3.15608	ZEB1;SP1
chromatin silencing (GO:0006342)	0.0175751	0.177446	-1.80096	3.11401	SMARCA5;BAZ2A
epithelial cell differentiation involved in prostate gland development (GO:0060742)	0.00409585	0.0683235	-1.14133	3.06277	FOXA1;RXRA
regulation of mitotic cell cycle (GO:0007346)	0.0261245	0.240554	-2.1433	3.0538	FOXA1;CENPF;NACC2;INTS3;ANAPC4;PHIP;BRD7;BRD4
embryonic body morphogenesis (GO:0010172)	0.0048865	0.0741701	-1.17284	3.05102	TFAP2A;ZNF281
pore complex assembly (GO:0046931)	0.0048865	0.0741701	-1.1611	3.02047	AHCTF1;NUP153
positive regulation of osteoblast differentiation (GO:0045669)	0.0177529	0.177684	-1.74643	3.0174	CEBPA;CEBPB;JUND
regulation of chromosome segregation (GO:0051983)	0.0209391	0.204245	-1.89753	3.0141	CENPF;ANAPC4;CTCF
positive regulation of DNA-templated transcription, elongation (GO:0032786)	0.0221895	0.212835	-1.92008	2.97082	THOC1;BRD4
cochlea morphogenesis (GO:0090103)	0.0190625	0.189146	-1.7631	2.93598	ZEB1;SOX9
nuclear pore organization (GO:0006999)	0.0048865	0.0741701	-1.1211	2.91642	AHCTF1;NUP153
mesenchymal cell development (GO:0014031)	0.0221895	0.212835	-1.88324	2.91383	TFAP2A;SOX9
regulation of mitotic cell cycle phase transition (GO:1901990)	0.0273053	0.245534	-2.07334	2.91164	CENPF;NACC2;INTS3;ANAPC4;BRD7;BRD4
muscle cell differentiation (GO:0042692)	0.0240873	0.22725	-1.934	2.86562	RXRA;MKL1;SOX9;SMARCA2
regulation of bone mineralization (GO:0030500)	0.0235212	0.223743	-1.83026	2.74037	TFAP2A;BCOR;SOX9
regulation of myoblast differentiation (GO:0045661)	0.0272456	0.245534	-1.95008	2.73853	ZFHX3;SOX9
regulation of odontogenesis (GO:0042481)	0.0255128	0.236817	-1.89522	2.73001	TFAP2A;BCOR
embryonic organ morphogenesis (GO:0048562)	0.0253708	0.236817	-1.8881	2.71975	TFAP2A;ZEB1;SP1;SATB2
transcription initiation from RNA polymerase II promoter (GO:0006367)	0.0284712	0.252528	-1.94327	2.6744	ESRRA;RXRA;TRIM28;SP1;MED7
negative regulation of mitotic cell cycle phase transition (GO:1901991)	0.0313201	0.267033	-1.98648	2.62292	CENPF;NACC2;INTS3;ANAPC4;BRD7
regulation of DNA metabolic process (GO:0051052)	0.0341118	0.284506	-2.06578	2.59669	TRIM28;EHMT2;THOC1;TERF2IP;WIZ;PDS5A
regulation of cell cycle phase transition (GO:1901987)	0.0335924	0.282225	-2.04012	2.58085	CENPF;NACC2;INTS3;ANAPC4;BRD7;BRD4
stem cell development (GO:0048864)	0.0290245	0.252528	-1.86777	2.57049	TFAP2A;SOX9
developmental induction (GO:0031128)	0.0272456	0.245534	-1.82713	2.56588	TFAP2A;SOX9
negative regulation of gene expression, epigenetic (GO:0045814)	0.0290245	0.252528	-1.83659	2.52758	SMARCA5;BAZ2A
negative regulation of cell cycle (GO:0045786)	0.0417967	0.296009	-2.06224	2.5105	CENPF;ZFHX3;NACC2;INTS3;THOC1;ANAPC4;BRD7;BRD4
regulation of biomineral tissue development (GO:0070167)	0.02918	0.252528	-1.81279	2.49483	TFAP2A;BCOR;SOX9
negative regulation of cell cycle phase transition (GO:1901988)	0.0362397	0.284506	-1.9634	2.46799	CENPF;NACC2;INTS3;ANAPC4;BRD7
cell-cell signaling involved in cell fate commitment (GO:0045168)	0.0290245	0.252528	-1.78428	2.45559	TFAP2A;SOX9
cellular component disassembly (GO:0022411)	0.0402903	0.292174	-1.97245	2.42691	SMARCE1;SMARCC1;SMARCC2;LMNA;NUP153;ARID1A;ARID2
mRNA transport (GO:0051028)	0.0347111	0.284506	-1.92064	2.41424	AHCTF1;SARNP;THOC1;NUP153
gene expression (GO:0010467)	0.0409644	0.292857	-1.9471	2.39117	GTF3C1;EFTUD2;ESRRA;RXRA;GTF3C4;TRIM28;SP1;POLR3D;DDX23;PRPF8;MED7
nucleocytoplasmic transport (GO:0006913)	0.0388687	0.292174	-1.88493	2.31923	SARNP;LMNA;THOC1;PHIP;NUP153
brown fat cell differentiation (GO:0050873)	0.0365829	0.284506	-1.83739	2.3096	CEBPA;CEBPB
palate development (GO:0060021)	0.0354944	0.284506	-1.82601	2.29529	TFAP2A;SATB2;BCOR
nuclear transport (GO:0051169)	0.0423154	0.296009	-1.86806	2.27411	SARNP;LMNA;THOC1;PHIP;NUP153
cellular response to acid chemical (GO:0071229)	0.0458063	0.30653	-1.91125	2.25995	CEBPB;ZEB1;ADNP2;SOX9
nuclear import (GO:0051170)	0.0322557	0.272988	-1.73647	2.25451	LMNA;PHIP;NUP153
histone deacetylation (GO:0016575)	0.0385786	0.292174	-1.79123	2.20394	NACC2;BAZ2A
negative regulation of DNA metabolic process (GO:0051053)	0.0377434	0.291561	-1.77665	2.18972	THOC1;TERF2IP;PDS5A
lung development (GO:0030324)	0.0400637	0.292174	-1.76336	2.16965	CEBPA;CUX1;SP1
regulation of cell cycle checkpoint (GO:1901976)	0.0308486	0.264976	-1.63248	2.16812	THOC1;BRD4
regulation of histone acetylation (GO:0035065)	0.0448062	0.30159	-1.80273	2.16091	CTCF;BRD7
negative regulation of mitotic cell cycle (GO:0045930)	0.0497483	0.32055	-1.89681	2.15803	CENPF;NACC2;INTS3;ANAPC4;BRD7
mitotic spindle assembly checkpoint (GO:0007094)	0.0365829	0.284506	-1.68641	2.11982	CENPF;ANAPC4
negative regulation of mitotic sister chromatid separation (GO:2000816)	0.0406149	0.292174	-1.70604	2.09912	CENPF;ANAPC4
regulation of organ morphogenesis (GO:2000027)	0.0486173	0.317946	-1.82621	2.09261	TFAP2A;RXRA;BCOR;SOX9
negative regulation of sister chromatid segregation (GO:0033046)	0.0406149	0.292174	-1.69956	2.09115	CENPF;ANAPC4
regulation of G2/M transition of mitotic cell cycle (GO:0010389)	0.0406149	0.292174	-1.69851	2.08986	CENPF;BRD4
embryonic skeletal system morphogenesis (GO:0048704)	0.0388947	0.292174	-1.69788	2.08908	TFAP2A;ZEB1;SATB2
negative regulation of mitotic metaphase/anaphase transition (GO:0045841)	0.0406149	0.292174	-1.69503	2.08558	CENPF;ANAPC4
negative regulation of mitotic sister chromatid segregation (GO:0033048)	0.0406149	0.292174	-1.68585	2.07428	CENPF;ANAPC4
establishment of RNA localization (GO:0051236)	0.0515219	0.32055	-1.81201	2.06155	AHCTF1;SARNP;THOC1;NUP153
regulation of receptor activity (GO:0010469)	0.0461732	0.307199	-1.74506	2.05962	NCOA2;NCOA3;BAZ1B
RNA transport (GO:0050658)	0.0515219	0.32055	-1.80939	2.05858	AHCTF1;SARNP;THOC1;NUP153
protein deacetylation (GO:0006476)	0.0448062	0.30159	-1.71684	2.05795	NACC2;BAZ2A
nucleic acid transport (GO:0050657)	0.0515219	0.32055	-1.8068	2.05563	AHCTF1;SARNP;THOC1;NUP153
regulation of skeletal muscle fiber development (GO:0048742)	0.0426911	0.296009	-1.682	2.0476	ZFHX3;SOX9
negative regulation of chromosome segregation (GO:0051985)	0.0448062	0.30159	-1.70073	2.03864	CENPF;ANAPC4
positive regulation of fat cell differentiation (GO:0045600)	0.0491499	0.319613	-1.78262	2.03333	CEBPA;CEBPB
spindle assembly checkpoint (GO:0071173)	0.0385786	0.292174	-1.65196	2.03259	CENPF;ANAPC4
regulation of epidermal cell differentiation (GO:0045604)	0.0469594	0.308859	-1.72754	2.02963	NCOA3;MAFG
multi-organism transport (GO:0044766)	0.0365829	0.284506	-1.6079	2.02114	THOC1;NUP153
intracellular transport of virus (GO:0075733)	0.0365829	0.284506	-1.6014	2.01296	THOC1;NUP153
multi-organism intracellular transport (GO:1902583)	0.0365829	0.284506	-1.60014	2.01137	THOC1;NUP153
negative regulation of metaphase/anaphase transition of cell cycle (GO:1902100)	0.0426911	0.296009	-1.6488	2.0072	CENPF;ANAPC4
transport of virus (GO:0046794)	0.0365829	0.284506	-1.59394	2.00358	THOC1;NUP153
embryonic skeletal system development (GO:0048706)	0.0426911	0.296009	-1.64425	2.00165	MBTD1;SP1
nuclear pore complex assembly (GO:0051292)	0.00337072	0.0587833	-0.704536	1.99658	AHCTF1;NUP153
multi-organism localization (GO:1902579)	0.0365829	0.284506	-1.58494	1.99228	THOC1;NUP153
mitotic nuclear envelope disassembly (GO:0007077)	0.0469594	0.308859	-1.6603	1.95063	LMNA;NUP153
regulation of cell cycle G2/M phase transition (GO:1902749)	0.0448062	0.30159	-1.62266	1.94506	CENPF;BRD4
negative regulation of organelle organization (GO:0010639)	0.0649536	0.365745	-1.91237	1.9235	CENPF;LMNA;ANAPC4;TERF2IP;BCOR
mitotic spindle checkpoint (GO:0071174)	0.0448062	0.30159	-1.6022	1.92053	CENPF;ANAPC4
nuclear envelope disassembly (GO:0051081)	0.0513768	0.32055	-1.666	1.89544	LMNA;NUP153
membrane disassembly (GO:0030397)	0.0513768	0.32055	-1.6606	1.88929	LMNA;NUP153
protein deacylation (GO:0035601)	0.0513768	0.32055	-1.65337	1.88106	NACC2;BAZ2A
cellular response to organonitrogen compound (GO:0071417)	0.0794631	0.383503	-1.96124	1.87967	CEBPB;SMARCC1;KLF5;ZEB1;PHIP;SOX9;KLF3
regulation of peptidyl-lysine acetylation (GO:2000756)	0.0536394	0.330155	-1.69436	1.87768	CTCF;BRD7
regulation of histone modification (GO:0031056)	0.0596804	0.348691	-1.77541	1.87052	CTCF;BCOR;BRD7
regulation of histone methylation (GO:0031060)	0.0536394	0.330155	-1.66578	1.84601	CTCF;BCOR
chondrocyte differentiation (GO:0002062)	0.0559368	0.337085	-1.66125	1.80648	SOX9;MEF2D
acute-phase response (GO:0006953)	0.0513768	0.32055	-1.58308	1.8011	CEBPA;CEBPB
heart development (GO:0007507)	0.0663035	0.368673	-1.77567	1.77185	PBRM1;BCOR;FOXP4;MEF2D
negative regulation of muscle cell differentiation (GO:0051148)	0.0559368	0.337085	-1.62261	1.76446	ZFHX3;SOX9
regulation of protein acetylation (GO:1901983)	0.0582682	0.342177	-1.63864	1.75732	CTCF;BRD7
negative regulation of response to DNA damage stimulus (GO:2001021)	0.0582682	0.342177	-1.62691	1.74475	THOC1;BRD4
macromolecule deacylation (GO:0098732)	0.0559368	0.337085	-1.59986	1.73972	NACC2;BAZ2A
regulation of chromatin modification (GO:1903308)	0.0670543	0.371055	-1.74665	1.73164	CTCF;BCOR;BRD7
cellular response to metal ion (GO:0071248)	0.0625816	0.359147	-1.68367	1.72412	TFAP2A;CEBPA;JUND
peptidyl-lysine dimethylation (GO:0018027)	0.00337072	0.0587833	-0.59935	1.6985	EHMT2;EHMT1
regulation of mesenchymal cell proliferation (GO:0010464)	0.0606329	0.352467	-1.62086	1.69023	ZEB1;SOX9
regulation of sister chromatid segregation (GO:0033045)	0.0582682	0.342177	-1.57386	1.68785	CENPF;ANAPC4
cellular response to nitrogen compound (GO:1901699)	0.102096	0.383916	-1.76014	1.68503	CEBPB;SMARCC1;KLF5;ZEB1;PHIP;SOX9;KLF3
regulation of mitotic sister chromatid separation (GO:0010965)	0.0582682	0.342177	-1.56919	1.68284	CENPF;ANAPC4
regulation of mitotic sister chromatid segregation (GO:0033047)	0.0582682	0.342177	-1.56594	1.67936	CENPF;ANAPC4
regulation of chromatin organization (GO:1902275)	0.0748236	0.383503	-1.74993	1.67714	CTCF;BCOR;BRD7
positive regulation of mitotic cell cycle (GO:0045931)	0.068577	0.375867	-1.6813	1.64519	FOXA1;PHIP;BRD4
spindle checkpoint (GO:0031577)	0.0559368	0.337085	-1.4931	1.62363	CENPF;ANAPC4
nucleobase-containing compound transport (GO:0015931)	0.0817972	0.383503	-1.68732	1.61714	AHCTF1;SARNP;THOC1;NUP153
regulation of striated muscle tissue development (GO:0016202)	0.0829733	0.383503	-1.68067	1.61076	CENPF;ZFHX3;SOX9
epithelial cell development (GO:0002064)	0.0748236	0.383503	-1.67147	1.60195	TFAP2A;KLF5;SOX9
regulation of muscle tissue development (GO:1901861)	0.0846475	0.383503	-1.6701	1.60064	CENPF;ZFHX3;SOX9
mitotic cell cycle checkpoint (GO:0007093)	0.068577	0.375867	-1.63155	1.59651	CENPF;INTS3;ANAPC4
response to acid chemical (GO:0001101)	0.104643	0.391051	-1.69826	1.59452	CEBPB;RXRA;ZEB1;ADNP2;SOX9
response to retinoic acid (GO:0032526)	0.0813137	0.383503	-1.64949	1.58089	RXRA;ADNP2;SOX9
cellular response to inorganic substance (GO:0071241)	0.0796688	0.383503	-1.64861	1.58004	TFAP2A;CEBPA;JUND
negative regulation of mitosis (GO:0045839)	0.0630301	0.359147	-1.5415	1.57853	CENPF;ANAPC4
regulation of mitotic metaphase/anaphase transition (GO:0030071)	0.0630301	0.359147	-1.54054	1.57755	CENPF;ANAPC4
regulation of muscle organ development (GO:0048634)	0.0863362	0.383503	-1.62905	1.56129	CENPF;ZFHX3;SOX9
DNA replication (GO:0006260)	0.089502	0.383503	-1.62257	1.55509	NFIC;TERF2IP;MCM4;BAZ1A
regulation of DNA-templated transcription, elongation (GO:0032784)	0.0630301	0.359147	-1.51795	1.55442	THOC1;BRD4
eye morphogenesis (GO:0048592)	0.0654591	0.365745	-1.53843	1.54739	ZEB1;SP1
regulation of mitosis (GO:0007088)	0.0829733	0.383503	-1.61205	1.545	CENPF;ANAPC4;PHIP
skeletal system morphogenesis (GO:0048705)	0.0732388	0.383503	-1.59239	1.52616	TFAP2A;ZEB1;SATB2
regulation of metaphase/anaphase transition of cell cycle (GO:1902099)	0.0654591	0.365745	-1.50091	1.50965	CENPF;ANAPC4
cellular response to amino acid stimulus (GO:0071230)	0.0654591	0.365745	-1.49658	1.50529	CEBPB;ZEB1
ossification (GO:0001503)	0.0897564	0.383503	-1.55768	1.49289	SP1;SOX9;MEF2D
tissue morphogenesis (GO:0048729)	0.106145	0.393312	-1.58656	1.4805	FOXA1;TFAP2A;RXRA;TRIM28;NCOA3;SOX9
regulation of DNA replication (GO:0006275)	0.0932328	0.383503	-1.53879	1.47479	EHMT2;WIZ;PDS5A
double-strand break repair (GO:0006302)	0.0863362	0.383503	-1.52698	1.46347	RAD21;SMARCA5;BAZ1B
regulation of muscle cell differentiation (GO:0051147)	0.10035	0.383916	-1.52623	1.4611	ZFHX3;ZEB1;SOX9
cellular response to organic cyclic compound (GO:0071407)	0.124274	0.41342	-1.61762	1.42883	ESRRA;CEBPA;RXRA;KLF5;TRIM24
cellular response to steroid hormone stimulus (GO:0071383)	0.102163	0.383916	-1.48489	1.42153	ESRRA;RXRA;TRIM24
negative regulation of proteasomal ubiquitin-dependent protein catabolic process (GO:0032435)	0.0832895	0.383503	-1.44944	1.38915	CENPF;ANAPC4
circadian rhythm (GO:0007623)	0.109543	0.393312	-1.47818	1.37937	JUND;NFIL3;NRIP1
positive regulation of viral transcription (GO:0050434)	0.088629	0.383503	-1.41721	1.35827	SP1;RSF1
skeletal muscle cell differentiation (GO:0035914)	0.0704093	0.383503	-1.41101	1.35233	KLF5;MEF2D
positive regulation of epithelial cell differentiation (GO:0030858)	0.0832895	0.383503	-1.4039	1.34551	NCOA3;SOX9
epithelial to mesenchymal transition (GO:0001837)	0.0780544	0.383503	-1.40334	1.34497	TRIM28;SOX9
columnar/cuboidal epithelial cell differentiation (GO:0002065)	0.0806586	0.383503	-1.39269	1.33476	FOXA1;RXRA
response to peptide (GO:1901652)	0.134593	0.416441	-1.49622	1.3107	SMARCC1;JUND;KLF5;TRIM24;PHIP;KLF3
morphogenesis of an epithelium (GO:0002009)	0.130739	0.41342	-1.47109	1.2994	FOXA1;TFAP2A;TRIM28;NCOA3;SOX9
negative regulation of proteasomal protein catabolic process (GO:1901799)	0.0913362	0.383503	-1.3538	1.29749	CENPF;ANAPC4
regulation of epidermis development (GO:0045682)	0.0859465	0.383503	-1.35327	1.29699	NCOA3;MAFG
forebrain development (GO:0030900)	0.0859465	0.383503	-1.33913	1.28343	ZEB1;ARID1A
negative regulation of neuron apoptotic process (GO:0043524)	0.120987	0.409578	-1.43209	1.27833	TFAP2A;CEBPB;ADNP
regulation of morphogenesis of a branching structure (GO:0060688)	0.0859465	0.383503	-1.31649	1.26174	RXRA;SOX9
pattern specification process (GO:0007389)	0.135754	0.418908	-1.44104	1.25386	FOXA1;TFAP2A;ZEB1;SATB2;BCOR;BPTF
nuclear envelope organization (GO:0006998)	0.0832895	0.383503	-1.30334	1.24913	LMNA;NUP153
negative regulation of nuclear division (GO:0051784)	0.088629	0.383503	-1.30282	1.24864	CENPF;ANAPC4
regulation of DNA recombination (GO:0000018)	0.0832895	0.383503	-1.30191	1.24776	THOC1;TERF2IP
regulation of DNA repair (GO:0006282)	0.0968223	0.383916	-1.29204	1.23691	TRIM28;TERF2IP
regulation of myotube differentiation (GO:0010830)	0.0968223	0.383916	-1.28589	1.23102	ZFHX3;SOX9
DNA duplex unwinding (GO:0032508)	0.0913362	0.383503	-1.26997	1.21715	MCM4;CHD4
cellular response to lipid (GO:0071396)	0.156647	0.430313	-1.43149	1.20709	ESRRA;RXRA;TRIM24;ADNP2;SOX9
regulation of nuclear division (GO:0051783)	0.130846	0.41342	-1.36382	1.20465	CENPF;ANAPC4;PHIP
ribonucleoprotein complex assembly (GO:0022618)	0.130846	0.41342	-1.35409	1.19605	BMS1;DDX23;PRPF8
DNA repair (GO:0006281)	0.157453	0.431496	-1.40971	1.18486	DCLRE1A;TRIM28;INTS3;RAD21;SMARCA5;BAZ1B
regulation of cellular response to stress (GO:0080135)	0.158701	0.433884	-1.41047	1.17771	TRIM28;NACC2;MBIP;THOC1;TERF2IP;BRD4
DNA geometric change (GO:0032392)	0.0968223	0.383916	-1.21872	1.16671	MCM4;CHD4
neuron differentiation (GO:0030182)	0.142439	0.422544	-1.34346	1.15734	CEBPB;CUX1;ADNP2;SOX9
RNA splicing (GO:0008380)	0.153824	0.430124	-1.34874	1.13791	EFTUD2;RBM25;DDX23;THOC1;PRPF8
cell cycle G2/M phase transition (GO:0044839)	0.132852	0.41342	-1.28732	1.13708	CENPF;NUMA1;CSRP2BP
steroid hormone mediated signaling pathway (GO:0043401)	0.1024	0.383916	-1.18637	1.13575	ESRRA;RXRA
G2/M transition of mitotic cell cycle (GO:0000086)	0.132852	0.41342	-1.28478	1.13484	CENPF;NUMA1;CSRP2BP
positive regulation of response to DNA damage stimulus (GO:2001022)	0.0968223	0.383916	-1.18422	1.13369	TRIM28;NACC2
regulation of skeletal muscle tissue development (GO:0048641)	0.108064	0.393312	-1.20116	1.12086	ZFHX3;SOX9
embryonic pattern specification (GO:0009880)	0.0996	0.383916	-1.16827	1.11842	TFAP2A;SATB2
gene silencing (GO:0016458)	0.110927	0.395285	-1.18918	1.10373	SMARCA5;BAZ2A
regulation of neuron differentiation (GO:0045664)	0.159954	0.434216	-1.32243	1.10319	FOXA1;TFAP2A;ZFHX3;ZEB1;CUX1;SOX9
branching morphogenesis of an epithelial tube (GO:0048754)	0.136894	0.41928	-1.268	1.10217	FOXA1;NCOA3;SOX9
negative regulation of proteolysis involved in cellular protein catabolic process (GO:1903051)	0.108064	0.393312	-1.18075	1.10182	CENPF;ANAPC4
acute inflammatory response (GO:0002526)	0.1024	0.383916	-1.12473	1.07674	CEBPA;CEBPB
ribonucleoprotein complex subunit organization (GO:0071826)	0.145105	0.425536	-1.26021	1.07673	BMS1;DDX23;PRPF8
cellular response to retinoic acid (GO:0071300)	0.110927	0.395285	-1.14428	1.06206	ADNP2;SOX9
negative regulation of cellular protein catabolic process (GO:1903363)	0.116712	0.400519	-1.15585	1.0576	CENPF;ANAPC4
modification of morphology or physiology of other organism involved in symbiotic interaction (GO:0051817)	0.11381	0.400519	-1.13754	1.04084	RXRA;SP1
regulation of viral process (GO:0050792)	0.15985	0.434216	-1.23257	1.02823	TRIM28;SP1;RSF1
ATP catabolic process (GO:0006200)	0.174026	0.442352	-1.25694	1.02522	DDX23;SMARCA5;CHD4;SMARCA2;BPTF
negative regulation of neuron death (GO:1901215)	0.166306	0.442352	-1.25573	1.02424	TFAP2A;CEBPB;ADNP
microtubule cytoskeleton organization (GO:0000226)	0.181438	0.442352	-1.24168	1.01278	NUMA1;LMNA;CHAMP1;CHD4
ribonucleoside monophosphate catabolic process (GO:0009158)	0.181481	0.442352	-1.21671	0.992407	DDX23;SMARCA5;CHD4;SMARCA2;BPTF
purine ribonucleoside monophosphate catabolic process (GO:0009169)	0.181481	0.442352	-1.21424	0.990392	DDX23;SMARCA5;CHD4;SMARCA2;BPTF
purine nucleoside monophosphate catabolic process (GO:0009128)	0.182986	0.442352	-1.21191	0.988496	DDX23;SMARCA5;CHD4;SMARCA2;BPTF
cell fate specification (GO:0001708)	0.108064	0.393312	-1.05562	0.985053	FOXA1;SOX9
maintenance of location (GO:0051235)	0.15985	0.434216	-1.16511	0.971947	NRIP1;CHAMP1;SUPT7L
cell cycle checkpoint (GO:0000075)	0.168475	0.442352	-1.17341	0.957091	CENPF;INTS3;ANAPC4
negative regulation of cell division (GO:0051782)	0.122572	0.41342	-1.08133	0.955127	CENPF;ANAPC4
nucleoside monophosphate catabolic process (GO:0009125)	0.186011	0.442352	-1.1686	0.953166	DDX23;SMARCA5;CHD4;SMARCA2;BPTF
negative regulation of ossification (GO:0030279)	0.119633	0.406188	-1.04579	0.942193	BCOR;SOX9
rhythmic process (GO:0048511)	0.193961	0.451009	-1.16677	0.929064	JUND;NFIL3;SP1;NRIP1
mRNA export from nucleus (GO:0006406)	0.131493	0.41342	-1.01782	0.899036	SARNP;THOC1
morphogenesis of a branching epithelium (GO:0061138)	0.18166	0.442352	-1.08311	0.883439	FOXA1;NCOA3;SOX9
skeletal system development (GO:0001501)	0.18166	0.442352	-1.08018	0.881045	MBTD1;SP1;SOX9
regulation of viral transcription (GO:0046782)	0.152847	0.430124	-1.03658	0.874541	SP1;RSF1
epithelial cell proliferation (GO:0050673)	0.14361	0.424924	-1.01443	0.868197	CEBPB;SOX9
single-organism nuclear import (GO:1902593)	0.137522	0.41928	-0.980344	0.852131	LMNA;PHIP
protein import into nucleus (GO:0006606)	0.137522	0.41928	-0.977082	0.849296	LMNA;PHIP
response to transforming growth factor beta (GO:0071559)	0.190602	0.449959	-1.04614	0.835446	ZEB1;SP1;SOX9
cellular response to transforming growth factor beta stimulus (GO:0071560)	0.190602	0.449959	-1.04359	0.833406	ZEB1;SP1;SOX9
regulation of DNA binding (GO:0051101)	0.155951	0.430124	-0.979498	0.826385	RSF1;BRD4
modification of morphology or physiology of other organism (GO:0035821)	0.152847	0.430124	-0.975514	0.823024	RXRA;SP1
positive regulation of viral process (GO:0048524)	0.168487	0.442352	-1.00158	0.816942	SP1;RSF1
morphogenesis of a branching structure (GO:0001763)	0.199654	0.455638	-1.01126	0.794905	FOXA1;NCOA3;SOX9
RNA export from nucleus (GO:0006405)	0.152847	0.430124	-0.918079	0.774567	SARNP;THOC1
regulation of symbiosis, encompassing mutualism through parasitism (GO:0043903)	0.208808	0.457787	-0.986104	0.770493	TRIM28;SP1;RSF1
regulation of striated muscle cell differentiation (GO:0051153)	0.181188	0.442352	-0.943168	0.769295	ZFHX3;SOX9
regulation of stem cell proliferation (GO:0072091)	0.184386	0.442352	-0.940511	0.767127	ZEB1;SOX9
cellular response to peptide (GO:1901653)	0.233018	0.476827	-1.02495	0.759081	SMARCC1;KLF5;PHIP;KLF3
liver development (GO:0001889)	0.184386	0.442352	-0.906045	0.739015	CEBPA;SP1
positive regulation of cell cycle (GO:0045787)	0.242597	0.48143	-0.995392	0.727626	FOXA1;WIZ;PHIP;BRD4
response to steroid hormone (GO:0048545)	0.239986	0.481316	-0.970168	0.709417	FOXA1;ESRRA;CEBPA;RXRA;TRIM24
regulation of fat cell differentiation (GO:0045598)	0.187592	0.445192	-0.875433	0.708444	CEBPA;CEBPB
response to amino acid (GO:0043200)	0.184386	0.442352	-0.860139	0.701572	CEBPB;ZEB1
regulation of reproductive process (GO:2000241)	0.184386	0.442352	-0.857047	0.69905	RXRA;SOX9
protein oligomerization (GO:0051259)	0.235051	0.476827	-0.94244	0.697973	RXRA;TRIM28;NACC2;NACC1;WIZ
mRNA splicing, via spliceosome (GO:0000398)	0.215736	0.462683	-0.89509	0.689857	EFTUD2;DDX23;PRPF8
RNA splicing, via transesterification reactions with bulged adenosine as nucleophile (GO:0000377)	0.215736	0.462683	-0.892611	0.687947	EFTUD2;DDX23;PRPF8
negative regulation of cellular component organization (GO:0051129)	0.255545	0.491912	-0.957846	0.679549	FOXA1;CENPF;LMNA;ANAPC4;TERF2IP;BCOR
regulation of neuron apoptotic process (GO:0043523)	0.241526	0.481316	-0.924414	0.67596	TFAP2A;CEBPB;ADNP
negative regulation of apoptotic signaling pathway (GO:2001234)	0.239159	0.481316	-0.911284	0.666359	LMNA;MKL1;PHIP
mitotic cell cycle phase transition (GO:0044772)	0.240674	0.481316	-0.910867	0.666054	CENPF;NUMA1;MCM4;CSRP2BP
ATP metabolic process (GO:0046034)	0.253286	0.491912	-0.921959	0.654089	DDX23;SMARCA5;CHD4;SMARCA2;BPTF
cell cycle phase transition (GO:0044770)	0.246455	0.488002	-0.889189	0.637936	CENPF;NUMA1;MCM4;CSRP2BP
RNA splicing, via transesterification reactions (GO:0000375)	0.232083	0.476827	-0.845424	0.626122	EFTUD2;DDX23;PRPF8
meiotic cell cycle process (GO:1903046)	0.206981	0.455638	-0.795177	0.625055	RAD21;EHMT2
regulation of stem cell differentiation (GO:2000736)	0.200491	0.455638	-0.787954	0.619377	FOXA1;SOX9
hormone-mediated signaling pathway (GO:0009755)	0.206981	0.455638	-0.770372	0.605556	ESRRA;RXRA
negative regulation of extrinsic apoptotic signaling pathway (GO:2001237)	0.220024	0.462683	-0.770544	0.593868	LMNA;PHIP
negative regulation of protein catabolic process (GO:0042177)	0.220024	0.462683	-0.762834	0.587926	CENPF;ANAPC4
interaction with host (GO:0051701)	0.203733	0.455638	-0.745978	0.586381	RXRA;NUP153
maintenance of protein location in cell (GO:0032507)	0.206981	0.455638	-0.74023	0.581863	CHAMP1;SUPT7L
negative regulation of G1/S transition of mitotic cell cycle (GO:2000134)	0.226573	0.470732	-0.724044	0.545543	NACC2;BRD7
negative regulation of cell cycle G1/S phase transition (GO:1902807)	0.226573	0.470732	-0.721229	0.543422	NACC2;BRD7
mRNA processing (GO:0006397)	0.287287	0.523161	-0.828791	0.536946	EFTUD2;RBM25;DDX23;THOC1;PRPF8
protein localization to organelle (GO:0033365)	0.285565	0.522552	-0.803777	0.521675	RAD21;LMNA;CHAMP1;TERF2IP;PHIP
tube morphogenesis (GO:0035239)	0.233136	0.476827	-0.702371	0.520177	ZEB1;SOX9
odontogenesis (GO:0042476)	0.216756	0.462683	-0.668286	0.515056	NFIC;BCOR
purine ribonucleoside monophosphate metabolic process (GO:0009167)	0.295927	0.529722	-0.794258	0.504674	DDX23;SMARCA5;CHD4;SMARCA2;BPTF
fat cell differentiation (GO:0045444)	0.216756	0.462683	-0.65435	0.504316	CEBPA;CEBPB
purine nucleoside monophosphate metabolic process (GO:0009126)	0.29766	0.53103	-0.795395	0.503435	DDX23;SMARCA5;CHD4;SMARCA2;BPTF
DNA conformation change (GO:0071103)	0.226573	0.470732	-0.657327	0.495274	MCM4;CHD4
protein import (GO:0017038)	0.233136	0.476827	-0.657775	0.487149	LMNA;PHIP
protein localization to nucleus (GO:0034504)	0.233136	0.476827	-0.635736	0.470827	LMNA;PHIP
maintenance of location in cell (GO:0051651)	0.239711	0.481316	-0.628228	0.45938	CHAMP1;SUPT7L
ribonucleoside monophosphate metabolic process (GO:0009161)	0.320341	0.550317	-0.725499	0.433313	DDX23;SMARCA5;CHD4;SMARCA2;BPTF
cholesterol metabolic process (GO:0008203)	0.252886	0.491912	-0.595233	0.422291	CEBPA;RXRA
positive regulation of cell cycle process (GO:0090068)	0.318728	0.549438	-0.698428	0.41826	WIZ;PHIP;BRD4
regulation of neuron death (GO:1901214)	0.330913	0.559092	-0.692463	0.402627	TFAP2A;CEBPB;ADNP
stem cell maintenance (GO:0019827)	0.259482	0.497772	-0.568172	0.396364	SOX9;MED7
maintenance of protein location (GO:0045185)	0.256183	0.492265	-0.553208	0.39208	CHAMP1;SUPT7L
positive regulation of neuron differentiation (GO:0045666)	0.31142	0.541457	-0.637611	0.391169	FOXA1;ZEB1;CUX1
nuclear export (GO:0051168)	0.26278	0.498287	-0.554394	0.386179	SARNP;THOC1
nucleoside monophosphate metabolic process (GO:0009123)	0.339699	0.569131	-0.684848	0.386011	DDX23;SMARCA5;CHD4;SMARCA2;BPTF
gland development (GO:0048732)	0.318728	0.549438	-0.640352	0.383481	CEBPA;SP1;SOX9
regulation of proteasomal ubiquitin-dependent protein catabolic process (GO:0032434)	0.282572	0.5179	-0.581478	0.382598	CENPF;ANAPC4
tube formation (GO:0035148)	0.275977	0.511513	-0.567451	0.380409	SOX9;ARID1A
growth (GO:0040007)	0.344	0.573002	-0.651766	0.362946	NCOA3;EHMT2;SOX9;SAFB
positive regulation of multi-organism process (GO:0043902)	0.305607	0.535468	-0.563059	0.351695	SP1;RSF1
sterol metabolic process (GO:0016125)	0.292456	0.528022	-0.528731	0.337657	CEBPA;RXRA
cell maturation (GO:0048469)	0.289163	0.524136	-0.512064	0.330795	FOXA1;CEBPA
positive regulation of DNA metabolic process (GO:0051054)	0.308888	0.537867	-0.519797	0.322349	TRIM28;WIZ
regulation of cell division (GO:0051302)	0.352831	0.585171	-0.598596	0.320759	CENPF;ANAPC4;PHIP
protein homooligomerization (GO:0051260)	0.343096	0.572694	-0.573988	0.319943	RXRA;NACC2;NACC1
regulation of G1/S transition of mitotic cell cycle (GO:2000045)	0.325246	0.554907	-0.538835	0.317349	NACC2;BRD7
kidney development (GO:0001822)	0.302323	0.532884	-0.497221	0.312976	TFAP2A;CUX1
regulation of cell cycle G1/S phase transition (GO:1902806)	0.331763	0.559092	-0.515788	0.299901	NACC2;BRD7
regulation of apoptotic signaling pathway (GO:2001233)	0.398615	0.627527	-0.617978	0.287958	NACC2;LMNA;MKL1;PHIP
multicellular organismal development (GO:0007275)	0.385747	0.616726	-0.575029	0.277928	CUX1;ZMYM3;GTF2IRD1;KLF3;RREB1
cellular response to hormone stimulus (GO:0032870)	0.401693	0.629903	-0.595392	0.275184	ESRRA;SMARCC1;RXRA;TRIM24;PHIP
regulation of proteasomal protein catabolic process (GO:0061136)	0.344744	0.573411	-0.483076	0.268664	CENPF;ANAPC4
regulation of protein stability (GO:0031647)	0.354428	0.58537	-0.462813	0.247842	TRIM24;WIZ
response to metal ion (GO:0010038)	0.403565	0.631977	-0.534224	0.245156	TFAP2A;CEBPA;JUND
regulation of protein catabolic process (GO:0042176)	0.415499	0.642795	-0.547007	0.241738	CENPF;ANAPC4;SOX9
response to peptide hormone (GO:0043434)	0.414698	0.642419	-0.541597	0.239665	SMARCC1;JUND;TRIM24;PHIP
cellular response to cytokine stimulus (GO:0071345)	0.417601	0.644314	-0.535434	0.23536	CEBPA;NFIL3;IRF2;NUP153;SOX9
negative regulation of cellular catabolic process (GO:0031330)	0.376822	0.61059	-0.468525	0.231138	CENPF;ANAPC4
response to endoplasmic reticulum stress (GO:0034976)	0.376822	0.61059	-0.443966	0.219022	CEBPB;LMNA
insulin receptor signaling pathway (GO:0008286)	0.386325	0.616726	-0.435153	0.210323	SMARCC1;PHIP
regulation of proteolysis involved in cellular protein catabolic process (GO:1903050)	0.386325	0.616726	-0.428114	0.20692	CENPF;ANAPC4
cell morphogenesis involved in differentiation (GO:0000904)	0.383164	0.614392	-0.41891	0.20406	TRIM28;SOX9
reproductive structure development (GO:0048608)	0.427359	0.652375	-0.475503	0.203105	PBRM1;NCOA3;SOX9
regulation of protein localization to nucleus (GO:1900180)	0.41135	0.638092	-0.417319	0.18749	TRIM28;LMNA
regulation of cellular protein catabolic process (GO:1903362)	0.408249	0.636713	-0.403558	0.18218	CENPF;ANAPC4
embryo development (GO:0009790)	0.45315	0.672133	-0.43621	0.173306	RXRA;MAFG;EHMT1
developmental maturation (GO:0021700)	0.405139	0.632721	-0.378278	0.173148	FOXA1;CEBPA
hormone metabolic process (GO:0042445)	0.41753	0.644314	-0.383266	0.168472	FOXA1;SAFB
myeloid cell differentiation (GO:0030099)	0.405139	0.632721	-0.365969	0.167514	CEBPA;SP1
regulation of extrinsic apoptotic signaling pathway (GO:2001236)	0.426739	0.652294	-0.391538	0.167289	LMNA;PHIP
positive regulation of neurogenesis (GO:0050769)	0.469317	0.685513	-0.401832	0.151727	FOXA1;ZEB1;CUX1
response to estrogen (GO:0043627)	0.441919	0.665771	-0.354727	0.144307	FOXA1;TRIM24
developmental growth (GO:0048589)	0.432837	0.65725	-0.342877	0.143902	NCOA3;SOX9
positive regulation of I-kappaB kinase/NF-kappaB signaling (GO:0043123)	0.44793	0.668699	-0.29851	0.120126	TERF2IP;BRD4
regulation of cell morphogenesis (GO:0022604)	0.500994	0.707991	-0.347285	0.119926	FOXA1;CUX1;ZMYM3;PHIP
protein autophosphorylation (GO:0046777)	0.453904	0.672386	-0.297164	0.117951	TRIM28;TRIM24
establishment of organelle localization (GO:0051656)	0.44793	0.668699	-0.286476	0.115284	CENPF;NUMA1
negative regulation of proteolysis (GO:0045861)	0.512088	0.711852	-0.334349	0.11364	CENPF;MKL1;ANAPC4
regulation of nucleocytoplasmic transport (GO:0046822)	0.477432	0.691226	-0.296804	0.109607	TRIM28;NUP153
response to mechanical stimulus (GO:0009612)	0.471607	0.687113	-0.26597	0.0998069	JUND;SOX9
regulation of multi-organism process (GO:0043900)	0.520865	0.718844	-0.293473	0.0968787	TRIM28;SP1;RSF1
microtubule-based process (GO:0007017)	0.554846	0.742591	-0.288603	0.0858911	NUMA1;LMNA;CHAMP1;CHD4
negative regulation of catabolic process (GO:0009895)	0.511554	0.711852	-0.252034	0.0856628	CENPF;ANAPC4
negative regulation of protein maturation (GO:1903318)	0.542433	0.732793	-0.275336	0.0855997	CENPF;MKL1;ANAPC4
negative regulation of protein processing (GO:0010955)	0.542433	0.732793	-0.272844	0.0848248	CENPF;MKL1;ANAPC4
positive regulation of nervous system development (GO:0051962)	0.53602	0.731811	-0.271556	0.0847887	FOXA1;ZEB1;CUX1
posttranscriptional regulation of gene expression (GO:0010608)	0.55665	0.742811	-0.276023	0.0820655	NACC2;SARNP;TRIM24;WIZ
brain development (GO:0007420)	0.503159	0.707991	-0.229848	0.0793719	ZFHX3;BPTF
protein polyubiquitination (GO:0000209)	0.500341	0.707991	-0.211735	0.0731171	ANAPC4;ZFP91
cellular response to insulin stimulus (GO:0032869)	0.52534	0.721559	-0.212382	0.0693091	SMARCC1;PHIP
Golgi vesicle transport (GO:0048193)	0.5442	0.734319	-0.126467	0.0390543	CUX1;VAMP5
cell morphogenesis (GO:0000902)	0.549493	0.738099	-0.127392	0.0386861	TRIM28;SOX9
nitrogen compound transport (GO:0071705)	0.602141	0.767012	-0.142856	0.0378929	AHCTF1;SARNP;THOC1;NUP153
anatomical structure homeostasis (GO:0060249)	0.559951	0.745091	-0.127153	0.0374145	TERF2IP;SOX9
regulation of leukocyte differentiation (GO:1902105)	0.565116	0.74726	-0.124648	0.0363153	ESRRA;ZEB1
cytokine-mediated signaling pathway (GO:0019221)	0.595824	0.76369	-0.119416	0.0321937	CEBPA;IRF2;NUP153
multicellular organismal reproductive process (GO:0048609)	0.646338	0.794803	-0.134477	0.0308841	RXRA;SP1;SOX9;ZNF148
regulation of I-kappaB kinase/NF-kappaB signaling (GO:0043122)	0.572782	0.7506	-0.0939828	0.026962	TERF2IP;BRD4
blood coagulation (GO:0007596)	0.615571	0.772631	-0.0832183	0.0214664	CBX5;MAFG;IRF2;MAFK
in utero embryonic development (GO:0001701)	0.595193	0.76369	-0.0780444	0.0210402	RXRA;MAFG
coagulation (GO:0050817)	0.615571	0.772631	-0.0806587	0.0208062	CBX5;MAFG;IRF2;MAFK
regulation of binding (GO:0051098)	0.585341	0.758702	-0.0718751	0.019848	RSF1;BRD4
positive regulation of cell development (GO:0010720)	0.626631	0.779478	-0.0783158	0.0195109	FOXA1;ZEB1;CUX1
hemostasis (GO:0007599)	0.625461	0.779119	-0.0651764	0.0162675	CBX5;MAFG;IRF2;MAFK
chordate embryonic development (GO:0043009)	0.604871	0.767012	-0.0601657	0.0159591	RXRA;MAFG
embryo development ending in birth or egg hatching (GO:0009792)	0.614375	0.772631	-0.044641	0.0115153	RXRA;MAFG
positive regulation of sequence-specific DNA binding transcription factor activity (GO:0051091)	0.575315	0.752181	-0.0367386	0.0104624	FOXA1;TERF2IP
response to inorganic substance (GO:0010035)	0.64867	0.796819	-0.0457107	0.0103822	TFAP2A;CEBPA;JUND
regulation of hormone levels (GO:0010817)	0.612015	0.771555	-0.0399565	0.0103626	FOXA1;SAFB
response to lipopolysaccharide (GO:0032496)	0.609645	0.76978	-0.0316649	0.00828514	CEBPB;JUND
regionalization (GO:0003002)	0.652831	0.799371	0.00362745	-0.000812296	FOXA1;BPTF
response to molecule of bacterial origin (GO:0002237)	0.644063	0.792852	0.00560289	-0.00130054	CEBPB;JUND
negative regulation of cell development (GO:0010721)	0.635123	0.787744	0.0055352	-0.0013206	FOXA1;SOX9
response to insulin (GO:0032868)	0.650655	0.797555	0.00970812	-0.00219602	SMARCC1;PHIP
ncRNA processing (GO:0034470)	0.639614	0.789057	0.0114472	-0.00271203	INTS3;INTS4
regulation of cell morphogenesis involved in differentiation (GO:0010769)	0.654996	0.80117	0.0198715	-0.00440516	FOXA1;CUX1
steroid metabolic process (GO:0008202)	0.637374	0.787989	0.018688	-0.00445283	CEBPA;RXRA
cellular response to peptide hormone stimulus (GO:0071375)	0.68218	0.816242	0.0249189	-0.00505966	SMARCC1;PHIP
behavior (GO:0007610)	0.988893	0.988893	0.507055	-0.0056634	MAFG
small GTPase mediated signal transduction (GO:0007264)	0.981542	0.985927	0.455245	-0.0064521	RREB1
regulation of establishment of protein localization (GO:0070201)	0.982046	0.985927	0.46763	-0.00662762	TRIM28
sensory perception (GO:0007600)	0.984365	0.985927	0.478409	-0.0067804	TFAP2A
cellular chemical homeostasis (GO:0055082)	0.983627	0.985927	0.497715	-0.00705402	MAFG
response to other organism (GO:0051707)	0.985071	0.985927	0.500386	-0.00709187	POLR3D
negative regulation of phosphorus metabolic process (GO:0010563)	0.984509	0.985927	0.501046	-0.00710121	MBIP
negative regulation of phosphate metabolic process (GO:0045936)	0.984509	0.985927	0.503681	-0.00713857	MBIP
metal ion homeostasis (GO:0055065)	0.978414	0.985262	0.489503	-0.0072682	TRIM24
proteolysis involved in cellular protein catabolic process (GO:0051603)	0.971294	0.979807	0.412353	-0.00841199	ANAPC4
spermatogenesis (GO:0007283)	0.959324	0.977039	0.366119	-0.00850432	SOX9
male gamete generation (GO:0048232)	0.959695	0.977039	0.373986	-0.00868705	SOX9
cellular ion homeostasis (GO:0006873)	0.974054	0.98173	0.487192	-0.00898333	MAFG
modification-dependent macromolecule catabolic process (GO:0043632)	0.964548	0.977717	0.399885	-0.00901127	ANAPC4
modification-dependent protein catabolic process (GO:0019941)	0.963224	0.977664	0.402002	-0.00908103	ANAPC4
ubiquitin-dependent protein catabolic process (GO:0006511)	0.960062	0.977039	0.397445	-0.00923196	ANAPC4
negative regulation of hydrolase activity (GO:0051346)	0.959695	0.977039	0.420361	-0.00976426	MKL1
regulation of endopeptidase activity (GO:0052548)	0.959695	0.977039	0.428232	-0.0099471	MKL1
cellular cation homeostasis (GO:0030003)	0.970762	0.979807	0.488269	-0.00996068	MAFG
regulation of peptidase activity (GO:0052547)	0.965825	0.977717	0.447482	-0.0100839	MKL1
negative regulation of intracellular signal transduction (GO:1902532)	0.956232	0.977039	0.436758	-0.0101451	MBIP
regulation of protein transport (GO:0051223)	0.967951	0.978149	0.462938	-0.010228	TRIM28
generation of precursor metabolites and energy (GO:0006091)	0.966753	0.977796	0.465133	-0.010444	CEBPA
regulation of response to wounding (GO:1903034)	0.957026	0.977039	0.451835	-0.0104953	BRD4
regulation of system process (GO:0044057)	0.96551	0.977717	0.468731	-0.0105627	GTF2IRD1
single-organism behavior (GO:0044708)	0.962543	0.977664	0.471317	-0.0106468	MAFG
negative regulation of transport (GO:0051051)	0.962199	0.977664	0.481325	-0.0108729	NUP153
negative regulation of protein modification process (GO:0031400)	0.710784	0.836516	0.0632978	-0.0112993	MBIP;ANAPC4;BCOR
response to drug (GO:0042493)	0.959695	0.977039	0.493487	-0.0114629	CENPF
response to light stimulus (GO:0009416)	0.945984	0.972525	0.426253	-0.0118751	JUND
negative regulation of phosphorylation (GO:0042326)	0.947445	0.972525	0.435281	-0.0121266	MBIP
defense response to other organism (GO:0098542)	0.948867	0.972525	0.442977	-0.012341	POLR3D
apoptotic signaling pathway (GO:0097190)	0.948397	0.972525	0.445277	-0.0124051	ITGB3BP
gamete generation (GO:0007276)	0.86747	0.937519	0.195192	-0.0125934	SOX9;ZNF148
positive regulation of cytokine production (GO:0001819)	0.948397	0.972525	0.453527	-0.0126349	POLR3D
regulation of homeostatic process (GO:0032844)	0.941888	0.96969	0.438035	-0.0134823	TERF2IP
positive regulation of cell migration (GO:0030335)	0.718762	0.843318	0.0792547	-0.0135059	TFAP2A;SOX9
protein catabolic process (GO:0030163)	0.698031	0.828282	0.0765115	-0.0144148	TRIM24;ANAPC4
negative regulation of transferase activity (GO:0051348)	0.726001	0.846384	0.0954022	-0.0159114	MBIP;ANAPC4
regulation of intracellular transport (GO:0032386)	0.871201	0.939785	0.266585	-0.016556	TRIM28;NUP153
regulation of cytokine production (GO:0001817)	0.932424	0.960806	0.425379	-0.0170077	CEBPB;POLR3D
positive regulation of organelle organization (GO:0010638)	0.811856	0.907634	0.175668	-0.0170247	PHIP;BRD7
ncRNA metabolic process (GO:0034660)	0.801247	0.900296	0.162656	-0.017084	INTS3;INTS4
positive regulation of kinase activity (GO:0033674)	0.931404	0.960615	0.426697	-0.0171454	LMNA;ZFP91
regulation of cell activation (GO:0050865)	0.893204	0.949287	0.3337	-0.0173672	ZEB1;THOC1
regulation of translation (GO:0006417)	0.908324	0.950343	0.342042	-0.017421	SARNP
positive regulation of cell motility (GO:2000147)	0.731327	0.848546	0.106909	-0.0175578	TFAP2A;SOX9
response to oxidative stress (GO:0006979)	0.927658	0.959148	0.422007	-0.0176021	ADNP2
organic hydroxy compound metabolic process (GO:1901615)	0.92932	0.959325	0.434154	-0.0180283	CEBPA;RXRA
response to decreased oxygen levels (GO:0036293)	0.891029	0.949287	0.353566	-0.0184011	LMNA
divalent inorganic cation homeostasis (GO:0072507)	0.928315	0.959148	0.441592	-0.018419	TRIM24
positive regulation of cellular component biogenesis (GO:0044089)	0.894921	0.949376	0.35523	-0.0184543	SOX9
cation homeostasis (GO:0055080)	0.923279	0.955661	0.409576	-0.0185752	MAFG;TRIM24
regulation of leukocyte activation (GO:0002694)	0.86747	0.937519	0.288745	-0.0186293	ZEB1;THOC1
regulation of protein serine/threonine kinase activity (GO:0071900)	0.89006	0.949287	0.358183	-0.0186414	MBIP;ZFP91
response to hypoxia (GO:0001666)	0.886995	0.94794	0.350272	-0.018727	LMNA
GTP catabolic process (GO:0006184)	0.88903	0.949234	0.365979	-0.0190676	EFTUD2
guanosine-containing compound catabolic process (GO:1901069)	0.892015	0.949287	0.369245	-0.0192171	EFTUD2
cofactor metabolic process (GO:0051186)	0.9005	0.949376	0.369945	-0.0192187	GLYR1
regulation of cell projection organization (GO:0031344)	0.868412	0.937657	0.298882	-0.0192395	KLF5;CUX1
response to radiation (GO:0009314)	0.90906	0.950343	0.378572	-0.0192816	JUND;INTS3
guanosine-containing compound metabolic process (GO:1901068)	0.912403	0.951889	0.392601	-0.0193578	EFTUD2
regulation of inflammatory response (GO:0050727)	0.892993	0.949287	0.372689	-0.0193964	BRD4
response to alcohol (GO:0097305)	0.916302	0.951889	0.394758	-0.0194642	FOXA1
GTP metabolic process (GO:0046039)	0.903179	0.949376	0.375404	-0.0195023	EFTUD2
cellular component morphogenesis (GO:0032989)	0.90566	0.949376	0.375551	-0.0195099	TRIM28;SOX9
response to oxygen levels (GO:0070482)	0.904056	0.949376	0.375676	-0.0195165	LMNA
regulation of lymphocyte activation (GO:0051249)	0.81697	0.909412	0.206086	-0.0195693	ZEB1;THOC1
positive regulation of cellular component movement (GO:0051272)	0.746786	0.853757	0.124293	-0.0196518	TFAP2A;SOX9
inflammatory response (GO:0006954)	0.853626	0.930264	0.273868	-0.0197969	CEBPA;CEBPB
response to nutrient levels (GO:0031667)	0.738293	0.851478	0.124812	-0.0200674	CEBPA;ZEB1
positive regulation of defense response (GO:0031349)	0.914763	0.951889	0.407709	-0.0201028	POLR3D
alcohol metabolic process (GO:0006066)	0.811856	0.907634	0.20783	-0.0201417	CEBPA;RXRA
response to virus (GO:0009615)	0.895872	0.949376	0.388513	-0.0201833	POLR3D
regulation of cell adhesion (GO:0030155)	0.806615	0.904887	0.202132	-0.0202021	FOXA1;SOX9
regulation of T cell activation (GO:0050863)	0.904056	0.949376	0.389656	-0.0202427	ZEB1
neurotrophin TRK receptor signaling pathway (GO:0048011)	0.916302	0.951889	0.411411	-0.0202853	ITGB3BP
regulation of immune effector process (GO:0002697)	0.908324	0.950343	0.398339	-0.0202884	THOC1
neurotrophin signaling pathway (GO:0038179)	0.919297	0.952395	0.417561	-0.0203668	ITGB3BP
regulation of innate immune response (GO:0045088)	0.899591	0.949376	0.39609	-0.020577	POLR3D
cellular process involved in reproduction in multicellular organism (GO:0022412)	0.872833	0.939785	0.332472	-0.0206478	EHMT2
positive regulation of protein kinase activity (GO:0045860)	0.917982	0.951889	0.419207	-0.0206697	LMNA;ZFP91
calcium ion homeostasis (GO:0055074)	0.916302	0.951889	0.419533	-0.0206858	TRIM24
regulation of epithelial cell proliferation (GO:0050678)	0.903179	0.949376	0.400266	-0.0207939	SOX9
negative regulation of protein phosphorylation (GO:0001933)	0.904925	0.949376	0.400572	-0.0208098	MBIP
activation of protein kinase activity (GO:0032147)	0.897748	0.949376	0.400697	-0.0208163	ZFP91
extracellular structure organization (GO:0043062)	0.836214	0.918399	0.244935	-0.0208497	TFAP2A;SOX9
extracellular matrix organization (GO:0030198)	0.835066	0.918015	0.244054	-0.0208769	TFAP2A;SOX9
regulation of neuron projection development (GO:0010975)	0.917061	0.951889	0.424156	-0.0209137	CUX1
positive regulation of protein transport (GO:0051222)	0.87625	0.940824	0.344942	-0.0210412	TRIM28
positive regulation of locomotion (GO:0040017)	0.759886	0.865575	0.146813	-0.021194	TFAP2A;SOX9
negative regulation of immune system process (GO:0002683)	0.770869	0.875897	0.160004	-0.0212017	THOC1;SOX9
protein localization to membrane (GO:0072657)	0.917813	0.951889	0.432708	-0.0213354	VAMP5
negative regulation of peptidase activity (GO:0010466)	0.875121	0.940489	0.34961	-0.0214503	MKL1
cellular response to abiotic stimulus (GO:0071214)	0.877368	0.941147	0.354032	-0.0214741	SOX9
epithelium development (GO:0060429)	0.901401	0.949376	0.414721	-0.0215448	SOX9
positive regulation of protein serine/threonine kinase activity (GO:0071902)	0.902294	0.949376	0.41479	-0.0215484	ZFP91
regulation of MAP kinase activity (GO:0043405)	0.915536	0.951889	0.437783	-0.0215856	MBIP
leukocyte differentiation (GO:0002521)	0.896814	0.949376	0.417031	-0.0216648	CEBPA
negative regulation of endopeptidase activity (GO:0010951)	0.865715	0.937383	0.336556	-0.0217628	MKL1
positive regulation of intracellular transport (GO:0032388)	0.859483	0.93415	0.319754	-0.021781	TRIM28
response to extracellular stimulus (GO:0009991)	0.773926	0.877624	0.167295	-0.0218382	CEBPA;ZEB1
regulation of intracellular protein transport (GO:0033157)	0.86201	0.936012	0.331518	-0.0219222	TRIM28
single organism cell adhesion (GO:0098602)	0.904056	0.949376	0.422878	-0.0219686	SOX9
single-organism cellular localization (GO:1902580)	0.82556	0.913672	0.245612	-0.0221746	LMNA;PHIP;VAMP5
angiogenesis (GO:0001525)	0.881743	0.943203	0.383306	-0.0224132	KLF5
Wnt signaling pathway (GO:0016055)	0.879576	0.942636	0.381658	-0.0225463	BRD7
regulation of sequence-specific DNA binding transcription factor activity (GO:0051090)	0.809251	0.90696	0.231115	-0.0225699	FOXA1;TERF2IP
regulation of cell growth (GO:0001558)	0.78725	0.888358	0.19312	-0.0228617	ADNP2;SMARCA2
monosaccharide metabolic process (GO:0005996)	0.864491	0.936939	0.352369	-0.0229523	GLYR1
establishment of protein localization to organelle (GO:0072594)	0.740011	0.851752	0.143642	-0.0230487	LMNA;PHIP
single organismal cell-cell adhesion (GO:0016337)	0.880664	0.942925	0.401395	-0.0235893	SOX9
establishment of protein localization to membrane (GO:0090150)	0.873982	0.940143	0.399544	-0.0246611	VAMP5
regulation of protein modification by small protein conjugation or removal (GO:1903320)	0.872833	0.939785	0.397626	-0.0246942	ANAPC4
cell projection assembly (GO:0030031)	0.854291	0.930264	0.349047	-0.0252313	KLF5
negative regulation of growth (GO:0045926)	0.864491	0.936939	0.393806	-0.0256514	SMARCA2
proteasomal protein catabolic process (GO:0010498)	0.852964	0.930264	0.358952	-0.0259474	ANAPC4
regulation of Wnt signaling pathway (GO:0030111)	0.855607	0.930816	0.365322	-0.0261912	SOX9
negative regulation of nervous system development (GO:0051961)	0.851625	0.930264	0.365873	-0.0264477	SOX9
regulation of protein ubiquitination (GO:0031396)	0.852964	0.930264	0.382314	-0.0276361	ANAPC4
proteasome-mediated ubiquitin-dependent protein catabolic process (GO:0043161)	0.843331	0.922694	0.347966	-0.0279967	ANAPC4
negative regulation of kinase activity (GO:0033673)	0.839013	0.919718	0.339304	-0.0283958	MBIP
aging (GO:0007568)	0.841904	0.922009	0.351571	-0.0285475	JUND
coenzyme metabolic process (GO:0006732)	0.830019	0.914213	0.330847	-0.0296743	GLYR1
epidermal growth factor receptor signaling pathway (GO:0007173)	0.825338	0.913672	0.329521	-0.0297502	SOX9
DNA recombination (GO:0006310)	0.830019	0.914213	0.333367	-0.0299004	RAD21
transmembrane receptor protein serine/threonine kinase signaling pathway (GO:0007178)	0.830019	0.914213	0.334701	-0.03002	SP1
mitochondrion organization (GO:0007005)	0.801741	0.900296	0.286405	-0.0300815	CEBPA
ERBB signaling pathway (GO:0038127)	0.830019	0.914213	0.339801	-0.0304774	SOX9
negative regulation of protein kinase activity (GO:0006469)	0.818896	0.909796	0.32282	-0.0305176	MBIP
regulation of cysteine-type endopeptidase activity (GO:2000116)	0.831552	0.915025	0.345331	-0.0306666	MKL1
positive regulation of innate immune response (GO:0045089)	0.820528	0.910731	0.329184	-0.0307814	POLR3D
hexose metabolic process (GO:0019318)	0.815587	0.908752	0.323401	-0.0309441	GLYR1
negative regulation of neurogenesis (GO:0050768)	0.823749	0.913425	0.344197	-0.0311685	SOX9
regulation of cysteine-type endopeptidase activity involved in apoptotic process (GO:0043281)	0.81391	0.907762	0.324744	-0.0314264	MKL1
positive regulation of growth (GO:0045927)	0.818896	0.909796	0.333734	-0.0315494	ADNP2
cellular response to external stimulus (GO:0071496)	0.812218	0.907634	0.326211	-0.0316145	SOX9
positive regulation of cell projection organization (GO:0031346)	0.828473	0.914213	0.356417	-0.0319678	CUX1
signal transduction by phosphorylation (GO:0023014)	0.839013	0.919718	0.386789	-0.0323698	SOX9
regulation of transmembrane receptor protein serine/threonine kinase signaling pathway (GO:0090092)	0.81391	0.907762	0.337552	-0.032666	ZEB1
positive regulation of apoptotic signaling pathway (GO:2001235)	0.781004	0.883909	0.266463	-0.0328817	NACC2
regulation of protein targeting (GO:1903533)	0.779016	0.882526	0.271513	-0.0339301	TRIM28
positive regulation of cell adhesion (GO:0045785)	0.786864	0.888358	0.289293	-0.0342468	FOXA1
cellular amide metabolic process (GO:0043603)	0.798121	0.897984	0.31927	-0.0343544	CEBPA
regulation of cellular response to growth factor stimulus (GO:0090287)	0.796287	0.896797	0.333337	-0.0363091	ZEB1
hematopoietic or lymphoid organ development (GO:0048534)	0.794436	0.895588	0.34543	-0.038092	SP1
tube development (GO:0035295)	0.772942	0.877373	0.302498	-0.0395739	SOX9
MAPK cascade (GO:0000165)	0.784928	0.887478	0.338637	-0.0404237	SOX9
response to nutrient (GO:0007584)	0.77088	0.875897	0.316679	-0.0419622	CEBPA
positive regulation of epithelial cell proliferation (GO:0050679)	0.727993	0.846384	0.256726	-0.0428173	SOX9
regulation of protein import into nucleus (GO:0042306)	0.725527	0.846384	0.258052	-0.0430385	TRIM28
anterior/posterior pattern specification (GO:0009952)	0.742333	0.85272	0.270912	-0.0431628	BPTF
adult behavior (GO:0030534)	0.720529	0.84453	0.263927	-0.0445969	MAFG
positive regulation of intracellular protein transport (GO:0090316)	0.69415	0.824527	0.232311	-0.0448232	TRIM28
regulation of myeloid cell differentiation (GO:0045637)	0.755922	0.862306	0.304924	-0.045173	ESRRA
cell cycle arrest (GO:0007050)	0.717996	0.843279	0.266324	-0.0453969	ZFHX3
cellular response to oxidative stress (GO:0034599)	0.737638	0.851478	0.286721	-0.0460993	ADNP2
glucose homeostasis (GO:0042593)	0.725527	0.846384	0.278935	-0.0465214	FOXA1
response to topologically incorrect protein (GO:0035966)	0.725527	0.846384	0.280325	-0.0467533	LMNA
carbohydrate homeostasis (GO:0033500)	0.725527	0.846384	0.281519	-0.0469524	FOXA1
regulation of muscle system process (GO:0090257)	0.727993	0.846384	0.281726	-0.0469869	GTF2IRD1
glucose metabolic process (GO:0006006)	0.739996	0.851752	0.298667	-0.0479239	GLYR1
regulation of canonical Wnt signaling pathway (GO:0060828)	0.746944	0.853757	0.303773	-0.0480293	SOX9
negative regulation of neuron differentiation (GO:0045665)	0.735259	0.850536	0.298183	-0.0482724	SOX9
regulation of dephosphorylation (GO:0035303)	0.680049	0.81535	0.236777	-0.0483351	CDCA2
positive regulation of protein modification by small protein conjugation or removal (GO:1903322)	0.760292	0.865575	0.335092	-0.0483742	ANAPC4
peptidyl-tyrosine modification (GO:0018212)	0.751474	0.858081	0.322379	-0.0493421	BAZ1B
defense response to virus (GO:0051607)	0.735259	0.850536	0.305574	-0.0494688	POLR3D
negative regulation of cell activation (GO:0050866)	0.704986	0.831392	0.269426	-0.0497505	THOC1
response to corticosteroid (GO:0031960)	0.717996	0.843279	0.292429	-0.0498467	CEBPA
peptidyl-tyrosine phosphorylation (GO:0018108)	0.746944	0.853757	0.319496	-0.0505152	BAZ1B
G1/S transition of mitotic cell cycle (GO:0000082)	0.746944	0.853757	0.320143	-0.0506176	MCM4
regulation of carbohydrate metabolic process (GO:0006109)	0.730437	0.848368	0.309282	-0.0508585	NCOA2
cell cycle G1/S phase transition (GO:0044843)	0.746944	0.853757	0.322735	-0.0510275	MCM4
negative regulation of cell growth (GO:0030308)	0.742333	0.85272	0.321191	-0.0511736	SMARCA2
regulation of epithelial cell migration (GO:0010632)	0.688585	0.821308	0.260308	-0.0512437	SOX9
positive regulation of protein catabolic process (GO:0045732)	0.69138	0.822085	0.265091	-0.0519343	SOX9
positive regulation of protein ubiquitination (GO:0031398)	0.732859	0.849467	0.321429	-0.0524399	ANAPC4
regulation of intrinsic apoptotic signaling pathway (GO:2001242)	0.680049	0.81535	0.258594	-0.0527888	NACC2
negative regulation of Wnt signaling pathway (GO:0030178)	0.680049	0.81535	0.258675	-0.0528052	SOX9
regulation of cellular carbohydrate metabolic process (GO:0010675)	0.71026	0.836516	0.298116	-0.0532166	NCOA2
negative regulation of MAPK cascade (GO:0043409)	0.69138	0.822085	0.272226	-0.0533321	MBIP
transforming growth factor beta receptor signaling pathway (GO:0007179)	0.702313	0.829941	0.286263	-0.0533596	SP1
response to unfolded protein (GO:0006986)	0.704986	0.831392	0.2898	-0.0535127	LMNA
Ras protein signal transduction (GO:0007265)	0.737638	0.851478	0.340075	-0.0546776	RREB1
positive regulation of neuron projection development (GO:0010976)	0.727993	0.846384	0.328102	-0.0547215	CUX1
tissue homeostasis (GO:0001894)	0.688585	0.821308	0.280431	-0.0552049	SOX9
negative regulation of multi-organism process (GO:0043901)	0.699617	0.829309	0.29764	-0.0557071	TRIM28
sensory perception of mechanical stimulus (GO:0050954)	0.68292	0.816242	0.274378	-0.055711	TFAP2A
second-messenger-mediated signaling (GO:0019932)	0.702313	0.829941	0.299118	-0.0557558	SOX9
response to glucocorticoid (GO:0051384)	0.69138	0.822085	0.28553	-0.0559385	CEBPA
regulation of cell projection assembly (GO:0060491)	0.662274	0.803243	0.257643	-0.0564492	KLF5
positive regulation of cell morphogenesis involved in differentiation (GO:0010770)	0.671281	0.809899	0.2703	-0.0569915	CUX1
cell fate commitment (GO:0045165)	0.702313	0.829941	0.30615	-0.0570666	SOX9
sensory perception of sound (GO:0007605)	0.67423	0.811756	0.283791	-0.0591863	TFAP2A
germ cell development (GO:0007281)	0.665303	0.804374	0.272513	-0.0593237	EHMT2
regulation of leukocyte mediated immunity (GO:0002703)	0.662274	0.803243	0.273441	-0.0599105	THOC1
negative regulation of leukocyte activation (GO:0002695)	0.662274	0.803243	0.274236	-0.0600848	THOC1
neuron development (GO:0048666)	0.665303	0.804374	0.276612	-0.060216	TFAP2A
regulation of lymphocyte differentiation (GO:0045619)	0.67423	0.811756	0.293554	-0.0612226	ZEB1
neuron migration (GO:0001764)	0.649883	0.797457	0.274239	-0.0620677	SATB2
regulation of mitochondrion organization (GO:0010821)	0.584583	0.758573	0.226567	-0.0626039	LMNA
regulation of adaptive immune response (GO:0002819)	0.637041	0.787989	0.266937	-0.0636036	THOC1
positive regulation of cell division (GO:0051781)	0.662274	0.803243	0.293655	-0.0643393	PHIP
carbohydrate catabolic process (GO:0016052)	0.662274	0.803243	0.295777	-0.0648044	GLYR1
positive regulation of NF-kappaB transcription factor activity (GO:0051092)	0.680049	0.81535	0.317547	-0.0648232	TERF2IP
muscle tissue development (GO:0060537)	0.584583	0.758573	0.234657	-0.0648395	VAMP5
negative regulation of protein modification by small protein conjugation or removal (GO:1903321)	0.659217	0.803243	0.296401	-0.064941	ANAPC4
plasma membrane organization (GO:0007009)	0.665303	0.804374	0.301636	-0.0656635	VAMP5
response to ionizing radiation (GO:0010212)	0.68292	0.816242	0.324846	-0.0659582	INTS3
negative regulation of protein serine/threonine kinase activity (GO:0071901)	0.656134	0.801709	0.303028	-0.066972	MBIP
vitamin metabolic process (GO:0006766)	0.668305	0.807156	0.315499	-0.0675922	RXRA
gonad development (GO:0008406)	0.637041	0.787989	0.286224	-0.0681992	SOX9
regulation of cytokine biosynthetic process (GO:0042035)	0.569366	0.749818	0.238891	-0.0687827	CEBPB
epidermis development (GO:0008544)	0.662274	0.803243	0.321153	-0.0703643	SOX9
cellular response to oxygen levels (GO:0071453)	0.627104	0.779478	0.284741	-0.0709379	LMNA
negative regulation of epithelial cell proliferation (GO:0050680)	0.630446	0.782786	0.294688	-0.0721676	SOX9
regulation of ligase activity (GO:0051340)	0.623732	0.777806	0.287263	-0.0721828	ANAPC4
appendage morphogenesis (GO:0035107)	0.599265	0.765543	0.273266	-0.0730083	TFAP2A
regulation of adaptive immune response based on somatic recombination of immune receptors built from immunoglobulin superfamily domains (GO:0002822)	0.606412	0.767012	0.277158	-0.0735171	THOC1
limb morphogenesis (GO:0035108)	0.599265	0.765543	0.27606	-0.073755	TFAP2A
negative regulation of protein ubiquitination (GO:0031397)	0.640294	0.789057	0.312495	-0.0740355	ANAPC4
regulation of ubiquitin-protein transferase activity (GO:0051438)	0.606412	0.767012	0.282176	-0.0748482	ANAPC4
negative regulation of lymphocyte activation (GO:0051250)	0.602855	0.767012	0.282799	-0.0750132	THOC1
response to transition metal nanoparticle (GO:1990267)	0.616897	0.772631	0.292552	-0.0754649	TFAP2A
single-organism carbohydrate catabolic process (GO:0044724)	0.640294	0.789057	0.321491	-0.0761666	GLYR1
cellular response to decreased oxygen levels (GO:0036294)	0.599265	0.765543	0.285695	-0.076329	LMNA
regulation of myeloid leukocyte differentiation (GO:0002761)	0.588303	0.759973	0.278642	-0.0764793	ESRRA
regulation of peptidyl-serine phosphorylation (GO:0033135)	0.588303	0.759973	0.279132	-0.0766139	PHIP
cell growth (GO:0016049)	0.616897	0.772631	0.297215	-0.0766676	SOX9
embryonic appendage morphogenesis (GO:0035113)	0.541395	0.732793	0.247168	-0.0768425	TFAP2A
regulation of type I interferon production (GO:0032479)	0.623732	0.777806	0.306183	-0.0769371	POLR3D
positive regulation of binding (GO:0051099)	0.569366	0.749818	0.268289	-0.0772473	BRD4
carbohydrate transport (GO:0008643)	0.602855	0.767012	0.292548	-0.0775993	NUP153
positive regulation of cell growth (GO:0030307)	0.620329	0.776086	0.312633	-0.0792498	ADNP2
response to estradiol (GO:0032355)	0.595644	0.76369	0.294459	-0.0793841	FOXA1
cellular response to hypoxia (GO:0071456)	0.59199	0.76369	0.295535	-0.0796742	LMNA
embryonic limb morphogenesis (GO:0030326)	0.541395	0.732793	0.256351	-0.0796973	TFAP2A
positive regulation of nucleocytoplasmic transport (GO:0046824)	0.573221	0.7506	0.278293	-0.0798372	TRIM28
regulation of lymphocyte mediated immunity (GO:0002706)	0.577042	0.752181	0.280934	-0.0800041	THOC1
positive regulation of ligase activity (GO:0051351)	0.565476	0.74726	0.275406	-0.0802374	ANAPC4
striated muscle tissue development (GO:0014706)	0.537255	0.731811	0.259963	-0.0811688	VAMP5
osteoblast differentiation (GO:0001649)	0.588303	0.759973	0.296912	-0.0814941	MEF2D
sensory organ development (GO:0007423)	0.606412	0.767012	0.308814	-0.0819139	RXRA
regulation of B cell activation (GO:0050864)	0.565476	0.74726	0.281622	-0.0820484	THOC1
negative regulation of intracellular transport (GO:0032387)	0.609938	0.76978	0.313614	-0.0820573	NUP153
negative regulation of immune response (GO:0050777)	0.606412	0.767012	0.310199	-0.0822812	THOC1
regulation of glucose transport (GO:0010827)	0.557592	0.742811	0.277009	-0.0823586	NUP153
positive regulation of protein localization to nucleus (GO:1900182)	0.533078	0.728708	0.260827	-0.0825469	TRIM28
positive regulation of epithelial cell migration (GO:0010634)	0.511623	0.711852	0.242918	-0.0825642	SOX9
response to interferon-gamma (GO:0034341)	0.623732	0.777806	0.329247	-0.0827325	IRF2
regeneration (GO:0031099)	0.584583	0.758573	0.300056	-0.0829103	CEBPA
negative regulation of canonical Wnt signaling pathway (GO:0090090)	0.561552	0.745497	0.282874	-0.0830811	SOX9
negative regulation of cell morphogenesis involved in differentiation (GO:0010771)	0.549566	0.738099	0.275675	-0.0837165	FOXA1
establishment or maintenance of cell polarity (GO:0007163)	0.595644	0.76369	0.311053	-0.0838576	LMNA
regulation of T cell differentiation (GO:0045580)	0.584583	0.758573	0.305267	-0.0843501	ZEB1
regulation of dendrite development (GO:0050773)	0.553597	0.741781	0.284369	-0.0849414	CUX1
regulation of production of molecular mediator of immune response (GO:0002700)	0.511623	0.711852	0.249989	-0.0849677	THOC1
ER-nucleus signaling pathway (GO:0006984)	0.573221	0.7506	0.297904	-0.0854634	LMNA
positive regulation of ubiquitin-protein transferase activity (GO:0051443)	0.545499	0.73521	0.278916	-0.0857944	ANAPC4
response to calcium ion (GO:0051592)	0.595644	0.76369	0.31824	-0.0857952	JUND
hematopoietic progenitor cell differentiation (GO:0002244)	0.616897	0.772631	0.3334	-0.0860016	SP1
DNA-templated transcription, elongation (GO:0006354)	0.557592	0.742811	0.291027	-0.0865265	POLR3D
protein stabilization (GO:0050821)	0.561552	0.745497	0.294614	-0.0865292	WIZ
cellular response to topologically incorrect protein (GO:0035967)	0.565476	0.74726	0.299462	-0.0872458	LMNA
negative regulation of binding (GO:0051100)	0.577042	0.752181	0.307015	-0.0874312	RSF1
regulation of cell-cell adhesion (GO:0022407)	0.573221	0.7506	0.305133	-0.0875372	FOXA1
regulation of transforming growth factor beta receptor signaling pathway (GO:0017015)	0.606412	0.767012	0.330033	-0.0875424	ZEB1
regulation of interleukin-6 production (GO:0032675)	0.533078	0.728708	0.278912	-0.0882706	CEBPB
ovulation cycle process (GO:0022602)	0.507216	0.71109	0.259066	-0.0883301	NRIP1
positive regulation of protein import into nucleus (GO:0042307)	0.51599	0.715548	0.26398	-0.0883557	TRIM28
negative regulation of immune effector process (GO:0002698)	0.52032	0.718844	0.273869	-0.0904071	THOC1
regulation of glucose metabolic process (GO:0010906)	0.573221	0.7506	0.318775	-0.0914507	NCOA2
hemopoiesis (GO:0030097)	0.577042	0.752181	0.32161	-0.0915875	SP1
positive regulation of peptidyl-serine phosphorylation (GO:0033138)	0.507216	0.71109	0.271709	-0.0926408	PHIP
fertilization (GO:0009566)	0.595644	0.76369	0.344808	-0.0929577	EHMT2
regulation of reactive oxygen species metabolic process (GO:2000377)	0.52032	0.718844	0.283461	-0.0935736	TFAP2A
post-Golgi vesicle-mediated transport (GO:0006892)	0.557592	0.742811	0.317892	-0.0945136	VAMP5
protein tetramerization (GO:0051262)	0.553597	0.741781	0.318269	-0.0950671	RXRA
regulation of ERBB signaling pathway (GO:1901184)	0.48919	0.69945	0.266502	-0.0952637	TFAP2A
response to vitamin (GO:0033273)	0.493757	0.70249	0.270535	-0.0955325	CEBPA
cellular response to unfolded protein (GO:0034620)	0.541395	0.732793	0.309603	-0.0962528	LMNA
protein modification by small protein removal (GO:0070646)	0.569366	0.749818	0.337571	-0.0971952	SUPT3H
negative regulation of ligase activity (GO:0051352)	0.48919	0.69945	0.272196	-0.0972992	ANAPC4
negative regulation of homeostatic process (GO:0032845)	0.541395	0.732793	0.31343	-0.0974427	TERF2IP
blood vessel development (GO:0001568)	0.537255	0.731811	0.313056	-0.0977462	ARID1A
cellular response to interferon-gamma (GO:0071346)	0.549566	0.738099	0.321986	-0.09778	IRF2
anaphase-promoting complex-dependent proteasomal ubiquitin-dependent protein catabolic process (GO:0031145)	0.52461	0.721417	0.300425	-0.0981	ANAPC4
protein heterooligomerization (GO:0051291)	0.52032	0.718844	0.30004	-0.0990466	WIZ
tube closure (GO:0060606)	0.502769	0.707991	0.287058	-0.0991281	ARID1A
regulation of transcription factor import into nucleus (GO:0042990)	0.484582	0.697193	0.276018	-0.0995579	TRIM28
eye development (GO:0001654)	0.511623	0.711852	0.294808	-0.100201	RXRA
male gonad development (GO:0008584)	0.52461	0.721417	0.307962	-0.100561	SOX9
neural tube closure (GO:0001843)	0.498283	0.70631	0.289949	-0.100816	ARID1A
myeloid leukocyte differentiation (GO:0002573)	0.528863	0.724668	0.313605	-0.100994	CEBPA
positive regulation of muscle cell differentiation (GO:0051149)	0.47051	0.686384	0.270125	-0.101653	ZFHX3
negative regulation of ubiquitin-protein transferase activity (GO:0051444)	0.48919	0.69945	0.284394	-0.101659	ANAPC4
protein localization to plasma membrane (GO:0072659)	0.502769	0.707991	0.29575	-0.10213	VAMP5
endoplasmic reticulum unfolded protein response (GO:0030968)	0.528863	0.724668	0.317145	-0.102134	LMNA
epidermal cell differentiation (GO:0009913)	0.498283	0.70631	0.294534	-0.10241	CUX1
DNA-templated transcription, termination (GO:0006353)	0.541395	0.732793	0.331221	-0.102974	POLR3D
regulation of ubiquitin-protein ligase activity involved in mitotic cell cycle (GO:0051439)	0.507216	0.71109	0.302665	-0.103195	ANAPC4
monovalent inorganic cation homeostasis (GO:0055067)	0.52461	0.721417	0.317386	-0.103638	MAFG
regulation of epidermal growth factor receptor signaling pathway (GO:0042058)	0.475243	0.688922	0.278306	-0.103704	TFAP2A
regulation of mRNA metabolic process (GO:1903311)	0.498283	0.70631	0.306703	-0.106641	RBM25
positive regulation of type I interferon production (GO:0032481)	0.502769	0.707991	0.310486	-0.107218	POLR3D
muscle cell development (GO:0055001)	0.493757	0.70249	0.304049	-0.107367	LMNA
multicellular organism growth (GO:0035264)	0.511623	0.711852	0.318971	-0.108414	NCOA3
positive regulation of chromosome organization (GO:2001252)	0.479933	0.692235	0.294861	-0.108459	BRD7
regulation of phosphatidylinositol 3-kinase signaling (GO:0014066)	0.451153	0.670035	0.270894	-0.108473	SOX9
negative regulation of cysteine-type endopeptidase activity involved in apoptotic process (GO:0043154)	0.465735	0.681145	0.28255	-0.108493	MKL1
negative regulation of cysteine-type endopeptidase activity (GO:2000117)	0.475243	0.688922	0.291471	-0.10861	MKL1
response to interleukin-1 (GO:0070555)	0.475243	0.688922	0.291667	-0.108683	SOX9
nucleotide-excision repair (GO:0006289)	0.493757	0.70249	0.31161	-0.110037	DCLRE1A
negative regulation of MAP kinase activity (GO:0043407)	0.48919	0.69945	0.317843	-0.113616	MBIP
negative regulation of viral process (GO:0048525)	0.493757	0.70249	0.324576	-0.114616	TRIM28
positive regulation of ubiquitin-protein ligase activity involved in mitotic cell cycle (GO:0051437)	0.479933	0.692235	0.313131	-0.115179	ANAPC4
regulation of nuclease activity (GO:0032069)	0.479933	0.692235	0.3134	-0.115278	LMNA
positive regulation of stem cell proliferation (GO:2000648)	0.441212	0.665577	0.2875	-0.117041	SOX9
cytokinesis (GO:0000910)	0.511623	0.711852	0.346312	-0.117706	AHCTF1
monosaccharide transport (GO:0015749)	0.475243	0.688922	0.315994	-0.117748	NUP153
protein deubiquitination (GO:0016579)	0.51599	0.715548	0.352252	-0.117901	SUPT3H
molting cycle process (GO:0022404)	0.465735	0.681145	0.312765	-0.120096	SOX9
hair cycle process (GO:0022405)	0.465735	0.681145	0.31568	-0.121215	SOX9
regulation of RNA splicing (GO:0043484)	0.484582	0.697193	0.337012	-0.121558	RBM25
hexose transport (GO:0008645)	0.465735	0.681145	0.318711	-0.122379	NUP153
regulation of cartilage development (GO:0061035)	0.388767	0.617201	0.254129	-0.122633	SOX9
glucose transport (GO:0015758)	0.460918	0.679278	0.318205	-0.123058	NUP153
spindle organization (GO:0007051)	0.48919	0.69945	0.344868	-0.123277	CHD4
cytokine production (GO:0001816)	0.460918	0.679278	0.322513	-0.124724	NFAT5
positive regulation of chromatin modification (GO:1903310)	0.399633	0.627527	0.268211	-0.124978	BRD7
stem cell differentiation (GO:0048863)	0.431093	0.655467	0.296641	-0.125303	ZNF281
cellular response to mechanical stimulus (GO:0071260)	0.456057	0.67384	0.31799	-0.125531	SOX9
negative regulation of ubiquitin-protein ligase activity involved in mitotic cell cycle (GO:0051436)	0.456057	0.67384	0.318767	-0.125837	ANAPC4
negative regulation of nucleocytoplasmic transport (GO:0046823)	0.431093	0.655467	0.299868	-0.126667	NUP153
regulation of mRNA processing (GO:0050684)	0.465735	0.681145	0.330388	-0.126862	RBM25
positive regulation of histone modification (GO:0031058)	0.394224	0.623286	0.269928	-0.127608	BRD7
striated muscle cell development (GO:0055002)	0.446205	0.667856	0.317387	-0.128124	LMNA
positive regulation of nuclear division (GO:0051785)	0.394224	0.623286	0.276577	-0.130752	PHIP
odontogenesis of dentin-containing tooth (GO:0042475)	0.465735	0.681145	0.341071	-0.130964	NFIC
pyridine-containing compound metabolic process (GO:0072524)	0.425966	0.651977	0.311536	-0.133258	GLYR1
oxidoreduction coenzyme metabolic process (GO:0006733)	0.446205	0.667856	0.336074	-0.135667	GLYR1
regulation of kidney development (GO:0090183)	0.377706	0.61059	0.275165	-0.135747	SOX9
response to type I interferon (GO:0034340)	0.451153	0.670035	0.339334	-0.135878	IRF2
cellular response to type I interferon (GO:0071357)	0.446205	0.667856	0.337366	-0.136189	IRF2
type I interferon signaling pathway (GO:0060337)	0.446205	0.667856	0.3408	-0.137575	IRF2
dorsal/ventral pattern formation (GO:0009953)	0.451153	0.670035	0.34358	-0.137578	FOXA1
glial cell differentiation (GO:0010001)	0.425966	0.651977	0.322205	-0.137822	SOX9
positive regulation of nuclease activity (GO:0032075)	0.451153	0.670035	0.348354	-0.13949	LMNA
interferon-gamma-mediated signaling pathway (GO:0060333)	0.446205	0.667856	0.346082	-0.139707	IRF2
regulation of smoothened signaling pathway (GO:0008589)	0.436175	0.659708	0.33958	-0.141251	FOXA1
neural nucleus development (GO:0048857)	0.436175	0.659708	0.343811	-0.143011	ZNF148
establishment of protein localization to plasma membrane (GO:0090002)	0.420793	0.645777	0.327404	-0.143174	VAMP5
activation of signaling protein activity involved in unfolded protein response (GO:0006987)	0.441212	0.665577	0.35221	-0.143385	LMNA
positive regulation of phosphatidylinositol 3-kinase signaling (GO:0014068)	0.372102	0.606641	0.290166	-0.14503	SOX9
positive regulation of DNA replication (GO:0045740)	0.420793	0.645777	0.333571	-0.145871	WIZ
positive regulation of neuron death (GO:1901216)	0.394224	0.623286	0.311332	-0.147182	TFAP2A
camera-type eye development (GO:0043010)	0.410307	0.637332	0.331218	-0.149202	RXRA
skeletal muscle tissue development (GO:0007519)	0.399633	0.627527	0.333316	-0.155315	VAMP5
striated muscle cell differentiation (GO:0051146)	0.383261	0.614392	0.319438	-0.155605	RXRA
cellular defense response (GO:0006968)	0.420793	0.645777	0.357579	-0.15637	ZNF148
regulation of intracellular steroid hormone receptor signaling pathway (GO:0033143)	0.383261	0.614392	0.323717	-0.157689	FOXA1
regulation of dendrite morphogenesis (GO:0048814)	0.399633	0.627527	0.338677	-0.157813	CUX1
inner ear morphogenesis (GO:0042472)	0.420793	0.645777	0.364531	-0.15941	TFAP2A
muscle tissue morphogenesis (GO:0060415)	0.399633	0.627527	0.350596	-0.163366	RXRA
regulation of osteoclast differentiation (GO:0045670)	0.388767	0.617201	0.340298	-0.164214	ESRRA
nicotinamide nucleotide metabolic process (GO:0046496)	0.383261	0.614392	0.338251	-0.164769	GLYR1
digestive system process (GO:0022600)	0.372102	0.606641	0.329783	-0.164832	SOX9
telomere organization (GO:0032200)	0.436175	0.659708	0.404162	-0.168114	TERF2IP
cellular component disassembly involved in execution phase of apoptosis (GO:0006921)	0.383261	0.614392	0.348327	-0.169678	LMNA
regulation of epithelial to mesenchymal transition (GO:0010717)	0.377706	0.61059	0.344512	-0.169958	FOXA1
pyridine nucleotide metabolic process (GO:0019362)	0.383261	0.614392	0.349109	-0.170058	GLYR1
spermatid development (GO:0007286)	0.410307	0.637332	0.379618	-0.171004	EHMT2
organ regeneration (GO:0031100)	0.372102	0.606641	0.345335	-0.172605	CEBPA
retina development in camera-type eye (GO:0060041)	0.410307	0.637332	0.384792	-0.173335	SOX9
telomere maintenance (GO:0000723)	0.431093	0.655467	0.412286	-0.174153	TERF2IP
regulation of response to extracellular stimulus (GO:0032104)	0.360742	0.592316	0.335254	-0.175578	TRIM24
circadian regulation of gene expression (GO:0032922)	0.372102	0.606641	0.352358	-0.176115	NRIP1
developmental cell growth (GO:0048588)	0.360742	0.592316	0.339998	-0.178062	SOX9
regulation of response to nutrient levels (GO:0032107)	0.360742	0.592316	0.342976	-0.179622	TRIM24
demethylation (GO:0070988)	0.377706	0.61059	0.371313	-0.18318	KDM5B
cardiac muscle tissue morphogenesis (GO:0055008)	0.366447	0.600827	0.360827	-0.183823	RXRA
protein homotetramerization (GO:0051289)	0.388767	0.617201	0.393991	-0.190124	RXRA
positive regulation of neuron apoptotic process (GO:0043525)	0.349178	0.579947	0.348995	-0.190139	TFAP2A
erythrocyte differentiation (GO:0030218)	0.354985	0.58537	0.356822	-0.191082	SP1
regulation of pH (GO:0006885)	0.377706	0.61059	0.395501	-0.195112	MAFG
DNA biosynthetic process (GO:0071897)	0.388767	0.617201	0.406127	-0.195981	CENPF
positive regulation of intrinsic apoptotic signaling pathway (GO:2001244)	0.354985	0.58537	0.375817	-0.201254	NACC2
inner ear development (GO:0048839)	0.343318	0.572694	0.368427	-0.205363	CEBPA
cellular monovalent inorganic cation homeostasis (GO:0030004)	0.354985	0.58537	0.387437	-0.207477	MAFG
positive regulation of mitosis (GO:0045840)	0.319352	0.549438	0.366719	-0.219613	PHIP
branching involved in ureteric bud morphogenesis (GO:0001658)	0.331441	0.559092	0.383012	-0.222699	SOX9
cellular response to interleukin-1 (GO:0071347)	0.337406	0.566114	0.415422	-0.236358	SOX9
regulation of signal transduction by p53 class mediator (GO:1901796)	0.331441	0.559092	0.42452	-0.246833	TRIM24
regulation of chondrocyte differentiation (GO:0032330)	0.313226	0.54214	0.403851	-0.24725	SOX9
protein monoubiquitination (GO:0006513)	0.343318	0.572694	0.44686	-0.249081	BCOR
negative regulation of DNA binding (GO:0043392)	0.319352	0.549438	0.424858	-0.254431	RSF1
response to activity (GO:0014823)	0.325423	0.554907	0.432558	-0.254757	ZEB1
negative regulation of ERBB signaling pathway (GO:1901185)	0.331441	0.559092	0.44122	-0.256543	TFAP2A
excretion (GO:0007588)	0.337406	0.566114	0.45859	-0.260919	NFAT5
positive regulation of cell cycle phase transition (GO:1901989)	0.325423	0.554907	0.450394	-0.265261	BRD4
regulation of B cell mediated immunity (GO:0002712)	0.313226	0.54214	0.433783	-0.265576	THOC1
positive regulation of kidney development (GO:0090184)	0.28817	0.523161	0.413358	-0.267801	SOX9
substantia nigra development (GO:0021762)	0.337406	0.566114	0.473194	-0.269228	ZNF148
amide biosynthetic process (GO:0043604)	0.331441	0.559092	0.464226	-0.26992	CEBPA
regulation of immunoglobulin mediated immune response (GO:0002889)	0.307045	0.535468	0.434959	-0.271681	THOC1
somatic stem cell maintenance (GO:0035019)	0.331441	0.559092	0.470217	-0.273404	SOX9
negative regulation of DNA replication (GO:0008156)	0.325423	0.554907	0.465748	-0.274304	PDS5A
negative regulation of epidermal growth factor receptor signaling pathway (GO:0042059)	0.325423	0.554907	0.467756	-0.275487	TFAP2A
regulation of immunoglobulin production (GO:0002637)	0.300809	0.53103	0.437278	-0.276769	THOC1
outflow tract morphogenesis (GO:0003151)	0.307045	0.535468	0.44619	-0.278697	TFAP2A
cardiocyte differentiation (GO:0035051)	0.307045	0.535468	0.448474	-0.280123	RXRA
forelimb morphogenesis (GO:0035136)	0.307045	0.535468	0.45502	-0.284212	TFAP2A
regulation of release of cytochrome c from mitochondria (GO:0090199)	0.313226	0.54214	0.466809	-0.285795	LMNA
regulation of mRNA splicing, via spliceosome (GO:0048024)	0.331441	0.559092	0.497724	-0.289398	RBM25
genitalia development (GO:0048806)	0.294518	0.528022	0.467621	-0.298631	NCOA3
positive regulation of cell-cell adhesion (GO:0022409)	0.300809	0.53103	0.477382	-0.302152	FOXA1
positive regulation of stem cell differentiation (GO:2000738)	0.300809	0.53103	0.477589	-0.302284	SOX9
positive regulation of dephosphorylation (GO:0035306)	0.28817	0.523161	0.467675	-0.302991	CDCA2
ventricular cardiac muscle tissue morphogenesis (GO:0055010)	0.294518	0.528022	0.484017	-0.309102	RXRA
negative regulation of stem cell differentiation (GO:2000737)	0.294518	0.528022	0.485312	-0.309928	FOXA1
regulation of muscle adaptation (GO:0043502)	0.281766	0.517245	0.470361	-0.31008	GTF2IRD1
positive regulation of mitotic cell cycle phase transition (GO:1901992)	0.307045	0.535468	0.505829	-0.315948	BRD4
heart morphogenesis (GO:0003007)	0.300809	0.53103	0.506041	-0.320292	BAZ1B
embryo implantation (GO:0007566)	0.300809	0.53103	0.511561	-0.323786	RXRA
positive regulation of transcription factor import into nucleus (GO:0042993)	0.281766	0.517245	0.499625	-0.329372	TRIM28
cellular response to calcium ion (GO:0071277)	0.294518	0.528022	0.519637	-0.33185	JUND
positive regulation of mesenchymal cell proliferation (GO:0002053)	0.28817	0.523161	0.518733	-0.33607	SOX9
positive regulation of dendrite development (GO:1900006)	0.300809	0.53103	0.531239	-0.336241	CUX1
regulation of calcium-mediated signaling (GO:0050848)	0.294518	0.528022	0.532689	-0.340185	NFAT5
endocrine pancreas development (GO:0031018)	0.300809	0.53103	0.555797	-0.351784	SOX9
positive regulation of biomineral tissue development (GO:0070169)	0.281766	0.517245	0.545532	-0.359636	TFAP2A
monosaccharide catabolic process (GO:0046365)	0.307045	0.535468	0.579343	-0.361866	GLYR1
hair follicle development (GO:0001942)	0.294518	0.528022	0.569872	-0.36393	SOX9
spindle assembly (GO:0051225)	0.300809	0.53103	0.576803	-0.36508	CHD4
embryonic forelimb morphogenesis (GO:0035115)	0.268785	0.503863	0.54287	-0.372111	TFAP2A
placenta development (GO:0001890)	0.281766	0.517245	0.568782	-0.374963	PBRM1
maternal process involved in female pregnancy (GO:0060135)	0.275304	0.511089	0.563463	-0.378202	RXRA
face morphogenesis (GO:0060325)	0.268785	0.503863	0.555811	-0.380981	TFAP2A
spliceosomal snRNP assembly (GO:0000387)	0.28817	0.523161	0.594346	-0.385057	PRPF8
regulation of interferon-beta production (GO:0032648)	0.275304	0.511089	0.574026	-0.385293	POLR3D
protein trimerization (GO:0070206)	0.275304	0.511089	0.580452	-0.389605	WIZ
nerve development (GO:0021675)	0.275304	0.511089	0.585649	-0.393094	TFAP2A
negative regulation of leukocyte mediated immunity (GO:0002704)	0.268785	0.503863	0.576694	-0.395296	THOC1
positive regulation of reproductive process (GO:2000243)	0.262208	0.498022	0.572148	-0.398851	SOX9
chromosome organization involved in meiosis (GO:0070192)	0.281766	0.517245	0.613996	-0.40477	EHMT2
regulation of DNA-dependent DNA replication (GO:0090329)	0.268785	0.503863	0.607497	-0.416409	WIZ
positive regulation of bone mineralization (GO:0030501)	0.268785	0.503863	0.608792	-0.417297	TFAP2A
negative regulation of chromatin modification (GO:1903309)	0.268785	0.503863	0.610141	-0.418222	BCOR
positive regulation of DNA binding (GO:0043388)	0.262208	0.498022	0.617436	-0.430421	BRD4
telomere maintenance via telomere lengthening (GO:0010833)	0.281766	0.517245	0.655536	-0.432155	TERF2IP
hexose catabolic process (GO:0019320)	0.275304	0.511089	0.644822	-0.432812	GLYR1
DNA strand elongation (GO:0022616)	0.275304	0.511089	0.655937	-0.440272	MCM4
cardiac cell development (GO:0055006)	0.262208	0.498022	0.632157	-0.440684	LMNA
modification by symbiont of host morphology or physiology (GO:0044003)	0.255572	0.491912	0.640452	-0.454372	RXRA
protein kinase B signaling (GO:0043491)	0.248877	0.488002	0.634066	-0.454902	SOX9
interaction with symbiont (GO:0051702)	0.262208	0.498022	0.654235	-0.456074	SP1
response to interleukin-4 (GO:0070670)	0.255572	0.491912	0.646239	-0.458478	NFIL3
regulation of intrinsic apoptotic signaling pathway in response to DNA damage (GO:1902229)	0.255572	0.491912	0.686345	-0.486931	NACC2
meiotic cell cycle (GO:0051321)	0.268785	0.503863	0.719336	-0.493069	NUMA1
negative regulation of histone modification (GO:0031057)	0.248877	0.488002	0.688034	-0.493621	BCOR
myeloid cell development (GO:0061515)	0.255572	0.491912	0.697016	-0.494502	ARID4A
negative regulation of adaptive immune response (GO:0002820)	0.242122	0.481316	0.678872	-0.496412	THOC1
modification by host of symbiont morphology or physiology (GO:0051851)	0.248877	0.488002	0.699297	-0.501701	SP1
regulation of peptidyl-threonine phosphorylation (GO:0010799)	0.221493	0.462683	0.654251	-0.50424	PHIP
regulation of cellular pH (GO:0030641)	0.255572	0.491912	0.712929	-0.505791	MAFG
response to epidermal growth factor (GO:0070849)	0.221493	0.462683	0.664004	-0.511756	SOX9
histone ubiquitination (GO:0016574)	0.255572	0.491912	0.726462	-0.515392	BCOR
DNA strand elongation involved in DNA replication (GO:0006271)	0.262208	0.498022	0.7416	-0.516978	MCM4
intra-Golgi vesicle-mediated transport (GO:0006891)	0.262208	0.498022	0.746282	-0.520241	CUX1
central nervous system neuron development (GO:0021954)	0.242122	0.481316	0.716702	-0.524074	TFAP2A
cardiac muscle cell development (GO:0055013)	0.248877	0.488002	0.730728	-0.52425	LMNA
cardiac muscle cell differentiation (GO:0055007)	0.235306	0.476827	0.707982	-0.524333	RXRA
cyclic-nucleotide-mediated signaling (GO:0019935)	0.248877	0.488002	0.742853	-0.532949	SOX9
regulation of mesonephros development (GO:0061217)	0.207432	0.455638	0.6796	-0.534205	SOX9
protein K63-linked ubiquitination (GO:0070534)	0.255572	0.491912	0.758387	-0.538042	ZFP91
Golgi to plasma membrane transport (GO:0006893)	0.255572	0.491912	0.767647	-0.544612	VAMP5
endochondral ossification (GO:0001958)	0.242122	0.481316	0.746668	-0.545987	MEF2D
embryonic cranial skeleton morphogenesis (GO:0048701)	0.235306	0.476827	0.739368	-0.547577	TFAP2A
positive regulation of epidermis development (GO:0045684)	0.214494	0.462683	0.711565	-0.548413	NCOA3
negative regulation of B cell activation (GO:0050869)	0.235306	0.476827	0.74059	-0.548482	THOC1
cellular response to estrogen stimulus (GO:0071391)	0.242122	0.481316	0.752395	-0.550174	TRIM24
replacement ossification (GO:0036075)	0.242122	0.481316	0.753902	-0.551277	MEF2D
morphogenesis of embryonic epithelium (GO:0016331)	0.235306	0.476827	0.753233	-0.557846	TFAP2A
negative regulation of mitochondrion organization (GO:0010823)	0.235306	0.476827	0.758591	-0.561814	LMNA
heart valve morphogenesis (GO:0003179)	0.200307	0.455638	0.717893	-0.564305	SOX9
prostate gland epithelium morphogenesis (GO:0060740)	0.214494	0.462683	0.744069	-0.573464	FOXA1
positive regulation of mesonephros development (GO:0061213)	0.17855	0.442352	0.708234	-0.577671	SOX9
inactivation of MAPK activity (GO:0000188)	0.248877	0.488002	0.812284	-0.582762	MBIP
embryonic epithelial tube formation (GO:0001838)	0.214494	0.462683	0.759123	-0.585066	SOX9
positive regulation of DNA repair (GO:0045739)	0.235306	0.476827	0.793919	-0.587977	TRIM28
placenta blood vessel development (GO:0060674)	0.242122	0.481316	0.813344	-0.594743	ARID1A
negative regulation of adaptive immune response based on somatic recombination of immune receptors built from immunoglobulin superfamily domains (GO:0002823)	0.221493	0.462683	0.774262	-0.596734	THOC1
epithelial tube formation (GO:0072175)	0.221493	0.462683	0.774746	-0.597107	SOX9
endoderm development (GO:0007492)	0.200307	0.455638	0.776147	-0.610096	BPTF
columnar/cuboidal epithelial cell development (GO:0002066)	0.207432	0.455638	0.78528	-0.617275	KLF5
lipid storage (GO:0019915)	0.207432	0.455638	0.789054	-0.620241	NRIP1
regulation of NIK/NF-kappaB signaling (GO:1901222)	0.221493	0.462683	0.806892	-0.621882	ZFP91
negative regulation of production of molecular mediator of immune response (GO:0002701)	0.17855	0.442352	0.762954	-0.622303	THOC1
establishment of spindle localization (GO:0051293)	0.214494	0.462683	0.811375	-0.625337	NUMA1
response to lithium ion (GO:0010226)	0.207432	0.455638	0.796557	-0.62614	CEBPA
cellular response to interleukin-4 (GO:0071353)	0.221493	0.462683	0.814483	-0.627733	NFIL3
microtubule anchoring (GO:0034453)	0.235306	0.476827	0.849886	-0.629427	CHAMP1
regulation of branching involved in ureteric bud morphogenesis (GO:0090189)	0.185867	0.442352	0.782044	-0.637874	SOX9
positive regulation of cartilage development (GO:0061036)	0.207432	0.455638	0.816207	-0.641585	SOX9
positive regulation of peptidyl-lysine acetylation (GO:2000758)	0.17855	0.442352	0.79148	-0.64557	BRD7
bone morphogenesis (GO:0060349)	0.221493	0.462683	0.839523	-0.647031	TFAP2A
negative regulation of lymphocyte mediated immunity (GO:0002707)	0.207432	0.455638	0.825348	-0.64877	THOC1
branching involved in mammary gland duct morphogenesis (GO:0060444)	0.200307	0.455638	0.838467	-0.659083	NCOA3
protein K11-linked ubiquitination (GO:0070979)	0.214494	0.462683	0.872708	-0.672607	ANAPC4
positive regulation of protein acetylation (GO:1901985)	0.17855	0.442352	0.826078	-0.67379	BRD7
NADP metabolic process (GO:0006739)	0.221493	0.462683	0.874618	-0.674079	GLYR1
response to iron ion (GO:0010039)	0.207432	0.455638	0.861559	-0.677235	TFAP2A
modulation by virus of host morphology or physiology (GO:0019048)	0.17855	0.442352	0.833917	-0.680184	RXRA
positive regulation of interferon-beta production (GO:0032728)	0.207432	0.455638	0.866475	-0.681099	POLR3D
regulation of cell aging (GO:0090342)	0.200307	0.455638	0.866906	-0.681438	LMNA
regulation of heart morphogenesis (GO:2000826)	0.171167	0.442352	0.839353	-0.684618	SOX9
regulation of alternative mRNA splicing, via spliceosome (GO:0000381)	0.22843	0.473736	0.919407	-0.686894	RBM25
protein sumoylation (GO:0016925)	0.221493	0.462683	0.891662	-0.687216	TRIM28
regulation of isotype switching (GO:0045191)	0.185867	0.442352	0.844552	-0.688859	THOC1
positive regulation of smoothened signaling pathway (GO:0045880)	0.207432	0.455638	0.879088	-0.691013	FOXA1
regulation of transcription involved in G1/S transition of mitotic cell cycle (GO:0000083)	0.214494	0.462683	0.906809	-0.698889	BRD4
mammary gland development (GO:0030879)	0.17855	0.442352	0.865504	-0.705948	SOX9
regulation of transcription elongation from RNA polymerase II promoter (GO:0034243)	0.207432	0.455638	0.900099	-0.707529	BRD4
negative regulation of reactive oxygen species metabolic process (GO:2000378)	0.17855	0.442352	0.874232	-0.713067	TFAP2A
DNA-dependent DNA replication (GO:0006261)	0.214494	0.462683	0.931651	-0.718036	BAZ1A
protein dealkylation (GO:0008214)	0.221493	0.462683	0.936818	-0.722018	KDM5B
histone H3-K4 methylation (GO:0051568)	0.207432	0.455638	0.926883	-0.728583	ARID4A
maintenance of protein localization in organelle (GO:0072595)	0.207432	0.455638	0.928352	-0.729738	SUPT7L
regulation of keratinocyte differentiation (GO:0045616)	0.193119	0.449959	0.919197	-0.734069	NCOA3
positive regulation of histone acetylation (GO:0035066)	0.163719	0.438235	0.893529	-0.737162	BRD7
negative regulation of cartilage development (GO:0061037)	0.171167	0.442352	0.905389	-0.73848	SOX9
RNA-dependent DNA replication (GO:0006278)	0.207432	0.455638	0.945594	-0.743291	TERF2IP
protein demethylation (GO:0006482)	0.221493	0.462683	0.964931	-0.743685	KDM5B
positive regulation of branching involved in ureteric bud morphogenesis (GO:0090190)	0.156205	0.430124	0.890547	-0.751339	SOX9
regulation of double-strand break repair (GO:2000779)	0.200307	0.455638	0.967016	-0.76013	TERF2IP
reciprocal DNA recombination (GO:0035825)	0.221493	0.462683	0.987375	-0.760983	RAD21
mechanoreceptor differentiation (GO:0042490)	0.17855	0.442352	0.934128	-0.761921	CUX1
positive regulation of NIK/NF-kappaB signaling (GO:1901224)	0.193119	0.449959	0.95491	-0.762589	ZFP91
histone lysine demethylation (GO:0070076)	0.200307	0.455638	0.973068	-0.764887	KDM5B
cartilage condensation (GO:0001502)	0.193119	0.449959	0.961773	-0.76807	SOX9
regulation of insulin-like growth factor receptor signaling pathway (GO:0043567)	0.17855	0.442352	0.943072	-0.769216	PHIP
cellular response to epidermal growth factor stimulus (GO:0071364)	0.185867	0.442352	0.94819	-0.773391	SOX9
reciprocal meiotic recombination (GO:0007131)	0.221493	0.462683	1.00695	-0.776067	RAD21
oligodendrocyte differentiation (GO:0048709)	0.193119	0.449959	0.973296	-0.777272	SOX9
regulation of T cell differentiation in thymus (GO:0033081)	0.185867	0.442352	0.954181	-0.778278	ZEB1
regulation of histone H3-K4 methylation (GO:0051569)	0.171167	0.442352	0.95801	-0.781401	BCOR
DNA replication initiation (GO:0006270)	0.200307	0.455638	0.998817	-0.785127	MCM4
regulation of protein dephosphorylation (GO:0035304)	0.171167	0.442352	0.96489	-0.787012	CDCA2
Golgi to plasma membrane protein transport (GO:0043001)	0.200307	0.455638	1.00264	-0.788132	VAMP5
negative regulation of epithelial to mesenchymal transition (GO:0010719)	0.185867	0.442352	0.966632	-0.788433	FOXA1
histone demethylation (GO:0016577)	0.207432	0.455638	1.00546	-0.790349	KDM5B
establishment of spindle orientation (GO:0051294)	0.171167	0.442352	0.970993	-0.79199	NUMA1
cell aggregation (GO:0098743)	0.193119	0.449959	0.995552	-0.795046	SOX9
entry into host (GO:0044409)	0.185867	0.442352	0.975768	-0.795885	NUP153
modulation of transcription in other organism involved in symbiotic interaction (GO:0052312)	0.17855	0.442352	0.977667	-0.797433	SP1
regulation of extracellular matrix organization (GO:1903053)	0.156205	0.430124	0.946363	-0.79843	SOX9
sex determination (GO:0007530)	0.185867	0.442352	0.980619	-0.799842	SOX9
establishment of chromosome localization (GO:0051303)	0.200307	0.455638	1.01827	-0.800417	CENPF
regulation of intracellular estrogen receptor signaling pathway (GO:0033146)	0.17855	0.442352	0.993236	-0.810133	FOXA1
modulation by host of symbiont transcription (GO:0052472)	0.171167	0.442352	1.00175	-0.817074	SP1
synaptonemal complex organization (GO:0070193)	0.17855	0.442352	1.0048	-0.819566	EHMT2
cAMP-mediated signaling (GO:0019933)	0.193119	0.449959	1.03151	-0.823763	SOX9
entry into host cell (GO:0030260)	0.185867	0.442352	1.01362	-0.826757	NUP153
positive regulation of peptidyl-threonine phosphorylation (GO:0010800)	0.148623	0.425536	0.986119	-0.842546	PHIP
movement in host environment (GO:0052126)	0.185867	0.442352	1.03674	-0.845615	NUP153
cranial nerve development (GO:0021545)	0.185867	0.442352	1.04376	-0.851342	TFAP2A
movement in environment of other organism involved in symbiotic interaction (GO:0052192)	0.185867	0.442352	1.04533	-0.85262	NUP153
modulation by host of viral transcription (GO:0043921)	0.171167	0.442352	1.04828	-0.855026	SP1
positive regulation of dendrite morphogenesis (GO:0050775)	0.17855	0.442352	1.05478	-0.860333	CUX1
neuron fate specification (GO:0048665)	0.193119	0.449959	1.08169	-0.863838	FOXA1
entry into cell of other organism involved in symbiotic interaction (GO:0051806)	0.185867	0.442352	1.0686	-0.871604	NUP153
activation of NF-kappaB-inducing kinase activity (GO:0007250)	0.163719	0.438235	1.05855	-0.873307	ZFP91
regulation of transcription from RNA polymerase III promoter (GO:0006359)	0.185867	0.442352	1.08347	-0.883734	CEBPA
muscle cell proliferation (GO:0033002)	0.156205	0.430124	1.04962	-0.885542	RXRA
regulation of viral release from host cell (GO:1902186)	0.185867	0.442352	1.08796	-0.887391	TRIM28
histone phosphorylation (GO:0016572)	0.185867	0.442352	1.0903	-0.889301	BAZ1B
entry into other organism involved in symbiotic interaction (GO:0051828)	0.185867	0.442352	1.09666	-0.894493	NUP153
regulation of smooth muscle cell differentiation (GO:0051150)	0.148623	0.425536	1.05886	-0.904699	ZEB1
establishment of mitotic spindle localization (GO:0040001)	0.163719	0.438235	1.10616	-0.912586	NUMA1
DNA integration (GO:0015074)	0.171167	0.442352	1.12028	-0.913752	RLF
retina layer formation (GO:0010842)	0.163719	0.438235	1.13153	-0.93351	TFAP2A
ERK1 and ERK2 cascade (GO:0070371)	0.156205	0.430124	1.1083	-0.935054	SOX9
histone monoubiquitination (GO:0010390)	0.185867	0.442352	1.16055	-0.9466	BCOR
positive regulation of chondrocyte differentiation (GO:0032332)	0.156205	0.430124	1.14029	-0.962041	SOX9
anatomical structure arrangement (GO:0048532)	0.156205	0.430124	1.14744	-0.968071	TFAP2A
viral entry into host cell (GO:0046718)	0.156205	0.430124	1.1845	-0.999346	NUP153
sympathetic nervous system development (GO:0048485)	0.140974	0.41928	1.16681	-1.01421	TFAP2A
organ growth (GO:0035265)	0.148623	0.425536	1.20224	-1.0272	EHMT2
synaptonemal complex assembly (GO:0007130)	0.163719	0.438235	1.26273	-1.04175	EHMT2
establishment of mitotic spindle orientation (GO:0000132)	0.148623	0.425536	1.2193	-1.04178	NUMA1
protein localization to cytoskeleton (GO:0044380)	0.148623	0.425536	1.22117	-1.04338	CHAMP1
epithelial structure maintenance (GO:0010669)	0.148623	0.425536	1.22125	-1.04344	SOX9
forebrain neuron development (GO:0021884)	0.148623	0.425536	1.2222	-1.04426	TFAP2A
retinoic acid receptor signaling pathway (GO:0048384)	0.156205	0.430124	1.23821	-1.04466	RXRA
histone H4-K16 acetylation (GO:0043984)	0.163719	0.438235	1.27564	-1.0524	MSL1
erythrocyte development (GO:0048821)	0.140974	0.41928	1.21367	-1.05495	ARID4A
regulation of cell proliferation involved in heart morphogenesis (GO:2000136)	0.133257	0.41342	1.20293	-1.06254	SOX9
positive regulation of epidermal cell differentiation (GO:0045606)	0.133257	0.41342	1.22366	-1.08085	NCOA3
mammary gland epithelial cell differentiation (GO:0060644)	0.140974	0.41928	1.25607	-1.0918	CEBPB
trophectodermal cell differentiation (GO:0001829)	0.148623	0.425536	1.28243	-1.09572	SP1
maintenance of fidelity involved in DNA-dependent DNA replication (GO:0045005)	0.156205	0.430124	1.29985	-1.09666	THOC1
negative regulation of release of cytochrome c from mitochondria (GO:0090201)	0.140974	0.41928	1.26841	-1.10253	LMNA
positive regulation of protein dephosphorylation (GO:0035307)	0.140974	0.41928	1.27047	-1.10431	CDCA2
negative regulation of chondrocyte differentiation (GO:0032331)	0.133257	0.41342	1.26071	-1.11358	SOX9
regulation of interleukin-6 biosynthetic process (GO:0045408)	0.140974	0.41928	1.28441	-1.11643	CEBPB
hair cell differentiation (GO:0035315)	0.133257	0.41342	1.28439	-1.13449	CUX1
metaphase plate congression (GO:0051310)	0.148623	0.425536	1.3598	-1.16182	CENPF
regulation of mesenchymal cell apoptotic process (GO:2001053)	0.125471	0.41342	1.3203	-1.16621	SOX9
sex differentiation (GO:0007548)	0.148623	0.425536	1.37425	-1.17417	CENPI
transcription elongation from RNA polymerase III promoter (GO:0006385)	0.156205	0.430124	1.39236	-1.17471	POLR3D
histone deubiquitination (GO:0016578)	0.148623	0.425536	1.3842	-1.18267	SUPT3H
termination of RNA polymerase III transcription (GO:0006386)	0.156205	0.430124	1.42157	-1.19935	POLR3D
mammary gland epithelial cell proliferation (GO:0033598)	0.133257	0.41342	1.36052	-1.20173	CEBPB
striated muscle cell proliferation (GO:0014855)	0.133257	0.41342	1.36057	-1.20178	RXRA
inner ear receptor cell differentiation (GO:0060113)	0.133257	0.41342	1.36892	-1.20916	CUX1
protein localization to microtubule cytoskeleton (GO:0072698)	0.133257	0.41342	1.37595	-1.21536	CHAMP1
cellular response to lithium ion (GO:0071285)	0.133257	0.41342	1.37816	-1.21731	CEBPA
histone H4 deacetylation (GO:0070933)	0.148623	0.425536	1.42498	-1.21751	BAZ2A
dorsal/ventral neural tube patterning (GO:0021904)	0.133257	0.41342	1.38196	-1.22068	FOXA1
adult heart development (GO:0007512)	0.140974	0.41928	1.40674	-1.22276	MEF2D
retrograde transport, vesicle recycling within Golgi (GO:0000301)	0.140974	0.41928	1.41702	-1.23169	CUX1
epithelial cell maturation (GO:0002070)	0.140974	0.41928	1.43144	-1.24423	FOXA1
regulation of telomere maintenance (GO:0032204)	0.140974	0.41928	1.44741	-1.25812	TERF2IP
negative regulation of viral release from host cell (GO:1902187)	0.133257	0.41342	1.44725	-1.27835	TRIM28
macrophage differentiation (GO:0030225)	0.133257	0.41342	1.48481	-1.31152	CEBPA
convergent extension (GO:0060026)	0.133257	0.41342	1.48669	-1.31318	TRIM28
female genitalia development (GO:0030540)	0.133257	0.41342	1.49195	-1.31782	NCOA3
glucose catabolic process (GO:0006007)	0.140974	0.41928	1.53703	-1.33601	GLYR1
maintenance of protein location in nucleus (GO:0051457)	0.133257	0.41342	1.58599	-1.40089	SUPT7L
microtubule cytoskeleton organization involved in mitosis (GO:1902850)	0.125471	0.41342	1.62351	-1.43403	CHAMP1
histone H2A ubiquitination (GO:0033522)	0.133257	0.41342	1.63549	-1.44461	BCOR
positive regulation of transcription elongation from RNA polymerase II promoter (GO:0032968)	0.125471	0.41342	1.68473	-1.48811	BRD4
definitive hemopoiesis (GO:0060216)	0.125471	0.41342	1.70686	-1.50766	SP1
Sertoli cell development (GO:0060009)	0.125471	0.41342	1.7228	-1.52174	SOX9
positive regulation of insulin-like growth factor receptor signaling pathway (GO:0043568)	0.117616	0.400519	1.68156	-1.53862	PHIP
positive regulation of cell cycle G2/M phase transition (GO:1902751)	0.125471	0.41342	1.76096	-1.55544	BRD4
positive regulation of DNA-dependent DNA replication (GO:2000105)	0.117616	0.400519	1.72592	-1.57921	WIZ
cardiac muscle cell proliferation (GO:0060038)	0.117616	0.400519	1.73057	-1.58346	RXRA
positive regulation of G2/M transition of mitotic cell cycle (GO:0010971)	0.125471	0.41342	1.7937	-1.58436	BRD4
maintenance of gastrointestinal epithelium (GO:0030277)	0.117616	0.400519	1.75742	-1.60803	SOX9
lung secretory cell differentiation (GO:0061140)	0.117616	0.400519	1.77207	-1.62144	FOXP4
white fat cell differentiation (GO:0050872)	0.117616	0.400519	1.77438	-1.62355	CEBPA
inner cell mass cell proliferation (GO:0001833)	0.117616	0.400519	1.78517	-1.63342	BRD4
mesenchyme morphogenesis (GO:0072132)	0.10969	0.393312	1.81763	-1.69613	SOX9
negative regulation of histone methylation (GO:0031061)	0.117616	0.400519	1.86052	-1.70237	BCOR
positive regulation of extracellular matrix organization (GO:1903055)	0.0936268	0.383503	1.82451	-1.74862	SOX9
nitrogen cycle metabolic process (GO:0071941)	0.117616	0.400519	1.91477	-1.75201	CEBPA
regulation of nucleobase-containing compound transport (GO:0032239)	0.10969	0.393312	1.91114	-1.78338	NUP153
regulation of sister chromatid cohesion (GO:0007063)	0.101694	0.383916	1.91938	-1.83748	CTCF
protein complex localization (GO:0031503)	0.117616	0.400519	2.02972	-1.85718	NACC2
negative regulation of mesenchymal cell apoptotic process (GO:2001054)	0.101694	0.383916	1.94312	-1.8602	SOX9
embryonic foregut morphogenesis (GO:0048617)	0.101694	0.383916	1.96963	-1.88558	FOXP4
regulation of double-strand break repair via homologous recombination (GO:0010569)	0.117616	0.400519	2.06743	-1.89168	TERF2IP
replication fork processing (GO:0031297)	0.117616	0.400519	2.08428	-1.9071	THOC1
NADPH regeneration (GO:0006740)	0.117616	0.400519	2.0957	-1.91755	GLYR1
protein localization to chromosome, centromeric region (GO:0071459)	0.10969	0.393312	2.06971	-1.93136	CHAMP1
positive regulation of odontogenesis (GO:0042482)	0.0936268	0.383503	2.08652	-1.99974	TFAP2A
vagina development (GO:0060068)	0.10969	0.393312	2.15846	-2.01417	NCOA3
protein heterotrimerization (GO:0070208)	0.101694	0.383916	2.11621	-2.02591	WIZ
urea metabolic process (GO:0019627)	0.10969	0.393312	2.20281	-2.05555	CEBPA
ribosome assembly (GO:0042255)	0.10969	0.393312	2.21114	-2.06333	BMS1
eyelid development in camera-type eye (GO:0061029)	0.101694	0.383916	2.16079	-2.06859	TFAP2A
basement membrane organization (GO:0071711)	0.101694	0.383916	2.18147	-2.08839	TFAP2A
ventricular cardiac muscle cell development (GO:0055015)	0.101694	0.383916	2.20455	-2.11048	LMNA
regulation of RNA export from nucleus (GO:0046831)	0.0936268	0.383503	2.20515	-2.11343	NUP153
limb bud formation (GO:0060174)	0.0936268	0.383503	2.20985	-2.11794	SOX9
spliceosomal tri-snRNP complex assembly (GO:0000244)	0.101694	0.383916	2.2195	-2.12479	PRPF8
male sex determination (GO:0030238)	0.10969	0.393312	2.29508	-2.14165	SOX9
positive regulation of myoblast differentiation (GO:0045663)	0.101694	0.383916	2.25712	-2.16081	ZFHX3
positive regulation of intracellular steroid hormone receptor signaling pathway (GO:0033145)	0.0936268	0.383503	2.27646	-2.18178	FOXA1
positive regulation of keratinocyte differentiation (GO:0045618)	0.0936268	0.383503	2.28486	-2.18982	NCOA3
pentose-phosphate shunt (GO:0006098)	0.10969	0.393312	2.35861	-2.20094	GLYR1
endocardial cushion morphogenesis (GO:0003203)	0.0854876	0.383503	2.30404	-2.20821	SOX9
heart valve formation (GO:0003188)	0.0854876	0.383503	2.37966	-2.28069	SOX9
regulation of cell-cell adhesion mediated by cadherin (GO:2000047)	0.0936268	0.383503	2.38967	-2.29027	FOXA1
negative regulation of immunoglobulin mediated immune response (GO:0002890)	0.0854876	0.383503	2.40817	-2.30801	THOC1
positive regulation by host of viral transcription (GO:0043923)	0.101694	0.383916	2.41231	-2.30938	SP1
positive regulation of transcription from RNA polymerase III promoter (GO:0045945)	0.101694	0.383916	2.42996	-2.32627	CEBPA
urea cycle (GO:0000050)	0.101694	0.383916	2.44166	-2.33748	CEBPA
regulation of nuclear cell cycle DNA replication (GO:0033262)	0.101694	0.383916	2.45561	-2.35083	WIZ
regulation of male gonad development (GO:2000018)	0.0936268	0.383503	2.46404	-2.36155	SOX9
attachment of spindle microtubules to kinetochore (GO:0008608)	0.101694	0.383916	2.47201	-2.36653	CHAMP1
negative regulation of B cell mediated immunity (GO:0002713)	0.0854876	0.383503	2.48704	-2.3836	THOC1
telomere maintenance via telomerase (GO:0007004)	0.101694	0.383916	2.52189	-2.41428	TERF2IP
histone H2A monoubiquitination (GO:0035518)	0.101694	0.383916	2.52637	-2.41857	BCOR
maternal placenta development (GO:0001893)	0.0936268	0.383503	2.56627	-2.45954	RXRA
nephron tubule formation (GO:0072079)	0.0854876	0.383503	2.57693	-2.46975	SOX9
regulation of branching involved in prostate gland morphogenesis (GO:0060687)	0.0772759	0.383503	2.59004	-2.48231	RXRA
histone H3-K4 trimethylation (GO:0080182)	0.0936268	0.383503	2.60434	-2.49602	ARID4A
nuclear envelope reassembly (GO:0031468)	0.0936268	0.383503	2.61276	-2.50409	LMNA
notochord development (GO:0030903)	0.0936268	0.383503	2.66793	-2.55696	SOX9
corticosteroid receptor signaling pathway (GO:0031958)	0.0936268	0.383503	2.66798	-2.55702	ARID1A
positive regulation of male gonad development (GO:2000020)	0.0772759	0.383503	2.67044	-2.55937	SOX9
regulation of calcineurin-NFAT signaling cascade (GO:0070884)	0.0936268	0.383503	2.6718	-2.56068	NFAT5
protein localization to kinetochore (GO:0034501)	0.0854876	0.383503	2.68715	-2.57539	CHAMP1
negative regulation of telomere maintenance (GO:0032205)	0.0936268	0.383503	2.69498	-2.58289	TERF2IP
negative regulation of transcription by competitive promoter binding (GO:0010944)	0.0936268	0.383503	2.71674	-2.60374	TFAP2A
protein localization to microtubule (GO:0035372)	0.0772759	0.383503	2.74195	-2.6279	CHAMP1
embryonic process involved in female pregnancy (GO:0060136)	0.0772759	0.383503	2.77923	-2.66363	SP1
mitotic nuclear envelope reassembly (GO:0007084)	0.0936268	0.383503	2.78769	-2.67174	LMNA
DNA unwinding involved in DNA replication (GO:0006268)	0.0936268	0.383503	2.79253	-2.67638	MCM4
eye photoreceptor cell differentiation (GO:0001754)	0.0854876	0.383503	2.81109	-2.69417	SOX9
otic vesicle formation (GO:0030916)	0.0772759	0.383503	2.82723	-2.70964	SOX9
auditory receptor cell differentiation (GO:0042491)	0.0854876	0.383503	2.83348	-2.71563	CUX1
photoreceptor cell differentiation (GO:0046530)	0.0854876	0.383503	2.9181	-2.79673	SOX9
regulation of response to osmotic stress (GO:0047484)	0.0772759	0.383503	2.98584	-2.86166	MBIP
dosage compensation (GO:0007549)	0.0772759	0.383503	3.01042	-2.8852	SMCHD1
cellular protein complex localization (GO:0034629)	0.0854876	0.383503	3.07529	-2.94738	NACC2
viral mRNA export from host cell nucleus (GO:0046784)	0.0772759	0.383503	3.11376	-2.98425	THOC1
glucocorticoid receptor signaling pathway (GO:0042921)	0.0772759	0.383503	3.13571	-3.00529	ARID1A
cornea development in camera-type eye (GO:0061303)	0.0772759	0.383503	3.15258	-3.02145	TFAP2A
keratinocyte development (GO:0003334)	0.0772759	0.383503	3.2573	-3.12182	TFAP2A
intestinal epithelial cell development (GO:0060576)	0.0772759	0.383503	3.32905	-3.19059	KLF5
histone H4-K12 acetylation (GO:0043983)	0.0772759	0.383503	3.59133	-3.44196	BRD4
heterochromatin organization (GO:0070828)	0.0772759	0.383503	3.68364	-3.53043	BAZ2A

## Sheet: CORUM_HEAT_SUMOup
Term	P-value	Adjusted P-value	Z-score	Combined Score	Genes
Spliceosome (human)	3.76326e-05	0.0222033	-2.51648	9.58155	ISY1;TCERG1;SF3B2;DDX46;DHX8;DGCR14;SRRT;DDX41;HTATSF1;PPM1G;CWC22;DHX38;SNRPB2;CTNNBL1;BCAS2;SPEN;SF3A3;RBM17;RBM15;PPIL2;WTAP;TFIP11;CRNKL1;THOC7;GCFC1;XAB2;PRPF18;MFAP1;PRPF3;PPIE;CD2BP2;PRPF31;BUD13;DNAJC8;CDK12;SLU7
Polycomb repressive complex 1 (PRC1, hPRC-H) (human)	0.000176832	0.0521654	-2.11612	6.24962	CBX8;YY1;PHC1;CBX4;RING1;CBX2;SMARCA5;PHC3;RNF2
DNA synthesome complex (17 subunits) (human)	0.000289441	0.0569234	-2.09971	6.01786	POLE4;POLD3;PRIM2;POLA1;POLA2;RFC1;POLD1;PRIM1;POLE3;POLE
MLL1-WDR5 complex (human)	0.00111908	0.145274	-1.9017	3.66864	INO80C;LAS1L;CHD8;TAF9;TAF7;TAF6;PRPF31;TAF4;RNF2;HCFC1;PELP1
CEN complex (human)	0.00123113	0.145274	-2.02026	3.89735	CBX8;HSPA8;SUPT16H;WTAP;RING1;SRRT;SMARCA5;SSRP1;RNF2;NUP93;FBL;RACGAP1;DHX38
BASC complex (BRCA1-associated genome surveillance complex) (human)	0.00198152	0.194849	-2.07795	3.39854	MSH6;BLM;RFC1;MSH2;NBN;BRCA1;MLH1
C complex spliceosome (human)	0.00246712	0.207943	-2.10189	3.301	SF3A3;ISY1;HNRNPA3;SF3B2;DHX8;DGCR14;TFIP11;DDX41;CWC27;CRNKL1;XAB2;HNRNPM;CWC22;HNRNPA2B1;FRG1;PPIE;DHX38;RALY;SNRPB2;SLU7
GCN5-TRRAP histone acetyltransferase complex (human)	0.0037924	0.253976	-1.59781	2.18982	MSH6;KAT2A;MSH2;TAF10;TAF9;BRCA1
LINC complex, S-phase (human)	0.00490459	0.253976	-1.71571	2.35141	LIN54;RBL1;LIN37;MYBL2;LIN9
DNA polymerase alpha-primase complex (human)	0.00559608	0.253976	-1.18862	1.62902	PRIM2;POLA1;POLA2;PRIM1
MSH2-MSH6-PMS1-MLH1 complex (human)	0.00559608	0.253976	-1.15765	1.58657	MSH6;MSH2;MLH1;PMS1
BLM complex III (human)	0.00559608	0.253976	-1.16291	1.59379	BLM;RMI1;TOP3A;MLH1
DNA polymerase alpha-primase complex (mouse)	0.00559608	0.253976	-0.87596	1.20052	PRIM2;POLA1;POLA2;PRIM1
BCOR complex (human)	0.00730518	0.305389	-1.2505	1.4833	HSPA8;RING1;BCOR;RNF2;SKP1
PCNA-MutS-alpha-MutL-alpha-DNA complex (human)	0.00926112	0.305389	-1.3605	1.61379	MSH6;MSH2;PMS2;MLH1
MSH2/6-BLM-p53-RAD51 complex (human)	0.00926112	0.305389	-1.26729	1.50322	MSH6;BLM;MSH2;TP53
RC complex during G2/M-phase of cell cycle (human)	0.00983455	0.305389	-1.55475	1.8442	POLA1;PARP1;RFC1;POLD1;CDK1;POLE
TFIID-beta complex (human)	0.00983455	0.305389	-1.32881	1.5762	TAF10;TAF9;TAF7;TAF6;TAF9B;TAF4
DNA synthesome complex (mouse)	0.00983455	0.305389	-1.25944	1.49391	POLD3;PRIM2;POLA1;POLA2;POLD1;PRIM1
BRCA1-BARD1-BACH1-DNA damage complex I (human)	0.014196	0.407726	-1.04597	0.938401	MSH6;TOPBP1;BRCA1;MLH1
Smrt-Sin3A-Hdac7 complex (mouse)	0.0172532	0.407726	0.863497	-0.774696	NCOR2;SIN3A;HDAC7
EXO1-MLH1-PMS2 complex (human)	0.0172532	0.407726	0.628065	-0.563476	EXO1;PMS2;MLH1
Ku antigen-YY1-alphaMyHC promoter complex (human)	0.0172532	0.407726	0.468285	-0.420127	YY1;XRCC6;XRCC5
ERCC1-ERCC4-MSH2 complex (human)	0.0172532	0.407726	1.10562	-0.991916	MSH2;ERCC4;ERCC1
SWI-SNF chromatin remodeling-related-BRCA1 complex (human)	0.0191221	0.407726	-1.03508	0.928635	SMARCE1;SMARCB1;BRCA1;ARID1A;ARID1B
Condensin I-PARP-1-XRCC1 complex (human)	0.0205238	0.407726	-0.563871	0.505883	PARP1;XRCC1;NCAPD2;SMC4
DNA double-strand break end-joining complex (human)	0.0205238	0.407726	-0.908013	0.814634	XRCC6;XRCC4;XRCC5;NBN
Parvulin-associated pre-rRNP complex (mouse)	0.0214871	0.407726	-1.01792	0.913234	RBM28;DDX27;DDX24;DDX56;MKI67IP;GNL2;GTPBP4;FTSJ3;FBL;MYBBP1A;NCL;PES1;RPL14;CEBPZ
TFIID complex (human)	0.0248562	0.407726	-0.529184	0.474764	TAF10;TAF9;TAF7;TAF6;TAF4
TFIID complex, B-cell specific (human)	0.0248562	0.407726	-0.471293	0.422826	TAF10;TAF9;TAF7;TAF6;TAF4
TFTC complex (TATA-binding protein-free TAF-II-containing complex) (human)	0.0256935	0.407726	-0.666074	0.597575	KAT2A;TAF10;TAF9;TAF7;TAF6;TAF4
XRCC1-LIG3-PNK-TDP1 complex (human)	0.0279098	0.407726	0.874995	-0.785011	TDP1;XRCC1;LIG3
HuCHRAC complex (human)	0.0279098	0.407726	0.91745	-0.8231	POLE3;SMARCA5;BAZ1A
WRN-Ku70-Ku80-PARP1 complex (human)	0.0279098	0.407726	0.52916	-0.474742	XRCC6;PARP1;XRCC5
NELF complex (Negative elongation factor complex) (human)	0.0279098	0.407726	1.73123	-1.55319	RDBP;TH1L;WHSC2
Vigilin-DNA-PK-Ku antigen complex (human)	0.0279098	0.407726	0.732613	-0.657272	XRCC6;XRCC5;HDLBP
BRCA1 A complex (human)	0.0279098	0.407726	0.884388	-0.793439	FAM175A;UIMC1;BRCA1
Polycomb repressive complex (human)	0.0279098	0.407726	1.31424	-1.17908	PHC1;CBX4;RING1
DAXX-Axin-p53-HIPK2 complex (human)	0.0279098	0.407726	0.668796	-0.600018	DAXX;TP53;HIPK2
NCOR-SIN3-RPD3 complex (human)	0.0279098	0.407726	1.17601	-1.05507	NCOR2;SIN3B;SIN3A
BRD4 complex (human)	0.0283335	0.407726	0.340195	-0.305209	CDK9;MED12;MED1;MED14
RC complex during S-phase of cell cycle (human)	0.0315876	0.427794	-0.107223	0.0910449	POLA1;PARP1;RFC1;POLD1;POLE
HES1 promoter-Notch enhancer complex (human)	0.0315876	0.427794	0.0525095	-0.0445865	CDK9;MED1;CDK7;SUPT16H;MAML1
5S-DNA-TFIIIA-TFIIIC2-TFIIIB subcomplex (human)	0.0376794	0.427794	0.634607	-0.538853	GTF3C2;GTF3C3;GTF3C5;BRF1
HCF-1 complex (human)	0.0378233	0.427794	-0.281406	0.238946	HSPA8;SIN3B;SIN3A;SETD1A;OGT;HCFC1
WINAC complex (human)	0.0393565	0.427794	0.0535456	-0.0454663	SMARCE1;SUPT16H;SMARCB1;CHAF1A;ARID1A
TFIIIC containing complex (human)	0.0412981	0.427794	1.80013	-1.52852	GTF3C2;GTF3C3;GTF3C5
RNA pol II containing coactivator complex Tat-SF (human)	0.0412981	0.427794	1.54923	-1.31547	CDK9;NCL;HTATSF1
LINC core complex (human)	0.0412981	0.427794	1.88906	-1.60403	LIN54;LIN37;LIN9
tRNA splicing endonuclease (human)	0.0412981	0.427794	1.82492	-1.54956	TSEN34;CLP1;TSEN54
NCOA6-DNA-PK-Ku-PARP1 complex (human)	0.0412981	0.427794	1.30806	-1.11069	XRCC6;PARP1;XRCC5
BRCA1-RNA polymerase II complex (human)	0.0476146	0.427794	0.213978	-0.181692	POLR2E;GTF2H1;POLR2G;BRCA1;GTF2F1;GTF2F2;GTF2E2
DA complex (human)	0.0481897	0.427794	0.551812	-0.468551	TAF10;TAF9;TAF7;TAF6;TAF4
TRAP-SMCC mediator complex (human)	0.0485837	0.427794	1.30454	-1.1077	MED1;MED25;MED8;MED29
EBAFb complex (human)	0.0485837	0.427794	1.08924	-0.924889	SMARCE1;SMARCB1;MLLT1;ARID1B
EBAFa complex (human)	0.0485837	0.427794	1.09728	-0.931713	SMARCE1;SMARCB1;MLLT1;ARID1A
17S U2 snRNP (human)	0.0548357	0.427794	0.569112	-0.483241	SF3A3;RBM17;SF3B2;DDX46;HMG20B;SNRPB2;DNAJC8;CHERP
MSH2-MSH6 complex (human)	0.055505	0.427794	15.3173	-13.0062	MSH6;MSH2
CCNB2-CDC2 complex (human)	0.055505	0.427794	10.9942	-9.33533	CCNB2;CDK1
P-TEFb.4 complex (human)	0.055505	0.427794	13.181	-11.1922	CDK9;CCNK
MutL-beta complex (human)	0.055505	0.427794	15.2746	-12.9698	MLH1;PMS1
DNA polymerase alpha (mouse)	0.055505	0.427794	12.7561	-10.8314	POLA1;POLA2
6S-nuclear aryl hydrocarbon (Ah) receptor ligand-activated complex (mouse)	0.055505	0.427794	17.9831	-15.2697	ARNT;AHR
Ku antigen complex (human)	0.055505	0.427794	15.136	-12.8522	XRCC6;XRCC5
WCRF complex (human)	0.055505	0.427794	14.4549	-12.2738	SMARCA5;BAZ1A
LIN9-BMYB complex (human)	0.055505	0.427794	16.1038	-13.6739	MYBL2;LIN9
MutL-alpha complex (human)	0.055505	0.427794	13.3753	-11.3571	PMS2;MLH1
BLM-TOP3A complex (human)	0.055505	0.427794	16.9168	-14.3643	BLM;TOP3A
TFIIF complex (transcription factor IIF) (human)	0.055505	0.427794	20.3214	-17.2552	GTF2F1;GTF2F2
HSF1-HSF2 complex (human)	0.055505	0.427794	16.1699	-13.7301	HSF2;HSF1
FACT complex (human)	0.055505	0.427794	16.9813	-14.4191	SUPT16H;SSRP1
DNA ligase III-XRCC1 complex (human)	0.055505	0.427794	17.1456	-14.5586	XRCC1;LIG3
BLM complex II (human)	0.0573166	0.427794	3.12578	-2.65414	BLM;RMI1;TOP3A
NCOR-SIN3-HDAC-HESX1 complex (human)	0.0573166	0.427794	2.53455	-2.15212	NCOR2;SIN3B;SIN3A
5S-DNA-TFIIIA-TFIIIC2 subcomplex (human)	0.0573166	0.427794	3.46516	-2.94232	GTF3C2;GTF3C3;GTF3C5
DHX9-ADAR-vigilin-DNA-PK-Ku antigen complex (human)	0.0573166	0.427794	2.8563	-2.42532	XRCC6;XRCC5;HDLBP
DAB complex (human)	0.0581006	0.427794	1.6401	-1.39263	TAF10;TAF9;TAF7;TAF6;TAF4
TFTC-type histone acetyl transferase complex (human)	0.0610391	0.427794	2.35976	-2.0037	MED12;MED1;MED14;KAT2A
ALL-1 supercomplex (human)	0.0627849	0.427794	1.12441	-0.954754	SMARCB1;SIN3A;TAF9;SMARCA5;SYMPK;SAP18;TAF6
RNA polymerase II (RNAPII) (human)	0.0690893	0.427794	1.71341	-1.45488	CTDP1;POLR2E;POLR2G;GTF2F1;GTF2F2
BRM-SIN3A-HDAC complex (human)	0.0750114	0.427794	1.77806	-1.50977	SMARCE1;SMARCB1;SIN3A;ARID1A
TFIIIC containing-TOP1-SUB1 complex (human)	0.0757968	0.427794	3.68823	-3.13173	GTF3C2;GTF3C3;GTF3C5
DNMT3B complex (human)	0.0757968	0.427794	2.63466	-2.23713	SIN3A;SMARCA5;SMC4
BRAF53-BRCA2 complex (human)	0.0757968	0.427794	2.70809	-2.29947	HMG20B;BRCA2;PHF21A
NCOR2 complex (human)	0.0757968	0.427794	2.69523	-2.28856	NCOR2;NCOR1;SIN3A
LINC complex, quiescent cells (human)	0.0757968	0.427794	3.64409	-3.09424	LIN54;LIN37;LIN9
ARC complex (human)	0.0811437	0.427794	1.91262	-1.62403	MED12;MED1;MED14;MED25;MED8
RNA polymerase II holoenzyme complex (human)	0.0821324	0.427794	1.94973	-1.65554	POLR2E;GTF2H1;POLR2G;GTF2F1;GTF2F2;GTF2E2
Hsp110-Hsc70-Hsp25 complex (mouse)	0.0862839	0.427794	14.13	-11.998	HSPA8;HSPB1
RNF20-RNF40-UbE2E1 complex (human)	0.0862839	0.427794	10.4967	-8.91286	RNF20;RNF40
FHL2-p53-HIPK2 complex (human)	0.0862839	0.427794	7.41137	-6.29309	TP53;HIPK2
RAD52-ERCC4-ERCC1 complex (human)	0.0862839	0.427794	8.97353	-7.61954	ERCC4;ERCC1
FACT-NEK9 complex (human)	0.0862839	0.427794	8.80537	-7.47676	SUPT16H;SSRP1
SUMO1-SUA1-UBA2 complex (human)	0.0862839	0.427794	10.2329	-8.68889	SUMO1;SAE1
PCNA-MSH2-MSH6 complex (human)	0.0862839	0.427794	8.98159	-7.62639	MSH6;MSH2
CyclinD3-CDK4-CDK6 complex (human)	0.0862839	0.427794	11.6522	-9.894	CDK6;CDK4
Daxx-Axin-p53 complex (human)	0.0862839	0.427794	8.59542	-7.29848	DAXX;TP53
Ku70/Ku86/Werner complex (human)	0.0862839	0.427794	10.2395	-8.6945	XRCC6;XRCC5
PCNA-MLH1-PMS1 complex (human)	0.0862839	0.427794	8.05004	-6.83539	MLH1;PMS1
MutS-alpha-PK-zeta complex (human)	0.0862839	0.427794	10.8471	-9.21038	MSH6;MSH2
XPA-ERCC1-ERCC4 complex (human)	0.0862839	0.427794	11.6322	-9.87703	ERCC4;ERCC1
Replication-coupled CAF-1-MBD1-ETDB1 complex (human)	0.0862839	0.427794	11.3305	-9.62088	CHAF1A;SETDB1
Rb-NeuroD1-Ngfi-B complex (mouse)	0.0862839	0.427794	10.7166	-9.09964	NR4A1;RBL1
NCOR-SIN3-HDAC1 complex (human)	0.0862839	0.427794	10.5098	-8.92402	NCOR2;SIN3A
EXO1-MLH1-PCNA complex (human)	0.0862839	0.427794	10.5839	-8.98697	EXO1;MLH1
TRF2-Ku complex (human)	0.0862839	0.427794	9.9574	-8.45496	XRCC6;XRCC5
GABP(gamma)1-E2F1-DP1 complex (human)	0.0862839	0.427794	12.2656	-10.4149	GABPB2;TFDP1
BRCA1-BARD1-BRCA2-DNA damage complex III (human)	0.0862839	0.427794	11.1979	-9.50825	BRCA1;BRCA2
STAGA core complex (SPT3-TAF9-GCN5 acetyltransferase complex) (human)	0.0862839	0.427794	11.8661	-10.0757	KAT2A;TAF9
IMP3-IMP4-MPP10 complex (human)	0.0862839	0.427794	14.6238	-12.4172	IMP3;IMP4
MutS-alpha-histone H4 complex (mouse)	0.0862839	0.427794	9.73844	-8.26904	MSH6;MSH2
RNA endonuclease (SEN2deltaEx8, SEN54, CLP1) (human)	0.0862839	0.427794	15.3513	-13.035	CLP1;TSEN54
Ku antigen-NARG1 complex (human)	0.0862839	0.427794	10.6944	-9.08074	XRCC6;XRCC5
Interferon-stimulated gene factor 3 transcription complex ISGF3 (human)	0.0862839	0.427794	11.8958	-10.1009	STAT1;IRF9
P53-BARD1-Ku70 complex (human)	0.0862839	0.427794	8.74266	-7.42351	XRCC6;TP53
p54(nrb)-PSF-matrin3 complex (human)	0.0862839	0.427794	13.8034	-11.7206	NONO;MATR3
DNA-PK-Ku antigen complex (human)	0.0862839	0.427794	13.7476	-11.6733	XRCC6;XRCC5
PCNA-KU antigen complex (human)	0.0862839	0.427794	12.2194	-10.3756	XRCC6;XRCC5
YY1-MDM2-p53 complex (human)	0.0862839	0.427794	9.44833	-8.0227	YY1;TP53
BRAFT complex (human)	0.0904438	0.433836	4.59133	-3.83416	BLM;RMI1;TOP3A;MLH1
ARC92-Mediator complex (human)	0.0904438	0.433836	4.48258	-3.74335	MED12;MED1;MED14;MED25
BAF complex (human)	0.0904438	0.433836	4.27802	-3.57252	SMARCE1;SMARCB1;ARID1A;ARID1B
INO80 chromatin remodeling complex (human)	0.0904438	0.433836	4.49675	-3.75518	INO80C;RUVBL2;TCF3;ACTR8
DNA-PK-Ku-eIF2-NF90-NF45 complex (human)	0.0965242	0.455594	5.16219	-4.05827	XRCC6;XRCC5;ILF2
BRCA1-BARD1-BACH1-DNA damage complex II (human)	0.0965242	0.455594	5.33388	-4.19325	NBN;TOPBP1;BRCA1
ARC-L complex (human)	0.10726	0.498294	4.42501	-3.08231	MED12;MED1;MED14;MED25
BRG1-SIN3A complex (human)	0.10726	0.498294	3.61895	-2.52083	SMARCE1;SMARCB1;SIN3A;ARID1A
URI complex (Unconventional prefoldin RPB5 Interactor) (human)	0.119254	0.498402	4.98942	-3.47437	RUVBL2;POLR2E;SKP1
RC complex (Replication competent complex) (human)	0.119254	0.498402	5.60811	-3.90519	POLA1;POLA2;RFC1
9S-cytosolic aryl hydrocarbon (Ah) receptor non-ligand activated complex (mouse)	0.120799	0.498402	10.3594	-7.21374	AIP;AHR
HERP1/HEY2-NCOR-SIN3A complex (human)	0.120799	0.498402	9.77315	-6.80551	NCOR2;SIN3A
SKI-NCOR1-SIN3A-HDAC1 complex (human)	0.120799	0.498402	9.06456	-6.31208	NCOR1;SIN3A
DNA ligase III-XRCC1-PNK-DNA-pol III multiprotein complex (human)	0.120799	0.498402	9.93626	-6.91909	XRCC1;LIG3
Bmi1-Mel18-Mph1-M33 polycomb repressor complex (mouse)	0.120799	0.498402	10.7208	-7.46541	PHC1;CBX2
BRCA1 C complex (human)	0.120799	0.498402	8.74986	-6.09294	UIMC1;BRCA1
DNA polymerase delta complex (mouse)	0.120799	0.498402	11.645	-8.10894	POLD3;POLD1
SWAP complex (mouse)	0.120799	0.498402	11.8911	-8.28034	PARP1;NCL
CyclinD3-CDK4-CDK6-p21 complex (human)	0.120799	0.498402	9.87184	-6.87423	CDK6;CDK4
GINS complex (human)	0.120799	0.498402	12.5328	-8.72715	GINS1;GINS4
MGC1-DNA-PKcs-Ku complex (human)	0.120799	0.498402	9.90423	-6.89678	XRCC6;XRCC5
SRC-1 complex (human)	0.120799	0.498402	10.8154	-7.53131	NCOA1;NCOA2
P-TEFb-BRD4-TRAP220 complex (human)	0.120799	0.498402	9.60309	-6.68708	CDK9;MED1
BRCA1-RAD50-MRE11-NBS1 complex (human)	0.120799	0.498402	9.65146	-6.72077	NBN;BRCA1
BRM-SIN3A complex (human)	0.125367	0.50572	4.18017	-2.84992	SMARCE1;SMARCB1;SIN3A;ARID1A
mRNA decay complex (UPF1, UPF2, UPF3B, DCP2, XRN1, XRN2, EXOSC2, EXOSC4, EXOSC10, PARN) (human)	0.143727	0.50572	6.91155	-4.7121	EXOSC10;XRN2;PARN
NUMAC complex (nucleosomal methylation activator complex) (human)	0.143727	0.50572	6.45251	-4.39914	SMARCE1;SMARCB1;ARID1A
SIN3-ING1b complex II (human)	0.144662	0.50572	4.06855	-2.77382	SMARCB1;SIN3A;SAP18;ARID1A
cMYC-ATPase-helicase complex (human)	0.157955	0.50572	8.21986	-5.60407	RUVBL2;MYC
DNA repair complex NEIL1-PNK-Pol(beta)-LigIII(alpha)-XRCC1 (human)	0.157955	0.50572	8.7841	-5.98875	XRCC1;LIG3
SMAD3-E2F4/5-p107-DP1 complex (human)	0.157955	0.50572	7.13572	-4.86493	RBL1;TFDP1
RAF1-PPP2-PIN1 complex (human)	0.157955	0.50572	9.18115	-6.25945	PPP2R1A;PIN1
Rag1-Rag2-Ku70-Ku80 protein-DNA complex (mouse)	0.157955	0.50572	8.58187	-5.85087	XRCC6;XRCC5
53BP1-containing complex (human)	0.157955	0.50572	8.94076	-6.09555	XRCC6;XRCC5
Condensin II (human)	0.157955	0.50572	8.57989	-5.84952	NCAPD3;SMC4
PPP2R1A-PPP2R1B-PPP2CA-PPME1-EIF4A1 complex (human)	0.157955	0.50572	9.76523	-6.65766	PPP2R1B;PPP2R1A
DNA repair complex NEIL2-PNK-Pol(beta)-LigIII(alpha)-XRCC1 (human)	0.157955	0.50572	9.50417	-6.47967	XRCC1;LIG3
SNAPc (small nuclear RNA-activating protein) complex (human)	0.157955	0.50572	10.2021	-6.95552	SNAPC1;SNAPC2
Tis7-Sin3-Hdac1-Ncor1-Sap30 complex (mouse)	0.157955	0.50572	12.0527	-8.2172	NCOR1;SIN3B
FACT complex, UV-activated (human)	0.157955	0.50572	10.3153	-7.0327	SUPT16H;SSRP1
SWI/SNF chromatin-remodeling complex (human)	0.157955	0.50572	11.1752	-7.6189	SMARCE1;SIN3A
PCNA-DNA polymerase delta complex (human)	0.157955	0.50572	9.72959	-6.63336	POLD3;POLD1
Condensin I complex (human)	0.157955	0.50572	11.7765	-8.02887	NCAPD2;SMC4
BRCC complex (human)	0.157955	0.50572	10.4452	-7.12121	BRCA1;BRCA2
CRSP complex (human)	0.169675	0.50572	7.12065	-4.85466	MED1;MED14;MED25
Rap1 complex (human)	0.169675	0.50572	6.32505	-4.31224	XRCC6;PARP1;XRCC5
FA complex (Fanconi anemia complex) (human)	0.169675	0.50572	8.52859	-5.81455	BLM;RMI1;TOP3A
Exosome (human)	0.169675	0.50572	7.88716	-5.37724	EXOSC10;DIS3;EXOSC3
Anti-HDAC2 complex (human)	0.186349	0.50572	4.79626	-3.26996	SIN3B;SIN3A;HMG20B;PHF21A
p53 homotetramer complex (human)	0.196084	0.50572	88.906	-60.6135	TP53
E2F-6 complex (human)	0.196834	0.50572	8.25672	-5.6292	TFDP1;RING1;RNF2
SMAD3/4-E2F4/5-p107-DP1 complex (human)	0.196841	0.50572	7.69238	-5.24445	RBL1;TFDP1
PTIP-DNA damage response complex (human)	0.196841	0.50572	9.49366	-6.47251	BLM;NBN
ASF1-interacting protein complex (human)	0.196841	0.50572	11.8191	-8.05792	HIRA;CHAF1A
Ku-ORC complex (human)	0.196841	0.50572	9.98596	-6.80814	XRCC6;XRCC5
Ubiquitin E3 ligase (AHR, ARNT, DDB1, TBL3, CUL4B, RBX1) (human)	0.196841	0.50572	8.55604	-5.83327	ARNT;AHR
TFIIH transcription factor complex (ERCC2, ERCC3, GTF2H1, CDK7, CCNH, GTF2H2) (human)	0.196841	0.50572	10.8491	-7.39662	CDK7;GTF2H1
POLR2A-CCNT1-CDK9-NCL-LEM6-CPSF2 complex (human)	0.196841	0.50572	10.496	-7.15587	CDK9;NCL
SWI/SNF chromatin-remodeling complex (Mecp2, Smarc) (mouse)	0.196841	0.50572	10.3976	-7.08877	SMARCB1;SIN3A
Cell cycle kinase complex CDC2 (human)	0.196841	0.50572	8.97263	-6.11729	CCNB2;CDK1
CDC5L core complex (human)	0.196841	0.50572	10.75	-7.32906	HSPA8;BCAS2
BHC complex (human)	0.196841	0.50572	9.34002	-6.36776	HMG20B;PHF21A
Mediator complex (human)	0.209968	0.50572	6.1478	-4.1914	MED12;MED1;MED14;MED25;MED8;MED29
BRCA1-core RNA polymerase II complex (human)	0.224947	0.50572	7.51412	-5.12291	POLR2E;POLR2G;BRCA1
STAGA complex (SPT3-TAF9-GCN5 acetyltransferase complex) (human)	0.224947	0.50572	8.0006	-5.45458	KAT2A;TAF10;TAF9
H2AX complex, isolated from cells without IR exposure (human)	0.224947	0.50572	8.62849	-5.88266	SUPT16H;SSB;SSRP1
eIF3 complex (EIF3S6, EIF3S5, EIF3S4, EIF3S3, EIF3S6IP, EIF3S2, EIF3S9, EIF3S12, EIF3S10, EIF3S8, EIF3S1, EIF3S7, PCID1) (human)	0.224947	0.50572	8.24193	-5.61911	EIF3K;EIF3G;EIF3E
Large Drosha complex (human)	0.231349	0.50572	7.32442	-4.99358	HNRNPM;RALY;TARDBP;ILF2
SIN3 complex (human)	0.236705	0.50572	8.80076	-6.00011	SIN3A;SAP18
TERF2-RAP1 complex (human)	0.236705	0.50572	9.52298	-6.4925	XRCC6;XRCC5
SWI/SNF-related complex (mouse)	0.236705	0.50572	9.99149	-6.81191	SMARCB1;SIN3A
FCP1-associated protein complex (human)	0.236705	0.50572	11.2484	-7.66886	CTDP1;GTF2F1
CoREST-HDAC complex (human)	0.236705	0.50572	8.95973	-6.10849	HMG20B;PHF21A
p300-CBP-p270-SWI/SNF complex (human)	0.236705	0.50572	9.94926	-6.78312	SMARCB1;ARID1A
Polyadenylation complex (CSTF1, CSTF2, CSTF3, SYMPK CPSF1, CPSF2, CPSF3) (human)	0.236705	0.50572	11.6312	-7.92984	CPSF1;SYMPK
SRC-3 complex (human)	0.236705	0.50572	10.8459	-7.39445	NCOA2;NCOA3
DRIP complex (human)	0.253769	0.50572	8.06074	-5.49559	MED12;MED1;MED14
RNA polymerase II complex, incomplete (CDK8 complex), chromatin structure modifying (human)	0.276932	0.50572	10.5974	-7.22502	SMARCB1;GTF2F1
BRMS1-SIN3-HDAC complex (human)	0.276932	0.50572	8.43944	-5.75377	SIN3B;SIN3A
SF3b complex (human)	0.276932	0.50572	11.1217	-7.58243	SF3B2;DDX42
TIM50a-coilin complex (human)	0.279238	0.50572	57.0474	-38.8933	COIL
Mlx-Mad1 complex (mouse)	0.279238	0.50572	48.6777	-33.187	MLX
DNA ligase IV-XRCC4 complex (LX complex) (human)	0.279238	0.50572	51.3344	-34.9983	XRCC4
ESPL1-CDC2 complex (human)	0.279238	0.50572	43.357	-29.5595	CDK1
BRCA1-cABL complex (human)	0.279238	0.50572	42.574	-29.0258	BRCA1
BRCA1-BACH1 complex (human)	0.279238	0.50572	36.6684	-24.9994	BRCA1
Myod1-Tcf3 complex (mouse)	0.279238	0.50572	59.9253	-40.8553	TCF3
RBP-Jkappa-SHARP complex (human)	0.279238	0.50572	55.5676	-37.8844	SPEN
GR-hnRNP U complex (human)	0.279238	0.50572	45.6916	-31.1512	NR3C1
CD28-transactivation complex (human)	0.279238	0.50572	67.1483	-45.7798	NCL
Heterodimer complex (CDK9, IL6ST) (human)	0.279238	0.50572	49.0306	-33.4277	CDK9
PAR6-CDC42 complex (human)	0.279238	0.50572	56.3349	-38.4075	PARD6B
MSH2-MSH3 complex (human)	0.279238	0.50572	53.7927	-36.6743	MSH2
hSIR2-p53 complex (human)	0.279238	0.50572	46.5772	-31.755	TP53
CyclinB1-Cdc2 complex (mouse)	0.279238	0.50572	45.2674	-30.862	CDK1
ETS2-ETS1 complex (human)	0.279238	0.50572	61.644	-42.0271	ETS1
CAP(C)-CAP(E) complex (human)	0.279238	0.50572	63.3265	-43.1742	SMC4
CCND1-CDK4 complex (human)	0.279238	0.50572	52.1575	-35.5595	CDK4
P-TEFb.2 complex (human)	0.279238	0.50572	56.108	-38.2529	CDK9
USP1-UAF1 complex (human)	0.279238	0.50572	66.2269	-45.1516	USP1
BRCA1-RAD51 complex (human)	0.279238	0.50572	50.117	-34.1683	BRCA1
RAD51C-XRCC3 complex (human)	0.279238	0.50572	76.1587	-51.9228	RAD51C
Daxx-Axin complex (mouse)	0.279238	0.50572	48.3469	-32.9615	DAXX
ATM-NBS1 complex (human)	0.279238	0.50572	63.3761	-43.208	NBN
AGO2-FXR1-TNF(alpha)ARE-RNP complex (human)	0.279238	0.50572	64.4007	-43.9065	FXR1
HDAC4-ERK2 complex (human)	0.279238	0.50572	58.9957	-40.2216	HDAC4
p18-Cdk4 complex (mouse)	0.279238	0.50572	68.3787	-46.6187	CDK4
CCND2-CDK4 complex (human)	0.279238	0.50572	45.3998	-30.9523	CDK4
ARNT-HIF1A complex (human)	0.279238	0.50572	53.7462	-36.6426	ARNT
Yy1-Ppargc1a complex (mouse)	0.279238	0.50572	62.0832	-42.3266	YY1
HDAC4-ERK1 complex (human)	0.279238	0.50572	61.3483	-41.8255	HDAC4
Stat1-alpha-dimer-CBP DNA-protein complex (human)	0.279238	0.50572	57.5763	-39.2539	STAT1
Heterodimer complex (Cdk9, Il6st) (mouse)	0.279238	0.50572	60.7395	-41.4105	CDK9
Hop2-Mnd1 complex (mouse)	0.279238	0.50572	65.7044	-44.7954	PSMC3IP
Cohesin complex, incomplete (Smc4, Crest/Ss18I1) (mouse)	0.279238	0.50572	49.9164	-34.0316	SMC4
p53-SP1 complex (human)	0.279238	0.50572	58.0445	-39.5731	TP53
FOXO3-TP53 complex, oxidative stress stimulated (human)	0.279238	0.50572	58.0772	-39.5954	TP53
ZNF198-SUMO1 complex (human)	0.279238	0.50572	83.5385	-56.9542	SUMO1
YY1-Notch1 complex (human)	0.279238	0.50572	53.7311	-36.6323	YY1
CCND1-CDK6 complex (human)	0.279238	0.50572	49.0232	-33.4227	CDK6
CDC2-CCNA2 complex (human)	0.279238	0.50572	48.8409	-33.2984	CDK1
BRCA1-VCP complex (human)	0.279238	0.50572	49.6557	-33.8538	BRCA1
PSF-p54(nrb) complex (human)	0.279238	0.50572	69.1887	-47.1709	NONO
BCL6-HDAC7 complex (human)	0.279238	0.50572	76.8939	-52.424	HDAC7
p19-Cdk4 complex (mouse)	0.279238	0.50572	49.2121	-33.5514	CDK4
p19-Cdk6 complex (mouse)	0.279238	0.50572	56.6033	-38.5905	CDK6
BRCA1-SMAD3 complex (human)	0.279238	0.50572	72.9045	-49.7042	BRCA1
BCL6-HDAC5 complex (human)	0.279238	0.50572	71.399	-48.6778	HDAC5
TFIIE complex (human)	0.279238	0.50572	55.0215	-37.5121	GTF2E2
CCND3-CDK4 complex (human)	0.279238	0.50572	52.709	-35.9355	CDK4
RAD51B-RAD51C complex (human)	0.279238	0.50572	68.5908	-46.7632	RAD51C
Remodeling and spacing factor (RSF) complex (human)	0.279238	0.50572	54.4227	-37.1038	SMARCA5
DGCR8-NCL complex (human)	0.279238	0.50572	66.4449	-45.3003	NCL
hs4 enhancer complex (slow migrating complex) (human)	0.279238	0.50572	60.7857	-41.442	YY1
CCND3-CDK6 complex (human)	0.279238	0.50572	68.82	-46.9195	CDK6
Nucleolar remodeling complex (NoRC complex) (human)	0.279238	0.50572	55.6937	-37.9704	SMARCA5
BCL6-HDAC4 complex (human)	0.279238	0.50572	51.8061	-35.3199	HDAC4
ATRX-DAXX complex (human)	0.279238	0.50572	66.2886	-45.1936	DAXX
WNK1-SPAk complex (human)	0.279238	0.50572	86.5641	-59.0169	STK39
SETDB1-containing HMTase complex (human)	0.279238	0.50572	80.8898	-55.1484	SETDB1
Klf5-Pias1 complex (mouse)	0.279238	0.50572	70.5434	-48.0945	PIAS1
DAXX-AXIN complex (human)	0.279238	0.50572	58.3426	-39.7763	DAXX
RAD50-BRCA1 complex (human)	0.279238	0.50572	51.247	-34.9388	BRCA1
WICH complex (human)	0.279238	0.50572	67.3237	-45.8994	SMARCA5
MondoA-Mlx complex (mouse)	0.279238	0.50572	71.1575	-48.5132	MLX
DNA ligase IV-XRCC1 complex (human)	0.279238	0.50572	83.0274	-56.6057	XRCC1
PTF1-bHLH complex (human)	0.279238	0.50572	68.4337	-46.6562	TCF12
CCND2-CDK6 complex (human)	0.279238	0.50572	65.6411	-44.7523	CDK6
CCNB1-CDC2 complex (human)	0.279238	0.50572	58.4283	-39.8347	CDK1
p18-Cdk6 complex (mouse)	0.279238	0.50572	61.6094	-42.0035	CDK6
HUIC complex (human)	0.279238	0.50572	53.178	-36.2552	BRCA1
DJ-1-SNCA complex, high molecular weight complex (human)	0.279238	0.50572	70.2499	-47.8944	PARK7
Metaxin complex (mouse)	0.279238	0.50572	96.047	-65.4821	MTX2
B23-NPM3 complex (mouse)	0.279238	0.50572	77.3588	-52.741	NPM3
SUA1-UBA2 complex (human)	0.279238	0.50572	72.827	-49.6514	SAE1
P-TEFb.1 complex (human)	0.279238	0.50572	65.9506	-44.9632	CDK9
TRIM27-RB1 complex (human)	0.279238	0.50572	65.2051	-44.455	TRIM27
Vezf1-p68RacGap complex (mouse)	0.279238	0.50572	97.4819	-66.4604	VEZF1
TBPIP/HOP2-MND1 complex (human)	0.279238	0.50572	73.3382	-49.9999	PSMC3IP
SP1-MCAF2 complex (human)	0.279238	0.50572	55.621	-37.9208	ATF7IP2
MYC-MAX complex (human)	0.279238	0.50572	70.395	-47.9933	MYC
SRA-SRC-1 ribonucleoprotein complex (human)	0.279238	0.50572	88.7889	-60.5338	NCOA1
NRG1-IKZF4 complex (human)	0.279238	0.50572	84.5027	-57.6115	NRG1
TRAP complex (human)	0.312641	0.50572	12.3286	-8.40528	MED12;MED1;MED14
CF IIAm complex (Cleavage factor IIAm complex) (human)	0.312641	0.50572	12.6164	-8.6015	PTBP1;CLP1;PCF11
Mediator complex (mouse)	0.312641	0.50572	12.4688	-8.50087	MED12;MED1;MED14
Histone H3.3 complex (human)	0.317022	0.50572	14.9185	-10.171	HIRA;NASP
Nup 107-160 subcomplex (human)	0.317022	0.50572	15.9316	-10.8617	NUP107;NUP133
MTA2 complex (human)	0.317022	0.50572	13.0609	-8.90454	SIN3B;SIN3A
Anaphase-promoting complex (human)	0.317022	0.50572	16.0655	-10.953	CDC23;ANAPC7
Anaphase-promoting complex (mouse)	0.317022	0.50572	15.7171	-10.7154	CDC23;ANAPC7
SIN3-ING1b complex I (human)	0.317022	0.50572	13.215	-9.00963	SIN3A;SAP18
SMCC complex (human)	0.342284	0.50572	12.0371	-8.20654	MED12;MED1;MED14
RNA polymerase II complex, chromatin structure modifying (human)	0.351883	0.50572	11.3319	-7.72578	SMARCE1;SMARCB1;GTF2H1;GTF2F1
ELK1-SRF-ELK3 complex (human)	0.353816	0.50572	38.0856	-25.9657	ELK1
G protein complex (Hdac4, Gnb1, Gng2) (mouse)	0.353816	0.50572	29.6102	-20.1874	HDAC4
SMARCA2/BRM-BAF57-MECP2 complex (human)	0.353816	0.50572	50.3859	-34.3517	SMARCE1
VHL-TCEB1-TCEB2 complex (human)	0.353816	0.50572	33.2482	-22.6676	TCEB2
Keap1-Nrf2-Cul3 complex (mouse)	0.353816	0.50572	35.5269	-24.2212	NFE2L2
ETS2-SMARCA4-INI1 complex (human)	0.353816	0.50572	34.6217	-23.6041	SMARCB1
P-TEFb-SKP2 complex (human)	0.353816	0.50572	33.477	-22.8237	CDK9
BRCA1-LMO4-CTIP complex (human)	0.353816	0.50572	29.5926	-20.1754	BRCA1
LLGL1-PAR-6B-PRKCI complex (human)	0.353816	0.50572	35.0322	-23.8839	PARD6B
REST-CoREST-mSIN3A complex (human)	0.353816	0.50572	33.68	-22.962	SIN3A
BRCA1-BARD1-UbcH5c complex (human)	0.353816	0.50572	38.916	-26.5318	BRCA1
EIF3 complex (EIF3B, EIF3G, EIF3I) (human)	0.353816	0.50572	39.368	-26.84	EIF3G
Ubiquitin E3 ligase (SKP1A, BTRC, CUL1) (human)	0.353816	0.50572	34.4534	-23.4894	SKP1
NEMO-HIF2(alpha)-ARNT complex (human)	0.353816	0.50572	38.7206	-26.3986	ARNT
Ternary complex (GATA4, SRF, MYOCD) (human)	0.353816	0.50572	36.0301	-24.5643	GATA4
DNA ligase IV-XRCC4-PNK complex (human)	0.353816	0.50572	37.984	-25.8964	XRCC4
Death induced signaling complex II (FADD, CASP8, CFLAR), cytosolic, CD95L induced (human)	0.353816	0.50572	47.0448	-32.0738	FADD
MAF1 complex (human)	0.353816	0.50572	35.4601	-24.1757	MRFAP1
RBP-Jkappa-RING1-KyoT2 complex (human)	0.353816	0.50572	29.0525	-19.8072	RING1
CDC2-CCNB1-PTCH1 complex (human)	0.353816	0.50572	36.4024	-24.8181	CDK1
MR-UBC9-SRC1 complex (human)	0.353816	0.50572	40.8782	-27.8696	NCOA1
G protein complex (Hdac5, Gnb1, Gng2) (mouse)	0.353816	0.50572	39.3008	-26.7941	HDAC5
Srf-myogenin-E12 complex (mouse)	0.353816	0.50572	36.132	-24.6337	TCF3
MAML3-RBP-Jkappa-Notch3 complex (mouse)	0.353816	0.50572	29.0561	-19.8096	MAML3
BRCA1-CtIP-CtBP complex (human)	0.353816	0.50572	33.0176	-22.5104	BRCA1
Death-inducing signaling complex DISC (type I cells associated), stimulated (human)	0.353816	0.50572	40.6807	-27.7349	FADD
p300-CBP-p270 complex (human)	0.353816	0.50572	37.7362	-25.7275	ARID1A
MED18-MED20-MED29 mediator subcomplex (human)	0.353816	0.50572	53.1844	-36.2596	MED29
CAK complex (Cdk-activating kinase complex) (human)	0.353816	0.50572	39.5141	-26.9396	CDK7
EED-EZH-YY1 polycomb complex (human)	0.353816	0.50572	34.6125	-23.5978	YY1
Snurportin-CRM1-RanGTP complex (human)	0.353816	0.50572	39.8774	-27.1873	SNUPN
PPD complex (human)	0.353816	0.50572	44.689	-30.4677	PARK7
KIN17-PCNA-RPA70 complex (human)	0.353816	0.50572	38.6635	-26.3596	KIN
RalBP1-CDC2-CCNB1 complex (human)	0.353816	0.50572	36.5528	-24.9207	CDK1
Cofilin-actin-CAP1 complex (human)	0.353816	0.50572	39.0082	-26.5947	CFL1
NUMB-TP53-MDM2 complex (human)	0.353816	0.50572	34.2125	-23.3251	TP53
N-NOS-CHIP-HSP70-1 complex (human)	0.353816	0.50572	39.9547	-27.24	STUB1
p23 protein complex (human)	0.353816	0.50572	49.714	-33.8936	HNRNPA2B1
c-Myc-Max-Arf complex (mouse)	0.353816	0.50572	32.6028	-22.2277	MYC
FAS-FADD-CASP10 complex (human)	0.353816	0.50572	42.771	-29.1601	FADD
Ubiquitin E3 ligase (CUL1, RBX1, SKP1A) (human)	0.353816	0.50572	31.6507	-21.5785	SKP1
BRCA1-BARD1-POLR2A complex (human)	0.353816	0.50572	35.0158	-23.8728	BRCA1
MAD1-mSin3A-HDAC2 complex (human)	0.353816	0.50572	43.4792	-29.6429	SIN3A
BRD4-P-TEFb complex (human)	0.353816	0.50572	38.9797	-26.5752	CDK9
Er-alpha-p53-hdm2 complex (human)	0.353816	0.50572	28.9433	-19.7327	TP53
SMN complex (GEMIN5,4,3), SMN-independent intermediate (human)	0.353816	0.50572	36.4524	-24.8522	GEMIN4
IKK-alpha--ER-alpha-AIB1 complex (human)	0.353816	0.50572	42.1542	-28.7395	NCOA3
Acinar cell-specific C complex (mouse)	0.353816	0.50572	38.7596	-26.4252	PBX1
SMAD2-SKI-NCOR complex (human)	0.353816	0.50572	31.328	-21.3585	NCOR1
Cell division cycle complex (CDC27, CDC16, ANAPC7) (human)	0.353816	0.50572	42.6869	-29.1027	ANAPC7
p19-Cdk4-cyclinD2 complex (mouse)	0.353816	0.50572	43.4599	-29.6297	CDK4
BARD1-BRCA1-CSTF64 complex (human)	0.353816	0.50572	36.4556	-24.8544	BRCA1
SMAD4-SKI-NCOR complex (human)	0.353816	0.50572	30.5361	-20.8186	NCOR1
Apoptosis- and splicing-associated protein complex (ASAP-S), SAP18-RNPS1-Acinus-S (human)	0.353816	0.50572	41.9331	-28.5888	SAP18
BRCA1-BARD1-UbcH7c complex (human)	0.353816	0.50572	39.6353	-27.0222	BRCA1
RBPJ-NotchIC-Mastermind complex (human)	0.353816	0.50572	35.8408	-24.4352	MAML1
PU.1-SIN3A-HDAC complex (human)	0.353816	0.50572	40.9202	-27.8982	SIN3A
SMRT-SKIP-CBF1 complex (human)	0.353816	0.50572	36.999	-25.2249	NCOR2
Ubiquitin E3 ligase (SKP1A, SKP2, CUL1) (human)	0.353816	0.50572	38.5592	-26.2886	SKP1
BMI1-HPH1-HPH2 complex (human)	0.353816	0.50572	43.7305	-29.8142	PHC1
Sin3-Hdac1-Sds3 complex (mouse)	0.353816	0.50572	53.4094	-36.413	SIN3B
TIP49-TIP48-BAF53 complex (human)	0.353816	0.50572	44.5362	-30.3635	RUVBL2
Ksr1-PP2A core enzyme complex (Ppp2r1a, Ppp2ca), untreated (mouse)	0.353816	0.50572	37.9932	-25.9027	PPP2R1A
P-TEFb-7SKRNA-HEXIM1 complex (human)	0.353816	0.50572	42.0514	-28.6695	CDK9
PTF1 complex (Ptf1a, Tcf12, Rbpj) (mouse)	0.353816	0.50572	43.936	-29.9543	TCF12
BRCA1-HDAC1-HDAC2 complex (human)	0.353816	0.50572	40.1725	-27.3885	BRCA1
p50-p65 NF(kappa)B-SRC1 complex (human)	0.353816	0.50572	47.7361	-32.5451	NCOA1
BLM-TRF2 complex (human)	0.353816	0.50572	49.3768	-33.6637	BLM
DNA ligase IV-Xrcc4-DNA-protein kinase complex (mouse)	0.353816	0.50572	47.5348	-32.4079	XRCC4
SMAD3-SKI-NCOR complex (human)	0.353816	0.50572	30.4145	-20.7357	NCOR1
E2F1-p107-cyclinA complex (human)	0.353816	0.50572	39.9742	-27.2533	RBL1
Mad-Max-mSin3B complex (mouse)	0.353816	0.50572	50.9984	-34.7692	SIN3B
SHARP-CtBP complex (human)	0.353816	0.50572	40.865	-27.8606	SPEN
DNA ligase IV-XRCC4-AHNK complex (human)	0.353816	0.50572	43.3365	-29.5456	XRCC4
Yy1-Ppargc1a-Frap1 complex (mouse)	0.353816	0.50572	44.5054	-30.3425	YY1
Actin-ribonucleoprotein complex (POLR2A, GTF2F1, HNRNPU) (human)	0.353816	0.50572	50.0103	-34.0956	GTF2F1
CBF1-HDAC1-SMRT complex (human)	0.353816	0.50572	35.7446	-24.3697	NCOR2
BRCA1-CTIP-ZBRK1 repressor complex (human)	0.353816	0.50572	36.0832	-24.6005	BRCA1
p34(SEI-1)-CDK4-CyclinD2 complex (human)	0.353816	0.50572	41.571	-28.3419	CDK4
CDC2-CCNB1-CCNF complex (human)	0.353816	0.50572	43.0886	-29.3766	CDK1
Chromatin assembly complex (CAF-1 complex) (human)	0.353816	0.50572	49.7352	-33.9081	CHAF1A
YY1-Notch1-RBP-Jkappa complex (human)	0.353816	0.50572	36.2264	-24.6981	YY1
AR-AKT-APPL complex (human)	0.353816	0.50572	49.642	-33.8445	AR
Ubiquitin E3 ligase (SKP1A, FBXW2, CUL1) (human)	0.353816	0.50572	38.2418	-26.0722	SKP1
Ubiquitin E3 ligase (CDC34, CUL1, RBX1) (human)	0.353816	0.50572	39.9091	-27.2089	CDC34
PIAS3-SMAD3-P300 complex (human)	0.353816	0.50572	35.6701	-24.3188	PIAS3
SF3A1-SF3A2-SF3A3 complex (human)	0.353816	0.50572	56.715	-38.6667	SF3A3
Smarcb1/Ini1-Smarca2-Mecp2 complex (mouse)	0.353816	0.50572	49.2206	-33.5572	SMARCB1
GammaH2AFX-NDHII-Ku70-DNA complex (human)	0.353816	0.50572	45.6402	-31.1162	XRCC6
Ubiquitin E3 ligase (SPOP, DAXX, CUL3) (human)	0.353816	0.50572	44.627	-30.4254	DAXX
Raf1-PP2A core enzyme complex (Ppp2r1a, Ppp2ca), untreated (mouse)	0.353816	0.50572	44.0215	-30.0126	PPP2R1A
SHARP-CtBP1-CtIP complex (human)	0.353816	0.50572	51.6778	-35.2324	SPEN
MRN complex (MRE11-RAD50-NBN complex) (human)	0.353816	0.50572	47.3606	-32.2891	NBN
Retrotranslocation complex (human)	0.353816	0.50572	50.764	-34.6094	GEMIN4
RAD50-MRE11-NBN-p200-p350 complex (human)	0.353816	0.50572	51.3658	-35.0197	NBN
LLGL2-PAR-6B-PRKCI complex (human)	0.353816	0.50572	38.1037	-25.978	PARD6B
OGT-TRAK1-TRAK2 complex (human)	0.353816	0.50572	59.0936	-40.2883	OGT
DNA ligase IV-condensin complex (human)	0.353816	0.50572	53.0786	-36.1874	SMC4
BLM-RAD51L3-XRCC2 complex (human)	0.353816	0.50572	54.5939	-37.2206	BLM
Ccd1-Dvl2-Rac complex (mouse)	0.353816	0.50572	49.4084	-33.6852	DVL2
E2F4-p107-cyclinE complex (human)	0.353816	0.50572	44.0903	-30.0595	RBL1
DNA ligase IV-XRCC4-XLF complex (human)	0.353816	0.50572	42.6292	-29.0634	XRCC4
MAML2-RBP-Jkappa-Notch3 complex (mouse)	0.353816	0.50572	38.5264	-26.2662	MAML2
MBD1-MCAF1-SETDB1 complex (human)	0.353816	0.50572	48.7637	-33.2457	SETDB1
p300-MDM2-p53 protein complex (human)	0.353816	0.50572	37.1481	-25.3265	TP53
PGAM5-KEAP1-NRF2 complex (human)	0.353816	0.50572	49.9234	-34.0363	NFE2L2
RFC2-RIalpha complex (human)	0.353816	0.50572	55.8774	-38.0956	PPP2R1A
CDC2-CCNA2-CDK2 complex (human)	0.353816	0.50572	49.1218	-33.4899	CDK1
Rab27A-Melanophilin-MyosinVa complex (mouse)	0.353816	0.50572	57.9159	-39.4854	MLPH
MCM8-ORC2-CDC6 complex (human)	0.353816	0.50572	52.1137	-35.5296	MCM8
Mad-Max-mSin3a complex (mouse)	0.353816	0.50572	45.4501	-30.9866	SIN3A
BRCA1 B complex (human)	0.353816	0.50572	42.3579	-28.8784	BRCA1
NR3C2-UBC9-SRC-1 complex (human)	0.353816	0.50572	50.8005	-34.6344	NCOA1
SHARP-CtIP-RBP-Jkappa complex (human)	0.353816	0.50572	46.549	-31.7358	SPEN
Ternary complex (TRAF2, FADD, TRADD) (human)	0.353816	0.50572	54.5446	-37.1869	FADD
PHAX-CBC complex (cap binding complex) (human)	0.353816	0.50572	48.1337	-32.8162	PHAX
Histone H3.1 complex (human)	0.356576	0.50572	22.4661	-15.3167	CHAF1A;NASP
SMN-PolII-RHA complex (human)	0.356576	0.50572	22.7939	-15.5402	GEMIN4;SNRPB2
Kaiso-NCOR complex (human)	0.356576	0.50572	23.2498	-15.851	NCOR1;ZBTB33
NCOR1 complex (human)	0.356576	0.50572	21.4238	-14.6061	SMARCB1;NCOR1
RSmad complex (human)	0.356576	0.50572	19.9481	-13.6	NCOA3;ARID1B
PCAF complex (human)	0.356576	0.50572	22.0283	-15.0183	TAF10;TAF9
TFIIH transcription factor complex (human)	0.356576	0.50572	23.9792	-16.3483	CDK7;GTF2H1
SIN3-SAP25 complex (human)	0.395275	0.526991	17.3363	-11.1052	SIN3A;SAP18
anti-BHC110 complex (human)	0.395275	0.526991	18.3854	-11.7772	HMG20B;PHF21A
NK-3-Groucho-HIPK2-SIN3A-RbpA48-HDAC1 complex (human)	0.395275	0.526991	18.4304	-11.806	SIN3A;HIPK2
LARC complex (LCR-associated remodeling complex) (human)	0.401112	0.526991	15.1368	-9.69619	SMARCE1;SMARCB1;ARID1A
PA700-20S-PA28 complex (human)	0.420174	0.526991	18.1377	-11.6185	PSMA4;PSMD11;PSMD4;PSMD1;PSMA7
BRCA1-IRIS-pre-replication complex (human)	0.420699	0.526991	30.4252	-19.4895	BRCA1
Ubiquitin E3 ligase (SKP1A, FBXW8, CUL7, RBX1) (human)	0.420699	0.526991	28.5349	-18.2787	SKP1
Xin-Cdh2-Ctnnb1-Ctnnd1 complex (mouse)	0.420699	0.526991	27.4923	-17.6108	CTNND1
Neddylin ligase (FBXO11, SKP1, CUL1, RBX1) (human)	0.420699	0.526991	28.9722	-18.5588	SKP1
Ksr1-PP2A holoenzyme complex (Ppp2r1a, Ppp2r2b, Ppp2ca), PDGF stimulated (mouse)	0.420699	0.526991	31.4831	-20.1672	PPP2R1A
Cell cycle kinase complex CDK4 (human)	0.420699	0.526991	32.328	-20.7084	CDK4
LMO4-BRCA1-CTIP-LDB1 complex (human)	0.420699	0.526991	29.7945	-19.0855	BRCA1
CAK-ERCC2 complex (human)	0.420699	0.526991	36.3478	-23.2834	CDK7
snRNP-free U1A (SF-A) complex (human)	0.420699	0.526991	41.4808	-26.5714	NONO
PPP4C-PPP4R2-Gemin3-Gemin4 complex (human)	0.420699	0.526991	37.0289	-23.7197	GEMIN4
Ubiquitin E3 ligase (NIPA, SKP1A, CUL1, RBX1) (human)	0.420699	0.526991	29.0714	-18.6223	SKP1
Death induced signaling complex DISC (FAS, FADD, CASP8, CFLAR), membrane-associated, CD95L induced (human)	0.420699	0.526991	40.7068	-26.0757	FADD
CTF18-CTF8-DCC1-RFC3 complex (human)	0.420699	0.526991	40.5911	-26.0015	DSCC1
CDC2-PCNA-CCNB1-GADD45A complex (human)	0.420699	0.526991	33.9353	-21.738	CDK1
Cyclin D1-associated protein complex (mouse)	0.420699	0.526991	33.2262	-21.2838	CDK4
Gata1-Tal1-Tcf3-Lmo2 complex (mouse)	0.420699	0.526991	38.859	-24.892	TCF3
PU.1-Sin3A-Hdac-MeCP2 complex (mouse)	0.420699	0.526991	48.2486	-30.9068	SIN3A
Ubiquitin E3 ligase (CDT1, DDB1, CUL4A, RBX1) (human)	0.420699	0.526991	33.1138	-21.2118	CDT1
Multisubunit ACTR coactivator complex (human)	0.420699	0.526991	38.8988	-24.9175	NCOA3
Gata2-Tal1-Tcf3-Lmo2 complex (mouse)	0.420699	0.526991	39.6422	-25.3937	TCF3
FAS-FADD-CASP8-CASP10 complex (human)	0.420699	0.526991	42.6529	-27.3223	FADD
Ubiquitin E3 ligase (VHL, TCEB1, TCEB2, CUL2) (human)	0.420699	0.526991	36.7185	-23.5208	TCEB2
Ubiquitin E3 ligase (FBXO31, SKP1A, CUL1, RBX1) (human)	0.420699	0.526991	30.5152	-19.5472	SKP1
DCS complex (Ptbp1, Ptbp2, Hnrph1, Hnrpf) (mouse)	0.420699	0.526991	40.3658	-25.8572	PTBP1
EIF3 core complex (EIF3A, EIF3B, EIF3G, EIF3I) (human)	0.420699	0.526991	42.691	-27.3467	EIF3G
NDC80 kinetochore complex (human)	0.420699	0.526991	34.9303	-22.3754	NDC80
ESR1-RELA-BCL3-NCOA3 complex (human)	0.420699	0.526991	37.5644	-24.0627	NCOA3
Raf1-PP2A holoenzyme complex (Ppp2r1a, Ppp2r2b, Ppp2ca), PDGF stimulated (mouse)	0.420699	0.526991	35.759	-22.9062	PPP2R1A
Ets2-Ini1-Smarce1-Smarca4 complex (mouse)	0.420699	0.526991	37.1529	-23.7991	SMARCB1
Ubiquitin E3 ligase (CRY2, SKP1A, CUL1, FBXL3) (human)	0.420699	0.526991	33.2837	-21.3206	SKP1
Ubiquitin E3 ligase (FBXW7, CUL1, SKP1A, RBX1) (human)	0.420699	0.526991	30.6784	-19.6517	SKP1
Ubiquitin E3 ligase (CRY1, SKP1A, CUL1, FBXL3) (human)	0.420699	0.526991	33.6509	-21.5558	SKP1
CDC2-PCNA-CCNB1-GADD45B complex (human)	0.420699	0.526991	35.4757	-22.7247	CDK1
BCDX2 complex (human)	0.420699	0.526991	40.3412	-25.8415	RAD51C
Ubiquitin E3 ligase (FBXW11, SKP1A, CUL1, RBX1) (human)	0.420699	0.526991	30.8334	-19.751	SKP1
MRN-TRRAP complex (MRE11A-RAD50-NBN-TRRAP complex) (human)	0.420699	0.526991	40.1855	-25.7417	NBN
Ubiquitin E3 ligase (SIAH1, SIP, SKP1A, TBL1X) (human)	0.420699	0.526991	36.7306	-23.5286	SKP1
HPFH(-198) complex (mouse)	0.420699	0.526991	46.4124	-29.7305	GTF2F1
HSP70-BAG5-PARK2 complex (human)	0.420699	0.526991	40.6252	-26.0234	BAG5
PCNA-DNA ligase complex (mouse)	0.420699	0.526991	43.1674	-27.6518	POLD3
SHARP-CtBP1-CtIP-RBP-Jkappa corepressor complex (human)	0.420699	0.526991	41.5914	-26.6423	SPEN
FEN1-9-1-1 complex (human)	0.420699	0.526991	47.453	-30.3971	FEN1
MDC1-MRE11-RAD50-NBS1 complex (human)	0.420699	0.526991	39.8428	-25.5222	NBN
Ubiquitin E3 ligase (SKP1A, SKP2, CUL1, RBX1) (human)	0.420699	0.526991	31.1348	-19.9441	SKP1
Ubiquitin E3 ligase (FBXO18, SKP1A, CUL1, RBX1) (human)	0.420699	0.526991	30.7357	-19.6884	SKP1
MeCP2-SIN3A-HDAC complex (human)	0.420699	0.526991	42.9914	-27.5391	SIN3A
VHL-VDU1-TCEB1-TCEB2 complex (human)	0.420699	0.526991	41.2031	-26.3935	TCEB2
CDC2-PCNA-CCNB1-GADD45G complex (human)	0.420699	0.526991	38.9214	-24.932	CDK1
Ubiquitin E3 ligase (GLMN, FBXW8, SKP1A, RBX1) (human)	0.420699	0.526991	34.8184	-22.3037	SKP1
SMAD3-cSKI-SIN3A-HDAC1 complex (human)	0.420699	0.526991	37.4685	-24.0013	SIN3A
PA700 complex (human)	0.430004	0.535423	21.9558	-13.7157	PSMD11;PSMD4;PSMD1
Integrator complex (human)	0.432875	0.535423	26.2386	-16.3912	INTS12;INTS3
TFIID complex (mouse)	0.432875	0.535423	27.5024	-17.1807	TAF7;TAF6
RNA polymerase II core complex (human)	0.432875	0.535423	24.0844	-15.0455	POLR2E;POLR2G
PBAF complex (Polybromo- and BAF containing complex) (human)	0.432875	0.535423	23.5095	-14.6864	SMARCE1;SMARCB1
TNF-alpha/NF-kappa B signaling complex (CHUK, BTRC, NFKB2, PPP6C, REL, CUL1, IKBKE, SAPS2, SAPS1, ANKRD28, RELA, SKP1) (human)	0.432875	0.535423	23.7671	-14.8473	NFKB2;SKP1
LSD1 complex (human)	0.46919	0.548551	21.4962	-12.9079	HMG20B;PHF21A
DSS1 complex (human)	0.46919	0.548551	25.4839	-15.3025	LENG8;BRCA2
CDC5L complex (human)	0.47304	0.548551	20.7242	-12.4444	HSPA8;SF3B2;ILF2;BCAS2
Septin complex (human)	0.480679	0.548551	35.2103	-21.1429	2009-09-01
Cleavage and polyadenylation factor (CPSF) (human)	0.480679	0.548551	37.6245	-22.5926	CPSF1
RAD51B-RAD51C-RAD51D-XRCC2-XRCC3 complex (human)	0.480679	0.548551	35.8053	-21.5002	RAD51C
NCOR-HDAC3 complex (human)	0.480679	0.548551	37.1469	-22.3058	NCOR1
Paf complex (human)	0.480679	0.548551	41.849	-25.1293	CDC73
SMRT complex (human)	0.480679	0.548551	36.3784	-21.8443	NCOR2
EED-EZH2 complex (human)	0.480679	0.548551	38.0891	-22.8716	SUZ12
BARD1-BRCA1-CSTF complex (human)	0.480679	0.548551	33.7412	-20.2608	BRCA1
Ubiquitin E3 ligase (ASB7, TCEB1, TCEB2, CUL5, RNF7) (human)	0.480679	0.548551	31.288	-18.7877	TCEB2
Ubiquitin E3 ligase (SMAD3, BTRC, CUL1, SKP1A, RBX1) (human)	0.480679	0.548551	28.8771	-17.34	SKP1
THO complex (human)	0.480679	0.548551	41.5421	-24.945	THOC7
PU.1-associated protein complex (mouse)	0.480679	0.548551	46.0136	-27.63	NCL
Kif3-cadherin-catenin complex (mouse)	0.480679	0.548551	29.1357	-17.4952	CTNND1
Ubiquitin E3 ligase (ASB12, TCEB1, TCEB2, CUL5, RNF7) (human)	0.480679	0.548551	32.1201	-19.2874	TCEB2
Ldb1-Lmo2-Gata-1-Tal1-E47 complex (mouse)	0.480679	0.548551	36.8218	-22.1106	TCF3
SMN complex (GEMIN5,2,3,4, SMN) (human)	0.480679	0.548551	31.2948	-18.7917	GEMIN4
Ubiquitin E3 ligase (WSB1, TCEB1, TCEB2, CUL5, RBX1) (human)	0.480679	0.548551	27.3637	-16.4312	TCEB2
CRM1-RAN-PHAX-CBC complex (cap binding complex) (human)	0.480679	0.548551	34.0714	-20.459	PHAX
Ubiquitin E3 ligase (SKP1A, SKP2, CUL1, CKS1B, RBX1) (human)	0.480679	0.548551	27.4299	-16.471	SKP1
IKBKB-CDC37-KIAA1967-HSP90AB1-HSP90AA1 complex (human)	0.480679	0.548551	33.5684	-20.157	KIAA1967
Ubiquitin E3 ligase (CDC34, NEDD8, BTRC, CUL1, SKP1A, RBX1) (human)	0.480679	0.548551	27.9809	-16.8018	SKP1
[truncated: 89 more rows]

## Sheet: CORUM_Shigella_SUMOup
Term	P-value	Adjusted P-value	Z-score	Combined Score	Genes
[truncated: 18 more rows]
